# Supplementary material for: Access to Cyclic Monensin Derivatives via a Four-Component Ugi Reaction
Source: J Org Chem. 2026 Jul 4;91(28):9933–9. doi: 10.1021/acs.joc.6c01246 (PMC13386529; doi:10.1021/acs.joc.6c01246)
Supplement: Supplementary file 1 [file jo6c01246_si_001.zip]

Archive with 53 entries (32 files):
- Compouds data/
- Compouds data/Compound 3/
- Compouds data/Compound 3/FT-IR/
- Compouds data/Compound 3/FT-IR/Compound 3.dpt
- Compouds data/Compound 3/HRMS/
- Compouds data/Compound 3/HRMS/MON-UGI-1_all.pdf
- Compouds data/Compound 3/HRMS/MON-UGI-1_zoom1.pdf
- Compouds data/Compound 3/NMR/
- Compouds data/Compound 3/NMR/13C NMR.mnova
- Compouds data/Compound 3/NMR/1H NMR.mnova
- Compouds data/Compound 3/scXRD/
- Compouds data/Compound 3/scXRD/checkcif_UGI_I_3.pdf
- Compouds data/Compound 3/scXRD/printcif_MON_UGI_1_NaCl_100.pdf
- Compouds data/Compound 3/scXRD/UGI_I_3.cif
- Compouds data/Compound 4/
- Compouds data/Compound 4/FT-IR/
- Compouds data/Compound 4/FT-IR/Compound 4.dpt
- Compouds data/Compound 4/HRMS/
- Compouds data/Compound 4/HRMS/MON-UGI-8_all.pdf
- Compouds data/Compound 4/HRMS/MON-UGI-8_zoom1.pdf
- Compouds data/Compound 4/NMR/
- Compouds data/Compound 4/NMR/13C NMR.mnova
- Compouds data/Compound 4/NMR/1H NMR.mnova
- Compouds data/Compound 4/scXRD/
- Compouds data/Compound 4/scXRD/checkcif_UGI_8_4.pdf
- Compouds data/Compound 4/scXRD/printcif_MON_UGI8_100.pdf
- Compouds data/Compound 4/scXRD/UGI_8_4.cif
- Compouds data/Compound 5/
- Compouds data/Compound 5/FT-IR/
- Compouds data/Compound 5/FT-IR/Compound 5.dpt
- Compouds data/Compound 5/HRMS/
- Compouds data/Compound 5/HRMS/MON-UGI-7_all.pdf
- Compouds data/Compound 5/HRMS/MON-UGI-7_zoom1.pdf
- Compouds data/Compound 5/NMR/
- Compouds data/Compound 5/NMR/13C NMR.mnova
- Compouds data/Compound 5/NMR/1H NMR.mnova
- Compouds data/Compound 5/scXRD/
- Compouds data/Compound 5/scXRD/checkcif_UGI_7_5.pdf
- Compouds data/Compound 5/scXRD/printcif_MON_UGI_7_RT.pdf
- Compouds data/Compound 5/scXRD/UGI_7_5.cif
- Compouds data/Compound 6/
- Compouds data/Compound 6/FT-IR/
- Compouds data/Compound 6/FT-IR/Compound 6
- Compouds data/Compound 6/HRMS/
- Compouds data/Compound 6/HRMS/MON-UGI-2_all.pdf
- Compouds data/Compound 6/HRMS/MON-UGI-2_zoom1.pdf
- Compouds data/Compound 6/NMR/
- Compouds data/Compound 6/NMR/13C NMR.mnova
- Compouds data/Compound 6/NMR/1H NMR.mnova
- Compouds data/Compound 6/scXRD/
- Compouds data/Compound 6/scXRD/checkcif_UGI_2_6.pdf
- Compouds data/Compound 6/scXRD/printcif_RG_MONUGI2_100.pdf
- Compouds data/Compound 6/scXRD/UGI_2_6.cif
