# Supplementary material for: Access to Cyclic Monensin Derivatives via a Four-Component Ugi Reaction
Source: J Org Chem. 2026 Jul 4;91(28):9933–9. doi: 10.1021/acs.joc.6c01246 (PMC13386529; doi:10.1021/acs.joc.6c01246)
Supplement: Supplementary file 1 [file jo6c01246_si_001.zip › Compouds data/Compound 3/FT-IR/Compound 3.dpt]

3999.93888	0.99758
3998.97458	0.99758
3998.01027	0.99757
3997.04597	0.99756
3996.08166	0.99755
3995.11735	0.99756
3994.15305	0.99758
3993.18874	0.99764
3992.22444	0.99778
3991.26013	0.99785
3990.29583	0.99767
3989.33152	0.99730
3988.36722	0.99705
3987.40291	0.99700
3986.43861	0.99697
3985.47430	0.99689
3984.51000	0.99673
3983.54569	0.99649
3982.58138	0.99640
3981.61708	0.99654
3980.65277	0.99666
3979.68847	0.99655
3978.72416	0.99638
3977.75986	0.99637
3976.79555	0.99659
3975.83125	0.99689
3974.86694	0.99703
3973.90264	0.99695
3972.93833	0.99693
3971.97402	0.99713
3971.00972	0.99740
3970.04541	0.99761
3969.08111	0.99774
3968.11680	0.99782
3967.15250	0.99793
3966.18819	0.99808
3965.22389	0.99808
3964.25958	0.99796
3963.29528	0.99792
3962.33097	0.99801
3961.36667	0.99824
3960.40236	0.99856
3959.43805	0.99885
3958.47375	0.99894
3957.50944	0.99882
3956.54514	0.99868
3955.58083	0.99873
3954.61653	0.99899
3953.65222	0.99927
3952.68792	0.99945
3951.72361	0.99948
3950.75931	0.99935
3949.79500	0.99924
3948.83069	0.99923
3947.86639	0.99929
3946.90208	0.99938
3945.93778	0.99941
3944.97347	0.99929
3944.00917	0.99910
3943.04486	0.99900
3942.08056	0.99905
3941.11625	0.99913
3940.15195	0.99907
3939.18764	0.99887
3938.22333	0.99869
3937.25903	0.99859
3936.29472	0.99841
3935.33042	0.99814
3934.36611	0.99790
3933.40181	0.99775
3932.43750	0.99764
3931.47320	0.99760
3930.50889	0.99769
3929.54459	0.99781
3928.58028	0.99783
3927.61598	0.99784
3926.65167	0.99789
3925.68736	0.99789
3924.72306	0.99781
3923.75875	0.99779
3922.79445	0.99783
3921.83014	0.99780
3920.86584	0.99768
3919.90153	0.99769
3918.93723	0.99783
3917.97292	0.99788
3917.00862	0.99788
3916.04431	0.99794
3915.08000	0.99807
3914.11570	0.99818
3913.15139	0.99826
3912.18709	0.99828
3911.22278	0.99825
3910.25848	0.99816
3909.29417	0.99810
3908.32987	0.99813
3907.36556	0.99814
3906.40126	0.99800
3905.43695	0.99777
3904.47265	0.99768
3903.50834	0.99773
3902.54403	0.99772
3901.57973	0.99765
3900.61542	0.99763
3899.65112	0.99763
3898.68681	0.99765
3897.72251	0.99765
3896.75820	0.99762
3895.79390	0.99763
3894.82959	0.99770
3893.86529	0.99774
3892.90098	0.99770
3891.93667	0.99762
3890.97237	0.99765
3890.00806	0.99782
3889.04376	0.99795
3888.07945	0.99793
3887.11515	0.99785
3886.15084	0.99783
3885.18654	0.99795
3884.22223	0.99809
3883.25793	0.99810
3882.29362	0.99802
3881.32932	0.99786
3880.36501	0.99774
3879.40070	0.99778
3878.43640	0.99782
3877.47209	0.99776
3876.50779	0.99771
3875.54348	0.99767
3874.57918	0.99761
3873.61487	0.99762
3872.65057	0.99763
3871.68626	0.99752
3870.72196	0.99735
3869.75765	0.99729
3868.79334	0.99735
3867.82904	0.99743
3866.86473	0.99738
3865.90043	0.99720
3864.93612	0.99706
3863.97182	0.99706
3863.00751	0.99708
3862.04321	0.99708
3861.07890	0.99716
3860.11460	0.99720
3859.15029	0.99712
3858.18599	0.99705
3857.22168	0.99707
3856.25737	0.99699
3855.29307	0.99656
3854.32876	0.99607
3853.36446	0.99603
3852.40015	0.99636
3851.43585	0.99665
3850.47154	0.99676
3849.50724	0.99672
3848.54293	0.99666
3847.57863	0.99664
3846.61432	0.99663
3845.65001	0.99662
3844.68571	0.99659
3843.72140	0.99653
3842.75710	0.99661
3841.79279	0.99676
3840.82849	0.99674
3839.86418	0.99652
3838.89988	0.99630
3837.93557	0.99621
3836.97127	0.99623
3836.00696	0.99624
3835.04266	0.99616
3834.07835	0.99610
3833.11404	0.99610
3832.14974	0.99609
3831.18543	0.99612
3830.22113	0.99615
3829.25682	0.99609
3828.29252	0.99592
3827.32821	0.99571
3826.36391	0.99553
3825.39960	0.99551
3824.43530	0.99568
3823.47099	0.99584
3822.50668	0.99571
3821.54238	0.99542
3820.57807	0.99536
3819.61377	0.99557
3818.64946	0.99573
3817.68516	0.99567
3816.72085	0.99543
3815.75655	0.99529
3814.79224	0.99545
3813.82794	0.99568
3812.86363	0.99576
3811.89932	0.99566
3810.93502	0.99550
3809.97071	0.99540
3809.00641	0.99531
3808.04210	0.99511
3807.07780	0.99485
3806.11349	0.99470
3805.14919	0.99462
3804.18488	0.99453
3803.22058	0.99435
3802.25627	0.99409
3801.29197	0.99390
3800.32766	0.99393
3799.36335	0.99400
3798.39905	0.99389
3797.43474	0.99361
3796.47044	0.99341
3795.50613	0.99338
3794.54183	0.99339
3793.57752	0.99332
3792.61322	0.99318
3791.64891	0.99307
3790.68461	0.99303
3789.72030	0.99297
3788.75599	0.99286
3787.79169	0.99279
3786.82738	0.99275
3785.86308	0.99270
3784.89877	0.99271
3783.93447	0.99274
3782.97016	0.99263
3782.00586	0.99241
3781.04155	0.99229
3780.07725	0.99220
3779.11294	0.99207
3778.14864	0.99195
3777.18433	0.99181
3776.22002	0.99164
3775.25572	0.99155
3774.29141	0.99145
3773.32711	0.99116
3772.36280	0.99081
3771.39850	0.99053
3770.43419	0.99033
3769.46989	0.99022
3768.50558	0.99017
3767.54128	0.99013
3766.57697	0.99002
3765.61266	0.98989
3764.64836	0.98977
3763.68405	0.98964
3762.71975	0.98948
3761.75544	0.98925
3760.79114	0.98893
3759.82683	0.98865
3758.86253	0.98852
3757.89822	0.98839
3756.93392	0.98819
3755.96961	0.98802
3755.00531	0.98786
3754.04100	0.98754
3753.07669	0.98713
3752.11239	0.98683
3751.14808	0.98665
3750.18378	0.98645
3749.21947	0.98627
3748.25517	0.98614
3747.29086	0.98597
3746.32656	0.98561
3745.36225	0.98506
3744.39795	0.98468
3743.43364	0.98476
3742.46933	0.98485
3741.50503	0.98467
3740.54072	0.98443
3739.57642	0.98422
3738.61211	0.98387
3737.64781	0.98341
3736.68350	0.98317
3735.71920	0.98311
3734.75489	0.98304
3733.79059	0.98291
3732.82628	0.98267
3731.86198	0.98238
3730.89767	0.98215
3729.93336	0.98194
3728.96906	0.98166
3728.00475	0.98131
3727.04045	0.98093
3726.07614	0.98060
3725.11184	0.98034
3724.14753	0.98006
3723.18323	0.97970
3722.21892	0.97940
3721.25462	0.97921
3720.29031	0.97896
3719.32600	0.97849
3718.36170	0.97797
3717.39739	0.97759
3716.43309	0.97727
3715.46878	0.97689
3714.50448	0.97645
3713.54017	0.97601
3712.57587	0.97554
3711.61156	0.97508
3710.64726	0.97462
3709.68295	0.97411
3708.71865	0.97364
3707.75434	0.97326
3706.79003	0.97286
3705.82573	0.97238
3704.86142	0.97179
3703.89712	0.97115
3702.93281	0.97052
3701.96851	0.96995
3701.00420	0.96943
3700.03990	0.96887
3699.07559	0.96815
3698.11129	0.96728
3697.14698	0.96640
3696.18267	0.96556
3695.21837	0.96467
3694.25406	0.96366
3693.28976	0.96255
3692.32545	0.96136
3691.36115	0.96014
3690.39684	0.95897
3689.43254	0.95781
3688.46823	0.95665
3687.50393	0.95558
3686.53962	0.95468
3685.57531	0.95393
3684.61101	0.95327
3683.64670	0.95258
3682.68240	0.95187
3681.71809	0.95121
3680.75379	0.95053
3679.78948	0.94976
3678.82518	0.94902
3677.86087	0.94834
3676.89657	0.94759
3675.93226	0.94677
3674.96796	0.94597
3674.00365	0.94529
3673.03934	0.94459
3672.07504	0.94362
3671.11073	0.94241
3670.14643	0.94126
3669.18212	0.94022
3668.21782	0.93916
3667.25351	0.93801
3666.28921	0.93675
3665.32490	0.93538
3664.36060	0.93387
3663.39629	0.93221
3662.43198	0.93054
3661.46768	0.92888
3660.50337	0.92713
3659.53907	0.92525
3658.57476	0.92323
3657.61046	0.92113
3656.64615	0.91910
3655.68185	0.91725
3654.71754	0.91548
3653.75324	0.91363
3652.78893	0.91175
3651.82463	0.90990
3650.86032	0.90817
3649.89601	0.90669
3648.93171	0.90543
3647.96740	0.90425
3647.00310	0.90322
3646.03879	0.90245
3645.07449	0.90182
3644.11018	0.90126
3643.14588	0.90089
3642.18157	0.90069
3641.21727	0.90056
3640.25296	0.90036
3639.28865	0.90003
3638.32435	0.89970
3637.36004	0.89941
3636.39574	0.89910
3635.43143	0.89876
3634.46713	0.89840
3633.50282	0.89794
3632.53852	0.89739
3631.57421	0.89683
3630.60991	0.89623
3629.64560	0.89554
3628.68130	0.89486
3627.71699	0.89419
3626.75268	0.89353
3625.78838	0.89285
3624.82407	0.89204
3623.85977	0.89106
3622.89546	0.89006
3621.93116	0.88913
3620.96685	0.88820
3620.00255	0.88711
3619.03824	0.88597
3618.07394	0.88497
3617.10963	0.88413
3616.14532	0.88328
3615.18102	0.88221
3614.21671	0.88100
3613.25241	0.87977
3612.28810	0.87859
3611.32380	0.87744
3610.35949	0.87626
3609.39519	0.87506
3608.43088	0.87390
3607.46658	0.87271
3606.50227	0.87150
3605.53797	0.87034
3604.57366	0.86923
3603.60935	0.86812
3602.64505	0.86692
3601.68074	0.86562
3600.71644	0.86432
3599.75213	0.86310
3598.78783	0.86190
3597.82352	0.86070
3596.85922	0.85943
3595.89491	0.85803
3594.93061	0.85666
3593.96630	0.85547
3593.00199	0.85436
3592.03769	0.85318
3591.07338	0.85189
3590.10908	0.85038
3589.14477	0.84882
3588.18047	0.84748
3587.21616	0.84635
3586.25186	0.84528
3585.28755	0.84418
3584.32325	0.84285
3583.35894	0.84132
3582.39464	0.83987
3581.43033	0.83861
3580.46602	0.83742
3579.50172	0.83618
3578.53741	0.83487
3577.57311	0.83354
3576.60880	0.83222
3575.64450	0.83087
3574.68019	0.82946
3573.71589	0.82813
3572.75158	0.82696
3571.78728	0.82584
3570.82297	0.82465
3569.85866	0.82338
3568.89436	0.82210
3567.93005	0.82097
3566.96575	0.81996
3566.00144	0.81887
3565.03714	0.81777
3564.07283	0.81665
3563.10853	0.81543
3562.14422	0.81422
3561.17992	0.81301
3560.21561	0.81171
3559.25130	0.81034
3558.28700	0.80897
3557.32269	0.80762
3556.35839	0.80620
3555.39408	0.80469
3554.42978	0.80312
3553.46547	0.80151
3552.50117	0.79987
3551.53686	0.79812
3550.57256	0.79618
3549.60825	0.79418
3548.64395	0.79222
3547.67964	0.79017
3546.71533	0.78792
3545.75103	0.78551
3544.78672	0.78303
3543.82242	0.78060
3542.85811	0.77822
3541.89381	0.77576
3540.92950	0.77323
3539.96520	0.77063
3539.00089	0.76795
3538.03659	0.76512
3537.07228	0.76208
3536.10797	0.75888
3535.14367	0.75559
3534.17936	0.75228
3533.21506	0.74885
3532.25075	0.74521
3531.28645	0.74142
3530.32214	0.73753
3529.35784	0.73352
3528.39353	0.72941
3527.42923	0.72518
3526.46492	0.72077
3525.50062	0.71610
3524.53631	0.71116
3523.57200	0.70610
3522.60770	0.70105
3521.64339	0.69590
3520.67909	0.69049
3519.71478	0.68483
3518.75048	0.67897
3517.78617	0.67290
3516.82187	0.66657
3515.85756	0.65992
3514.89326	0.65294
3513.92895	0.64568
3512.96464	0.63811
3512.00034	0.63018
3511.03603	0.62196
3510.07173	0.61344
3509.10742	0.60451
3508.14312	0.59512
3507.17881	0.58521
3506.21451	0.57477
3505.25020	0.56394
3504.28590	0.55287
3503.32159	0.54161
3502.35729	0.53040
3501.39298	0.51962
3500.42867	0.50969
3499.46437	0.50105
3498.50006	0.49427
3497.53576	0.48996
3496.57145	0.48857
3495.60715	0.49039
3494.64284	0.49552
3493.67854	0.50383
3492.71423	0.51498
3491.74993	0.52842
3490.78562	0.54352
3489.82131	0.55946
3488.85701	0.57542
3487.89270	0.59085
3486.92840	0.60548
3485.96409	0.61904
3484.99979	0.63132
3484.03548	0.64232
3483.07118	0.65216
3482.10687	0.66087
3481.14257	0.66857
3480.17826	0.67546
3479.21396	0.68155
3478.24965	0.68690
3477.28534	0.69177
3476.32104	0.69629
3475.35673	0.70036
3474.39243	0.70394
3473.42812	0.70705
3472.46382	0.70979
3471.49951	0.71236
3470.53521	0.71485
3469.57090	0.71717
3468.60660	0.71924
3467.64229	0.72106
3466.67798	0.72258
3465.71368	0.72383
3464.74937	0.72490
3463.78507	0.72583
3462.82076	0.72664
3461.85646	0.72746
3460.89215	0.72822
3459.92785	0.72872
3458.96354	0.72899
3457.99924	0.72919
3457.03493	0.72937
3456.07063	0.72950
3455.10632	0.72947
3454.14201	0.72925
3453.17771	0.72900
3452.21340	0.72877
3451.24910	0.72847
3450.28479	0.72806
3449.32049	0.72754
3448.35618	0.72696
3447.39188	0.72632
3446.42757	0.72561
3445.46327	0.72494
3444.49896	0.72430
3443.53465	0.72351
3442.57035	0.72254
3441.60604	0.72154
3440.64174	0.72050
3439.67743	0.71938
3438.71313	0.71822
3437.74882	0.71702
3436.78452	0.71589
3435.82021	0.71478
3434.85591	0.71351
3433.89160	0.71208
3432.92729	0.71063
3431.96299	0.70923
3430.99868	0.70781
3430.03438	0.70628
3429.07007	0.70469
3428.10577	0.70308
3427.14146	0.70144
3426.17716	0.69976
3425.21285	0.69809
3424.24855	0.69643
3423.28424	0.69479
3422.31994	0.69321
3421.35563	0.69160
3420.39132	0.68996
3419.42702	0.68836
3418.46271	0.68682
3417.49841	0.68531
3416.53410	0.68383
3415.56980	0.68240
3414.60549	0.68105
3413.64119	0.67972
3412.67688	0.67838
3411.71258	0.67706
3410.74827	0.67576
3409.78396	0.67444
3408.81966	0.67311
3407.85535	0.67188
3406.89105	0.67074
3405.92674	0.66964
3404.96244	0.66846
3403.99813	0.66716
3403.03383	0.66585
3402.06952	0.66461
3401.10522	0.66330
3400.14091	0.66195
3399.17661	0.66068
3398.21230	0.65941
3397.24799	0.65806
3396.28369	0.65667
3395.31938	0.65526
3394.35508	0.65376
3393.39077	0.65213
3392.42647	0.65049
3391.46216	0.64889
3390.49786	0.64719
3389.53355	0.64534
3388.56925	0.64340
3387.60494	0.64135
3386.64063	0.63915
3385.67633	0.63692
3384.71202	0.63464
3383.74772	0.63224
3382.78341	0.62973
3381.81911	0.62716
3380.85480	0.62441
3379.89050	0.62147
3378.92619	0.61847
3377.96189	0.61540
3376.99758	0.61212
3376.03328	0.60862
3375.06897	0.60496
3374.10466	0.60115
3373.14036	0.59723
3372.17605	0.59314
3371.21175	0.58881
3370.24744	0.58429
3369.28314	0.57982
3368.31883	0.57541
3367.35453	0.57089
3366.39022	0.56619
3365.42592	0.56138
3364.46161	0.55643
3363.49730	0.55119
3362.53300	0.54557
3361.56869	0.53958
3360.60439	0.53321
3359.64008	0.52644
3358.67578	0.51939
3357.71147	0.51212
3356.74717	0.50441
3355.78286	0.49635
3354.81856	0.48816
3353.85425	0.47968
3352.88995	0.47076
3351.92564	0.46148
3350.96133	0.45181
3349.99703	0.44159
3349.03272	0.43066
3348.06842	0.41886
3347.10411	0.40599
3346.13981	0.39201
3345.17550	0.37697
3344.21120	0.36089
3343.24689	0.34396
3342.28259	0.32677
3341.31828	0.31018
3340.35397	0.29510
3339.38967	0.28270
3338.42536	0.27421
3337.46106	0.27025
3336.49675	0.27078
3335.53245	0.27553
3334.56814	0.28394
3333.60384	0.29504
3332.63953	0.30781
3331.67523	0.32153
3330.71092	0.33560
3329.74661	0.34953
3328.78231	0.36298
3327.81800	0.37574
3326.85370	0.38778
3325.88939	0.39924
3324.92509	0.41023
3323.96078	0.42082
3322.99648	0.43110
3322.03217	0.44110
3321.06787	0.45084
3320.10356	0.46046
3319.13926	0.47006
3318.17495	0.47960
3317.21064	0.48902
3316.24634	0.49828
3315.28203	0.50733
3314.31773	0.51610
3313.35342	0.52466
3312.38912	0.53310
3311.42481	0.54140
3310.46051	0.54955
3309.49620	0.55752
3308.53190	0.56522
3307.56759	0.57261
3306.60328	0.57975
3305.63898	0.58668
3304.67467	0.59336
3303.71037	0.59974
3302.74606	0.60587
3301.78176	0.61183
3300.81745	0.61764
3299.85315	0.62332
3298.88884	0.62896
3297.92454	0.63452
3296.96023	0.64002
3295.99593	0.64546
3295.03162	0.65075
3294.06731	0.65591
3293.10301	0.66102
3292.13870	0.66604
3291.17440	0.67087
3290.21009	0.67548
3289.24579	0.67986
3288.28148	0.68403
3287.31718	0.68800
3286.35287	0.69183
3285.38857	0.69557
3284.42426	0.69916
3283.45995	0.70260
3282.49565	0.70594
3281.53134	0.70917
3280.56704	0.71227
3279.60273	0.71531
3278.63843	0.71830
3277.67412	0.72117
3276.70982	0.72393
3275.74551	0.72670
3274.78121	0.72950
3273.81690	0.73220
3272.85260	0.73475
3271.88829	0.73722
3270.92398	0.73961
3269.95968	0.74187
3268.99537	0.74407
3268.03107	0.74623
3267.06676	0.74835
3266.10246	0.75037
3265.13815	0.75226
3264.17385	0.75406
3263.20954	0.75585
3262.24524	0.75766
3261.28093	0.75950
3260.31662	0.76129
3259.35232	0.76295
3258.38801	0.76454
3257.42371	0.76618
3256.45940	0.76791
3255.49510	0.76964
3254.53079	0.77137
3253.56649	0.77314
3252.60218	0.77486
3251.63788	0.77653
3250.67357	0.77827
3249.70927	0.78017
3248.74496	0.78219
3247.78065	0.78425
3246.81635	0.78627
3245.85204	0.78826
3244.88774	0.79024
3243.92343	0.79223
3242.95913	0.79429
3241.99482	0.79636
3241.03052	0.79840
3240.06621	0.80044
3239.10191	0.80251
3238.13760	0.80453
3237.17329	0.80640
3236.20899	0.80817
3235.24468	0.80997
3234.28038	0.81181
3233.31607	0.81360
3232.35177	0.81535
3231.38746	0.81713
3230.42316	0.81891
3229.45885	0.82067
3228.49455	0.82244
3227.53024	0.82427
3226.56594	0.82619
3225.60163	0.82814
3224.63732	0.83008
3223.67302	0.83209
3222.70871	0.83425
3221.74441	0.83647
3220.78010	0.83871
3219.81580	0.84103
3218.85149	0.84342
3217.88719	0.84578
3216.92288	0.84803
3215.95858	0.85022
3214.99427	0.85241
3214.02996	0.85455
3213.06566	0.85662
3212.10135	0.85864
3211.13705	0.86068
3210.17274	0.86266
3209.20844	0.86457
3208.24413	0.86645
3207.27983	0.86831
3206.31552	0.87010
3205.35122	0.87182
3204.38691	0.87347
3203.42260	0.87509
3202.45830	0.87673
3201.49399	0.87840
3200.52969	0.88001
3199.56538	0.88154
3198.60108	0.88303
3197.63677	0.88448
3196.67247	0.88591
3195.70816	0.88728
3194.74386	0.88859
3193.77955	0.88990
3192.81525	0.89125
3191.85094	0.89257
3190.88663	0.89380
3189.92233	0.89494
3188.95802	0.89606
3187.99372	0.89719
3187.02941	0.89830
3186.06511	0.89936
3185.10080	0.90040
3184.13650	0.90142
3183.17219	0.90241
3182.20789	0.90329
3181.24358	0.90412
3180.27927	0.90499
3179.31497	0.90592
3178.35066	0.90685
3177.38636	0.90773
3176.42205	0.90858
3175.45775	0.90941
3174.49344	0.91020
3173.52914	0.91096
3172.56483	0.91171
3171.60053	0.91248
3170.63622	0.91326
3169.67192	0.91404
3168.70761	0.91477
3167.74330	0.91542
3166.77900	0.91602
3165.81469	0.91669
3164.85039	0.91739
3163.88608	0.91801
3162.92178	0.91858
3161.95747	0.91918
3160.99317	0.91977
3160.02886	0.92034
3159.06456	0.92090
3158.10025	0.92145
3157.13594	0.92198
3156.17164	0.92249
3155.20733	0.92299
3154.24303	0.92351
3153.27872	0.92397
3152.31442	0.92432
3151.35011	0.92466
3150.38581	0.92500
3149.42150	0.92530
3148.45720	0.92558
3147.49289	0.92589
3146.52859	0.92619
3145.56428	0.92645
3144.59997	0.92674
3143.63567	0.92705
3142.67136	0.92735
3141.70706	0.92765
3140.74275	0.92798
3139.77845	0.92828
3138.81414	0.92855
3137.84984	0.92884
3136.88553	0.92914
3135.92123	0.92941
3134.95692	0.92963
3133.99261	0.92985
3133.02831	0.93005
3132.06400	0.93025
3131.09970	0.93042
3130.13539	0.93057
3129.17109	0.93068
3128.20678	0.93079
3127.24248	0.93093
3126.27817	0.93109
3125.31387	0.93125
3124.34956	0.93134
3123.38526	0.93136
3122.42095	0.93136
3121.45664	0.93138
3120.49234	0.93144
3119.52803	0.93149
3118.56373	0.93145
3117.59942	0.93137
3116.63512	0.93131
3115.67081	0.93124
3114.70651	0.93115
3113.74220	0.93106
3112.77790	0.93092
3111.81359	0.93074
3110.84928	0.93060
3109.88498	0.93049
3108.92067	0.93034
3107.95637	0.93013
3106.99206	0.92994
3106.02776	0.92972
3105.06345	0.92940
3104.09915	0.92904
3103.13484	0.92876
3102.17054	0.92851
3101.20623	0.92821
3100.24193	0.92784
3099.27762	0.92748
3098.31331	0.92708
3097.34901	0.92663
3096.38470	0.92617
3095.42040	0.92574
3094.45609	0.92529
3093.49179	0.92481
3092.52748	0.92432
3091.56318	0.92378
3090.59887	0.92321
3089.63457	0.92266
3088.67026	0.92214
3087.70595	0.92156
3086.74165	0.92089
3085.77734	0.92016
3084.81304	0.91944
3083.84873	0.91878
3082.88443	0.91816
3081.92012	0.91749
3080.95582	0.91677
3079.99151	0.91606
3079.02721	0.91537
3078.06290	0.91462
3077.09859	0.91380
3076.13429	0.91295
3075.16998	0.91211
3074.20568	0.91126
3073.24137	0.91042
3072.27707	0.90955
3071.31276	0.90866
3070.34846	0.90769
3069.38415	0.90662
3068.41985	0.90553
3067.45554	0.90451
3066.49124	0.90352
3065.52693	0.90245
3064.56262	0.90129
3063.59832	0.90010
3062.63401	0.89890
3061.66971	0.89769
3060.70540	0.89642
3059.74110	0.89510
3058.77679	0.89382
3057.81249	0.89255
3056.84818	0.89123
3055.88388	0.88989
3054.91957	0.88861
3053.95526	0.88740
3052.99096	0.88614
3052.02665	0.88485
3051.06235	0.88364
3050.09804	0.88250
3049.13374	0.88133
3048.16943	0.88018
3047.20513	0.87909
3046.24082	0.87806
3045.27652	0.87708
3044.31221	0.87611
3043.34791	0.87506
3042.38360	0.87394
3041.41929	0.87284
3040.45499	0.87178
3039.49068	0.87058
3038.52638	0.86918
3037.56207	0.86765
3036.59777	0.86607
3035.63346	0.86437
3034.66916	0.86248
3033.70485	0.86037
3032.74055	0.85806
3031.77624	0.85557
3030.81193	0.85281
3029.84763	0.84976
3028.88332	0.84641
3027.91902	0.84275
3026.95471	0.83877
3025.99041	0.83439
3025.02610	0.82955
3024.06180	0.82427
3023.09749	0.81854
3022.13319	0.81232
3021.16888	0.80560
3020.20458	0.79836
3019.24027	0.79047
3018.27596	0.78182
3017.31166	0.77246
3016.34735	0.76245
3015.38305	0.75171
3014.41874	0.74017
3013.45444	0.72805
3012.49013	0.71572
3011.52583	0.70344
3010.56152	0.69123
3009.59722	0.67916
3008.63291	0.66778
3007.66860	0.65782
3006.70430	0.64936
3005.73999	0.64135
3004.77569	0.63221
3003.81138	0.62086
3002.84708	0.60709
3001.88277	0.59138
3000.91847	0.57477
2999.95416	0.55886
2998.98986	0.54519
2998.02555	0.53439
2997.06125	0.52591
2996.09694	0.51852
2995.13263	0.51135
2994.16833	0.50443
2993.20402	0.49806
2992.23972	0.49194
2991.27541	0.48524
2990.31111	0.47724
2989.34680	0.46778
2988.38250	0.45748
2987.41819	0.44719
2986.45389	0.43732
2985.48958	0.42749
2984.52527	0.41691
2983.56097	0.40478
2982.59666	0.39047
2981.63236	0.37370
2980.66805	0.35457
2979.70375	0.33407
2978.73944	0.31448
2977.77514	0.29934
2976.81083	0.29200
2975.84653	0.29338
2974.88222	0.30099
2973.91792	0.31040
2972.95361	0.31743
2971.98930	0.31958
2971.02500	0.31677
2970.06069	0.31077
2969.09639	0.30392
2968.13208	0.29780
2967.16778	0.29208
2966.20347	0.28490
2965.23917	0.27506
2964.27486	0.26387
2963.31056	0.25417
2962.34625	0.24757
2961.38194	0.24339
2960.41764	0.24049
2959.45333	0.23930
2958.48903	0.24208
2957.52472	0.25061
2956.56042	0.26343
2955.59611	0.27622
2954.63181	0.28523
2953.66750	0.28955
2952.70320	0.29063
2951.73889	0.29087
2950.77458	0.29214
2949.81028	0.29454
2948.84597	0.29644
2947.88167	0.29607
2946.91736	0.29295
2945.95306	0.28783
2944.98875	0.28155
2944.02445	0.27453
2943.06014	0.26698
2942.09584	0.25922
2941.13153	0.25219
2940.16723	0.24744
2939.20292	0.24600
2938.23861	0.24774
2937.27431	0.25177
2936.31000	0.25710
2935.34570	0.26298
2934.38139	0.26907
2933.41709	0.27526
2932.45278	0.28132
2931.48848	0.28695
2930.52417	0.29185
2929.55987	0.29579
2928.59556	0.29873
2927.63125	0.30065
2926.66695	0.30154
2925.70264	0.30147
2924.73834	0.30065
2923.77403	0.29947
2922.80973	0.29823
2921.84542	0.29713
2920.88112	0.29652
2919.91681	0.29699
2918.95251	0.29925
2917.98820	0.30383
2917.02390	0.31063
2916.05959	0.31873
2915.09528	0.32700
2914.13098	0.33487
2913.16667	0.34281
2912.20237	0.35204
2911.23806	0.36371
2910.27376	0.37829
2909.30945	0.39532
2908.34515	0.41376
2907.38084	0.43243
2906.41654	0.45045
2905.45223	0.46731
2904.48792	0.48281
2903.52362	0.49692
2902.55931	0.50971
2901.59501	0.52125
2900.63070	0.53168
2899.66640	0.54106
2898.70209	0.54942
2897.73779	0.55680
2896.77348	0.56324
2895.80918	0.56872
2894.84487	0.57327
2893.88057	0.57687
2892.91626	0.57949
2891.95195	0.58110
2890.98765	0.58162
2890.02334	0.58097
2889.05904	0.57894
2888.09473	0.57514
2887.13043	0.56919
2886.16612	0.56070
2885.20182	0.54933
2884.23751	0.53479
2883.27321	0.51712
2882.30890	0.49706
2881.34459	0.47623
2880.38029	0.45725
2879.41598	0.44305
2878.45168	0.43551
2877.48737	0.43419
2876.52307	0.43680
2875.55876	0.44118
2874.59446	0.44682
2873.63015	0.45433
2872.66585	0.46405
2871.70154	0.47541
2870.73724	0.48776
2869.77293	0.50091
2868.80862	0.51447
2867.84432	0.52726
2866.88001	0.53788
2865.91571	0.54549
2864.95140	0.54989
2863.98710	0.55124
2863.02279	0.54984
2862.05849	0.54608
2861.09418	0.54053
2860.12988	0.53425
2859.16557	0.52882
2858.20126	0.52605
2857.23696	0.52725
2856.27265	0.53251
2855.30835	0.54097
2854.34404	0.55159
2853.37974	0.56382
2852.41543	0.57749
2851.45113	0.59256
2850.48682	0.60884
2849.52252	0.62592
2848.55821	0.64315
2847.59391	0.65991
2846.62960	0.67588
2845.66529	0.69096
2844.70099	0.70514
2843.73668	0.71843
2842.77238	0.73078
2841.80807	0.74215
2840.84377	0.75249
2839.87946	0.76182
2838.91516	0.77024
2837.95085	0.77791
2836.98655	0.78499
2836.02224	0.79157
2835.05793	0.79770
2834.09363	0.80338
2833.12932	0.80861
2832.16502	0.81335
2831.20071	0.81757
2830.23641	0.82119
2829.27210	0.82419
2828.30780	0.82659
2827.34349	0.82849
2826.37919	0.83001
2825.41488	0.83126
2824.45057	0.83235
2823.48627	0.83326
2822.52196	0.83393
2821.55766	0.83427
2820.59335	0.83410
2819.62905	0.83308
2818.66474	0.83078
2817.70044	0.82708
2816.73613	0.82224
2815.77183	0.81716
2814.80752	0.81343
2813.84322	0.81283
2812.87891	0.81654
2811.91460	0.82469
2810.95030	0.83626
2809.98599	0.84961
2809.02169	0.86321
2808.05738	0.87597
2807.09308	0.88738
2806.12877	0.89738
2805.16447	0.90613
2804.20016	0.91373
2803.23586	0.92029
2802.27155	0.92597
2801.30724	0.93085
2800.34294	0.93500
2799.37863	0.93851
2798.41433	0.94150
2797.45002	0.94409
2796.48572	0.94637
2795.52141	0.94843
2794.55711	0.95032
2793.59280	0.95204
2792.62850	0.95354
2791.66419	0.95483
2790.69989	0.95596
2789.73558	0.95695
2788.77127	0.95777
2787.80697	0.95840
2786.84266	0.95889
2785.87836	0.95931
2784.91405	0.95968
2783.94975	0.95998
2782.98544	0.96021
2782.02114	0.96037
2781.05683	0.96049
2780.09253	0.96054
2779.12822	0.96052
2778.16391	0.96047
2777.19961	0.96041
2776.23530	0.96033
2775.27100	0.96019
2774.30669	0.95998
2773.34239	0.95969
2772.37808	0.95934
2771.41378	0.95899
2770.44947	0.95867
2769.48517	0.95838
2768.52086	0.95811
2767.55656	0.95789
2766.59225	0.95776
2765.62794	0.95773
2764.66364	0.95770
2763.69933	0.95758
2762.73503	0.95734
2761.77072	0.95695
2760.80642	0.95640
2759.84211	0.95573
2758.87781	0.95497
2757.91350	0.95412
2756.94920	0.95313
2755.98489	0.95202
2755.02058	0.95084
2754.05628	0.94968
2753.09197	0.94857
2752.12767	0.94755
2751.16336	0.94662
2750.19906	0.94587
2749.23475	0.94536
2748.27045	0.94512
2747.30614	0.94508
2746.34184	0.94520
2745.37753	0.94553
2744.41323	0.94609
2743.44892	0.94681
2742.48461	0.94757
2741.52031	0.94830
2740.55600	0.94897
2739.59170	0.94954
2738.62739	0.95002
2737.66309	0.95045
2736.69878	0.95088
2735.73448	0.95138
2734.77017	0.95195
2733.80587	0.95251
2732.84156	0.95300
2731.87725	0.95344
2730.91295	0.95387
2729.94864	0.95431
2728.98434	0.95474
2728.02003	0.95517
2727.05573	0.95558
2726.09142	0.95591
2725.12712	0.95612
2724.16281	0.95627
2723.19851	0.95644
2722.23420	0.95668
2721.26990	0.95704
2720.30559	0.95755
2719.34128	0.95826
2718.37698	0.95932
2717.41267	0.96075
2716.44837	0.96239
2715.48406	0.96407
2714.51976	0.96569
2713.55545	0.96718
2712.59115	0.96854
2711.62684	0.96983
2710.66254	0.97114
2709.69823	0.97244
2708.73392	0.97365
2707.76962	0.97477
2706.80531	0.97583
2705.84101	0.97683
2704.87670	0.97776
2703.91240	0.97863
2702.94809	0.97944
2701.98379	0.98013
2701.01948	0.98066
2700.05518	0.98104
2699.09087	0.98127
2698.12656	0.98139
2697.16226	0.98142
2696.19795	0.98136
2695.23365	0.98122
2694.26934	0.98106
2693.30504	0.98093
2692.34073	0.98081
2691.37643	0.98076
2690.41212	0.98078
2689.44782	0.98082
2688.48351	0.98086
2687.51921	0.98088
2686.55490	0.98086
2685.59059	0.98081
2684.62629	0.98072
2683.66198	0.98056
2682.69768	0.98033
2681.73337	0.98009
2680.76907	0.97986
2679.80476	0.97960
2678.84046	0.97927
2677.87615	0.97892
2676.91185	0.97861
2675.94754	0.97835
2674.98323	0.97812
2674.01893	0.97792
2673.05462	0.97779
2672.09032	0.97774
2671.12601	0.97778
2670.16171	0.97793
2669.19740	0.97821
2668.23310	0.97858
2667.26879	0.97896
2666.30449	0.97935
2665.34018	0.97977
2664.37588	0.98026
2663.41157	0.98078
2662.44726	0.98128
2661.48296	0.98175
2660.51865	0.98217
2659.55435	0.98249
2658.59004	0.98271
2657.62574	0.98279
2656.66143	0.98272
2655.69713	0.98251
2654.73282	0.98218
2653.76852	0.98176
2652.80421	0.98127
2651.83990	0.98067
2650.87560	0.97993
2649.91129	0.97907
2648.94699	0.97816
2647.98268	0.97727
2647.01838	0.97649
2646.05407	0.97592
2645.08977	0.97565
2644.12546	0.97572
2643.16116	0.97610
2642.19685	0.97668
2641.23255	0.97740
2640.26824	0.97823
2639.30393	0.97913
2638.33963	0.98002
2637.37532	0.98083
2636.41102	0.98156
2635.44671	0.98221
2634.48241	0.98275
2633.51810	0.98312
2632.55380	0.98334
2631.58949	0.98341
2630.62519	0.98333
2629.66088	0.98313
2628.69657	0.98285
2627.73227	0.98255
2626.76796	0.98227
2625.80366	0.98202
2624.83935	0.98179
2623.87505	0.98159
2622.91074	0.98147
2621.94644	0.98148
2620.98213	0.98159
2620.01783	0.98166
2619.05352	0.98164
2618.08922	0.98156
2617.12491	0.98142
2616.16060	0.98118
2615.19630	0.98085
2614.23199	0.98039
2613.26769	0.97977
2612.30338	0.97902
2611.33908	0.97822
2610.37477	0.97743
2609.41047	0.97667
2608.44616	0.97592
2607.48186	0.97527
2606.51755	0.97476
2605.55324	0.97445
2604.58894	0.97438
2603.62463	0.97463
2602.66033	0.97521
2601.69602	0.97602
2600.73172	0.97686
2599.76741	0.97764
2598.80311	0.97829
2597.83880	0.97880
2596.87450	0.97921
2595.91019	0.97957
2594.94589	0.97986
2593.98158	0.98015
2593.01727	0.98048
2592.05297	0.98092
2591.08866	0.98145
2590.12436	0.98203
2589.16005	0.98256
2588.19575	0.98300
2587.23144	0.98339
2586.26714	0.98374
2585.30283	0.98409
2584.33853	0.98445
2583.37422	0.98487
2582.40991	0.98530
2581.44561	0.98567
2580.48130	0.98598
2579.51700	0.98625
2578.55269	0.98648
2577.58839	0.98667
2576.62408	0.98687
2575.65978	0.98704
2574.69547	0.98719
2573.73117	0.98737
2572.76686	0.98763
2571.80255	0.98791
2570.83825	0.98820
2569.87394	0.98846
2568.90964	0.98867
2567.94533	0.98883
2566.98103	0.98896
2566.01672	0.98910
2565.05242	0.98921
2564.08811	0.98926
2563.12381	0.98929
2562.15950	0.98933
2561.19520	0.98936
2560.23089	0.98943
2559.26658	0.98956
2558.30228	0.98975
2557.33797	0.99003
2556.37367	0.99036
2555.40936	0.99070
2554.44506	0.99103
2553.48075	0.99135
2552.51645	0.99161
2551.55214	0.99182
2550.58784	0.99201
2549.62353	0.99223
2548.65922	0.99247
2547.69492	0.99274
2546.73061	0.99301
2545.76631	0.99323
2544.80200	0.99345
2543.83770	0.99367
2542.87339	0.99385
2541.90909	0.99397
2540.94478	0.99404
2539.98048	0.99403
2539.01617	0.99398
2538.05187	0.99391
2537.08756	0.99380
2536.12325	0.99366
2535.15895	0.99352
2534.19464	0.99332
2533.23034	0.99307
2532.26603	0.99279
2531.30173	0.99255
2530.33742	0.99235
2529.37312	0.99214
2528.40881	0.99186
2527.44451	0.99150
2526.48020	0.99106
2525.51589	0.99064
2524.55159	0.99032
2523.58728	0.99009
2522.62298	0.98989
2521.65867	0.98966
2520.69437	0.98942
2519.73006	0.98923
2518.76576	0.98911
2517.80145	0.98903
2516.83715	0.98894
2515.87284	0.98886
2514.90854	0.98882
2513.94423	0.98883
2512.97992	0.98889
2512.01562	0.98901
2511.05131	0.98917
2510.08701	0.98929
2509.12270	0.98933
2508.15840	0.98929
2507.19409	0.98925
2506.22979	0.98927
2505.26548	0.98933
2504.30118	0.98936
2503.33687	0.98937
2502.37256	0.98934
2501.40826	0.98928
2500.44395	0.98924
2499.47965	0.98923
2498.51534	0.98920
2497.55104	0.98915
2496.58673	0.98906
2495.62243	0.98897
2494.65812	0.98889
2493.69382	0.98882
2492.72951	0.98878
2491.76521	0.98874
2490.80090	0.98862
2489.83659	0.98847
2488.87229	0.98835
2487.90798	0.98833
2486.94368	0.98836
2485.97937	0.98841
2485.01507	0.98844
2484.05076	0.98845
2483.08646	0.98840
2482.12215	0.98834
2481.15785	0.98834
2480.19354	0.98836
2479.22923	0.98834
2478.26493	0.98828
2477.30062	0.98820
2476.33632	0.98816
2475.37201	0.98819
2474.40771	0.98833
2473.44340	0.98852
2472.47910	0.98868
2471.51479	0.98881
2470.55049	0.98891
2469.58618	0.98904
2468.62188	0.98921
2467.65757	0.98939
2466.69326	0.98954
2465.72896	0.98964
2464.76465	0.98969
2463.80035	0.98968
2462.83604	0.98960
2461.87174	0.98950
2460.90743	0.98940
2459.94313	0.98924
2458.97882	0.98896
2458.01452	0.98860
2457.05021	0.98823
2456.08590	0.98792
2455.12160	0.98767
2454.15729	0.98745
2453.19299	0.98726
2452.22868	0.98712
2451.26438	0.98701
2450.30007	0.98688
2449.33577	0.98676
2448.37146	0.98666
2447.40716	0.98652
2446.44285	0.98636
2445.47854	0.98616
2444.51424	0.98594
2443.54993	0.98574
2442.58563	0.98560
2441.62132	0.98551
2440.65702	0.98544
2439.69271	0.98538
2438.72841	0.98536
2437.76410	0.98538
2436.79980	0.98541
2435.83549	0.98545
2434.87119	0.98548
2433.90688	0.98545
2432.94257	0.98537
2431.97827	0.98529
2431.01396	0.98522
2430.04966	0.98515
2429.08535	0.98508
2428.12105	0.98499
2427.15674	0.98488
2426.19244	0.98480
2425.22813	0.98473
2424.26383	0.98463
2423.29952	0.98453
2422.33521	0.98442
2421.37091	0.98424
2420.40660	0.98400
2419.44230	0.98376
2418.47799	0.98357
2417.51369	0.98339
2416.54938	0.98324
2415.58508	0.98313
2414.62077	0.98308
2413.65647	0.98311
2412.69216	0.98325
2411.72786	0.98350
2410.76355	0.98384
2409.79924	0.98420
2408.83494	0.98450
2407.87063	0.98474
2406.90633	0.98498
2405.94202	0.98524
2404.97772	0.98551
2404.01341	0.98581
2403.04911	0.98609
2402.08480	0.98634
2401.12050	0.98655
2400.15619	0.98671
2399.19188	0.98686
2398.22758	0.98702
2397.26327	0.98723
2396.29897	0.98742
2395.33466	0.98748
2394.37036	0.98742
2393.40605	0.98738
2392.44175	0.98744
2391.47744	0.98757
2390.51314	0.98766
2389.54883	0.98774
2388.58453	0.98783
2387.62022	0.98792
2386.65591	0.98808
2385.69161	0.98834
2384.72730	0.98860
2383.76300	0.98881
2382.79869	0.98901
2381.83439	0.98921
2380.87008	0.98942
2379.90578	0.98969
2378.94147	0.99000
2377.97717	0.99027
2377.01286	0.99046
2376.04855	0.99059
2375.08425	0.99067
2374.11994	0.99075
2373.15564	0.99083
2372.19133	0.99089
2371.22703	0.99089
2370.26272	0.99083
2369.29842	0.99076
2368.33411	0.99072
2367.36981	0.99067
2366.40550	0.99062
2365.44120	0.99056
2364.47689	0.99050
2363.51258	0.99042
2362.54828	0.99036
2361.58397	0.99034
2360.61967	0.99033
2359.65536	0.99031
2358.69106	0.99029
2357.72675	0.99030
2356.76245	0.99032
2355.79814	0.99036
2354.83384	0.99044
2353.86953	0.99055
2352.90522	0.99069
2351.94092	0.99081
2350.97661	0.99084
2350.01231	0.99081
2349.04800	0.99079
2348.08370	0.99077
2347.11939	0.99071
2346.15509	0.99060
2345.19078	0.99048
2344.22648	0.99035
2343.26217	0.99024
2342.29786	0.99014
2341.33356	0.99000
2340.36925	0.98983
2339.40495	0.98963
2338.44064	0.98946
2337.47634	0.98935
2336.51203	0.98936
2335.54773	0.98948
2334.58342	0.98968
2333.61912	0.98990
2332.65481	0.99013
2331.69051	0.99036
2330.72620	0.99056
2329.76189	0.99070
2328.79759	0.99081
2327.83328	0.99093
2326.86898	0.99104
2325.90467	0.99110
2324.94037	0.99113
2323.97606	0.99117
2323.01176	0.99118
2322.04745	0.99115
2321.08315	0.99106
2320.11884	0.99097
2319.15453	0.99091
2318.19023	0.99087
2317.22592	0.99082
2316.26162	0.99076
2315.29731	0.99071
2314.33301	0.99071
2313.36870	0.99071
2312.40440	0.99071
2311.44009	0.99071
2310.47579	0.99068
2309.51148	0.99063
2308.54718	0.99058
2307.58287	0.99058
2306.61856	0.99065
2305.65426	0.99075
2304.68995	0.99084
2303.72565	0.99092
2302.76134	0.99104
2301.79704	0.99124
2300.83273	0.99142
2299.86843	0.99154
2298.90412	0.99159
2297.93982	0.99159
2296.97551	0.99157
2296.01120	0.99153
2295.04690	0.99152
2294.08259	0.99154
2293.11829	0.99150
2292.15398	0.99136
2291.18968	0.99112
2290.22537	0.99088
2289.26107	0.99073
2288.29676	0.99068
2287.33246	0.99067
2286.36815	0.99066
2285.40385	0.99063
2284.43954	0.99057
2283.47523	0.99055
2282.51093	0.99060
2281.54662	0.99070
2280.58232	0.99078
2279.61801	0.99080
2278.65371	0.99077
2277.68940	0.99075
2276.72510	0.99080
2275.76079	0.99093
2274.79649	0.99108
2273.83218	0.99119
2272.86787	0.99122
2271.90357	0.99121
2270.93926	0.99124
2269.97496	0.99133
2269.01065	0.99150
2268.04635	0.99166
2267.08204	0.99172
2266.11774	0.99169
2265.15343	0.99165
2264.18913	0.99165
2263.22482	0.99170
2262.26052	0.99172
2261.29621	0.99164
2260.33190	0.99148
2259.36760	0.99131
2258.40329	0.99116
2257.43899	0.99105
2256.47468	0.99100
2255.51038	0.99094
2254.54607	0.99079
2253.58177	0.99059
2252.61746	0.99041
2251.65316	0.99032
2250.68885	0.99031
2249.72454	0.99036
2248.76024	0.99035
2247.79593	0.99021
2246.83163	0.99003
2245.86732	0.98987
2244.90302	0.98979
2243.93871	0.98975
2242.97441	0.98965
2242.01010	0.98944
2241.04580	0.98917
2240.08149	0.98896
2239.11719	0.98882
2238.15288	0.98875
2237.18857	0.98870
2236.22427	0.98864
2235.25996	0.98857
2234.29566	0.98850
2233.33135	0.98846
2232.36705	0.98848
2231.40274	0.98854
2230.43844	0.98855
2229.47413	0.98851
2228.50983	0.98842
2227.54552	0.98832
2226.58121	0.98826
2225.61691	0.98827
2224.65260	0.98832
2223.68830	0.98831
2222.72399	0.98821
2221.75969	0.98807
2220.79538	0.98796
2219.83108	0.98794
2218.86677	0.98798
2217.90247	0.98803
2216.93816	0.98804
2215.97385	0.98800
2215.00955	0.98799
2214.04524	0.98805
2213.08094	0.98816
2212.11663	0.98826
2211.15233	0.98832
2210.18802	0.98836
2209.22372	0.98839
2208.25941	0.98846
2207.29511	0.98857
2206.33080	0.98866
2205.36650	0.98872
2204.40219	0.98874
2203.43788	0.98876
2202.47358	0.98879
2201.50927	0.98887
2200.54497	0.98896
2199.58066	0.98902
2198.61636	0.98905
2197.65205	0.98905
2196.68775	0.98904
2195.72344	0.98904
2194.75914	0.98909
2193.79483	0.98916
2192.83052	0.98920
2191.86622	0.98921
2190.90191	0.98921
2189.93761	0.98924
2188.97330	0.98928
2188.00900	0.98933
2187.04469	0.98936
2186.08039	0.98937
2185.11608	0.98937
2184.15178	0.98936
2183.18747	0.98933
2182.22317	0.98927
2181.25886	0.98923
2180.29455	0.98920
2179.33025	0.98919
2178.36594	0.98916
2177.40164	0.98910
2176.43733	0.98901
2175.47303	0.98896
2174.50872	0.98895
2173.54442	0.98898
2172.58011	0.98903
2171.61581	0.98911
2170.65150	0.98920
2169.68719	0.98925
2168.72289	0.98929
2167.75858	0.98931
2166.79428	0.98930
2165.82997	0.98932
2164.86567	0.98939
2163.90136	0.98943
2162.93706	0.98940
2161.97275	0.98935
2161.00845	0.98930
2160.04414	0.98923
2159.07984	0.98919
2158.11553	0.98918
2157.15122	0.98919
2156.18692	0.98918
2155.22261	0.98916
2154.25831	0.98916
2153.29400	0.98917
2152.32970	0.98919
2151.36539	0.98921
2150.40109	0.98921
2149.43678	0.98920
2148.47248	0.98919
2147.50817	0.98920
2146.54386	0.98927
2145.57956	0.98938
2144.61525	0.98948
2143.65095	0.98953
2142.68664	0.98954
2141.72234	0.98957
2140.75803	0.98962
2139.79373	0.98967
2138.82942	0.98970
2137.86512	0.98974
2136.90081	0.98974
2135.93651	0.98967
2134.97220	0.98955
2134.00789	0.98945
2133.04359	0.98937
2132.07928	0.98930
2131.11498	0.98922
2130.15067	0.98914
2129.18637	0.98902
2128.22206	0.98889
2127.25776	0.98881
2126.29345	0.98879
2125.32915	0.98879
2124.36484	0.98876
2123.40053	0.98874
2122.43623	0.98874
2121.47192	0.98875
2120.50762	0.98879
2119.54331	0.98888
2118.57901	0.98895
2117.61470	0.98895
2116.65040	0.98891
2115.68609	0.98889
2114.72179	0.98890
2113.75748	0.98895
2112.79318	0.98897
2111.82887	0.98896
2110.86456	0.98895
2109.90026	0.98893
2108.93595	0.98890
2107.97165	0.98889
2107.00734	0.98889
2106.04304	0.98887
2105.07873	0.98879
2104.11443	0.98868
2103.15012	0.98858
2102.18582	0.98851
2101.22151	0.98851
2100.25720	0.98856
2099.29290	0.98862
2098.32859	0.98863
2097.36429	0.98861
2096.39998	0.98861
2095.43568	0.98863
2094.47137	0.98865
2093.50707	0.98865
2092.54276	0.98861
2091.57846	0.98856
2090.61415	0.98852
2089.64984	0.98849
2088.68554	0.98849
2087.72123	0.98851
2086.75693	0.98852
2085.79262	0.98851
2084.82832	0.98850
2083.86401	0.98849
2082.89971	0.98850
2081.93540	0.98853
2080.97110	0.98855
2080.00679	0.98852
2079.04249	0.98844
2078.07818	0.98831
2077.11387	0.98817
2076.14957	0.98804
2075.18526	0.98795
2074.22096	0.98784
2073.25665	0.98765
2072.29235	0.98741
[truncated: 1,734 more rows]
