# Supplementary material for: Access to Cyclic Monensin Derivatives via a Four-Component Ugi Reaction
Source: J Org Chem. 2026 Jul 4;91(28):9933–9. doi: 10.1021/acs.joc.6c01246 (PMC13386529; doi:10.1021/acs.joc.6c01246)
Supplement: Supplementary file 1 [file jo6c01246_si_001.zip › Compouds data/Compound 3/scXRD/UGI_I_3.cif]

 
data_MON_UGI1_NaCl_100

_audit_creation_method            'SHELXL-2018/3'
_shelx_SHELXL_version_number      '2018/3'
_chemical_name_systematic         ?
_chemical_name_common             ?
_chemical_melting_point           ?
_chemical_formula_moiety          
 'C42 H72 N2 O10' 
_chemical_formula_sum
 'C42 H72 N2 O10' 
_chemical_formula_weight          765.01

loop_
 _atom_type_symbol
 _atom_type_description
 _atom_type_scat_dispersion_real
 _atom_type_scat_dispersion_imag
 _atom_type_scat_source
 'C'  'C'   0.0033   0.0016
 'International Tables Vol C Tables 4.2.6.8 and 6.1.1.4'
 'H'  'H'   0.0000   0.0000
 'International Tables Vol C Tables 4.2.6.8 and 6.1.1.4'
 'O'  'O'   0.0106   0.0060
 'International Tables Vol C Tables 4.2.6.8 and 6.1.1.4'
 'N'  'N'   0.0061   0.0033
 'International Tables Vol C Tables 4.2.6.8 and 6.1.1.4'
 
_space_group_crystal_system       monoclinic
_space_group_IT_number            4
_space_group_name_H-M_alt         'P 21'
_space_group_name_Hall            'P 2yb'
 
_shelx_space_group_comment
;
The symmetry employed for this shelxl refinement is uniquely defined
by the following loop, which should always be used as a source of
symmetry information in preference to the above space-group names.
They are only intended as comments.
;
 
loop_
 _space_group_symop_operation_xyz
 'x, y, z'
 '-x, y+1/2, -z'
 
_cell_length_a                    13.7694(11)
_cell_length_b                    11.5488(4)
_cell_length_c                    14.8152(11)
_cell_angle_alpha                 90
_cell_angle_beta                  117.327(10)
_cell_angle_gamma                 90
_cell_volume                      2093.0(3)
_cell_formula_units_Z             2
_cell_measurement_temperature     100(2)
_cell_measurement_reflns_used     6315
_cell_measurement_theta_min       2.9260
_cell_measurement_theta_max       26.3670
 
_exptl_crystal_description        'parallelepiped'
_exptl_crystal_colour             'colourless'
_exptl_crystal_density_meas       ?
_exptl_crystal_density_method     ?
_exptl_crystal_density_diffrn     1.214          
_exptl_crystal_F_000              836
_exptl_transmission_factor_min    ?
_exptl_transmission_factor_max    ?
_exptl_crystal_size_max           0.325
_exptl_crystal_size_mid           0.312
_exptl_crystal_size_min           0.242
_exptl_absorpt_coefficient_mu     0.085
_shelx_estimated_absorpt_T_min    0.973
_shelx_estimated_absorpt_T_max    0.980
_exptl_absorpt_correction_type    multi-scan
_exptl_absorpt_correction_T_min   0.9852
_exptl_absorpt_correction_T_max   1.0000
_exptl_absorpt_process_details    
;
CrysAlisPro 1.171.42.93a (Rigaku Oxford Diffraction, 2023)
Empirical absorption correction using spherical harmonics,
implemented in SCALE3 ABSPACK scaling algorithm.
;
_exptl_absorpt_special_details    
;
Empirical correction (ABSPACK) includes:
- Absorption correction using spherical harmonics
- Frame scaling
;
_diffrn_ambient_temperature       100(2)
_diffrn_radiation_wavelength      0.71073
_diffrn_radiation_type            MoK\a
_diffrn_source                    'fine-focus sealed X-ray tube'
_diffrn_measurement_device        'four-circle diffractometer'
_diffrn_measurement_device_type   'Xcalibur, Atlas'
_diffrn_detector                  'CCD plate'
_diffrn_measurement_method        '\w-scan'
_diffrn_detector_area_resol_mean  10.6249
_diffrn_reflns_number             22652
_diffrn_reflns_av_unetI/netI      0.0410
_diffrn_reflns_av_R_equivalents   0.0405
_diffrn_reflns_limit_h_min        -17
_diffrn_reflns_limit_h_max        17
_diffrn_reflns_limit_k_min        -14
_diffrn_reflns_limit_k_max        14
_diffrn_reflns_limit_l_min        -18
_diffrn_reflns_limit_l_max        18
_diffrn_reflns_theta_min          2.761
_diffrn_reflns_theta_max          27.000
_diffrn_reflns_theta_full         25.242
_diffrn_measured_fraction_theta_max   0.967
_diffrn_measured_fraction_theta_full  0.973
_diffrn_reflns_Laue_measured_fraction_max    0.967
_diffrn_reflns_Laue_measured_fraction_full   0.973
_diffrn_reflns_point_group_measured_fraction_max   0.916
_diffrn_reflns_point_group_measured_fraction_full  0.930
_reflns_number_total              8345
_reflns_number_gt                 6338
_reflns_threshold_expression      'I > 2\s(I)'
_reflns_Friedel_coverage          0.801
_reflns_Friedel_fraction_max      0.858
_reflns_Friedel_fraction_full     0.882
 
_reflns_special_details
;
 Reflections were merged by SHELXL according to the crystal
 class for the calculation of statistics and refinement.
 
 _reflns_Friedel_fraction is defined as the number of unique
 Friedel pairs measured divided by the number that would be
 possible theoretically, ignoring centric projections and
 systematic absences.
;
 
_computing_data_collection                                                                                                                                                                      
;
CrysAlisPro 1.171.42.93a (Rigaku Oxford Diffraction, 2023)
;
_computing_cell_refinement        
;
CrysAlisPro 1.171.42.93a (Rigaku Oxford Diffraction, 2023)
;
_computing_data_reduction         
;
CrysAlisPro 1.171.42.93a (Rigaku Oxford Diffraction, 2023)
;
_computing_structure_solution     'SHELXT 2014/5 (Sheldrick, 2014)'
_computing_structure_refinement 'SHELXL-2018/3 (Sheldrick, 2018)'
_computing_molecular_graphics     
;
Brandenburg & Putz (2006). Diamond 3.0. Crystal and Molecular
Structure Visualisation, University of Bonn, Germany
;
_refine_special_details           
;
 Refinement of F^2^ against ALL reflections.  The weighted R-factor wR and 
 goodness of fit S are based on F^2^, conventional R-factors R are based 
 on F, with F set to zero for negative F^2^. The threshold expression of 
 F^2^ > 2sigma(F^2^) is used only for calculating R-factors(gt) etc. and is 
 not relevant to the choice of reflections for refinement.  R-factors based 
 on F^2^ are statistically about twice as large as those based on F, and R- 
 factors based on ALL data will be even larger. 
;
_refine_ls_structure_factor_coef  Fsqd
_refine_ls_matrix_type            full
_refine_ls_weighting_scheme       calc
_refine_ls_weighting_details
'w=1/[\s^2^(Fo^2^)+(0.0367P)^2^] where P=(Fo^2^+2Fc^2^)/3'
_atom_sites_solution_primary      direct 
_atom_sites_solution_secondary    difmap
_atom_sites_solution_hydrogens    mixed
_refine_ls_hydrogen_treatment     mixed
_refine_ls_extinction_method      none
_refine_ls_extinction_coef        .
_refine_ls_abs_structure_details
;
 Flack x determined using 2144 quotients [(I+)-(I-)]/[(I+)+(I-)]
 (Parsons, Flack and Wagner, Acta Cryst. B69 (2013) 249-259).
;
_refine_ls_abs_structure_Flack    0.6(5)
_chemical_absolute_configuration  'rm'
_refine_ls_number_reflns          8345
_refine_ls_number_parameters      502
_refine_ls_number_restraints      1
_refine_ls_R_factor_all           0.0790
_refine_ls_R_factor_gt            0.0505
_refine_ls_wR_factor_ref          0.0921
_refine_ls_wR_factor_gt           0.0837
_refine_ls_goodness_of_fit_ref    1.001
_refine_ls_restrained_S_all       1.001
_refine_ls_shift/su_max           0.000
_refine_ls_shift/su_mean          0.000
 
loop_
 _atom_site_label
 _atom_site_type_symbol
 _atom_site_fract_x
 _atom_site_fract_y
 _atom_site_fract_z
 _atom_site_U_iso_or_equiv
 _atom_site_adp_type
 _atom_site_occupancy
 _atom_site_site_symmetry_order  
 _atom_site_calc_flag
 _atom_site_refinement_flags_posn
 _atom_site_refinement_flags_adp
 _atom_site_refinement_flags_occupancy
 _atom_site_disorder_assembly
 _atom_site_disorder_group
N1 N 0.3183(2) 0.6721(2) 0.6977(2) 0.0180(6) Uani 1 1 d . . . . .
O1 O 0.38071(19) 0.84352(17) 0.77767(18) 0.0213(6) Uani 1 1 d . . . . .
C1 C 0.3965(3) 0.7564(3) 0.7388(3) 0.0158(7) Uani 1 1 d . . . . .
C2 C 0.5055(3) 0.7438(3) 0.7353(3) 0.0178(8) Uani 1 1 d . . . . .
H2 H 0.511050 0.663049 0.713811 0.021 Uiso 1 1 calc R U . . .
C3 C 0.6003(3) 0.7641(3) 0.8436(3) 0.0181(8) Uani 1 1 d . . . . .
H3 H 0.567602 0.776628 0.890717 0.022 Uiso 1 1 calc R U . . .
O2 O 0.6577(2) 0.86740(17) 0.84321(18) 0.0232(6) Uani 1 1 d . . . . .
C4 C 0.6794(3) 0.6600(3) 0.8836(3) 0.0181(8) Uani 1 1 d . . . . .
H4 H 0.737467 0.679935 0.953337 0.022 Uiso 1 1 calc R U . . .
C5 C 0.6173(3) 0.5539(3) 0.8928(3) 0.0157(7) Uani 1 1 d . . . . .
H5 H 0.548373 0.546111 0.827580 0.019 Uiso 1 1 calc R U . . .
C6 C 0.5860(3) 0.5605(3) 0.9799(3) 0.0169(7) Uani 1 1 d . . . . .
H6 H 0.537278 0.629143 0.967607 0.020 Uiso 1 1 calc R U . . .
C7 C 0.5210(3) 0.4518(3) 0.9772(3) 0.0176(7) Uani 1 1 d . . . . .
H7 H 0.511167 0.451148 1.040040 0.021 Uiso 1 1 calc R U . . .
O3 O 0.41397(18) 0.45378(18) 0.89039(18) 0.0199(5) Uani 1 1 d . . . . .
H3O H 0.414528 0.412946 0.843709 0.030 Uiso 1 1 calc R U . . .
C8 C 0.5833(3) 0.3439(3) 0.9775(3) 0.0199(8) Uani 1 1 d . . . . .
H8A H 0.535641 0.275523 0.965872 0.024 Uiso 1 1 calc R U . . .
H8B H 0.647396 0.335222 1.045029 0.024 Uiso 1 1 calc R U . . .
C9 C 0.6220(3) 0.3475(3) 0.8961(3) 0.0167(7) Uani 1 1 d . . . . .
O4 O 0.68254(17) 0.45149(17) 0.90479(17) 0.0169(5) Uani 1 1 d . . . . .
C10 C 0.6917(3) 0.2451(3) 0.8975(3) 0.0222(8) Uani 1 1 d . . . . .
H10A H 0.678777 0.178190 0.932451 0.027 Uiso 1 1 calc R U . . .
H10B H 0.770268 0.265441 0.933227 0.027 Uiso 1 1 calc R U . . .
C11 C 0.6571(3) 0.2162(3) 0.7865(3) 0.0223(8) Uani 1 1 d . . . . .
H11A H 0.645481 0.131852 0.774576 0.027 Uiso 1 1 calc R U . . .
H11B H 0.713786 0.241282 0.767097 0.027 Uiso 1 1 calc R U . . .
C12 C 0.5490(3) 0.2831(3) 0.7243(3) 0.0174(8) Uani 1 1 d . . . . .
O5 O 0.52745(18) 0.34414(17) 0.79889(17) 0.0176(5) Uani 1 1 d . . . . .
C13 C 0.4553(3) 0.1996(3) 0.6693(3) 0.0178(8) Uani 1 1 d . . . . .
H13 H 0.473355 0.149132 0.624209 0.021 Uiso 1 1 calc R U . . .
C14 C 0.4225(3) 0.1229(3) 0.7340(3) 0.0203(8) Uani 1 1 d . . . . .
H14A H 0.423323 0.166552 0.791843 0.024 Uiso 1 1 calc R U . . .
H14B H 0.471656 0.055173 0.760266 0.024 Uiso 1 1 calc R U . . .
C15 C 0.3070(3) 0.0859(3) 0.6597(3) 0.0187(8) Uani 1 1 d . . . . .
H15A H 0.262241 0.073336 0.695449 0.022 Uiso 1 1 calc R U . . .
H15B H 0.308020 0.013637 0.624282 0.022 Uiso 1 1 calc R U . . .
C16 C 0.2615(3) 0.1876(3) 0.5840(3) 0.0178(7) Uani 1 1 d . . . . .
O6 O 0.35567(18) 0.26293(18) 0.60683(17) 0.0175(5) Uani 1 1 d . . . . .
C17 C 0.1771(3) 0.2624(3) 0.5971(3) 0.0178(8) Uani 1 1 d . . . . .
H17 H 0.174289 0.338721 0.564064 0.021 Uiso 1 1 calc R U . . .
C18 C 0.0591(3) 0.2178(3) 0.5537(3) 0.0213(8) Uani 1 1 d . . . . .
H18 H 0.020362 0.229322 0.478423 0.026 Uiso 1 1 calc R U . . .
C19 C 0.0156(3) 0.3035(3) 0.6056(3) 0.0197(8) Uani 1 1 d . . . . .
H19A H -0.001190 0.379513 0.570747 0.024 Uiso 1 1 calc R U . . .
H19B H -0.050819 0.273307 0.607273 0.024 Uiso 1 1 calc R U . . .
C20 C 0.1106(3) 0.3127(3) 0.7120(3) 0.0183(8) Uani 1 1 d . . . . .
H20 H 0.100766 0.251322 0.754771 0.022 Uiso 1 1 calc R U . . .
O7 O 0.20879(18) 0.28518(17) 0.70293(17) 0.0186(5) Uani 1 1 d . . . . .
C21 C 0.1223(3) 0.4282(3) 0.7654(3) 0.0188(8) Uani 1 1 d . . . . .
H21 H 0.181563 0.422181 0.836936 0.023 Uiso 1 1 calc R U . . .
C22 C 0.0157(3) 0.4673(3) 0.7661(3) 0.0207(8) Uani 1 1 d . . . . .
H22 H -0.042130 0.473399 0.693953 0.025 Uiso 1 1 calc R U . . .
C23 C 0.0338(3) 0.5886(3) 0.8132(3) 0.0246(8) Uani 1 1 d . . . . .
H23A H 0.087616 0.583739 0.885934 0.030 Uiso 1 1 calc R U . . .
H23B H -0.035865 0.617410 0.809023 0.030 Uiso 1 1 calc R U . . .
C24 C 0.0753(3) 0.6750(3) 0.7596(3) 0.0209(8) Uani 1 1 d . . . . .
H24 H 0.017142 0.683642 0.687858 0.025 Uiso 1 1 calc R U . . .
C25 C 0.1773(3) 0.6263(3) 0.7570(3) 0.0183(8) Uani 1 1 d . . . . .
O8 O 0.15299(19) 0.51217(16) 0.71140(18) 0.0180(5) Uani 1 1 d . . . . .
O9 O 0.26087(19) 0.62162(18) 0.85684(17) 0.0189(5) Uani 1 1 d . . . . .
H91 H 0.310849 0.577796 0.859597 0.028 Uiso 1 1 calc R U . . .
C26 C 0.2091(3) 0.6969(3) 0.6870(3) 0.0190(8) Uani 1 1 d . . . . .
H26A H 0.154608 0.682171 0.615749 0.023 Uiso 1 1 calc R U . . .
H26B H 0.205192 0.780225 0.700852 0.023 Uiso 1 1 calc R U . . .
C27 C 0.0937(3) 0.7936(3) 0.8106(3) 0.0250(9) Uani 1 1 d . . . . .
H27A H 0.111640 0.850188 0.771215 0.037 Uiso 1 1 calc R U . . .
H27B H 0.154233 0.788766 0.879605 0.037 Uiso 1 1 calc R U . . .
H27C H 0.027122 0.817903 0.813671 0.037 Uiso 1 1 calc R U . . .
C28 C -0.0251(3) 0.3832(3) 0.8209(3) 0.0283(9) Uani 1 1 d . . . . .
H28A H 0.032719 0.370318 0.890208 0.042 Uiso 1 1 calc R U . . .
H28B H -0.044588 0.309328 0.784194 0.042 Uiso 1 1 calc R U . . .
H28C H -0.089532 0.415870 0.823271 0.042 Uiso 1 1 calc R U . . .
C29 C 0.0439(3) 0.0927(3) 0.5798(3) 0.0240(8) Uani 1 1 d . . . . .
H29A H 0.079753 0.082911 0.653761 0.036 Uiso 1 1 calc R U . . .
H29B H 0.076605 0.039420 0.549888 0.036 Uiso 1 1 calc R U . . .
H29C H -0.034255 0.075832 0.552426 0.036 Uiso 1 1 calc R U . . .
C30 C 0.2129(3) 0.1510(3) 0.4719(3) 0.0221(8) Uani 1 1 d . . . . .
H30A H 0.151519 0.097048 0.457221 0.027 Uiso 1 1 calc R U . . .
H30B H 0.182298 0.220484 0.429066 0.027 Uiso 1 1 calc R U . . .
C31 C 0.2925(3) 0.0928(3) 0.4407(3) 0.0311(9) Uani 1 1 d . . . . .
H31A H 0.325443 0.025169 0.484020 0.047 Uiso 1 1 calc R U . . .
H31B H 0.350010 0.147803 0.448479 0.047 Uiso 1 1 calc R U . . .
H31C H 0.253082 0.068136 0.369620 0.047 Uiso 1 1 calc R U . . .
C32 C 0.5612(3) 0.3685(3) 0.6515(3) 0.0228(8) Uani 1 1 d . . . . .
H32A H 0.623584 0.419656 0.689737 0.034 Uiso 1 1 calc R U . . .
H32B H 0.494452 0.414976 0.617712 0.034 Uiso 1 1 calc R U . . .
H32C H 0.573392 0.325848 0.600473 0.034 Uiso 1 1 calc R U . . .
C33 C 0.6852(3) 0.5751(3) 1.0838(3) 0.0279(9) Uani 1 1 d . . . . .
H33A H 0.746571 0.530027 1.086048 0.042 Uiso 1 1 calc R U . . .
H33B H 0.667089 0.547520 1.136844 0.042 Uiso 1 1 calc R U . . .
H33C H 0.705560 0.657079 1.095246 0.042 Uiso 1 1 calc R U . . .
C34 C 0.7356(3) 0.6371(3) 0.8167(3) 0.0235(8) Uani 1 1 d . . . . .
H34A H 0.680932 0.612240 0.749029 0.035 Uiso 1 1 calc R U . . .
H34B H 0.790609 0.576132 0.847546 0.035 Uiso 1 1 calc R U . . .
H34C H 0.771048 0.708176 0.810696 0.035 Uiso 1 1 calc R U . . .
C35 C 0.7205(3) 0.9134(3) 0.9417(3) 0.0282(9) Uani 1 1 d . . . . .
H35A H 0.780582 0.860287 0.981522 0.042 Uiso 1 1 calc R U . . .
H35B H 0.674018 0.923056 0.975198 0.042 Uiso 1 1 calc R U . . .
H35C H 0.750428 0.988704 0.936602 0.042 Uiso 1 1 calc R U . . .
C36 C 0.5038(3) 0.8282(3) 0.6541(3) 0.0233(8) Uani 1 1 d . . . . .
H36A H 0.499825 0.907956 0.674860 0.035 Uiso 1 1 calc R U . . .
H36B H 0.439880 0.812080 0.589012 0.035 Uiso 1 1 calc R U . . .
H36C H 0.570543 0.818368 0.646881 0.035 Uiso 1 1 calc R U . . .
C37 C 0.3258(3) 0.5691(3) 0.6444(3) 0.0174(8) Uani 1 1 d . . . . .
H37A H 0.279993 0.507305 0.651598 0.021 Uiso 1 1 calc R U . . .
H37B H 0.402418 0.541445 0.677081 0.021 Uiso 1 1 calc R U . . .
C38 C 0.2897(3) 0.5887(3) 0.5315(3) 0.0198(8) Uani 1 1 d . . . . .
O10 O 0.2720(2) 0.68522(19) 0.49215(18) 0.0263(6) Uani 1 1 d . . . . .
N2 N 0.2800(2) 0.4900(2) 0.4793(2) 0.0217(7) Uani 1 1 d . . . . .
H2N H 0.303(3) 0.421(3) 0.516(3) 0.026 Uiso 1 1 d . U . . .
C39 C 0.2566(3) 0.4899(3) 0.3719(3) 0.0240(8) Uani 1 1 d . . . . .
H39A H 0.272968 0.411917 0.354621 0.029 Uiso 1 1 calc R U . . .
H39B H 0.306448 0.545395 0.363293 0.029 Uiso 1 1 calc R U . . .
C40 C 0.1399(3) 0.5210(3) 0.2974(3) 0.0233(8) Uani 1 1 d . . . . .
H40A H 0.125493 0.602143 0.309121 0.028 Uiso 1 1 calc R U . . .
H40B H 0.089151 0.470684 0.309968 0.028 Uiso 1 1 calc R U . . .
C41 C 0.1176(3) 0.5073(3) 0.1873(3) 0.0328(10) Uani 1 1 d . . . . .
H41A H 0.174509 0.550114 0.177779 0.039 Uiso 1 1 calc R U . . .
H41B H 0.124705 0.424387 0.174447 0.039 Uiso 1 1 calc R U . . .
C42 C 0.0063(4) 0.5495(3) 0.1088(3) 0.0420(11) Uani 1 1 d . . . . .
H42A H -0.050975 0.507659 0.117134 0.063 Uiso 1 1 calc R U . . .
H42B H -0.001639 0.535414 0.040506 0.063 Uiso 1 1 calc R U . . .
H42C H -0.000292 0.632618 0.118058 0.063 Uiso 1 1 calc R U . . .
 
loop_
 _atom_site_aniso_label
 _atom_site_aniso_U_11
 _atom_site_aniso_U_22
 _atom_site_aniso_U_33
 _atom_site_aniso_U_23
 _atom_site_aniso_U_13
 _atom_site_aniso_U_12
N1 0.0164(17) 0.0157(13) 0.0209(18) -0.0025(12) 0.0076(15) -0.0011(12)
O1 0.0218(14) 0.0159(12) 0.0271(15) -0.0023(11) 0.0119(13) -0.0005(10)
C1 0.020(2) 0.0147(16) 0.0102(18) 0.0040(14) 0.0053(17) 0.0004(15)
C2 0.020(2) 0.0147(17) 0.018(2) -0.0016(14) 0.0087(18) -0.0008(15)
C3 0.022(2) 0.0154(16) 0.019(2) -0.0009(15) 0.0104(19) -0.0036(15)
O2 0.0255(15) 0.0193(12) 0.0217(15) -0.0039(10) 0.0081(13) -0.0091(11)
C4 0.013(2) 0.0195(17) 0.020(2) -0.0039(14) 0.0058(18) -0.0042(14)
C5 0.0130(19) 0.0172(16) 0.015(2) 0.0005(14) 0.0042(17) 0.0038(14)
C6 0.0164(19) 0.0169(16) 0.018(2) -0.0015(14) 0.0085(18) 0.0037(14)
C7 0.017(2) 0.0212(17) 0.0137(19) 0.0010(15) 0.0058(17) 0.0028(15)
O3 0.0177(14) 0.0217(12) 0.0211(14) -0.0025(11) 0.0097(12) 0.0017(10)
C8 0.023(2) 0.0179(17) 0.018(2) 0.0047(15) 0.0087(18) 0.0030(15)
C9 0.0127(19) 0.0175(16) 0.015(2) 0.0000(14) 0.0023(17) 0.0004(15)
O4 0.0142(13) 0.0166(11) 0.0200(14) -0.0022(10) 0.0080(12) 0.0007(10)
C10 0.024(2) 0.0200(18) 0.022(2) -0.0020(15) 0.010(2) 0.0068(15)
C11 0.020(2) 0.0249(18) 0.022(2) -0.0017(15) 0.0095(19) 0.0020(15)
C12 0.016(2) 0.0174(17) 0.019(2) -0.0033(14) 0.0084(18) 0.0002(14)
O5 0.0150(14) 0.0184(12) 0.0181(14) -0.0037(10) 0.0064(12) 0.0005(10)
C13 0.019(2) 0.0176(17) 0.017(2) -0.0002(15) 0.0079(18) 0.0060(14)
C14 0.023(2) 0.0164(16) 0.019(2) 0.0015(14) 0.0072(18) 0.0010(15)
C15 0.026(2) 0.0135(16) 0.018(2) -0.0025(14) 0.0108(18) -0.0007(15)
C16 0.017(2) 0.0186(16) 0.015(2) -0.0023(15) 0.0045(18) -0.0051(15)
O6 0.0136(13) 0.0195(11) 0.0170(14) 0.0024(10) 0.0050(12) -0.0007(10)
C17 0.019(2) 0.0183(17) 0.0126(19) 0.0010(14) 0.0046(18) -0.0027(15)
C18 0.019(2) 0.0250(17) 0.018(2) -0.0006(15) 0.0062(19) -0.0033(15)
C19 0.014(2) 0.0207(17) 0.021(2) 0.0033(15) 0.0043(18) -0.0025(14)
C20 0.016(2) 0.0182(17) 0.021(2) 0.0041(15) 0.0092(18) 0.0008(14)
O7 0.0165(14) 0.0235(12) 0.0159(14) -0.0018(10) 0.0075(12) 0.0024(10)
C21 0.015(2) 0.0226(18) 0.017(2) 0.0034(15) 0.0057(18) 0.0006(15)
C22 0.017(2) 0.0239(18) 0.022(2) 0.0001(15) 0.0102(18) 0.0023(15)
C23 0.018(2) 0.033(2) 0.026(2) 0.0017(17) 0.0122(19) 0.0059(16)
C24 0.017(2) 0.0270(18) 0.017(2) 0.0017(16) 0.0056(18) 0.0054(16)
C25 0.017(2) 0.0181(17) 0.016(2) -0.0027(14) 0.0037(18) 0.0006(15)
O8 0.0178(14) 0.0165(11) 0.0191(14) 0.0001(10) 0.0079(12) -0.0003(10)
O9 0.0133(13) 0.0222(12) 0.0166(14) -0.0010(10) 0.0029(12) 0.0052(10)
C26 0.016(2) 0.0182(17) 0.019(2) -0.0002(15) 0.0044(18) 0.0022(14)
C27 0.019(2) 0.0263(19) 0.028(2) -0.0041(16) 0.010(2) 0.0049(16)
C28 0.026(2) 0.031(2) 0.035(3) -0.0002(17) 0.019(2) 0.0002(17)
C29 0.021(2) 0.0235(19) 0.029(2) -0.0063(17) 0.0130(19) -0.0066(16)
C30 0.022(2) 0.0261(19) 0.016(2) -0.0023(15) 0.0062(19) -0.0044(16)
C31 0.031(2) 0.044(2) 0.020(2) -0.0072(18) 0.012(2) -0.0046(19)
C32 0.020(2) 0.0259(19) 0.026(2) -0.0019(16) 0.0135(19) -0.0021(16)
C33 0.026(2) 0.036(2) 0.024(2) -0.0073(17) 0.013(2) -0.0029(17)
C34 0.021(2) 0.0203(17) 0.036(2) -0.0016(16) 0.018(2) -0.0015(15)
C35 0.034(3) 0.0248(19) 0.025(2) -0.0087(16) 0.012(2) -0.0066(17)
C36 0.025(2) 0.0255(19) 0.019(2) 0.0006(16) 0.0098(19) -0.0057(16)
C37 0.020(2) 0.0157(16) 0.016(2) -0.0020(14) 0.0079(18) -0.0012(14)
C38 0.0133(19) 0.0240(19) 0.021(2) -0.0004(16) 0.0069(18) -0.0023(15)
O10 0.0307(17) 0.0222(13) 0.0206(15) 0.0019(11) 0.0071(14) -0.0018(11)
N2 0.0255(19) 0.0221(16) 0.0193(18) -0.0003(13) 0.0118(16) 0.0010(14)
C39 0.024(2) 0.0289(19) 0.022(2) -0.0058(16) 0.013(2) -0.0054(16)
C40 0.025(2) 0.0240(19) 0.020(2) -0.0021(15) 0.0099(19) -0.0018(16)
C41 0.032(3) 0.045(2) 0.023(2) -0.0060(19) 0.014(2) -0.0203(19)
C42 0.063(3) 0.027(2) 0.022(3) 0.0002(17) 0.007(3) -0.006(2)
 
_geom_special_details
;
 All esds (except the esd in the dihedral angle between two l.s. planes)
 are estimated using the full covariance matrix.  The cell esds are taken
 into account individually in the estimation of esds in distances, angles
 and torsion angles; correlations between esds in cell parameters are only
 used when they are defined by crystal symmetry.  An approximate (isotropic)
 treatment of cell esds is used for estimating esds involving l.s. planes.
;
 
loop_
 _geom_bond_atom_site_label_1
 _geom_bond_atom_site_label_2
 _geom_bond_distance
 _geom_bond_site_symmetry_2
 _geom_bond_publ_flag
N1 C1 1.370(4) . ?
N1 C37 1.458(4) . ?
N1 C26 1.467(4) . ?
O1 C1 1.227(3) . ?
C1 C2 1.532(4) . ?
C2 C36 1.539(4) . ?
C2 C3 1.553(5) . ?
C2 H2 1.0000 . ?
C3 O2 1.433(4) . ?
C3 C4 1.546(4) . ?
C3 H3 1.0000 . ?
O2 C35 1.414(4) . ?
C4 C34 1.535(4) . ?
C4 C5 1.536(4) . ?
C4 H4 1.0000 . ?
C5 O4 1.445(4) . ?
C5 C6 1.539(4) . ?
C5 H5 1.0000 . ?
C6 C33 1.528(5) . ?
C6 C7 1.531(4) . ?
C6 H6 1.0000 . ?
C7 O3 1.445(4) . ?
C7 C8 1.511(4) . ?
C7 H7 1.0000 . ?
O3 H3O 0.8400 . ?
C8 C9 1.526(4) . ?
C8 H8A 0.9900 . ?
C8 H8B 0.9900 . ?
C9 O5 1.432(4) . ?
C9 O4 1.434(4) . ?
C9 C10 1.517(4) . ?
C10 C11 1.525(5) . ?
C10 H10A 0.9900 . ?
C10 H10B 0.9900 . ?
C11 C12 1.551(5) . ?
C11 H11A 0.9900 . ?
C11 H11B 0.9900 . ?
C12 O5 1.452(3) . ?
C12 C13 1.514(5) . ?
C12 C32 1.526(4) . ?
C13 O6 1.452(4) . ?
C13 C14 1.518(4) . ?
C13 H13 1.0000 . ?
C14 C15 1.522(5) . ?
C14 H14A 0.9900 . ?
C14 H14B 0.9900 . ?
C15 C16 1.545(4) . ?
C15 H15A 0.9900 . ?
C15 H15B 0.9900 . ?
C16 O6 1.466(4) . ?
C16 C17 1.531(4) . ?
C16 C30 1.537(5) . ?
C17 O7 1.445(4) . ?
C17 C18 1.536(5) . ?
C17 H17 1.0000 . ?
C18 C19 1.534(4) . ?
C18 C29 1.534(4) . ?
C18 H18 1.0000 . ?
C19 C20 1.522(5) . ?
C19 H19A 0.9900 . ?
C19 H19B 0.9900 . ?
C20 O7 1.455(4) . ?
C20 C21 1.521(4) . ?
C20 H20 1.0000 . ?
C21 O8 1.439(3) . ?
C21 C22 1.541(4) . ?
C21 H21 1.0000 . ?
C22 C28 1.528(4) . ?
C22 C23 1.533(5) . ?
C22 H22 1.0000 . ?
C23 C24 1.540(4) . ?
C23 H23A 0.9900 . ?
C23 H23B 0.9900 . ?
C24 C27 1.528(5) . ?
C24 C25 1.529(4) . ?
C24 H24 1.0000 . ?
C25 O9 1.397(4) . ?
C25 O8 1.448(4) . ?
C25 C26 1.533(4) . ?
O9 H91 0.8400 . ?
C26 H26A 0.9900 . ?
C26 H26B 0.9900 . ?
C27 H27A 0.9800 . ?
C27 H27B 0.9800 . ?
C27 H27C 0.9800 . ?
C28 H28A 0.9800 . ?
C28 H28B 0.9800 . ?
C28 H28C 0.9800 . ?
C29 H29A 0.9800 . ?
C29 H29B 0.9800 . ?
C29 H29C 0.9800 . ?
C30 C31 1.527(4) . ?
C30 H30A 0.9900 . ?
C30 H30B 0.9900 . ?
C31 H31A 0.9800 . ?
C31 H31B 0.9800 . ?
C31 H31C 0.9800 . ?
C32 H32A 0.9800 . ?
C32 H32B 0.9800 . ?
C32 H32C 0.9800 . ?
C33 H33A 0.9800 . ?
C33 H33B 0.9800 . ?
C33 H33C 0.9800 . ?
C34 H34A 0.9800 . ?
C34 H34B 0.9800 . ?
C34 H34C 0.9800 . ?
C35 H35A 0.9800 . ?
C35 H35B 0.9800 . ?
C35 H35C 0.9800 . ?
C36 H36A 0.9800 . ?
C36 H36B 0.9800 . ?
C36 H36C 0.9800 . ?
C37 C38 1.527(5) . ?
C37 H37A 0.9900 . ?
C37 H37B 0.9900 . ?
C38 O10 1.229(4) . ?
C38 N2 1.350(4) . ?
N2 C39 1.470(4) . ?
N2 H2N 0.93(4) . ?
C39 C40 1.516(5) . ?
C39 H39A 0.9900 . ?
C39 H39B 0.9900 . ?
C40 C41 1.523(5) . ?
C40 H40A 0.9900 . ?
C40 H40B 0.9900 . ?
C41 C42 1.517(5) . ?
C41 H41A 0.9900 . ?
C41 H41B 0.9900 . ?
C42 H42A 0.9800 . ?
C42 H42B 0.9800 . ?
C42 H42C 0.9800 . ?
 
loop_
 _geom_angle_atom_site_label_1
 _geom_angle_atom_site_label_2
 _geom_angle_atom_site_label_3
 _geom_angle
 _geom_angle_site_symmetry_1
 _geom_angle_site_symmetry_3
 _geom_angle_publ_flag
C1 N1 C37 125.8(3) . . ?
C1 N1 C26 117.8(2) . . ?
C37 N1 C26 115.2(3) . . ?
O1 C1 N1 121.3(3) . . ?
O1 C1 C2 118.7(3) . . ?
N1 C1 C2 120.0(3) . . ?
C1 C2 C36 107.6(3) . . ?
C1 C2 C3 108.8(3) . . ?
C36 C2 C3 114.6(3) . . ?
C1 C2 H2 108.6 . . ?
C36 C2 H2 108.6 . . ?
C3 C2 H2 108.6 . . ?
O2 C3 C4 110.9(2) . . ?
O2 C3 C2 109.0(2) . . ?
C4 C3 C2 112.9(3) . . ?
O2 C3 H3 108.0 . . ?
C4 C3 H3 108.0 . . ?
C2 C3 H3 108.0 . . ?
C35 O2 C3 112.7(2) . . ?
C34 C4 C5 112.6(2) . . ?
C34 C4 C3 111.2(3) . . ?
C5 C4 C3 109.4(2) . . ?
C34 C4 H4 107.8 . . ?
C5 C4 H4 107.8 . . ?
C3 C4 H4 107.8 . . ?
O4 C5 C4 108.9(2) . . ?
O4 C5 C6 109.5(2) . . ?
C4 C5 C6 114.6(3) . . ?
O4 C5 H5 107.9 . . ?
C4 C5 H5 107.9 . . ?
C6 C5 H5 107.9 . . ?
C33 C6 C7 111.0(3) . . ?
C33 C6 C5 112.7(3) . . ?
C7 C6 C5 108.9(3) . . ?
C33 C6 H6 108.1 . . ?
C7 C6 H6 108.1 . . ?
C5 C6 H6 108.1 . . ?
O3 C7 C8 111.1(3) . . ?
O3 C7 C6 110.8(3) . . ?
C8 C7 C6 110.6(3) . . ?
O3 C7 H7 108.1 . . ?
C8 C7 H7 108.1 . . ?
C6 C7 H7 108.1 . . ?
C7 O3 H3O 109.5 . . ?
C7 C8 C9 112.3(3) . . ?
C7 C8 H8A 109.1 . . ?
C9 C8 H8A 109.1 . . ?
C7 C8 H8B 109.1 . . ?
C9 C8 H8B 109.1 . . ?
H8A C8 H8B 107.9 . . ?
O5 C9 O4 109.6(2) . . ?
O5 C9 C10 105.7(3) . . ?
O4 C9 C10 108.3(2) . . ?
O5 C9 C8 107.9(3) . . ?
O4 C9 C8 110.6(2) . . ?
C10 C9 C8 114.6(3) . . ?
C9 O4 C5 111.8(2) . . ?
C9 C10 C11 105.9(3) . . ?
C9 C10 H10A 110.6 . . ?
C11 C10 H10A 110.6 . . ?
C9 C10 H10B 110.6 . . ?
C11 C10 H10B 110.6 . . ?
H10A C10 H10B 108.7 . . ?
C10 C11 C12 105.7(3) . . ?
C10 C11 H11A 110.6 . . ?
C12 C11 H11A 110.6 . . ?
C10 C11 H11B 110.6 . . ?
C12 C11 H11B 110.6 . . ?
H11A C11 H11B 108.7 . . ?
O5 C12 C13 107.3(2) . . ?
O5 C12 C32 110.6(2) . . ?
C13 C12 C32 112.0(3) . . ?
O5 C12 C11 105.4(3) . . ?
C13 C12 C11 110.5(3) . . ?
C32 C12 C11 110.8(3) . . ?
C9 O5 C12 111.7(2) . . ?
O6 C13 C12 110.1(2) . . ?
O6 C13 C14 103.2(2) . . ?
C12 C13 C14 117.3(3) . . ?
O6 C13 H13 108.6 . . ?
C12 C13 H13 108.6 . . ?
C14 C13 H13 108.6 . . ?
C13 C14 C15 102.9(3) . . ?
C13 C14 H14A 111.2 . . ?
C15 C14 H14A 111.2 . . ?
C13 C14 H14B 111.2 . . ?
C15 C14 H14B 111.2 . . ?
H14A C14 H14B 109.1 . . ?
C14 C15 C16 104.6(2) . . ?
C14 C15 H15A 110.8 . . ?
C16 C15 H15A 110.8 . . ?
C14 C15 H15B 110.8 . . ?
C16 C15 H15B 110.8 . . ?
H15A C15 H15B 108.9 . . ?
O6 C16 C17 106.2(2) . . ?
O6 C16 C30 108.2(2) . . ?
C17 C16 C30 108.3(3) . . ?
O6 C16 C15 105.2(3) . . ?
C17 C16 C15 114.5(2) . . ?
C30 C16 C15 113.9(3) . . ?
C13 O6 C16 109.0(2) . . ?
O7 C17 C16 111.8(3) . . ?
O7 C17 C18 104.5(2) . . ?
C16 C17 C18 118.4(3) . . ?
O7 C17 H17 107.2 . . ?
C16 C17 H17 107.2 . . ?
C18 C17 H17 107.2 . . ?
C19 C18 C29 110.6(3) . . ?
C19 C18 C17 98.9(3) . . ?
C29 C18 C17 116.8(3) . . ?
C19 C18 H18 110.0 . . ?
C29 C18 H18 110.0 . . ?
C17 C18 H18 110.0 . . ?
C20 C19 C18 102.5(3) . . ?
C20 C19 H19A 111.3 . . ?
C18 C19 H19A 111.3 . . ?
C20 C19 H19B 111.3 . . ?
C18 C19 H19B 111.3 . . ?
H19A C19 H19B 109.2 . . ?
O7 C20 C21 111.0(3) . . ?
O7 C20 C19 106.4(3) . . ?
C21 C20 C19 115.8(3) . . ?
O7 C20 H20 107.8 . . ?
C21 C20 H20 107.8 . . ?
C19 C20 H20 107.8 . . ?
C17 O7 C20 108.0(2) . . ?
O8 C21 C20 106.8(2) . . ?
O8 C21 C22 109.3(2) . . ?
C20 C21 C22 112.8(3) . . ?
O8 C21 H21 109.3 . . ?
C20 C21 H21 109.3 . . ?
C22 C21 H21 109.3 . . ?
C28 C22 C23 111.2(3) . . ?
C28 C22 C21 113.6(3) . . ?
C23 C22 C21 108.3(3) . . ?
C28 C22 H22 107.8 . . ?
C23 C22 H22 107.8 . . ?
C21 C22 H22 107.8 . . ?
C22 C23 C24 112.3(3) . . ?
C22 C23 H23A 109.1 . . ?
C24 C23 H23A 109.1 . . ?
C22 C23 H23B 109.1 . . ?
C24 C23 H23B 109.1 . . ?
H23A C23 H23B 107.9 . . ?
C27 C24 C25 113.4(3) . . ?
C27 C24 C23 110.1(3) . . ?
C25 C24 C23 109.7(3) . . ?
C27 C24 H24 107.9 . . ?
C25 C24 H24 107.9 . . ?
C23 C24 H24 107.9 . . ?
O9 C25 O8 111.1(3) . . ?
O9 C25 C24 107.9(3) . . ?
O8 C25 C24 109.2(3) . . ?
O9 C25 C26 112.6(3) . . ?
O8 C25 C26 104.2(2) . . ?
C24 C25 C26 111.8(3) . . ?
C21 O8 C25 114.7(2) . . ?
C25 O9 H91 109.5 . . ?
N1 C26 C25 114.9(3) . . ?
N1 C26 H26A 108.5 . . ?
C25 C26 H26A 108.5 . . ?
N1 C26 H26B 108.5 . . ?
C25 C26 H26B 108.5 . . ?
H26A C26 H26B 107.5 . . ?
C24 C27 H27A 109.5 . . ?
C24 C27 H27B 109.5 . . ?
H27A C27 H27B 109.5 . . ?
C24 C27 H27C 109.5 . . ?
H27A C27 H27C 109.5 . . ?
H27B C27 H27C 109.5 . . ?
C22 C28 H28A 109.5 . . ?
C22 C28 H28B 109.5 . . ?
H28A C28 H28B 109.5 . . ?
C22 C28 H28C 109.5 . . ?
H28A C28 H28C 109.5 . . ?
H28B C28 H28C 109.5 . . ?
C18 C29 H29A 109.5 . . ?
C18 C29 H29B 109.5 . . ?
H29A C29 H29B 109.5 . . ?
C18 C29 H29C 109.5 . . ?
H29A C29 H29C 109.5 . . ?
H29B C29 H29C 109.5 . . ?
C31 C30 C16 115.6(3) . . ?
C31 C30 H30A 108.4 . . ?
C16 C30 H30A 108.4 . . ?
C31 C30 H30B 108.4 . . ?
C16 C30 H30B 108.4 . . ?
H30A C30 H30B 107.5 . . ?
C30 C31 H31A 109.5 . . ?
C30 C31 H31B 109.5 . . ?
H31A C31 H31B 109.5 . . ?
C30 C31 H31C 109.5 . . ?
H31A C31 H31C 109.5 . . ?
H31B C31 H31C 109.5 . . ?
C12 C32 H32A 109.5 . . ?
C12 C32 H32B 109.5 . . ?
H32A C32 H32B 109.5 . . ?
C12 C32 H32C 109.5 . . ?
H32A C32 H32C 109.5 . . ?
H32B C32 H32C 109.5 . . ?
C6 C33 H33A 109.5 . . ?
C6 C33 H33B 109.5 . . ?
H33A C33 H33B 109.5 . . ?
C6 C33 H33C 109.5 . . ?
H33A C33 H33C 109.5 . . ?
H33B C33 H33C 109.5 . . ?
C4 C34 H34A 109.5 . . ?
C4 C34 H34B 109.5 . . ?
H34A C34 H34B 109.5 . . ?
C4 C34 H34C 109.5 . . ?
H34A C34 H34C 109.5 . . ?
H34B C34 H34C 109.5 . . ?
O2 C35 H35A 109.5 . . ?
O2 C35 H35B 109.5 . . ?
H35A C35 H35B 109.5 . . ?
O2 C35 H35C 109.5 . . ?
H35A C35 H35C 109.5 . . ?
H35B C35 H35C 109.5 . . ?
C2 C36 H36A 109.5 . . ?
C2 C36 H36B 109.5 . . ?
H36A C36 H36B 109.5 . . ?
C2 C36 H36C 109.5 . . ?
H36A C36 H36C 109.5 . . ?
H36B C36 H36C 109.5 . . ?
N1 C37 C38 113.8(3) . . ?
N1 C37 H37A 108.8 . . ?
C38 C37 H37A 108.8 . . ?
N1 C37 H37B 108.8 . . ?
C38 C37 H37B 108.8 . . ?
H37A C37 H37B 107.7 . . ?
O10 C38 N2 123.2(3) . . ?
O10 C38 C37 123.2(3) . . ?
N2 C38 C37 113.5(3) . . ?
C38 N2 C39 122.4(3) . . ?
C38 N2 H2N 118(2) . . ?
C39 N2 H2N 119(2) . . ?
N2 C39 C40 114.9(3) . . ?
N2 C39 H39A 108.5 . . ?
C40 C39 H39A 108.5 . . ?
N2 C39 H39B 108.5 . . ?
C40 C39 H39B 108.5 . . ?
H39A C39 H39B 107.5 . . ?
C39 C40 C41 112.4(3) . . ?
C39 C40 H40A 109.1 . . ?
C41 C40 H40A 109.1 . . ?
C39 C40 H40B 109.1 . . ?
C41 C40 H40B 109.1 . . ?
H40A C40 H40B 107.9 . . ?
C42 C41 C40 115.1(3) . . ?
C42 C41 H41A 108.5 . . ?
C40 C41 H41A 108.5 . . ?
C42 C41 H41B 108.5 . . ?
C40 C41 H41B 108.5 . . ?
H41A C41 H41B 107.5 . . ?
C41 C42 H42A 109.5 . . ?
C41 C42 H42B 109.5 . . ?
H42A C42 H42B 109.5 . . ?
C41 C42 H42C 109.5 . . ?
H42A C42 H42C 109.5 . . ?
H42B C42 H42C 109.5 . . ?
 
loop_
 _geom_torsion_atom_site_label_1
 _geom_torsion_atom_site_label_2
 _geom_torsion_atom_site_label_3
 _geom_torsion_atom_site_label_4
 _geom_torsion
 _geom_torsion_site_symmetry_1
 _geom_torsion_site_symmetry_2
 _geom_torsion_site_symmetry_3
 _geom_torsion_site_symmetry_4
 _geom_torsion_publ_flag
C37 N1 C1 O1 176.0(3) . . . . ?
C26 N1 C1 O1 9.3(5) . . . . ?
C37 N1 C1 C2 -3.0(5) . . . . ?
C26 N1 C1 C2 -169.7(3) . . . . ?
O1 C1 C2 C36 -73.3(4) . . . . ?
N1 C1 C2 C36 105.8(3) . . . . ?
O1 C1 C2 C3 51.4(4) . . . . ?
N1 C1 C2 C3 -129.6(3) . . . . ?
C1 C2 C3 O2 -114.2(3) . . . . ?
C36 C2 C3 O2 6.3(3) . . . . ?
C1 C2 C3 C4 122.1(3) . . . . ?
C36 C2 C3 C4 -117.4(3) . . . . ?
C4 C3 O2 C35 -74.5(3) . . . . ?
C2 C3 O2 C35 160.6(3) . . . . ?
O2 C3 C4 C34 -60.4(4) . . . . ?
C2 C3 C4 C34 62.2(3) . . . . ?
O2 C3 C4 C5 174.6(2) . . . . ?
C2 C3 C4 C5 -62.8(3) . . . . ?
C34 C4 C5 O4 41.4(4) . . . . ?
C3 C4 C5 O4 165.6(3) . . . . ?
C34 C4 C5 C6 164.5(3) . . . . ?
C3 C4 C5 C6 -71.4(4) . . . . ?
O4 C5 C6 C33 64.1(3) . . . . ?
C4 C5 C6 C33 -58.7(4) . . . . ?
O4 C5 C6 C7 -59.5(3) . . . . ?
C4 C5 C6 C7 177.8(3) . . . . ?
C33 C6 C7 O3 165.0(2) . . . . ?
C5 C6 C7 O3 -70.4(3) . . . . ?
C33 C6 C7 C8 -71.3(3) . . . . ?
C5 C6 C7 C8 53.3(4) . . . . ?
O3 C7 C8 C9 72.7(3) . . . . ?
C6 C7 C8 C9 -50.8(4) . . . . ?
C7 C8 C9 O5 -66.6(3) . . . . ?
C7 C8 C9 O4 53.3(4) . . . . ?
C7 C8 C9 C10 176.0(3) . . . . ?
O5 C9 O4 C5 58.8(3) . . . . ?
C10 C9 O4 C5 173.6(3) . . . . ?
C8 C9 O4 C5 -60.1(3) . . . . ?
C4 C5 O4 C9 -169.9(3) . . . . ?
C6 C5 O4 C9 64.0(3) . . . . ?
O5 C9 C10 C11 22.7(3) . . . . ?
O4 C9 C10 C11 -94.7(3) . . . . ?
C8 C9 C10 C11 141.4(3) . . . . ?
C9 C10 C11 C12 -13.7(3) . . . . ?
C10 C11 C12 O5 -0.1(3) . . . . ?
C10 C11 C12 C13 -115.7(3) . . . . ?
C10 C11 C12 C32 119.5(3) . . . . ?
O4 C9 O5 C12 92.4(3) . . . . ?
C10 C9 O5 C12 -24.1(3) . . . . ?
C8 C9 O5 C12 -147.1(2) . . . . ?
C13 C12 O5 C9 133.0(3) . . . . ?
C32 C12 O5 C9 -104.6(3) . . . . ?
C11 C12 O5 C9 15.2(3) . . . . ?
O5 C12 C13 O6 68.8(3) . . . . ?
C32 C12 C13 O6 -52.8(3) . . . . ?
C11 C12 C13 O6 -176.8(2) . . . . ?
O5 C12 C13 C14 -48.8(3) . . . . ?
C32 C12 C13 C14 -170.3(3) . . . . ?
C11 C12 C13 C14 65.6(3) . . . . ?
O6 C13 C14 C15 38.9(3) . . . . ?
C12 C13 C14 C15 160.2(3) . . . . ?
C13 C14 C15 C16 -29.7(3) . . . . ?
C14 C15 C16 O6 9.9(3) . . . . ?
C14 C15 C16 C17 -106.3(3) . . . . ?
C14 C15 C16 C30 128.3(3) . . . . ?
C12 C13 O6 C16 -160.1(2) . . . . ?
C14 C13 O6 C16 -34.1(3) . . . . ?
C17 C16 O6 C13 136.9(3) . . . . ?
C30 C16 O6 C13 -107.0(3) . . . . ?
C15 C16 O6 C13 15.1(3) . . . . ?
O6 C16 C17 O7 -73.3(3) . . . . ?
C30 C16 C17 O7 170.7(2) . . . . ?
C15 C16 C17 O7 42.4(4) . . . . ?
O6 C16 C17 C18 165.2(3) . . . . ?
C30 C16 C17 C18 49.2(4) . . . . ?
C15 C16 C17 C18 -79.2(4) . . . . ?
O7 C17 C18 C19 42.4(3) . . . . ?
C16 C17 C18 C19 167.6(3) . . . . ?
O7 C17 C18 C29 -76.2(3) . . . . ?
C16 C17 C18 C29 49.0(4) . . . . ?
C29 C18 C19 C20 82.4(3) . . . . ?
C17 C18 C19 C20 -40.7(3) . . . . ?
C18 C19 C20 O7 26.0(3) . . . . ?
C18 C19 C20 C21 149.8(3) . . . . ?
C16 C17 O7 C20 -157.0(2) . . . . ?
C18 C17 O7 C20 -27.7(3) . . . . ?
C21 C20 O7 C17 -125.8(3) . . . . ?
C19 C20 O7 C17 1.0(3) . . . . ?
O7 C20 C21 O8 53.5(3) . . . . ?
C19 C20 C21 O8 -67.9(3) . . . . ?
O7 C20 C21 C22 173.6(3) . . . . ?
C19 C20 C21 C22 52.1(4) . . . . ?
O8 C21 C22 C28 179.4(3) . . . . ?
C20 C21 C22 C28 60.7(4) . . . . ?
O8 C21 C22 C23 -56.5(4) . . . . ?
C20 C21 C22 C23 -175.2(3) . . . . ?
C28 C22 C23 C24 179.8(3) . . . . ?
C21 C22 C23 C24 54.3(4) . . . . ?
C22 C23 C24 C27 -179.1(3) . . . . ?
C22 C23 C24 C25 -53.7(4) . . . . ?
C27 C24 C25 O9 56.7(4) . . . . ?
C23 C24 C25 O9 -66.8(3) . . . . ?
C27 C24 C25 O8 177.6(3) . . . . ?
C23 C24 C25 O8 54.1(4) . . . . ?
C27 C24 C25 C26 -67.6(4) . . . . ?
C23 C24 C25 C26 168.9(3) . . . . ?
C20 C21 O8 C25 -174.9(3) . . . . ?
C22 C21 O8 C25 62.8(4) . . . . ?
O9 C25 O8 C21 57.5(3) . . . . ?
C24 C25 O8 C21 -61.4(3) . . . . ?
C26 C25 O8 C21 179.0(3) . . . . ?
C1 N1 C26 C25 -111.3(3) . . . . ?
C37 N1 C26 C25 80.6(4) . . . . ?
O9 C25 C26 N1 45.4(4) . . . . ?
O8 C25 C26 N1 -75.1(3) . . . . ?
C24 C25 C26 N1 167.0(3) . . . . ?
O6 C16 C30 C31 55.4(4) . . . . ?
C17 C16 C30 C31 170.1(3) . . . . ?
C15 C16 C30 C31 -61.2(4) . . . . ?
C1 N1 C37 C38 -85.4(4) . . . . ?
C26 N1 C37 C38 81.6(3) . . . . ?
N1 C37 C38 O10 10.6(5) . . . . ?
N1 C37 C38 N2 -170.0(3) . . . . ?
O10 C38 N2 C39 5.4(5) . . . . ?
C37 C38 N2 C39 -174.0(3) . . . . ?
C38 N2 C39 C40 -73.7(4) . . . . ?
N2 C39 C40 C41 -174.1(3) . . . . ?
C39 C40 C41 C42 -173.6(3) . . . . ?
 
loop_
 _geom_hbond_atom_site_label_D 
 _geom_hbond_atom_site_label_H 
 _geom_hbond_atom_site_label_A 
 _geom_hbond_distance_DH 
 _geom_hbond_distance_HA 
 _geom_hbond_distance_DA 
 _geom_hbond_angle_DHA 
 _geom_hbond_site_symmetry_A 
 _geom_hbond_publ_flag
O3 H3O O5  0.84 2.11 2.798(3) 139.3 . yes
O9 H91 O3  0.84 1.92 2.736(3) 164.1 . yes
N2 H2N O6  0.93(4) 2.19(4) 3.119(4) 178(3) . yes
 
_refine_diff_density_max    0.222
_refine_diff_density_min   -0.268
_refine_diff_density_rms    0.049

_shelx_res_file
;
TITL mon_ugi1_nacl_100_a.res in P2(1)
    MON_UGI1_NaCl_100.res
    created by SHELXL-2018/3 at 09:48:24 on 19-Aug-2025
CELL 0.71073 13.7694 11.5488 14.8152 90 117.327 90
ZERR 2 0.0011 0.0004 0.0011 0 0.01 0
LATT -1
SYMM -X,0.5+Y,-Z
SFAC C H O N
UNIT 84 144 20 4
OMIT 0 54
L.S. 4 0 0
TEMP -173.15
SIZE 0.325 0.312 0.242
PLAN  10

CONF
BOND $H
HTAB 2
HTAB O3 O5
HTAB O9 O3
HTAB N2 O6
list 4
fmap 2 53
MORE -1
ACTA
WGHT    0.036700
FVAR       0.72692
N1    4    0.318304    0.672081    0.697662    11.00000    0.01641    0.01574 =
         0.02089   -0.00250    0.00765   -0.00110
O1    3    0.380707    0.843523    0.777668    11.00000    0.02182    0.01593 =
         0.02711   -0.00233    0.01195   -0.00049
C1    1    0.396514    0.756385    0.738809    11.00000    0.02049    0.01471 =
         0.01015    0.00396    0.00533    0.00044
C2    1    0.505484    0.743843    0.735276    11.00000    0.02022    0.01468 =
         0.01829   -0.00162    0.00868   -0.00083
AFIX  13
H2    2    0.511050    0.663049    0.713811    11.00000   -1.20000
AFIX   0
C3    1    0.600326    0.764093    0.843602    11.00000    0.02174    0.01537 =
         0.01865   -0.00089    0.01043   -0.00356
AFIX  13
H3    2    0.567602    0.776628    0.890717    11.00000   -1.20000
AFIX   0
O2    3    0.657733    0.867401    0.843207    11.00000    0.02553    0.01931 =
         0.02169   -0.00392    0.00811   -0.00908
C4    1    0.679421    0.660040    0.883644    11.00000    0.01290    0.01950 =
         0.01990   -0.00390    0.00579   -0.00416
AFIX  13
H4    2    0.737467    0.679935    0.953337    11.00000   -1.20000
AFIX   0
C5    1    0.617323    0.553858    0.892753    11.00000    0.01298    0.01719 =
         0.01455    0.00046    0.00419    0.00384
AFIX  13
H5    2    0.548373    0.546111    0.827580    11.00000   -1.20000
AFIX   0
C6    1    0.585979    0.560464    0.979854    11.00000    0.01639    0.01688 =
         0.01802   -0.00150    0.00853    0.00370
AFIX  13
H6    2    0.537278    0.629143    0.967607    11.00000   -1.20000
AFIX   0
C7    1    0.521012    0.451834    0.977235    11.00000    0.01654    0.02121 =
         0.01368    0.00102    0.00582    0.00279
AFIX  13
H7    2    0.511167    0.451148    1.040040    11.00000   -1.20000
AFIX   0
O3    3    0.413971    0.453779    0.890390    11.00000    0.01774    0.02174 =
         0.02114   -0.00253    0.00968    0.00170
AFIX 147
H3O   2    0.414528    0.412946    0.843709    11.00000   -1.50000
AFIX   0
C8    1    0.583255    0.343936    0.977483    11.00000    0.02310    0.01785 =
         0.01787    0.00474    0.00875    0.00295
AFIX  23
H8A   2    0.535641    0.275523    0.965872    11.00000   -1.20000
H8B   2    0.647396    0.335222    1.045029    11.00000   -1.20000
AFIX   0
C9    1    0.621996    0.347505    0.896123    11.00000    0.01269    0.01746 =
         0.01528   -0.00005    0.00232    0.00037
O4    3    0.682537    0.451489    0.904792    11.00000    0.01417    0.01657 =
         0.02004   -0.00225    0.00796    0.00073
C10   1    0.691700    0.245067    0.897545    11.00000    0.02376    0.01995 =
         0.02235   -0.00200    0.01005    0.00675
AFIX  23
H10A  2    0.678777    0.178190    0.932451    11.00000   -1.20000
H10B  2    0.770268    0.265441    0.933227    11.00000   -1.20000
AFIX   0
C11   1    0.657133    0.216217    0.786462    11.00000    0.01982    0.02486 =
         0.02213   -0.00174    0.00953    0.00200
AFIX  23
H11A  2    0.645481    0.131852    0.774576    11.00000   -1.20000
H11B  2    0.713786    0.241282    0.767097    11.00000   -1.20000
AFIX   0
C12   1    0.548965    0.283124    0.724253    11.00000    0.01637    0.01739 =
         0.01879   -0.00335    0.00840    0.00023
O5    3    0.527449    0.344142    0.798887    11.00000    0.01498    0.01842 =
         0.01806   -0.00373    0.00638    0.00047
C13   1    0.455334    0.199580    0.669322    11.00000    0.01851    0.01759 =
         0.01695   -0.00025    0.00788    0.00597
AFIX  13
H13   2    0.473355    0.149132    0.624209    11.00000   -1.20000
AFIX   0
C14   1    0.422498    0.122927    0.733972    11.00000    0.02279    0.01637 =
         0.01896    0.00147    0.00723    0.00102
AFIX  23
H14A  2    0.423323    0.166552    0.791843    11.00000   -1.20000
H14B  2    0.471656    0.055173    0.760266    11.00000   -1.20000
AFIX   0
C15   1    0.306994    0.085934    0.659741    11.00000    0.02611    0.01351 =
         0.01753   -0.00248    0.01085   -0.00069
AFIX  23
H15A  2    0.262241    0.073336    0.695449    11.00000   -1.20000
H15B  2    0.308020    0.013637    0.624282    11.00000   -1.20000
AFIX   0
C16   1    0.261465    0.187626    0.583975    11.00000    0.01672    0.01856 =
         0.01491   -0.00230    0.00447   -0.00508
O6    3    0.355667    0.262933    0.606827    11.00000    0.01359    0.01947 =
         0.01700    0.00238    0.00497   -0.00065
C17   1    0.177056    0.262444    0.597108    11.00000    0.01929    0.01828 =
         0.01256    0.00100    0.00456   -0.00266
AFIX  13
H17   2    0.174289    0.338721    0.564064    11.00000   -1.20000
AFIX   0
C18   1    0.059077    0.217783    0.553706    11.00000    0.01876    0.02503 =
         0.01768   -0.00063    0.00615   -0.00331
AFIX  13
H18   2    0.020362    0.229322    0.478423    11.00000   -1.20000
AFIX   0
C19   1    0.015605    0.303538    0.605581    11.00000    0.01365    0.02073 =
         0.02056    0.00329    0.00427   -0.00251
AFIX  23
H19A  2   -0.001190    0.379513    0.570747    11.00000   -1.20000
H19B  2   -0.050819    0.273307    0.607273    11.00000   -1.20000
AFIX   0
C20   1    0.110572    0.312708    0.712043    11.00000    0.01644    0.01821 =
         0.02086    0.00412    0.00921    0.00076
AFIX  13
H20   2    0.100766    0.251322    0.754771    11.00000   -1.20000
AFIX   0
O7    3    0.208792    0.285184    0.702930    11.00000    0.01647    0.02350 =
         0.01593   -0.00183    0.00754    0.00243
C21   1    0.122255    0.428174    0.765413    11.00000    0.01461    0.02263 =
         0.01730    0.00341    0.00574    0.00056
AFIX  13
H21   2    0.181563    0.422181    0.836936    11.00000   -1.20000
AFIX   0
C22   1    0.015651    0.467341    0.766120    11.00000    0.01709    0.02388 =
         0.02238    0.00005    0.01021    0.00234
AFIX  13
H22   2   -0.042130    0.473399    0.693953    11.00000   -1.20000
AFIX   0
C23   1    0.033792    0.588572    0.813209    11.00000    0.01822    0.03272 =
         0.02555    0.00170    0.01224    0.00590
AFIX  23
H23A  2    0.087616    0.583739    0.885934    11.00000   -1.20000
H23B  2   -0.035865    0.617410    0.809023    11.00000   -1.20000
AFIX   0
C24   1    0.075330    0.675037    0.759618    11.00000    0.01652    0.02701 =
         0.01687    0.00169    0.00564    0.00537
AFIX  13
H24   2    0.017142    0.683642    0.687858    11.00000   -1.20000
AFIX   0
C25   1    0.177266    0.626274    0.757028    11.00000    0.01666    0.01814 =
         0.01581   -0.00271    0.00371    0.00056
O8    3    0.152990    0.512168    0.711402    11.00000    0.01783    0.01646 =
         0.01913    0.00008    0.00791   -0.00030
O9    3    0.260865    0.621615    0.856835    11.00000    0.01329    0.02224 =
         0.01657   -0.00104    0.00286    0.00523
AFIX 147
H91   2    0.310849    0.577796    0.859597    11.00000   -1.50000
AFIX   0
C26   1    0.209090    0.696932    0.687049    11.00000    0.01602    0.01815 =
         0.01861   -0.00017    0.00436    0.00218
AFIX  23
H26A  2    0.154608    0.682171    0.615749    11.00000   -1.20000
H26B  2    0.205192    0.780225    0.700852    11.00000   -1.20000
AFIX   0
C27   1    0.093730    0.793600    0.810596    11.00000    0.01947    0.02632 =
         0.02833   -0.00411    0.01033    0.00491
AFIX 137
H27A  2    0.111640    0.850188    0.771215    11.00000   -1.50000
H27B  2    0.154233    0.788766    0.879605    11.00000   -1.50000
H27C  2    0.027122    0.817903    0.813671    11.00000   -1.50000
AFIX   0
C28   1   -0.025091    0.383166    0.820856    11.00000    0.02582    0.03083 =
         0.03466   -0.00022    0.01947    0.00017
AFIX 137
H28A  2    0.032719    0.370318    0.890208    11.00000   -1.50000
H28B  2   -0.044588    0.309328    0.784194    11.00000   -1.50000
H28C  2   -0.089532    0.415870    0.823271    11.00000   -1.50000
AFIX   0
C29   1    0.043926    0.092688    0.579802    11.00000    0.02065    0.02353 =
         0.02946   -0.00629    0.01303   -0.00664
AFIX 137
H29A  2    0.079753    0.082911    0.653761    11.00000   -1.50000
H29B  2    0.076605    0.039420    0.549888    11.00000   -1.50000
H29C  2   -0.034255    0.075832    0.552426    11.00000   -1.50000
AFIX   0
C30   1    0.212894    0.150955    0.471946    11.00000    0.02184    0.02615 =
         0.01557   -0.00233    0.00618   -0.00440
AFIX  23
H30A  2    0.151519    0.097048    0.457221    11.00000   -1.20000
H30B  2    0.182298    0.220484    0.429066    11.00000   -1.20000
AFIX   0
C31   1    0.292484    0.092809    0.440720    11.00000    0.03109    0.04356 =
         0.01951   -0.00721    0.01238   -0.00458
AFIX 137
H31A  2    0.325443    0.025169    0.484020    11.00000   -1.50000
H31B  2    0.350010    0.147803    0.448479    11.00000   -1.50000
H31C  2    0.253082    0.068136    0.369620    11.00000   -1.50000
AFIX   0
C32   1    0.561192    0.368541    0.651540    11.00000    0.01999    0.02591 =
         0.02604   -0.00186    0.01354   -0.00212
AFIX 137
H32A  2    0.623584    0.419656    0.689737    11.00000   -1.50000
H32B  2    0.494452    0.414976    0.617712    11.00000   -1.50000
H32C  2    0.573392    0.325848    0.600473    11.00000   -1.50000
AFIX   0
C33   1    0.685198    0.575084    1.083822    11.00000    0.02619    0.03555 =
         0.02363   -0.00732    0.01295   -0.00293
AFIX 137
H33A  2    0.746571    0.530027    1.086048    11.00000   -1.50000
H33B  2    0.667089    0.547520    1.136844    11.00000   -1.50000
H33C  2    0.705560    0.657079    1.095246    11.00000   -1.50000
AFIX   0
C34   1    0.735581    0.637070    0.816673    11.00000    0.02084    0.02028 =
         0.03554   -0.00160    0.01836   -0.00155
AFIX 137
H34A  2    0.680932    0.612240    0.749029    11.00000   -1.50000
H34B  2    0.790609    0.576132    0.847546    11.00000   -1.50000
H34C  2    0.771048    0.708176    0.810696    11.00000   -1.50000
AFIX   0
C35   1    0.720510    0.913393    0.941693    11.00000    0.03380    0.02478 =
         0.02474   -0.00867    0.01226   -0.00657
AFIX 137
H35A  2    0.780582    0.860287    0.981522    11.00000   -1.50000
H35B  2    0.674018    0.923056    0.975198    11.00000   -1.50000
H35C  2    0.750428    0.988704    0.936602    11.00000   -1.50000
AFIX   0
C36   1    0.503778    0.828227    0.654137    11.00000    0.02521    0.02551 =
         0.01877    0.00059    0.00985   -0.00568
AFIX 137
H36A  2    0.499825    0.907956    0.674860    11.00000   -1.50000
H36B  2    0.439880    0.812080    0.589012    11.00000   -1.50000
H36C  2    0.570543    0.818368    0.646881    11.00000   -1.50000
AFIX   0
C37   1    0.325802    0.569060    0.644361    11.00000    0.01961    0.01572 =
         0.01644   -0.00203    0.00788   -0.00117
AFIX  23
H37A  2    0.279993    0.507305    0.651598    11.00000   -1.20000
H37B  2    0.402418    0.541445    0.677081    11.00000   -1.20000
AFIX   0
C38   1    0.289681    0.588709    0.531488    11.00000    0.01335    0.02395 =
         0.02096   -0.00038    0.00690   -0.00235
O10   3    0.272006    0.685219    0.492148    11.00000    0.03071    0.02216 =
         0.02061    0.00195    0.00711   -0.00184
N2    4    0.280031    0.489990    0.479261    11.00000    0.02549    0.02213 =
         0.01930   -0.00029    0.01177    0.00105
H2N   2    0.302904    0.421279    0.516050    11.00000   -1.20000
C39   1    0.256571    0.489857    0.371931    11.00000    0.02420    0.02889 =
         0.02165   -0.00581    0.01276   -0.00537
AFIX  23
H39A  2    0.272968    0.411917    0.354621    11.00000   -1.20000
H39B  2    0.306448    0.545395    0.363293    11.00000   -1.20000
AFIX   0
C40   1    0.139932    0.520968    0.297418    11.00000    0.02481    0.02397 =
         0.02040   -0.00206    0.00987   -0.00177
AFIX  23
H40A  2    0.125493    0.602143    0.309121    11.00000   -1.20000
H40B  2    0.089151    0.470684    0.309968    11.00000   -1.20000
AFIX   0
C41   1    0.117598    0.507307    0.187316    11.00000    0.03207    0.04532 =
         0.02294   -0.00598    0.01439   -0.02033
AFIX  23
H41A  2    0.174509    0.550114    0.177779    11.00000   -1.20000
H41B  2    0.124705    0.424387    0.174447    11.00000   -1.20000
AFIX   0
C42   1    0.006325    0.549482    0.108805    11.00000    0.06320    0.02690 =
         0.02160    0.00022    0.00728   -0.00632
AFIX 137
H42A  2   -0.050975    0.507659    0.117134    11.00000   -1.50000
H42B  2   -0.001639    0.535414    0.040506    11.00000   -1.50000
H42C  2   -0.000292    0.632618    0.118058    11.00000   -1.50000
AFIX   0
HKLF 4


REM  mon_ugi1_nacl_100_a.res in P2(1)
REM wR2 = 0.0921, GooF = S = 1.001, Restrained GooF = 1.001 for all data
REM R1 = 0.0505 for 6338 Fo > 4sig(Fo) and 0.0790 for all 8345 data
REM 502 parameters refined using 1 restraints

END

WGHT      0.0338      0.0000

REM Instructions for potential hydrogen bonds
HTAB O3 O5
HTAB O9 O3
HTAB C37 O8
HTAB N2 O6

REM Highest difference peak  0.222,  deepest hole -0.268,  1-sigma level  0.049
Q1    1   0.4233  0.5588  0.5181  11.00000  0.05    0.22
Q2    1   0.6404  0.6160  0.8814  11.00000  0.05    0.20
Q3    1   0.7673  0.7981  1.0803  11.00000  0.05    0.18
Q4    1   0.0993  0.0183  0.5947  11.00000  0.05    0.18
Q5    1   0.3597  0.3552  0.7242  11.00000  0.05    0.18
Q6    1   0.4015  0.4428  0.6064  11.00000  0.05    0.18
Q7    1  -0.0170  0.3424  0.4632  11.00000  0.05    0.18
Q8    1   0.6056  0.5683  0.9369  11.00000  0.05    0.17
Q9    1   0.3171  0.3138  0.5404  11.00000  0.05    0.17
Q10   1   0.0236  0.6372  0.0581  11.00000  0.05    0.17
;
_shelx_res_checksum   73177

_shelx_hkl_file
;
   0 -15  -1   -0.67   19.10
   0 -15  -2   16.47   15.35
   0 -15  -3   82.08   20.23
   0 -14   0   38.45   19.30
   0 -14   1    0.13   13.38
   0 -14  -1    0.19   11.50
   0 -14   2    0.12   14.46
   0 -14  -2    0.97   12.93
   0 -14  -2    0.38   14.15
   0 -14  -3    7.87   15.23
   0 -14   3  -19.43   16.77
   0 -14  -3   22.87   14.75
   0 -14  -4    8.26   17.75
   0 -14   4   19.20   14.35
   0 -14  -4   14.30   13.34
   0 -14   5   19.08   17.27
   0 -14  -5   18.70   17.06
   0 -14   6   59.87   21.11
   0 -14   7    5.96   13.96
   0 -13   0    3.99   10.65
   0 -13  -1   55.83   18.16
   0 -13   1   63.19   18.87
   0 -13   2   74.83   21.49
   0 -13  -2   23.08   16.73
   0 -13  -3   41.44   19.56
   0 -13  -3   60.40   20.16
   0 -13   3   18.66   14.24
   0 -13   4   84.17   21.54
   0 -13  -4   87.65   21.93
   0 -13  -4   22.22   18.47
   0 -13  -5   97.51   23.57
   0 -13  -5  128.74   26.33
   0 -13   5   84.87   21.24
   0 -13  -6   -2.25   16.28
   0 -13   6   51.98   18.63
   0 -13  -7    7.17   12.08
   0 -13   7  -15.21   16.31
   0 -13   9   -0.46   12.34
   0 -13  10    9.11   12.74
   0 -12   0  205.59   29.13
   0 -12   1  109.67   22.11
   0 -12  -1   94.78   23.31
   0 -12   2   72.64   17.62
   0 -12  -2   68.36   20.39
   0 -12  -3   23.62   15.85
   0 -12   3  -24.64   12.83
   0 -12   4   23.61   10.76
   0 -12   4   18.62   13.10
   0 -12  -4   10.57   13.57
   0 -12   5    2.61   12.88
   0 -12   5   12.02   10.35
   0 -12  -5    6.32   10.36
   0 -12   6    7.62   12.43
   0 -12  -6    8.23   17.21
   0 -12   6    9.24   10.94
   0 -12  -7   76.86   20.84
   0 -12   7  124.17   20.97
   0 -12   7   57.82   19.01
   0 -12  -8    9.23   17.66
   0 -12   8    0.20    9.95
   0 -12  -9   28.16   17.89
   0 -12   9    7.85   11.65
   0 -12  10   13.35   14.86
   0 -12  11   46.47   18.29
   0 -11   0    3.96   12.10
   0 -11  -1  109.07   22.42
   0 -11   1  116.33   23.03
   0 -11   1  128.57   13.08
   0 -11   2   74.89   18.41
   0 -11  -2   88.41   21.33
   0 -11   2   90.87   12.73
   0 -11   3  314.35   33.00
   0 -11   3  305.58   24.04
   0 -11   4   44.13   14.38
   0 -11  -4   57.85   18.39
   0 -11   4   59.35   13.23
   0 -11  -5   14.01   11.41
   0 -11   5    3.04   10.85
   0 -11   5   17.95    8.67
   0 -11   6  142.89   20.41
   0 -11  -6  121.89   25.31
   0 -11   6  130.81   23.57
   0 -11   7   30.21   13.99
   0 -11  -7   31.64   18.24
   0 -11   7   28.35   14.89
   0 -11   8   44.37   16.13
   0 -11  -8   53.16   18.47
   0 -11   9   25.32   17.26
   0 -11  -9   26.48   17.82
   0 -11 -10   16.74   17.95
   0 -11  10   -0.54   10.11
   0 -11  11   44.88   17.00
   0 -11  12   53.21   21.36
   0 -10   0  277.56   16.68
   0 -10   0  304.21   31.27
   0 -10   0  284.89   15.68
   0 -10   1  872.76   33.63
   0 -10  -1  861.05   21.38
   0 -10   1  880.99   32.14
   0 -10  -1  846.93   50.77
   0 -10   1  858.91   50.37
   0 -10  -1  851.43   17.62
   0 -10   2   72.55   11.66
   0 -10  -2   52.02   17.16
   0 -10   2   54.91   17.19
   0 -10   2   61.10   11.13
   0 -10   3   52.97   16.75
   0 -10   3   47.68   11.12
   0 -10   3   59.65   12.04
   0 -10  -4  130.91   16.43
   0 -10   4   94.53   19.26
   0 -10   4  113.03   16.98
   0 -10   5    6.60   10.18
   0 -10   5   -5.08    8.97
   0 -10  -5   -2.35   12.64
   0 -10   6  173.82   22.77
   0 -10   6  161.68   23.94
   0 -10  -6  186.68   27.36
   0 -10   7   -7.23   12.04
   0 -10  -7    5.03   10.77
   0 -10   7   25.57   14.92
   0 -10   8  421.56   38.08
   0 -10  -8  390.82   39.95
   0 -10  -9  130.23   26.74
   0 -10   9  176.69   26.85
   0 -10  10   28.47   14.02
   0 -10 -10   25.66   17.89
   0 -10  11   30.91   16.57
   0 -10 -11   31.33   16.72
   0 -10  12   53.56   21.51
   0  -9   0    0.81    3.89
   0  -9   0   -2.54   10.67
   0  -9   0   -0.08    4.04
   0  -9  -1   97.88   14.66
   0  -9   1   97.36   11.59
   0  -9  -1  104.75    8.08
   0  -9  -1  124.10   20.71
   0  -9   1  113.39   19.61
   0  -9   1  113.82   12.23
   0  -9  -1  104.24    7.16
   0  -9  -2  233.48   20.91
   0  -9   2  233.63   25.69
   0  -9   2  234.72   18.55
   0  -9   2  233.79   19.00
   0  -9  -3  150.26   16.84
   0  -9   3  149.49   20.97
   0  -9   3  174.96   18.02
   0  -9   3  183.93   18.43
   0  -9  -4   30.05    8.52
   0  -9   4    7.11   11.06
   0  -9   4   31.77   10.80
   0  -9  -5   20.06    7.85
   0  -9   5   27.45   11.77
   0  -9   5   10.66   10.75
   0  -9  -5   12.35   13.54
   0  -9  -6   98.93   20.19
   0  -9   6   69.72   14.93
   0  -9   6   89.06   17.80
   0  -9   7    4.96   11.47
   0  -9  -7    3.25   11.50
   0  -9   7   -2.59   10.15
   0  -9  -8  138.63   24.97
   0  -9   8  159.65   24.66
   0  -9   9   34.82   14.27
   0  -9  -9   38.89   17.13
   0  -9  10   29.27   14.02
   0  -9 -10   62.16   19.02
   0  -9 -11  108.39   23.90
   0  -9  11  172.03   29.01
   0  -9  12  164.88   28.66
   0  -9 -12  212.80   32.50
   0  -9  13   33.01   18.95
   0  -8   0  203.22   19.61
   0  -8   0  163.90   12.16
   0  -8   0  163.42   11.52
   0  -8   0  163.21   21.32
   0  -8  -1    5.10    6.79
   0  -8   1   -0.74    5.89
   0  -8  -1    7.71    3.30
   0  -8   1    5.32    4.79
   0  -8   1    4.25    4.35
   0  -8   1    3.37    9.55
   0  -8  -1   12.76    3.57
   0  -8  -2  347.15   23.87
   0  -8   2  319.12   27.75
   0  -8   2  356.28   21.68
   0  -8   2  307.02   20.76
   0  -8  -3  267.61   20.52
   0  -8   3  282.28   26.01
   0  -8   3  296.34   22.12
   0  -8   3  269.68   21.19
   0  -8  -4    3.91    6.30
   0  -8   4    5.22    8.33
   0  -8   4   -9.13   11.55
   0  -8   4   -5.83    7.74
   0  -8  -5  250.25   19.15
   0  -8  -5  267.88   28.47
   0  -8   5  242.05   25.43
   0  -8   5  219.86   22.40
   0  -8   6   -4.94   10.03
   0  -8  -6    2.43   10.89
   0  -8   6   -7.28   12.58
   0  -8   7  297.65   29.17
   0  -8  -7  324.73   32.76
   0  -8  -8   47.47   17.40
   0  -8   8   47.45   15.34
   0  -8   9  959.37   55.71
   0  -8  -9 1086.81   61.29
   0  -8 -10  183.65   28.02
   0  -8  10  214.97   30.19
   0  -8 -11   67.56   21.01
   0  -8  11   58.68   18.85
   0  -8  12    2.52   14.62
   0  -8 -12  -20.23   14.06
   0  -8  13   27.97   18.53
   0  -8  14  -37.52   20.10
   0  -7   0    6.06    6.47
   0  -7   0    1.08    3.60
   0  -7   0    1.93    3.61
   0  -7   0   -1.86    9.81
   0  -7   1   29.44    8.70
   0  -7  -1   51.58    9.77
   0  -7  -1   44.78    5.26
   0  -7   1   37.59    7.51
   0  -7   1   51.15   11.91
   0  -7   1   43.95    8.09
   0  -7  -1   36.53    4.61
   0  -7   2  900.76   39.98
   0  -7  -2  925.39   35.21
   0  -7   2  855.46   31.63
   0  -7   2  923.39   42.17
   0  -7   2  852.79   32.22
   0  -7  -3   18.25    6.53
   0  -7   3   14.69    6.40
   0  -7   3   12.33   10.86
   0  -7   3   17.52    6.94
   0  -7  -4   56.64    9.62
   0  -7   4   46.35    9.79
   0  -7   4   51.65   11.42
   0  -7   4   39.41   13.37
   0  -7   5   64.36   15.01
   0  -7   5   64.71   14.08
   0  -7  -5   28.65   12.61
   0  -7   6   91.99   16.52
   0  -7  -6   63.32   18.14
   0  -7   6   53.69   13.25
   0  -7   7   89.34   19.43
   0  -7  -7   57.25   16.33
   0  -7   8  108.82   20.87
   0  -7  -8   77.63   18.45
   0  -7   9   66.57   19.59
   0  -7  -9   67.44   17.82
   0  -7 -10   63.44   18.93
   0  -7  10   35.28   14.64
   0  -7  11   96.86   23.55
   0  -7 -11   60.91   19.46
   0  -7  12   45.45   19.42
   0  -7  13   26.32   16.19
   0  -7  14   42.73   20.83
   0  -6   0  118.60   13.14
   0  -6   0  110.81    9.02
   0  -6   0  103.53    8.61
   0  -6   0  117.21   15.76
   0  -6   0  125.65   15.83
   0  -6   1  111.78   13.44
   0  -6  -1  102.09   11.81
   0  -6  -1   84.83   12.65
   0  -6   1  110.01   10.70
   0  -6  -1  102.92    6.66
   0  -6   1   94.49    9.90
   0  -6   1  108.12   15.69
   0  -6  -1   85.38    5.95
   0  -6   1  133.32   15.90
   0  -6   2  298.49   21.85
   0  -6  -2  273.57   17.77
   0  -6   2  294.60   18.62
   0  -6   2  237.18   16.68
   0  -6   2  266.73   21.77
   0  -6  -2  305.67   23.43
   0  -6   2  256.68   22.32
   0  -6   3    9.94    6.52
   0  -6  -3   18.26    6.41
   0  -6  -3   11.07    7.73
   0  -6   3    8.33    6.95
   0  -6   3    6.45    7.43
   0  -6   3   -2.56    7.04
   0  -6   3   10.12    6.01
   0  -6   4  309.60   24.95
   0  -6  -4  319.98   18.60
   0  -6   4  318.32   22.93
   0  -6   4  327.55   24.35
   0  -6  -4  351.45   26.01
   0  -6   5   65.50   12.54
   0  -6  -5   84.89   17.68
   0  -6   5   67.58   13.49
   0  -6  -6  728.25   41.62
   0  -6  -7  131.44   19.64
   0  -6  -8  143.47   23.01
   0  -6  -9  132.35   21.38
   0  -6 -10  209.25   26.84
   0  -6 -11   28.02   13.89
   0  -6  12  108.07   24.80
   0  -6  13   13.79   18.06
   0  -6  14   70.40   24.18
   0  -6  15   66.91   21.62
   0  -5   0    1.72    5.55
   0  -5   0    2.24    3.43
   0  -5   0   -0.30    3.76
   0  -5   0   -2.95    6.28
   0  -5  -1 1351.58   35.99
   0  -5   1 1370.82   40.18
   0  -5   1 1287.38   31.47
   0  -5  -1 1316.10   20.03
   0  -5  -1 1322.67   19.52
   0  -5   1 1308.34   41.70
   0  -5   1 1380.23   31.71
   0  -5   1 1305.45   42.81
   0  -5  -1 1290.58   42.16
   0  -5   2  601.16   28.68
   0  -5  -2  644.54   24.18
   0  -5   2  582.83   24.39
   0  -5   2  688.77   30.79
   0  -5   2  572.78   23.76
   0  -5  -2  601.78   29.77
   0  -5   2  630.78   30.72
   0  -5   3  386.93   24.65
   0  -5  -3  363.06   18.00
   0  -5   3  350.81   21.21
   0  -5   3  392.19   23.98
   0  -5  -3  386.92   24.62
   0  -5   3  390.96   25.60
   0  -5   4 2378.16   62.55
   0  -5  -4 2338.67   44.44
   0  -5   4 2444.72   60.40
   0  -5   4 2315.61   56.77
   0  -5  -4 2328.48   61.26
   0  -5   5  114.22   16.13
   0  -5   5  117.52   16.32
   0  -5   5  104.43   14.71
   0  -5  -5  112.24   15.78
   0  -5  -6  228.67   12.46
   0  -5  -6  224.54   23.07
   0  -5  -7  640.27   23.68
   0  -5  -7  643.92   38.04
   0  -5  -8  718.16   28.39
   0  -5  -8  713.24   42.19
   0  -5  -9  223.19   18.75
   0  -5  -9  225.66   24.11
   0  -5 -10  164.64   16.48
   0  -5 -10  164.67   24.60
   0  -5 -11   37.17    9.85
   0  -5 -12  243.20   23.24
   0  -5 -13   32.07   11.66
   0  -5  14  115.68   27.03
   0  -5  15    1.94   14.94
   0  -4   0  725.58   24.08
   0  -4   0  725.89   17.53
   0  -4   0  729.48   16.03
   0  -4   0  722.81   26.82
   0  -4  -1  551.95   20.67
   0  -4   1  512.55   22.46
   0  -4   1  582.97   19.89
   0  -4   1  528.18   24.28
   0  -4   1  510.51   18.30
   0  -4  -1  515.96   24.20
   0  -4   1  569.28   25.67
   0  -4   2  297.19   18.95
   0  -4  -2  298.95   15.00
   0  -4   2  301.16   16.81
   0  -4   2  307.83   19.33
   0  -4  -2  303.50   19.29
   0  -4   2  319.46   19.91
   0  -4   3 1125.81   38.00
   0  -4  -3 1098.38   27.78
   0  -4   3 1092.83   34.60
   0  -4   3 1073.84   34.78
   0  -4  -3 1156.91   38.15
   0  -4   4  391.98   24.14
   0  -4   4  414.43   22.93
   0  -4  -4  447.70   26.76
   0  -4  -4  437.89   12.44
   0  -4   4  408.66   23.66
   0  -4   5  751.26   35.34
   0  -4  -5  765.75   35.92
   0  -4  -5  774.40   21.14
   0  -4   5  762.41   34.80
   0  -4   6  454.07   29.00
   0  -4   6  462.04   29.29
   0  -4  -6  509.03   20.33
   0  -4  -6  483.25   30.27
   0  -4  -7  212.39   15.28
   0  -4  -7  211.26   22.67
   0  -4  -8   59.66   10.19
   0  -4  -8   38.05   12.96
   0  -4  -9  214.07   19.30
   0  -4  -9  231.41   25.34
   0  -4 -10  491.98   29.81
   0  -4 -11  304.43   25.46
   0  -4  11  288.96   23.30
   0  -4 -12  101.16   16.63
   0  -4 -13   50.97   14.49
   0  -4 -14   28.30   11.66
   0  -4 -15   26.14   10.07
   0  -4  15   46.47   18.71
   0  -3   0   -3.44    4.91
   0  -3   0    0.77    3.65
   0  -3   0   -0.23    3.42
   0  -3   0   -2.12    6.20
   0  -3  -1  900.30   22.49
   0  -3   1  916.95   26.48
   0  -3   1  884.83   22.41
   0  -3   1  920.90   27.52
   0  -3  -1  924.50   28.01
   0  -3   1  891.38   27.70
   0  -3  -2  816.27   20.84
   0  -3   2  819.74   27.28
   0  -3   2  792.24   24.37
   0  -3   2  794.80   26.95
   0  -3  -2  796.69   27.03
   0  -3   3  631.99   26.40
   0  -3   3  633.39   24.86
   0  -3  -3  633.68   13.29
   0  -3   3  632.72   24.22
   0  -3   4  513.87   24.93
   0  -3  -4  514.05   16.07
   0  -3  -4  513.13   26.45
   0  -3   5   13.21    8.71
   0  -3  -5   14.47    5.80
   0  -3  -5   13.84    8.83
   0  -3   6  111.01   14.03
   0  -3  -6  121.53   12.09
   0  -3  -6  111.83   16.23
   0  -3  -7  236.32   16.34
   0  -3   7  236.60   23.21
   0  -3  -7  236.14   21.89
   0  -3  -8  225.42   19.00
   0  -3  -8  195.28   21.28
   0  -3  -9   41.32   11.54
   0  -3 -10  149.08   18.51
   0  -3  10  184.54   18.16
   0  -3 -11  460.18   32.35
   0  -3 -12  178.94   22.69
   0  -3 -13   68.21   16.14
   0  -3 -14    4.50    9.05
   0  -3 -15  111.75   19.51
   0  -3  15  116.58   27.68
   0  -3 -16    9.96   11.03
   0  -3  16    8.81   10.85
   0  -2   0 1767.90   15.71
   0  -2   0 1776.53   22.45
   0  -2   1 4165.04   47.07
   0  -2   1 4168.28   45.51
   0  -2  -1 4171.34   48.49
   0  -2   1 4168.11   49.53
   0  -2  -2 1702.98   25.30
   0  -2   2 1720.32   33.22
   0  -2   2 1730.29   31.82
   0  -2  -2 1740.25   34.10
   0  -2  -3  266.36   10.85
   0  -2   3  257.16   15.91
   0  -2  -3  235.02   16.10
   0  -2  -4  216.41   12.29
   0  -2   4  203.75   16.21
   0  -2  -4  189.72   15.56
   0  -2  -5 1358.64   33.59
   0  -2   5 1392.55   42.79
   0  -2  -5 1377.62   41.07
   0  -2  -6  142.22   13.40
   0  -2   6  136.79   15.20
   0  -2  -6  151.73   15.88
   0  -2   7  440.00   28.28
   0  -2  -7  422.27   23.90
   0  -2  -7  416.42   26.66
   0  -2  -8   18.42    8.12
   0  -2   8   31.40    7.77
   0  -2  -9  243.89   21.87
   0  -2   9  252.37   20.16
   0  -2 -10   66.93   15.16
   0  -2  10   80.08   13.22
   0  -2 -11  141.07   20.77
   0  -2 -12   22.52   12.20
   0  -2 -13    5.79    9.41
   0  -2 -14    4.69    9.80
   0  -2 -15  145.54   23.24
   0  -2 -16   54.46   16.40
   0  -2  16   73.74   21.46
   0  -2 -17  104.87   21.66
   0  -1  -2 2983.24   29.87
   0  -1   2 2935.20   39.07
   0  -1  -2 2999.52   38.91
   0  -1   3 1858.52   36.92
   0  -1  -3 1881.17   31.13
   0  -1  -3 1858.21   35.90
   0  -1  -4  153.50   12.22
   0  -1   4  144.35   12.98
   0  -1  -4  157.11   13.41
   0  -1   5  291.65   19.25
   0  -1  -5  305.86   17.88
   0  -1  -5  236.92   17.05
   0  -1  -6  402.22   22.22
   0  -1   6  382.18   24.06
   0  -1   6  393.27   20.13
   0  -1  -7  625.76   30.09
   0  -1   7  632.60   32.51
   0  -1   7  663.51   28.24
   0  -1  -8   -4.42    8.69
   0  -1   8   -1.65    5.50
   0  -1   8    6.29    5.95
   0  -1  -9  750.79   38.40
   0  -1   9  689.41   33.52
   0  -1 -10  108.53   18.51
   0  -1  10   99.67   14.62
   0  -1 -11  558.44   37.69
   0  -1 -12  176.17   23.89
   0  -1 -13   48.09   14.61
   0  -1 -14  131.38   23.08
   0  -1 -15   58.78   17.84
   0  -1 -16    4.13   12.89
   0  -1  16   27.94   13.73
   0  -1 -17   86.54   22.07
   0  -1  17  140.77   26.31
   0   0   2 5704.98   48.64
   0   0  -2 5854.81   48.77
   0   0   2 5719.86   44.68
   0   0  -3  522.41   19.12
   0   0   3  548.15   19.04
   0   0   3  502.63   16.95
   0   0   4   38.62    8.68
   0   0  -4   36.48    9.32
   0   0   4   49.85    7.81
   0   0  -5  470.74   23.27
   0   0   5  456.73   22.49
   0   0   5  495.36   21.66
   0   0   6   17.27    6.62
   0   0  -6   14.66    9.45
   0   0   6   18.62    7.51
   0   0   7    9.36    7.94
   0   0  -7   32.77   12.02
   0   0   7   13.37    6.91
   0   0  -8   25.76   11.41
   0   0   8   27.50    9.47
   0   0   8   43.80    9.79
   0   0  -9   33.32   10.52
   0   0   9   32.56    9.08
   0   0 -10  493.13   34.82
   0   0 -11   49.12   16.58
   0   0 -12    3.44   12.16
   0   0 -13   69.26   17.88
   0   0 -14   87.32   20.86
   0   0 -15   31.14   14.41
   0   0 -16  128.15   25.07
   0   0  16  142.76   25.56
   0   0 -17   -2.92    9.45
   0   0  17   44.42   16.83
   0   1   2 2954.49   29.85
   0   1  -2 3064.82   39.90
   0   1   3 1849.93   30.86
   0   1  -3 1931.95   37.93
   0   1   3 1743.82   35.18
   0   1  -4  152.77   14.57
   0   1   4  156.20   11.55
   0   1   4  165.58   13.21
   0   1   5  261.54   16.29
   0   1  -5  289.33   20.07
   0   1   5  303.83   18.73
   0   1  -6  410.30   24.98
   0   1   6  368.90   21.30
   0   1   6  394.74   22.63
   0   1   7  677.12   30.91
   0   1  -7  617.80   32.75
   0   1   7  626.72   30.88
   0   1  -8   -2.81    9.32
   0   1   8   -1.98    6.11
   0   1   8   -1.23    7.64
   0   1  -9  711.96   39.69
   0   1   9  772.90   38.18
   0   1   9  782.71   38.51
   0   1 -10   72.82   16.91
   0   1 -11  590.67   40.93
   0   1 -12  149.79   23.10
   0   1 -13   46.49   16.32
   0   1 -14  129.98   24.30
   0   1 -15   83.75   23.48
   0   1 -16    2.04   15.82
   0   1  16   59.06   18.91
   0   1 -17   75.56   23.66
   0   1  17  103.22   22.87
   0   2   0 1756.64   19.78
   0   2   0 1796.89   27.30
   0   2   0 1729.47   30.49
   0   2   1 4330.11   38.48
   0   2  -1 4416.93   48.31
   0   2  -1 4396.71   43.10
   0   2  -1 4296.38   47.04
   0   2   1 4325.21   49.36
   0   2   2 1771.17   25.79
   0   2  -2 1687.44   33.09
   0   2  -2 1729.07   31.84
   0   2   2 1757.51   34.82
   0   2  -3  243.98   16.48
   0   2   3  236.48   10.22
   0   2  -3  226.76   13.38
   0   2   4  204.97   11.85
   0   2  -4  209.91   16.62
   0   2  -4  198.37   13.70
   0   2   5 1294.42   32.69
   0   2  -5 1265.74   40.97
   0   2  -6  145.84   16.81
   0   2   6  133.40   12.85
   0   2  -7  451.03   29.43
   0   2   7  442.61   24.15
   0   2   8   15.17    7.52
   0   2  -8   16.41   10.72
   0   2  -9  282.38   27.62
   0   2   9  304.65   23.51
   0   2 -10   80.66   17.12
   0   2 -11  129.95   22.28
   0   2 -12   34.67   14.34
   0   2 -13   -5.33   11.89
   0   2 -14   22.29   14.54
   0   2 -15  147.78   27.50
   0   2 -16   56.43   21.23
   0   2  16   74.51   20.37
   0   2  17   54.92   17.17
   0   3   0    0.32    3.53
   0   3   0   -7.09    6.22
   0   3   0    3.50    8.01
   0   3  -1  953.35   23.20
   0   3   1  867.28   21.97
   0   3  -1  896.98   26.55
   0   3   1  888.14   27.89
   0   3   2  786.60   20.57
   0   3  -2  821.25   25.69
   0   3  -2  811.93   26.13
   0   3   2  834.75   28.57
   0   3   3  622.41   19.13
   0   3  -3  662.95   26.14
   0   3  -3  637.48   24.13
   0   3   3  640.49   26.51
   0   3   4  512.96   18.81
   0   3  -4  505.53   25.29
   0   3   4  513.80   16.03
   0   3  -4  544.99   23.57
   0   3   4  515.99   25.58
   0   3   5   16.65    9.01
   0   3   5   13.17    4.56
   0   3  -5    5.03    9.33
   0   3  -5   16.07    6.92
   0   3  -6  110.61   16.53
   0   3   6  102.93   10.64
   0   3  -6  105.17   12.85
   0   3   7  241.77   17.22
   0   3  -7  237.24   22.72
   0   3  -7  238.19   19.38
   0   3   8  219.24   17.96
   0   3  -8  219.85   23.50
   0   3  -8  204.34   18.80
   0   3  -9   21.94   11.36
   0   3   9   31.35    8.98
   0   3  -9   19.77    7.60
   0   3  10  153.80   18.18
   0   3 -10  171.18   24.43
   0   3 -11  438.01   37.32
   0   3 -12  157.33   24.97
   0   3 -13   54.02   17.49
   0   3 -14   11.22   12.66
   0   3 -15   85.72   24.01
   0   3  15   99.80   22.91
   0   3 -16   -5.06   16.27
   0   3  16    4.11   13.43
   0   3  17   74.58   19.67
   0   3  18   56.68   18.30
   0   4   0  629.87   17.00
   0   4   0  668.62   24.26
   0   4   0  731.24   29.61
   0   4  -1  477.59   18.44
   0   4   1  518.00   20.31
   0   4  -1  500.25   22.83
   0   4   1  553.08   26.12
   0   4   2  280.22   14.71
   0   4  -2  273.23   16.61
   0   4  -2  307.79   18.91
   0   4   2  308.49   20.46
   0   4   3 1143.78   28.50
   0   4  -3 1027.44   33.90
   0   4  -3 1073.81   34.97
   0   4   3 1059.91   16.93
   0   4   3 1098.82   37.86
   0   4   4  419.67   18.36
   0   4  -4  439.02   25.43
   0   4   4  401.55   11.81
   0   4  -4  406.65   22.46
   0   4   4  406.32   24.99
   0   4   4  398.58   14.14
   0   4   5  721.84   25.16
   0   4   5  694.22   19.96
   0   4  -5  709.98   33.99
   0   4  -5  772.54   32.11
   0   4   5  754.76   35.09
   0   4   6  467.06   21.70
   0   4   6  455.34   19.16
   0   4  -6  479.52   30.18
   0   4  -6  477.58   26.53
   0   4   6  505.93   30.75
   0   4   7  191.53   20.96
   0   4   7  183.44   15.03
   0   4  -7  227.35   19.82
   0   4  -7  199.21   21.75
   0   4   7  174.83   13.89
   0   4   8   77.36   15.36
   0   4   8   67.91   11.07
   0   4  -8   42.40   14.66
   0   4   8   43.79    8.59
   0   4  -8   80.92   13.02
   0   4   9  220.30   18.65
   0   4  -9  221.44   25.85
   0   4  10  451.20   28.33
   0   4 -10  459.63   37.47
   0   4 -11  283.70   31.08
   0   4 -12  156.84   26.45
   0   4 -13   69.60   19.35
   0   4 -14   23.69   15.50
   0   4 -15  -12.34   13.64
   0   4  15   24.07   12.68
   0   4 -16  138.63   28.45
   0   4  16   99.10   20.40
   0   4  17   -8.61    7.76
   0   5   0    1.56    3.77
   0   5   0   -7.05    7.01
   0   5   0    5.19    7.88
   0   5  -1 1391.28   32.95
   0   5   1 1346.98   36.21
   0   5  -1 1324.77   39.69
   0   5   1 1335.90   43.67
   0   5  -1 1299.34   43.43
   0   5  -2  593.76   24.71
   0   5   2  633.74   24.19
   0   5   2  600.73   30.02
   0   5   3  375.60   18.43
   0   5  -3  396.98   22.91
   0   5  -3  407.30   24.53
   0   5   3  367.60   24.95
   0   5   4 2293.81   44.88
   0   5  -4 2456.68   59.53
   0   5  -4 2430.92   59.16
   0   5   4 2413.89   62.82
   0   5   4 2270.66   28.18
   0   5   5  120.65   17.52
   0   5   5   96.17   10.81
   0   5  -5  116.70   16.48
   0   5   5  107.41    6.59
   0   5  -5  127.53   14.67
   0   5   5  108.86    8.41
   0   5   6  203.97   15.12
   0   5  -6  254.25   23.86
   0   5   6  224.48   12.05
   0   5  -6  245.36   20.88
   0   5   6  220.77   13.69
   0   5   6  223.80   22.41
   0   5   7  574.14   25.84
   0   5  -7  658.00   38.46
   0   5   7  592.96   22.78
   0   5  -7  619.04   33.50
   0   5   7  651.89   38.32
   0   5   8  658.30   26.91
   0   5  -8  620.37   39.99
   0   5   8  705.78   30.66
   0   5   8  686.07   41.26
   0   5   9  201.04   18.34
   0   5   9  209.37   25.80
   0   5   9  210.20   17.24
   0   5  -9  240.32   27.03
   0   5  10  184.79   18.46
   0   5  10  171.41   24.05
   0   5 -10  173.14   24.86
   0   5  10  130.98   15.15
   0   5  11   48.17   16.41
   0   5  11   43.96   11.59
   0   5 -11   36.41   14.91
   0   5  11   47.99   10.35
   0   5  12  242.67   30.57
   0   5  12  287.17   24.97
   0   5 -12  238.34   31.75
   0   5  13   29.42   16.44
   0   5  13   28.12   11.92
   0   5 -13   34.42   16.14
   0   5  14  146.72   28.24
   0   5  14  137.43   21.31
   0   5 -14  132.36   26.46
   0   5  15  -12.79   13.42
   0   5  15   15.25    9.85
   0   5 -15   -8.46   14.47
   0   5  16   50.46   20.45
   0   6   0  111.80   13.70
   0   6   0  102.24   15.18
   0   6  -1   79.63    9.73
   0   6   1  100.86   12.13
   0   6  -1   96.45   13.70
   0   6   1   82.84   13.84
   0   6  -1  104.68   15.68
   0   6  -2  284.19   18.58
   0   6   2  251.82   17.57
   0   6   2  263.17   23.35
   0   6   3    2.98    5.35
   0   6   3    9.18    8.68
   0   6   4  313.83   18.59
   0   6  -4  325.00   23.39
   0   6  -4  358.69   25.33
   0   6   4  332.65   26.22
   0   6   5   47.49   11.78
   0   6   5   47.46    8.62
   0   6  -5   70.90   13.54
   0   6  -5   70.32   12.53
   0   6   5   46.44    4.85
   0   6   6  642.39   26.97
   0   6  -6  661.74   37.83
   0   6  -6  684.96   36.11
   0   6   6  653.16   38.67
   0   6   6  664.28   20.57
   0   6   7  117.93    8.92
   0   6  -7  162.58   21.42
   0   6   7  140.49   20.89
   0   6   7  147.26   14.79
   0   6   7  141.08   11.72
   0   6   8  133.99   11.27
   0   6  -8  127.21   21.17
   0   6   8  161.86   15.56
   0   6   8  135.72   21.21
   0   6   8  126.34   12.76
   0   6  -9  155.13   24.23
   0   6   9  121.35   12.48
   0   6   9  184.90   24.48
   0   6   9  154.19   16.51
   0   6   9  149.56   14.90
   0   6  10  176.12   15.91
   0   6 -10  166.12   25.43
   0   6  10  156.02   22.84
   0   6  10  196.57   18.92
   0   6  10  192.16   17.83
   0   6  11   93.05   19.90
   0   6  11   64.81   12.89
   0   6 -11   66.11   21.43
   0   6  12  109.03   22.56
   0   6  12  110.32   16.53
   0   6  12  106.64   16.58
   0   6 -12  171.02   28.77
   0   6  13   29.48   16.82
   0   6  13   16.51    7.45
   0   6 -13    3.74   12.16
   0   6 -14   25.14   17.43
   0   6  14   21.48   16.98
   0   6 -15   31.57   17.90
   0   6  15   19.68   17.20
   0   7   0   -0.56    7.86
   0   7   0   -2.39   10.18
   0   7  -1   26.93    7.63
   0   7   1   48.76   10.79
   0   7  -1   49.69   11.79
   0   7   1   32.91   11.62
   0   7  -2  835.41   32.50
   0   7   2  904.10   34.74
   0   7   2  865.85   42.58
   0   7  -3   15.40    8.18
   0   7   3    8.91    6.55
   0   7   3   24.69   11.37
   0   7  -4   54.92   12.33
   0   7   4   64.37   10.37
   0   7   4   45.63   13.72
   0   7   5   70.54   10.83
   0   7   5   53.91   14.49
   0   7  -5   59.25   14.13
   0   7   6   62.04   10.88
   0   7   6   53.40   15.05
   0   7  -6   66.00   15.99
   0   7   6   66.93    5.38
   0   7   7   88.46   19.26
   0   7   7   51.07    9.85
   0   7  -7   63.85   16.98
   0   7   7   61.72    7.23
   0   7   7   57.15    6.71
   0   7   8   84.35   19.35
   0   7   8  113.02   13.67
   0   7  -8   89.31   17.90
   0   7   8  109.05    7.89
   0   7   8   94.10   10.08
   0   7   8  100.83    9.79
   0   7   9   73.25   12.27
   0   7   9   50.93   16.75
   0   7  -9   75.78   20.13
   0   7   9   57.36    7.10
   0   7   9   36.97    8.36
   0   7   9   63.83    9.16
   0   7  10   43.73   10.27
   0   7  10   41.24   15.35
   0   7  10   33.44    8.76
   0   7 -10   52.14   17.55
   0   7  11   89.66   21.44
   0   7  11  102.70   15.07
   0   7  11   63.04   10.93
   0   7 -11   50.33   18.45
   0   7 -12   32.97   16.93
   0   7  12   26.98   17.61
   0   7 -13  -29.77   18.49
   0   7  13   -3.38   14.62
   0   7 -14   36.55   22.96
   0   7  14   47.45   19.64
   0   7  15   42.35   18.71
   0   8   0  161.30   17.84
   0   8   0  171.95   22.25
   0   8   1    7.23    8.57
   0   8   1   -2.40   12.95
   0   8  -2  315.78   21.47
   0   8   2  337.75   23.92
   0   8   2  343.05   29.18
   0   8  -3  292.96   23.03
   0   8   3  306.87   22.11
   0   8   3  282.61   27.72
   0   8  -4   10.00    9.36
   0   8   4    1.26    6.84
   0   8   4   -2.64    8.82
   0   8  -5  225.55   23.40
   0   8   5  265.16   20.32
   0   8   5  215.64   25.27
   0   8  -6    2.04   11.00
   0   8   6   -1.85    6.06
   0   8   6   -5.08    8.88
   0   8  -7  343.22   31.57
   0   8   7  375.13   23.77
   0   8   7  389.43   35.30
   0   8   8   31.35   13.56
   0   8   8   28.23    8.79
   0   8  -8   21.12   13.35
   0   8   8   27.64    4.86
   0   8   9 1079.03   40.98
   0   8  -9 1043.01   58.90
   0   8   9 1024.04   29.53
   0   8   9 1047.01   59.33
   0   8 -10  203.13   29.27
   0   8  10  162.77   25.84
   0   8  10  211.16   19.45
   0   8 -11   51.65   17.22
   0   8  11   15.74   15.31
   0   8 -12   23.46   15.71
   0   8  12   58.18   22.46
   0   8 -13   34.95   16.46
   0   8  13   29.69   17.75
   0   8  14  -41.38   17.53
   0   9   0    8.38    9.54
   0   9   0    0.36   11.75
   0   9   1   92.91   15.78
   0   9   1   77.03   16.81
   0   9   2  246.04   21.99
   0   9   2  253.97   27.82
   0   9  -3  152.72   17.58
   0   9   3  179.31   18.41
   0   9   3  187.02   25.07
   0   9  -4   26.35   11.25
   0   9   4   39.32   10.47
   0   9   4   54.22   15.34
   0   9  -5   30.63   13.25
   0   9   5   23.52    8.74
   0   9   5   12.79   10.05
   0   9  -6  104.54   20.04
   0   9   6   78.93   12.88
   0   9   6   68.72   17.38
   0   9  -7   10.89   13.24
   0   9   7   17.05   14.78
   0   9   7    2.93    6.42
   0   9  -8  192.17   27.14
   0   9   8  127.23   22.78
   0   9   8  178.57   17.29
   0   9  -9   61.34   16.90
   0   9   9   41.25   18.31
   0   9   9   74.75   12.57
   0   9 -10   54.26   19.98
   0   9  10   25.22   14.48
   0   9 -11  153.02   27.15
   0   9  11  159.54   27.84
   0   9 -12  216.89   33.35
   0   9  12  184.58   29.74
   0   9 -13   -5.80   16.68
   0   9  13   33.36   14.88
   0  10   0  260.11   29.56
   0  10   1  824.22   42.69
   0  10   1  843.89   51.58
   0  10   2   57.74   12.96
   0  10   2   44.67   13.54
   0  10   3   40.75   10.95
   0  10   3   69.73   17.80
   0  10  -4  131.87   19.20
   0  10   4  136.88   17.56
   0  10   4  109.75   20.42
   0  10  -5   -4.69    9.10
   0  10   5    2.04    6.23
   0  10   5    6.29   12.18
   0  10  -6  220.61   26.53
   0  10   6  198.57   19.71
   0  10   6  171.83   25.99
   0  10  -7   -6.18   12.20
   0  10   7    0.71    6.18
   0  10   7   16.38   12.95
   0  10  -8  454.10   40.86
   0  10   8  465.41   42.64
   0  10  -9  158.95   27.65
   0  10   9  184.56   28.75
   0  10 -10   28.82   16.70
   0  10  10   30.96   14.86
   0  10 -11   30.01   17.89
   0  10  11   56.82   19.58
   0  10 -12   45.74   19.24
   0  10  12   72.42   22.73
   0  11   1  111.17   21.58
   0  11   2   99.92   16.90
   0  11   2   98.03   21.13
   0  11   3  343.38   28.27
   0  11   3  307.66   34.50
   0  11   4   50.97   13.13
   0  11   4   67.70   20.07
   0  11   5   15.71    9.33
   0  11   5   11.86   13.05
   0  11   6   97.14   15.18
   0  11   6   95.78   22.13
   0  11  -7   27.17   12.58
   0  11   7   19.41   12.18
   0  11  -8   15.10   13.98
   0  11   8   41.33   17.28
   0  11  -9  -10.45   13.25
   0  11   9   50.02   18.69
   0  11 -10   -5.81   16.65
   0  11  10    7.66   16.22
   0  11 -11   38.08   17.37
   0  11  11   31.27   14.90
   0  12   1   61.89   18.22
   0  12   2   52.54   18.43
   0  12   3   -0.81    8.37
   0  12   3   14.61   13.75
   0  12   4    7.21    8.40
   0  12   4    6.38   13.87
   0  12   5   18.05    9.62
   0  12   5   16.87   12.65
   0  12   6    7.33   12.51
   0  12   7   93.28   22.86
   0  12   8  -11.57   15.24
   0  12   9    6.04   14.74
   0  13   2   70.26   21.13
   0  13   3   31.21   15.75
   0  13   4   95.24   23.94
   0  13   5   75.89   21.49
   0  13   6   62.92   19.18
   0  13   7  -23.19   16.75
   0  14   3   16.46   15.90
   0  14   4   -0.85   10.46
   1 -15  -4  -23.95   17.42
   1 -15  -3   -6.11   12.25
   1 -15  -2   -4.45    9.74
   1 -15  -1   10.96   11.37
   1 -15   0   10.11   12.05
  -1 -14   8   48.54   16.65
  -1 -14   7   39.30   19.04
  -1 -14   6   20.88   17.65
   1 -14  -6   31.29   15.94
   1 -14  -5    2.86   15.37
  -1 -14   5   48.04   20.16
  -1 -14   4   27.55   17.37
   1 -14  -4  -23.52   15.21
   1 -14  -4   41.52   19.99
  -1 -14   3  -27.09   15.94
   1 -14  -3   -3.82   15.31
   1 -14  -3    1.65   10.81
   1 -14  -2   29.19   13.89
   1 -14  -2   14.81   17.65
  -1 -14   2   49.74   20.38
   1 -14  -1   -4.46   10.94
  -1 -14   1   -0.17   11.30
   1 -14  -1  -27.03   17.22
  -1 -14   0  128.66   25.25
   1 -14   0  111.79   25.74
  -1 -14  -1   32.82   18.91
   1 -14   1   33.58   17.78
   1 -14   2    7.89   15.93
  -1 -14  -2    9.02   13.66
  -1 -14  -3    5.29   12.46
  -1 -14  -3    1.89   13.50
   1 -14   3   15.10   12.55
   1 -14   4   49.24   19.67
  -1 -14  -4   56.84   20.93
   1 -14   5   88.62   24.42
  -1 -14  -5   41.12   18.83
   1 -14   6    1.36   13.41
  -1 -13  10   83.43   21.60
  -1 -13   9   12.79   14.71
  -1 -13   8   21.04   14.57
   1 -13  -8   71.65   23.41
  -1 -13   7   52.04   18.99
   1 -13  -7   28.21   15.20
   1 -13  -6   69.89   20.01
  -1 -13   6   66.88   19.92
   1 -13  -6   14.61   13.56
  -1 -13   5  107.74   23.48
   1 -13  -5  126.85   26.17
   1 -13  -5   73.94   22.10
   1 -13  -4   28.48   16.37
   1 -13  -4    3.01   13.40
  -1 -13   4    4.45   11.47
   1 -13  -3   66.70   22.61
   1 -13  -3   44.32   16.38
  -1 -13   3   25.58   13.36
  -1 -13   2   48.54   16.29
   1 -13  -2   24.58   12.43
   1 -13  -2   42.14   18.31
  -1 -13   1   68.66   19.06
   1 -13  -1   95.57   24.01
  -1 -13   0    8.60   15.41
   1 -13   0   12.13   14.51
  -1 -13  -1   95.25   22.47
   1 -13   1   64.07   19.19
  -1 -13  -2   82.33   23.16
   1 -13   2   77.12   20.91
   1 -13   3   31.73   14.44
  -1 -13  -3   30.59   17.07
  -1 -13  -4  127.45   26.94
   1 -13   4  143.67   26.06
   1 -13   5   79.46   20.81
  -1 -13  -5   98.38   24.67
   1 -13   6    9.03   15.94
  -1 -13  -6   33.03   19.13
   1 -13   7    3.71   13.27
  -1 -13  -7   17.99   14.39
  -1 -12  11    4.54   12.02
  -1 -12  10  -26.07   15.13
   1 -12  -9   36.26   18.91
  -1 -12   9    7.57   13.00
  -1 -12   8    9.53   11.12
  -1 -12   8   -5.35   10.52
   1 -12  -8   10.45   15.25
   1 -12  -7   10.94   12.85
  -1 -12   7   16.07   12.84
  -1 -12   7   10.17   12.19
  -1 -12   6   17.25    9.43
   1 -12  -6   13.04   13.34
  -1 -12   6   17.24   13.23
  -1 -12   5   43.61   15.32
   1 -12  -5   12.71   14.74
   1 -12  -5   19.31   16.42
  -1 -12   5   19.34   11.94
   1 -12  -4   12.81   12.97
  -1 -12   4   24.49   14.76
   1 -12  -4   15.81   13.95
  -1 -12   4   24.83   10.18
   1 -12  -3   18.00   14.45
  -1 -12   3   22.33   14.14
   1 -12  -3   34.88   13.51
  -1 -12   2   72.95   18.92
   1 -12  -2   71.69   19.73
  -1 -12   1   86.69   19.06
   1 -12  -1   58.21   17.89
   1 -12   0   93.07   20.59
  -1 -12   0   47.97   17.72
   1 -12   1   73.25   18.43
  -1 -12  -1   80.39   20.36
  -1 -12  -2   12.53   14.72
   1 -12   2   21.67   12.77
   1 -12   3   22.12   11.90
   1 -12   4   12.10    9.04
   1 -12   4    2.10   12.69
   1 -12   5    5.95    9.07
   1 -12   5   25.44   15.20
  -1 -12  -5   20.11   14.57
   1 -12   6   34.60   12.94
  -1 -12  -6   64.08   22.15
   1 -12   6   45.66   17.86
  -1 -12  -7  -12.72   19.40
   1 -12   7   -4.99   13.85
   1 -12   7   -1.27   11.23
   1 -12   8   51.46   17.34
  -1 -12  -8    0.09   11.03
   1 -12   9   20.02   12.99
   1 -12  10   10.59   11.25
   1 -12  11   20.54   17.44
  -1 -11  12   20.07   16.69
  -1 -11  11  387.83   42.53
   1 -11 -11  356.14   43.60
  -1 -11  10   35.22   15.90
   1 -11 -10   62.60   21.15
  -1 -11   9   19.31   16.72
   1 -11  -9   47.86   20.80
  -1 -11   8   29.27   14.55
  -1 -11   8   17.59   11.19
   1 -11  -8   33.09   16.23
   1 -11  -7   65.76   19.83
  -1 -11   7   94.96   19.48
  -1 -11   7   82.89   18.82
  -1 -11   6    9.02    9.40
   1 -11  -6   -1.46    9.73
  -1 -11   6    7.96    8.69
   1 -11  -5  173.99   28.12
  -1 -11   5  182.53   25.45
  -1 -11   5  170.82   21.29
   1 -11  -4  491.88   43.65
  -1 -11   4  426.71   37.76
  -1 -11   4  496.58   32.26
   1 -11  -4  512.32   40.99
  -1 -11   3  180.96   25.43
   1 -11  -3  166.43   25.16
  -1 -11   3  208.66   19.95
   1 -11  -3  228.72   30.02
  -1 -11   2   25.97   14.77
   1 -11  -2   13.24   12.00
  -1 -11   2   13.40    7.02
   1 -11  -1  130.74   23.13
  -1 -11   1  108.73   20.47
  -1 -11   1  105.71   12.26
  -1 -11   0   67.81   17.54
   1 -11   0   58.61   17.75
   1 -11   1  100.36   12.08
   1 -11   1   93.25   20.41
  -1 -11  -1  109.39   22.00
   1 -11   2   19.10    8.63
   1 -11   2   11.83   11.68
   1 -11   3   67.45   13.12
   1 -11   3   72.44   19.39
   1 -11   4   70.98   18.49
   1 -11   4   67.20   13.96
   1 -11   5  105.23   18.20
   1 -11   5  162.84   25.74
  -1 -11  -5  125.40   23.46
  -1 -11  -6   44.96   18.34
   1 -11   6   39.17   17.42
   1 -11   6   46.11   14.89
   1 -11   7   43.61   15.64
  -1 -11  -7   34.34   18.84
   1 -11   8   11.13   14.59
  -1 -11  -8  -19.11   18.23
   1 -11   9   73.85   20.67
  -1 -11  -9  105.41   27.37
  -1 -11 -10   22.89   15.64
   1 -11  10   24.23   18.42
   1 -11  11   -8.98   12.49
  -1 -10  13  179.17   31.52
  -1 -10  12   74.81   24.26
   1 -10 -12  101.35   23.33
   1 -10 -11  -17.00   16.37
  -1 -10  11   45.40   17.05
   1 -10 -10   61.07   20.10
  -1 -10  10   61.06   17.77
   1 -10  -9  261.55   35.02
  -1 -10   9  247.00   31.06
  -1 -10   8  -12.19   13.98
  -1 -10   8   -1.25   13.99
   1 -10  -8   13.81   11.11
   1 -10  -7  106.59   23.99
  -1 -10   7   69.85   17.17
  -1 -10   7   74.28   17.35
   1 -10  -6  244.00   30.43
  -1 -10   6  166.65   21.66
  -1 -10   6  211.56   26.11
   1 -10  -5  227.53   27.66
  -1 -10   5  183.09   24.63
  -1 -10   5  168.20   20.73
   1 -10  -4   89.32   13.07
  -1 -10   4   73.81   14.17
  -1 -10   4   77.85   18.11
   1 -10  -4   76.64   17.45
   1 -10  -3   67.79   12.74
  -1 -10   3   99.10   14.36
  -1 -10   3  114.07   15.05
  -1 -10   3  121.08   20.44
   1 -10  -3   84.18   19.66
  -1 -10   2  202.94   17.24
   1 -10  -2  213.39    9.69
  -1 -10   2  208.59   25.83
  -1 -10   2  198.92   17.56
   1 -10  -2  190.75   25.96
  -1 -10   1    3.67    4.67
   1 -10  -1    3.46    3.36
   1 -10  -1    0.23   10.60
  -1 -10   1    7.58   10.94
  -1 -10   1    5.94    5.35
   1 -10  -1   11.63    2.90
   1 -10  -1    3.83    2.40
  -1 -10   0  875.84   25.08
   1 -10   0  943.25   33.34
  -1 -10   0  903.73   52.32
   1 -10   0  882.30   27.93
   1 -10   0  898.00   52.31
  -1 -10   0  886.78   27.57
   1 -10   1  408.75   24.95
   1 -10   1  399.73   22.51
   1 -10   1  378.70   34.63
  -1 -10  -1  383.94   13.51
   1 -10   2  214.09   19.35
   1 -10   2  201.25   26.34
   1 -10   2  184.78   18.77
   1 -10   3    4.26    7.96
   1 -10   3    4.95   11.99
   1 -10   4  132.57   18.71
   1 -10   4  118.70   20.72
   1 -10   5   74.26   16.26
   1 -10   5   63.89   16.51
   1 -10   6  199.92   25.27
  -1 -10  -6  188.37   27.30
   1 -10   6  196.28   26.89
  -1 -10  -7  109.43   22.84
   1 -10   7  120.74   22.25
  -1 -10  -8   10.46   10.63
   1 -10   8  -11.10   12.97
  -1 -10  -9  171.22   28.10
   1 -10   9  172.11   26.88
  -1 -10 -10  124.21   25.58
   1 -10  10  126.07   25.71
   1 -10  11  102.06   25.28
  -1 -10 -11  126.25   26.44
   1 -10  12    6.62   16.23
  -1  -9  13  219.72   33.88
  -1  -9  12   52.45   18.83
   1  -9 -12   -3.82   13.55
  -1  -9  11  197.43   29.62
   1  -9 -11  166.78   28.63
  -1  -9  10  143.47   25.22
   1  -9 -10  131.44   26.63
   1  -9  -9  100.38   22.02
  -1  -9   9   79.22   21.07
   1  -9  -8   53.24   16.80
  -1  -9   8   77.84   18.67
   1  -9  -7   30.59   17.81
  -1  -9   7    5.68   11.19
  -1  -9   7   13.25   11.00
  -1  -9   6  191.85   22.61
  -1  -9   6  200.31   24.27
   1  -9  -6  140.85   23.85
   1  -9  -5   43.75    8.72
  -1  -9   5   39.75   12.95
   1  -9  -5   24.32   14.95
  -1  -9   5   26.32    9.84
   1  -9  -4   31.66    8.55
  -1  -9   4   21.31   10.13
   1  -9  -4    8.91   12.20
  -1  -9   4   13.60    9.54
  -1  -9   4   26.88    9.44
   1  -9  -3  656.62   32.55
  -1  -9   3  625.53   31.98
  -1  -9   3  611.99   39.58
  -1  -9   3  647.00   32.36
   1  -9  -2  629.91   33.31
  -1  -9   2  648.89   29.70
  -1  -9   2  615.63   40.02
   1  -9  -2  595.60   41.05
  -1  -9   2  625.23   29.03
   1  -9  -2  604.04   17.30
   1  -9  -1  296.49   23.85
  -1  -9   1  298.22   18.01
   1  -9  -1  280.16   15.74
  -1  -9   1  306.02   28.57
   1  -9  -1  290.51   12.32
   1  -9  -1  249.49   27.33
  -1  -9   1  295.59   18.53
   1  -9   0  543.06   24.95
  -1  -9   0  560.77   20.31
  -1  -9   0  596.77   22.19
   1  -9   0  534.57   38.50
   1  -9   0  586.67   22.86
  -1  -9   0  615.07   40.55
   1  -9   1  249.51   18.99
   1  -9   1  258.91   27.79
   1  -9   1  228.29   16.89
  -1  -9  -1  241.08   11.77
   1  -9   2  230.77   19.12
   1  -9   2  198.19   23.93
   1  -9   2  182.95   17.99
  -1  -9  -3  180.84   19.24
   1  -9   3  171.51   18.35
   1  -9   3  204.38   25.39
   1  -9   3  182.43   19.11
  -1  -9  -4  151.52   17.63
   1  -9   4  169.78   19.47
   1  -9   4  157.70   23.26
   1  -9   5   60.26   15.77
   1  -9   5   70.93   15.62
   1  -9   6  277.28   28.13
  -1  -9  -6  224.45   28.89
   1  -9   6  236.84   28.20
   1  -9   7   79.66   18.44
  -1  -9  -7   57.15   18.64
   1  -9   8   39.97   15.52
  -1  -9  -8   18.89   11.66
  -1  -9  -9   57.82   18.06
   1  -9   9   68.41   18.17
   1  -9  10   75.09   22.64
  -1  -9 -10   87.31   21.86
   1  -9  11  198.78   31.14
  -1  -9 -11  233.93   33.06
   1  -9  12  129.49   26.74
  -1  -9 -12  108.43   24.38
  -1  -8  14   93.43   23.69
  -1  -8  13   27.52   20.94
  -1  -8  12    7.72   11.10
  -1  -8  11   28.19   15.16
   1  -8 -11   31.84   15.18
  -1  -8  10   58.96   19.43
   1  -8 -10   53.50   18.72
  -1  -8   9  222.87   27.64
   1  -8  -9  200.86   29.96
  -1  -8   8  304.72   30.30
   1  -8  -8  278.08   31.61
   1  -8  -7  108.46   21.24
  -1  -8   7   85.71   17.05
  -1  -8   7   96.38   17.42
  -1  -8   6   89.45   17.26
  -1  -8   6   85.31   16.79
   1  -8  -6   68.59   18.58
   1  -8  -5  147.15   14.17
   1  -8  -5  130.60   20.24
  -1  -8   5  142.49   18.41
  -1  -8   5  157.50   20.92
   1  -8  -4   26.36    7.53
  -1  -8   4   15.17    9.48
   1  -8  -4   20.26   11.77
  -1  -8   4   13.13    8.29
  -1  -8   4   32.57    8.73
   1  -8  -3   60.12    9.56
  -1  -8   3   63.26   11.56
  -1  -8   3   51.87   14.46
  -1  -8   3   55.31    9.98
   1  -8  -2   67.39   11.38
   1  -8  -2   64.77   16.60
  -1  -8   2   62.68   14.27
  -1  -8   2   37.84    9.03
   1  -8  -2   52.74    5.71
  -1  -8   2   48.67    9.15
   1  -8  -1  338.64   23.64
  -1  -8   1  383.54   29.82
   1  -8  -1  345.26   13.14
   1  -8  -1  405.15   31.98
  -1  -8   1  299.23   17.52
   1  -8  -1  309.79   15.92
  -1  -8   1  310.63   17.82
  -1  -8   0  308.20   24.10
   1  -8   0  313.69   23.66
   1  -8   0  315.55   18.48
  -1  -8   0  321.99   14.98
  -1  -8   0  322.95   16.13
   1  -8   0  341.39   29.12
   1  -8   0  309.16   16.04
   1  -8   1  206.00   19.92
  -1  -8  -1  226.63   20.42
   1  -8   1  178.76   15.71
  -1  -8  -1  220.31    7.72
   1  -8   1  239.25   25.00
   1  -8   1  238.58   16.58
  -1  -8  -1  230.46   11.49
  -1  -8  -2  423.01   27.04
   1  -8   2  368.76   30.45
   1  -8   2  430.58   24.98
   1  -8   2  365.56   24.08
  -1  -8  -3   43.13   10.03
   1  -8   3   30.07   11.96
   1  -8   3   39.90    9.70
   1  -8   3   32.54    8.91
  -1  -8  -4    0.95    6.13
   1  -8   4    2.91   11.11
   1  -8   4    1.57    8.46
   1  -8   5   35.68   13.90
   1  -8   6  121.39   19.56
  -1  -8  -6   99.45   21.06
  -1  -8  -7  479.97   39.30
  -1  -8  -8   69.90   19.33
  -1  -8  -9  177.12   26.97
  -1  -8 -10   77.58   20.64
  -1  -8 -11   41.23   16.45
   1  -8  11   44.45   19.03
   1  -8  12   14.64   15.97
  -1  -8 -12    6.74   10.98
   1  -8  13    0.28   13.54
  -1  -7  14   56.04   20.36
  -1  -7  13   46.94   20.29
  -1  -7  12  201.70   29.44
   1  -7 -11   73.19   19.64
  -1  -7  11   74.07   21.37
   1  -7 -10  130.35   24.02
  -1  -7  10  118.59   22.42
   1  -7 -10  122.35   12.13
  -1  -7   9   98.39   19.98
   1  -7  -9   78.72   20.01
   1  -7  -9   79.93    8.50
   1  -7  -8   25.98   14.78
  -1  -7   8   14.95   11.52
   1  -7  -7   17.56   14.06
  -1  -7   7   41.90   13.07
  -1  -7   7   30.45   13.41
  -1  -7   6   66.60   14.48
   1  -7  -6   65.75   16.35
  -1  -7   6   80.90   15.54
   1  -7  -5   82.35   10.22
  -1  -7   5   84.08   14.48
  -1  -7   5   72.04   14.60
   1  -7  -5   71.59   16.24
  -1  -7   5  102.64   15.23
   1  -7  -4   54.61    8.80
   1  -7  -4   60.01   14.58
  -1  -7   4   48.75   11.64
  -1  -7   4   57.72   13.39
  -1  -7   4   44.98   10.32
   1  -7  -3  144.91   13.39
  -1  -7   3  174.59   18.93
  -1  -7   3  133.74   14.74
  -1  -7   3  159.60   15.31
  -1  -7   2   40.53    9.16
   1  -7  -2   43.21    8.57
   1  -7  -2   28.89    4.22
  -1  -7   2   36.31    7.71
  -1  -7   2   36.28    7.94
  -1  -7   2   30.15   11.30
  -1  -7   1   40.30    9.75
   1  -7  -1   46.98    9.53
  -1  -7   1   61.27    8.20
   1  -7  -1   47.19    6.57
   1  -7  -1   44.12    5.22
   1  -7  -1   45.16   13.96
  -1  -7   1   56.18   12.85
  -1  -7   1   42.00    7.24
  -1  -7   0  189.60   17.70
   1  -7   0  212.99   18.44
  -1  -7   0  183.29   10.77
   1  -7   0  172.45   13.10
   1  -7   0  166.11   19.97
  -1  -7   0  172.58   11.60
   1  -7   0  184.20   12.17
  -1  -7   0  224.78   21.18
  -1  -7  -1   65.98   11.18
   1  -7   1   54.91   10.57
  -1  -7  -1   77.83    4.65
   1  -7   1   62.87    9.55
   1  -7   1   85.45   15.69
   1  -7   1   67.14    9.48
  -1  -7  -1   72.97    6.74
   1  -7   2  210.81   20.13
  -1  -7  -2  202.26   18.02
   1  -7   2  188.77   16.90
   1  -7   2  189.01   20.81
  -1  -7  -2  208.00    8.93
  -1  -7  -3   61.27   10.13
   1  -7   3   57.96   13.85
   1  -7   3   84.14   12.98
  -1  -7  -4  101.62   12.99
   1  -7   4  113.71   15.20
   1  -7   4  119.15   18.50
   1  -7   5  189.61   22.66
  -1  -7  -6  149.40   22.61
  -1  -7  -7  215.04   27.63
  -1  -7  -8  253.88   29.12
  -1  -7  -9  155.09   24.66
  -1  -7 -10   19.79   13.85
  -1  -7 -11   25.44   12.66
  -1  -7 -12    7.27   10.44
   1  -7  13   11.31   17.20
   1  -7  14   -4.32   15.83
  -1  -6  15   10.81   14.15
  -1  -6  14   88.84   24.65
  -1  -6  13  182.12   29.92
   1  -6 -12   28.54    9.54
  -1  -6  12   35.41   15.61
   1  -6 -11  274.42   21.36
  -1  -6  11  275.84   32.11
   1  -6 -10  244.10   18.36
   1  -6 -10  242.02   28.74
  -1  -6  10  217.25   27.15
   1  -6  -9    8.52    6.18
   1  -6  -9    7.54   13.02
   1  -6  -8  137.09   11.38
  -1  -6   8  138.69   20.10
   1  -6  -8  139.50   21.50
   1  -6  -7  236.35   12.48
  -1  -6   7  268.42   25.60
   1  -6  -7  220.49   24.37
   1  -6  -6  124.30    7.33
  -1  -6   6  136.09   18.46
   1  -6  -6  101.05   16.53
  -1  -6   6  133.39   16.90
  -1  -6   5  860.64   38.15
   1  -6  -5  887.47   42.53
  -1  -6   5  915.96   38.14
  -1  -6   5  844.05   38.32
  -1  -6   4   48.02   10.93
   1  -6  -4   58.45   12.41
   1  -6  -4   52.53    7.64
  -1  -6   4   43.80   10.20
  -1  -6   4   44.20   11.09
   1  -6  -4   33.89   12.94
  -1  -6   4   52.37   11.26
  -1  -6   4   55.12   11.36
   1  -6  -3  832.82   27.82
  -1  -6   3  831.32   37.49
  -1  -6   3  860.88   32.63
  -1  -6   3  903.16   37.35
  -1  -6   3  864.65   32.81
   1  -6  -3  859.97   39.13
  -1  -6   3  865.84   39.36
  -1  -6   2  953.62   38.61
   1  -6  -2  898.02   30.11
  -1  -6   2  921.68   30.53
   1  -6  -2  861.84   18.57
  -1  -6   2  911.17   30.58
  -1  -6   2  993.16   39.33
  -1  -6   2  993.03   41.12
   1  -6  -2  883.30   39.05
  -1  -6   1  479.77   26.75
   1  -6  -1  511.76   24.19
  -1  -6   1  466.48   19.11
   1  -6  -1  456.26   16.84
   1  -6  -1  464.41   13.59
  -1  -6   1  457.47   19.54
   1  -6  -1  512.44   30.47
   1  -6  -1  497.93   29.25
  -1  -6   1  523.61   29.73
  -1  -6   0   24.07    6.86
   1  -6   0   28.83    7.44
  -1  -6   0   19.71    7.77
   1  -6   0   29.46    5.92
  -1  -6   0   23.06    4.72
   1  -6   0   31.62    5.64
   1  -6   0   39.17   11.52
   1  -6   0   17.69    7.71
  -1  -6   0   12.88    4.51
  -1  -6  -1  123.55   13.60
   1  -6   1   96.21   12.78
  -1  -6  -1   97.98   14.35
   1  -6   1  107.66   11.28
   1  -6   1  103.45   15.54
   1  -6   1   93.89   14.27
  -1  -6  -1   99.09    7.50
   1  -6   2    2.21    6.42
  -1  -6  -2   -0.80    5.11
  -1  -6  -2    6.03    5.64
   1  -6   2   -1.55    4.89
   1  -6   2    3.63    9.51
   1  -6   2    0.81    7.84
  -1  -6  -2   -1.56    2.63
   1  -6   3   43.95   10.00
  -1  -6  -3   41.18    8.57
  -1  -6  -3   43.92    9.77
   1  -6   3   29.45    9.22
   1  -6   3   38.40   11.11
   1  -6   3   35.54   11.44
  -1  -6  -4  315.33   20.26
   1  -6   4  324.68   24.58
   1  -6   4  316.38   24.99
  -1  -6  -4  282.58   24.03
   1  -6   5  102.48   16.58
  -1  -6  -6  116.32   20.10
  -1  -6  -7  367.89   32.24
  -1  -6  -8  301.61   30.55
  -1  -6  -9  668.23   45.22
  -1  -6 -10   45.99   15.80
  -1  -6 -11   58.88   18.29
  -1  -5  15   28.53   18.91
  -1  -5  14   23.26   17.17
   1  -5 -14    3.94   10.23
  -1  -5  13  103.32   22.32
   1  -5 -13  117.34   17.90
  -1  -5  12  224.62   30.45
   1  -5 -12  236.57   22.64
  -1  -5  11  363.79   35.36
   1  -5 -11  434.36   27.98
  -1  -5  10  783.70   48.36
   1  -5 -10  854.81   35.98
  -1  -5   9  119.93   20.31
   1  -5  -9   92.93   19.01
   1  -5  -9  128.63   13.91
   1  -5  -8  111.48   19.16
  -1  -5   8  116.88   18.79
   1  -5  -8  154.26   13.30
  -1  -5   7   88.13   16.59
   1  -5  -7   70.39   16.26
   1  -5  -7   84.35    9.09
  -1  -5   6   62.84   13.15
   1  -5  -6   66.46   14.50
  -1  -5   6   73.71   13.19
   1  -5  -6   71.16    7.27
  -1  -5   5 1193.33   45.91
  -1  -5   5 1185.67   43.24
   1  -5  -5 1194.35   22.15
   1  -5  -5 1128.09   44.79
  -1  -5   5 1097.03   41.82
  -1  -5   5 1225.81   40.56
  -1  -5   4  570.95   30.67
   1  -5  -4  524.28   18.96
   1  -5  -4  561.65   12.13
  -1  -5   4  577.67   28.00
  -1  -5   4  608.98   29.30
   1  -5  -4  613.72   31.98
  -1  -5   4  583.20   28.05
   1  -5  -4  578.09   31.02
   1  -5  -3  905.77   25.59
  -1  -5   3  882.53   35.92
   1  -5  -3  913.58   14.30
  -1  -5   3  903.34   31.94
  -1  -5   3  920.65   32.49
  -1  -5   3  923.28   34.50
   1  -5  -3  930.75   37.61
  -1  -5   3  938.53   37.79
   1  -5  -2 1794.18   37.74
  -1  -5   2 1837.52   49.21
  -1  -5   2 1854.95   40.43
   1  -5  -2 1730.40   24.59
  -1  -5   2 1830.50   48.16
  -1  -5   2 1721.45   39.40
   1  -5  -2 1794.13   50.77
  -1  -5   2 1787.10   50.32
   1  -5  -1  853.97   27.99
  -1  -5   1  812.00   31.67
   1  -5  -1  826.63   21.01
  -1  -5   1  837.13   23.76
  -1  -5   1  855.10   24.97
   1  -5  -1  852.88   16.71
   1  -5  -1  838.30   35.26
  -1  -5   1  886.03   34.96
   1  -5  -1  847.04   35.04
   1  -5   0 1209.14   35.52
  -1  -5   0 1279.74   37.99
  -1  -5   0 1240.51   23.36
   1  -5   0 1181.41   29.34
  -1  -5   0 1236.16   26.16
   1  -5   0 1291.80   42.63
  -1  -5   0 1280.57   41.31
   1  -5   0 1258.01   41.97
   1  -5   1 1175.95   37.56
  -1  -5  -1 1178.16   35.69
   1  -5   1 1200.30   33.41
   1  -5   1 1220.55   41.36
  -1  -5  -1 1191.60   40.28
   1  -5   1 1156.25   40.93
  -1  -5  -1 1154.57   22.28
  -1  -5  -2  326.53   19.06
   1  -5   2  324.71   21.77
   1  -5   2  322.29   19.71
   1  -5   2  319.21   22.52
  -1  -5  -2  294.85   21.03
   1  -5   2  321.22   22.53
  -1  -5  -2  292.29   11.02
   1  -5   3  449.40   26.69
  -1  -5  -3  434.87   21.61
   1  -5   3  448.58   25.07
   1  -5   3  489.63   27.55
  -1  -5  -3  477.58   27.24
   1  -5   3  503.63   28.97
   1  -5   4   38.80   10.38
   1  -5   4   40.68   10.46
   1  -5   4   35.53    8.60
  -1  -5  -5  387.08   28.62
   1  -5   5  373.83   26.52
  -1  -5  -6   88.43   15.79
  -1  -5  -7   26.92   13.33
  -1  -5  -8   61.99   15.43
  -1  -5  -9  124.58   21.23
   1  -5  10   44.30    9.42
  -1  -5 -10   59.22   16.48
  -1  -5 -11   84.92   19.55
  -1  -4  16   48.61   17.56
   1  -4 -16   -8.54   10.13
  -1  -4  15   44.77   17.51
   1  -4 -15   43.62   14.23
  -1  -4  14   82.52   20.01
   1  -4 -14  100.25   18.81
  -1  -4  13   -0.86    9.26
   1  -4 -13   -0.38    9.75
  -1  -4  12  130.43   22.83
   1  -4 -12  134.21   18.38
  -1  -4  11   71.13   16.97
   1  -4 -11   55.11   12.78
   1  -4 -10 1105.90   42.95
   1  -4  -9  379.99   23.80
   1  -4  -8  752.33   40.54
   1  -4  -8  720.21   29.05
   1  -4  -7  182.93   20.95
   1  -4  -7  144.63   12.56
  -1  -4   6  163.25   17.66
   1  -4  -6  141.64   17.33
  -1  -4   6  148.53   16.40
   1  -4  -6  140.74   11.02
  -1  -4   5  321.17   22.77
  -1  -4   5  362.02   20.76
   1  -4  -5  346.36   24.80
  -1  -4   5  311.63   22.59
   1  -4  -5  305.94   13.35
  -1  -4   5  353.08   23.45
  -1  -4   4  574.14   28.69
   1  -4  -4  525.11   27.52
  -1  -4   4  589.91   27.56
  -1  -4   4  576.95   24.87
   1  -4  -4  555.55   14.69
  -1  -4   4  536.36   26.11
   1  -4  -3   91.38   12.53
  -1  -4   3   91.20   12.43
   1  -4  -3   88.17    7.44
   1  -4  -3   82.97    5.25
  -1  -4   3   78.61   10.53
   1  -4  -3   68.97   11.64
  -1  -4   3   97.87   11.47
  -1  -4   3   81.60   11.25
   1  -4  -2   83.26   11.06
   1  -4  -2   92.38    8.14
  -1  -4   2  112.87   12.48
  -1  -4   2  104.47   10.23
  -1  -4   2   92.06   10.08
  -1  -4   2   98.20   11.70
  -1  -4   2   93.56   12.11
   1  -4  -1  164.04   11.40
  -1  -4   1  178.38   14.15
   1  -4  -1  172.91    9.37
  -1  -4   1  169.52   10.53
  -1  -4   1  175.74   11.34
   1  -4  -1  181.05   15.63
  -1  -4   1  186.43   15.21
  -1  -4   0  230.43   15.38
   1  -4   0  260.91   15.42
  -1  -4   0  269.79   10.00
   1  -4   0  254.64   13.07
   1  -4   0  264.86   19.14
  -1  -4   0  267.20   11.64
   1  -4   0  259.72   17.72
  -1  -4   0  239.55   16.49
  -1  -4  -1  303.26   17.06
   1  -4   1  325.01   18.57
   1  -4   1  308.58   16.23
   1  -4   1  315.50   20.61
  -1  -4  -1  326.76   11.70
   1  -4   1  341.86   20.49
  -1  -4  -1  290.35   18.02
   1  -4   2  600.07   26.56
  -1  -4  -2  625.01   23.50
   1  -4   2  595.53   24.80
   1  -4   2  629.52   27.93
  -1  -4  -2  591.34   26.29
   1  -4   2  606.27   28.09
  -1  -4  -3  403.33   19.52
   1  -4   3  357.56   21.39
   1  -4   3  403.16   23.36
  -1  -4  -3  385.42   22.64
   1  -4   4  127.67   15.11
  -1  -4  -5  115.13   16.94
   1  -4   5   88.91   13.44
  -1  -4  -6   69.86   14.15
  -1  -4  -7  176.97   21.21
  -1  -4  -7  181.48   15.02
  -1  -4  -8  364.60   30.08
  -1  -4  -8  396.99   23.77
   1  -4   9   46.44    9.48
  -1  -4  -9   45.89   13.94
  -1  -4  -9   36.90    9.82
  -1  -4 -10    9.96   10.88
   1  -4  10   11.64    6.76
  -1  -4 -10   -4.34    6.87
  -1  -4 -11   13.71    8.79
  -1  -4 -12   52.86   13.55
   1  -3 -17  143.04   23.90
  -1  -3  16   20.03   13.39
   1  -3 -16  -33.01   14.83
  -1  -3  15    1.81   11.24
   1  -3 -15   50.71   15.65
  -1  -3  14    9.49    9.89
   1  -3 -14   31.15   12.56
  -1  -3  13  508.79   42.84
   1  -3 -13  477.36   36.00
   1  -3 -12   11.78    9.94
   1  -3 -11  265.84   24.50
   1  -3 -10   17.09    9.06
   1  -3  -9   24.71    8.63
   1  -3  -8   44.63    9.81
  -1  -3   7   51.50   10.44
   1  -3  -7   80.96   15.52
  -1  -3   7   73.48   13.61
   1  -3  -7   60.87    9.40
  -1  -3   6   57.12   10.82
   1  -3  -6   47.89   12.26
  -1  -3   6   64.03   12.07
   1  -3  -6   55.29    8.62
  -1  -3   5  905.02   34.93
   1  -3  -5  832.91   34.23
  -1  -3   5  884.12   34.40
   1  -3  -5  938.21   25.10
  -1  -3   4   36.91    8.70
   1  -3  -4   30.24    5.57
  -1  -3   4   21.23    7.14
   1  -3  -4   23.73   10.41
  -1  -3   4   43.01    8.24
  -1  -3   4   31.30    9.66
  -1  -3   3  175.55   14.49
   1  -3  -3  152.01    7.73
  -1  -3   3  150.46   12.98
   1  -3  -3  137.80    7.32
   1  -3  -3  139.85   13.84
  -1  -3   3  137.19   11.57
  -1  -3   3  157.82   13.61
   1  -3  -3  145.76   13.39
  -1  -3   2   89.54   10.92
   1  -3  -2   92.79   11.26
   1  -3  -2   80.52    6.48
  -1  -3   2   87.27    9.19
   1  -3  -2   89.19    5.68
  -1  -3   2   81.76    9.51
   1  -3  -2   84.12   10.48
  -1  -3   2   84.80    9.90
   1  -3  -1 1888.94   30.38
  -1  -3   1 1961.54   38.99
  -1  -3   1 1889.04   29.82
  -1  -3   1 1938.17   31.84
  -1  -3   1 2006.09   39.82
   1  -3  -1 1979.40   40.70
  -1  -3   0  820.93   24.47
   1  -3   0  825.03   22.94
  -1  -3   0  812.41   14.86
   1  -3   0  783.06   20.46
   1  -3   0  783.69   26.77
  -1  -3   0  804.21   17.86
  -1  -3   0  760.63   24.30
   1  -3   0  830.58   26.92
  -1  -3  -1  901.74   25.35
   1  -3   1  831.62   24.53
   1  -3   1  890.65   28.86
   1  -3   1  896.41   28.58
  -1  -3  -1  904.35   27.11
  -1  -3  -1  884.92   17.65
  -1  -3  -2   68.32    9.00
  -1  -3  -2   58.32    7.83
   1  -3   2   70.98   11.70
   1  -3   2   48.57    8.99
   1  -3   3  276.06   18.43
   1  -3   4  514.78   26.37
  -1  -3  -4  546.48   18.55
  -1  -3  -5   85.81   13.65
   1  -3   5   91.51   12.76
  -1  -3  -5   79.39    9.58
  -1  -3  -6   85.44   14.67
  -1  -3  -6   96.54   11.35
   1  -3   6  124.56   16.58
  -1  -3  -7  405.77   28.11
  -1  -3  -7  459.52   24.73
   1  -3   8   27.22    7.68
  -1  -3  -8   23.55   10.10
  -1  -3  -8   13.33    8.16
   1  -3   9  177.41   16.17
  -1  -3  -9  175.11   21.26
  -1  -3  -9  185.76   19.38
   1  -3  10  124.35   14.84
  -1  -3 -10  137.98   18.73
   1  -3  11   62.80   11.05
  -1  -3 -11   43.17   13.37
  -1  -3 -12  166.99   21.88
  -1  -3 -13   22.57   12.26
  -1  -3 -14   20.69   11.15
   1  -2 -18  -13.15   14.84
  -1  -2  17   10.00   13.92
   1  -2 -17   10.69   14.21
  -1  -2  16   28.20   15.56
   1  -2 -16   51.97   18.84
  -1  -2  15  101.24   23.05
   1  -2 -15   88.49   20.30
  -1  -2  14   35.26   16.25
   1  -2 -14   30.68   14.79
  -1  -2  13   72.33   16.97
   1  -2 -13   63.30   15.45
   1  -2 -12   41.05   14.43
   1  -2 -11  267.85   25.00
  -1  -2  10   26.31    9.79
   1  -2 -10   26.61   10.46
   1  -2  -9  474.06   28.73
   1  -2  -8  252.00   19.78
   1  -2  -7   62.86   11.11
  -1  -2   7   67.04   11.82
  -1  -2   6   23.48    8.98
   1  -2  -6   23.91    7.65
  -1  -2   5  916.75   32.47
   1  -2  -5  916.52   33.57
  -1  -2   5  919.99   33.59
   1  -2  -5  915.30   26.45
  -1  -2   4 1636.84   39.02
   1  -2  -4 1636.45   40.18
   1  -2  -4 1636.51   30.42
  -1  -2   4 1636.19   41.81
  -1  -2   3  587.51   21.17
  -1  -2   3  594.65   22.34
   1  -2  -3  602.18   16.09
  -1  -2   3  604.76   18.00
   1  -2  -3  604.40   23.84
  -1  -2   3  603.55   22.68
  -1  -2   2 9621.28   79.55
  -1  -2   2 9621.79   72.95
   1  -2  -2 9640.10   51.18
  -1  -2   2 9608.79   66.00
  -1  -2   2 9655.79   75.16
   1  -2  -2 9611.37   78.22
   1  -2  -2 9523.12   79.26
  -1  -2   1  970.85   22.64
   1  -2  -1  978.95   15.39
  -1  -2   1  976.20   17.83
  -1  -2   1  971.28   19.21
   1  -2  -1  974.58   20.32
  -1  -2   1  973.25   22.41
   1  -2  -1  977.41   22.99
  -1  -2   0 2052.14   32.47
   1  -2   0 2102.46   34.95
   1  -2   0 2038.52   34.07
  -1  -2   0 2057.63   31.97
  -1  -2  -1 1963.47   32.29
   1  -2   1 1921.56   33.75
   1  -2   1 2002.19   35.91
  -1  -2  -1 1918.95   32.43
  -1  -2  -1 1973.75   25.79
   1  -2   2  257.73   15.52
   1  -2   3  167.87   14.13
  -1  -2  -3  174.87   10.75
  -1  -2  -4  431.46   23.07
   1  -2   4  408.56   22.79
  -1  -2  -4  425.32   18.21
  -1  -2  -5  174.39   16.74
  -1  -2  -5  149.95   12.91
   1  -2   5  146.09   15.26
   1  -2   6   19.04    5.84
  -1  -2  -6   28.37   10.40
  -1  -2  -6    6.78    6.98
   1  -2   6   25.70    9.06
  -1  -2  -7   13.66    8.98
   1  -2   7   19.50    6.17
   1  -2   7   14.86    9.18
  -1  -2  -7   23.01    8.75
  -1  -2  -8  219.97   21.33
   1  -2   8  219.28   17.22
  -1  -2  -8  218.43   20.11
   1  -2   9  254.17   19.82
  -1  -2  -9  253.94   23.11
   1  -2  10  -22.48    8.43
  -1  -2 -10   -2.39    8.88
  -1  -2 -11  217.56   24.28
  -1  -2 -12   73.18   17.12
  -1  -2 -13   57.23   15.51
  -1  -2 -14   -2.96   11.07
  -1  -2 -15   71.64   19.69
   1  -1 -18   40.66   17.56
  -1  -1  17   30.30   15.24
   1  -1 -17   30.93   10.01
  -1  -1  16   76.74   20.29
   1  -1 -16   89.79   22.87
  -1  -1  15   12.02   13.01
   1  -1 -15   34.87   14.94
  -1  -1  14   67.07   18.20
   1  -1 -14   60.20   16.99
   1  -1 -13   58.00   15.27
   1  -1 -12  784.58   45.50
   1  -1 -11  743.70   41.94
  -1  -1  10  236.39   21.60
   1  -1 -10  229.50   23.36
  -1  -1   9  382.58   25.62
   1  -1  -9  351.06   25.99
  -1  -1   8   81.04   13.68
   1  -1  -8   84.19   13.38
   1  -1  -7  426.67   24.46
  -1  -1   7  450.02   26.59
  -1  -1   6 2186.49   53.64
   1  -1  -6 2263.17   49.67
  -1  -1   5  484.90   23.65
   1  -1  -5  472.85   21.30
   1  -1  -4 1611.77   33.18
  -1  -1   4 1571.79   37.20
  -1  -1   3 3463.57   45.47
  -1  -1   3 3563.12   49.06
   1  -1  -3 3609.79   41.54
  -1  -1   3 3492.62   48.65
  -1  -1   2 2393.22   33.16
   1  -1  -2 2369.29   27.43
   1  -1   2 1653.77   19.75
   1  -1   2 1678.59   33.39
  -1  -1  -2 1685.95   27.51
   1  -1   3 2638.59   33.32
  -1  -1  -3 2640.22   44.30
   1  -1   3 2752.30   48.99
  -1  -1  -3 2729.71   42.03
  -1  -1  -4 1200.64   33.37
   1  -1   4 1138.86   26.77
   1  -1   4 1222.46   36.52
  -1  -1  -4 1214.08   32.62
   1  -1   5  503.38   20.18
  -1  -1  -5  475.63   23.48
  -1  -1  -5  466.51   23.18
   1  -1   5  502.62   26.22
  -1  -1  -6  223.18   17.95
   1  -1   6  248.45   16.16
   1  -1   6  220.42   19.18
  -1  -1  -6  216.55   18.01
   1  -1   7  619.74   27.15
   1  -1   7  635.05   33.60
  -1  -1  -7  585.52   30.66
   1  -1   8  598.91   29.00
  -1  -1  -8  631.00   34.14
   1  -1   9  751.67   35.04
  -1  -1  -9  774.05   40.19
   1  -1  10    8.26    6.89
  -1  -1 -10    4.27   11.41
  -1  -1 -11  137.79   20.81
  -1  -1 -12  116.03   20.30
  -1  -1 -13  149.06   24.40
  -1  -1 -14   43.51   17.03
  -1  -1 -15   31.61   15.15
  -1  -1 -16   48.89   15.56
  -1   0  17  185.19   31.53
   1   0 -17  215.83   31.84
  -1   0  16  102.89   22.15
   1   0 -16  140.34   25.50
  -1   0  15   74.69   19.37
   1   0 -15   74.24   20.96
  -1   0  14    1.11   11.10
   1   0 -14    1.15   13.00
   1   0 -13  279.79   30.72
   1   0 -12  151.91   22.46
   1   0 -11    5.90    9.81
   1   0 -10   51.09   14.37
  -1   0   9    2.36    7.46
   1   0  -9    2.81    7.59
  -1   0   8 2279.39   58.83
  -1   0   8 2273.13   60.82
   1   0  -8 2374.85   61.77
  -1   0   7 1314.45   41.52
   1   0  -7 1280.21   43.16
  -1   0   7 1268.39   42.83
  -1   0   6    4.13    4.67
   1   0  -6   13.36    9.76
  -1   0   6   10.41    6.39
  -1   0   5  342.85   19.88
   1   0  -5  342.04   19.11
   1   0  -4   66.87    9.34
  -1   0   4   65.81    9.18
  -1   0   3   58.92    8.12
  -1   0   3   47.01    7.24
   1   0  -3   46.60    8.06
  -1   0   2 3823.84   27.84
  -1   0  -2 7684.37   53.98
   1   0   2 7666.07   64.84
  -1   0  -2 7780.56   65.66
  -1   0  -3 6941.09   61.59
   1   0   3 6893.96   61.76
   1   0   3 6817.14   71.42
  -1   0  -3 6897.52   72.22
   1   0   4 1003.54   27.38
  -1   0  -4 1074.10   28.14
  -1   0  -4 1101.56   33.37
   1   0   4 1041.95   31.98
   1   0   5  376.51   19.39
   1   0   5  370.34   21.53
  -1   0  -5  368.51   22.06
   1   0   6  518.96   24.49
  -1   0  -6  507.38   27.67
   1   0   6  562.19   28.54
   1   0   7   73.93   11.24
  -1   0  -7   82.25   14.70
   1   0   7   69.45   12.77
   1   0   8   30.94    8.98
  -1   0  -8   26.60   11.15
   1   0   8   31.43    9.90
  -1   0  -9  376.35   29.46
  -1   0 -10  273.98   28.02
  -1   0 -11  171.84   24.08
  -1   0 -12  218.75   27.24
  -1   0 -13   46.45   17.36
  -1   0 -14  -23.15   14.81
  -1   0 -15    7.45   11.99
  -1   0 -16  300.65   38.47
  -1   1  18   53.52   18.29
  -1   1  17   25.55   13.31
   1   1 -17   13.52   15.48
  -1   1  16   88.28   23.82
   1   1 -16   88.41   22.27
  -1   1  15   31.28   17.91
   1   1 -15   28.45   16.91
  -1   1  14   40.22   14.51
   1   1 -14   57.42   19.81
   1   1 -13   59.02   17.40
   1   1 -12  828.47   49.55
   1   1 -11  673.50   42.09
   1   1 -10  236.80   24.96
  -1   1   9  368.42   26.76
  -1   1   9  381.99   26.79
   1   1  -9  380.71   29.22
  -1   1   8  110.67   15.15
   1   1  -8   85.07   14.23
  -1   1   8   88.73   13.04
  -1   1   7  414.26   24.90
   1   1  -7  426.27   26.86
  -1   1   7  424.83   24.07
  -1   1   6 2212.48   52.27
   1   1  -6 2174.51   53.50
  -1   1   6 2179.76   49.32
  -1   1   5  491.80   23.09
   1   1  -5  449.79   23.69
  -1   1   5  497.21   21.31
  -1   1   4 1556.23   36.64
  -1   1   4 1564.02   32.68
   1   1  -4 1586.67   37.67
  -1   1   3 3553.11   48.23
  -1   1   3 3592.43   40.55
  -1   1   3 3514.01   41.05
   1   1  -3 3541.23   49.06
   1   1  -2 2353.33   32.92
   1   1  -2 2374.38   33.44
  -1   1   2 2332.40   27.44
   1   1  -2 2349.39   22.84
  -1   1   2 2393.58   33.71
   1   1  -2 2371.44   33.96
  -1   1   2 2427.85   25.52
  -1   1  -1 1874.56   30.07
  -1   1  -1 1821.21   29.05
   1   1   1 1739.45   24.83
   1   1   1 1691.02   23.94
  -1   1  -2 1631.52   33.41
   1   1   2 1642.96   27.05
  -1   1  -3 2683.56   48.89
   1   1   3 2641.25   40.85
   1   1   4 1204.47   32.10
  -1   1  -4 1247.90   37.69
   1   1   5  472.04   22.99
  -1   1  -5  500.84   26.89
   1   1   6  245.64   18.52
  -1   1  -6  247.08   21.45
  -1   1  -7  631.51   33.89
   1   1   7  618.44   30.82
   1   1   8  570.09   31.78
  -1   1  -8  635.73   36.41
  -1   1  -9  787.43   42.85
  -1   1 -10   15.14   10.29
  -1   1 -11  154.17   24.48
  -1   1 -12   90.80   20.69
  -1   1 -13  159.44   26.37
  -1   1 -14   83.27   20.81
  -1   1 -15   27.15   16.36
  -1   1 -16    3.79   10.88
   1   1  17  160.63   27.14
  -1   2  18   32.45   14.92
   1   2 -17   23.31   16.33
  -1   2  17   37.37   14.88
   1   2 -16   28.73   16.06
  -1   2  16   18.11   12.81
   1   2 -15  133.87   26.14
  -1   2  15   91.94   22.17
   1   2 -14   25.50   15.72
  -1   2  14   37.63   14.33
   1   2 -13   75.44   18.97
  -1   2  13   51.19   14.45
   1   2 -12   19.67   14.17
   1   2 -11  270.28   29.23
   1   2 -10    7.69   12.10
   1   2  -9  406.09   30.78
  -1   2   9  501.26   29.24
   1   2  -8  233.92   22.87
  -1   2   8  272.57   20.27
  -1   2   8  286.49   23.16
   1   2  -7   61.82   12.48
  -1   2   7   66.91   10.65
  -1   2   7   98.09   13.60
   1   2  -6    7.47   10.51
  -1   2   6   11.66    5.52
  -1   2   6   29.96    9.41
   1   2  -5  883.03   33.40
  -1   2   5  877.38   26.21
  -1   2   5  910.35   33.20
   1   2  -5  868.17   25.94
  -1   2   4 1601.25   30.53
   1   2  -4 1609.78   40.44
  -1   2   4 1601.20   40.08
   1   2  -4 1617.26   31.61
  -1   2   3  587.30   11.72
  -1   2   3  561.02   15.27
   1   2  -3  596.74   22.16
   1   2  -3  599.71   17.77
  -1   2   3  596.65   22.59
  -1   2   3  579.82   14.54
  -1   2   3  595.56   23.04
   1   2  -2 9999.00   81.12
   1   2  -2 9893.70   74.20
   1   2  -2 9597.53   65.48
  -1   2   2 9679.74   80.22
   1   2  -1  923.95   23.31
   1   2  -1  920.93   18.78
   1   2  -1  903.17   19.63
  -1   2   1  906.71   23.25
   1   2   0 2065.58   32.71
  -1   2   0 2089.80   35.10
   1   2   0 1948.89   24.76
  -1   2   0 2097.65   34.56
   1   2   0 2128.18   32.53
   1   2   1 1959.62   32.60
  -1   2  -1 1969.98   34.15
  -1   2  -1 1958.38   35.90
   1   2   1 1950.00   25.44
   1   2   1 1947.84   33.13
   1   2   2  237.83   13.33
  -1   2  -2  235.98   15.02
   1   2   2  238.19    9.18
  -1   2  -2  236.31   14.44
   1   2   2  235.33   14.29
   1   2   2  236.33   10.98
  -1   2  -3  181.87   15.72
   1   2   3  162.75    9.81
  -1   2  -3  162.83   13.05
   1   2   4  418.26   18.20
  -1   2  -4  417.27   23.07
   1   2   5  140.90   12.78
  -1   2  -5  141.57   15.85
  -1   2  -6   12.40   10.38
   1   2   6   15.58    6.14
  -1   2  -7   16.03   10.14
   1   2   7   14.65    7.04
   1   2   8  223.12   19.43
  -1   2  -8  222.75   23.78
   1   2   9  244.01   21.93
  -1   2  -9  225.82   25.12
  -1   2 -10   -4.99   10.70
  -1   2 -11  286.91   30.87
  -1   2 -12   60.77   18.82
  -1   2 -13   39.66   15.35
  -1   2 -14    2.33   13.91
  -1   2 -15   76.53   14.94
  -1   2 -16    9.26   14.82
   1   2  17   60.57   18.20
  -1   3  18   36.07    4.78
  -1   3  17  109.32   21.83
   1   3 -16  -19.91   13.65
  -1   3  16  -15.94   12.29
   1   3 -15   36.55   14.73
  -1   3  15   25.80   13.95
   1   3 -14   28.73   14.72
  -1   3  14   -5.51   10.79
   1   3 -13  449.24   40.78
  -1   3  13  419.07   34.59
   1   3 -12    6.31   12.77
   1   3 -11  221.80   27.46
  -1   3  10   29.86   10.04
   1   3 -10   19.15   13.37
   1   3 -10   25.97    9.66
   1   3  -9   39.74   15.25
  -1   3   9   46.23   10.28
   1   3  -9   42.70   10.52
  -1   3   8   39.99    8.86
   1   3  -8   30.77   12.69
   1   3  -8   40.02    9.26
  -1   3   7   80.33   10.40
   1   3  -7   68.58   14.21
   1   3  -7   75.14   10.55
   1   3  -6   63.12   12.80
  -1   3   6   59.50    8.38
   1   3  -6   66.87    9.31
  -1   3   5  850.69   21.33
   1   3  -5  843.14   34.09
  -1   3   5  815.18   23.64
   1   3  -5  785.06   27.16
  -1   3   5  902.44   35.90
  -1   3   4   29.31   10.55
  -1   3   4   27.12    4.73
   1   3  -4   30.01    9.76
  -1   3   4   30.72    5.06
  -1   3   4   26.15    4.63
   1   3  -4   34.32    7.12
  -1   3   3  143.50    7.57
   1   3  -3  126.25   13.52
   1   3  -3  149.64   13.22
  -1   3   3  138.46    7.30
   1   3  -3  135.32   11.10
  -1   3   3  164.26   15.55
   1   3  -2   88.77    9.44
  -1   3   2   83.02    6.60
   1   3  -2   96.98   12.12
  -1   3   2   98.79   12.49
  -1   3   1 1936.88   30.45
   1   3  -1 1971.80   39.74
   1   3  -1 2008.71   30.72
   1   3  -1 1960.05   32.08
  -1   3   1 1952.29   40.86
   1   3   0  818.09   24.66
   1   3   0  789.76   14.78
  -1   3   0  803.95   26.48
   1   3   0  779.24   17.69
  -1   3   0  844.15   27.58
   1   3   0  841.87   26.07
   1   3   1  852.88   24.57
  -1   3  -1  862.16   25.24
  -1   3  -1  838.76   27.36
   1   3   1  857.27   17.45
   1   3   1  970.22   28.28
   1   3   2   43.80    9.31
   1   3   2   40.51    7.69
  -1   3  -2   46.61   10.08
  -1   3  -2   63.39    9.64
   1   3   2   49.40    5.51
   1   3   3  281.25   15.81
  -1   3  -3  240.33   18.22
   1   3   3  256.81   10.39
  -1   3  -3  265.01   17.67
   1   3   3  252.64   12.79
   1   3   3  322.01   19.52
   1   3   4  496.92   21.79
  -1   3  -4  511.27   27.31
   1   3   4  460.73   16.90
  -1   3  -4  538.70   25.64
   1   3   4  519.86   25.53
   1   3   5   88.05   13.73
  -1   3  -5   72.50   14.13
   1   3   5   77.08    8.77
  -1   3  -5   84.70   11.46
   1   3   6   83.61   10.18
  -1   3  -6   77.16   15.78
  -1   3  -6   89.53   12.82
  -1   3  -7  455.97   31.76
   1   3   7  472.58   24.83
  -1   3  -7  523.50   30.01
  -1   3  -8   35.76   15.53
   1   3   8   23.32    7.22
  -1   3  -9  171.47   23.80
   1   3   9  184.61   18.49
  -1   3 -10  113.94   21.29
  -1   3 -11   72.66   19.05
  -1   3 -12  172.17   26.57
  -1   3 -13   85.73   22.20
  -1   3 -14    8.98   17.44
  -1   3 -15   35.75   18.21
   1   3  17   43.48   14.59
  -1   4  17   52.28   17.90
   1   4 -16   29.41   20.93
  -1   4  16   28.87   13.45
   1   4 -15   14.07   14.31
  -1   4  15   33.34   11.13
   1   4 -14   74.92   20.07
  -1   4  14  128.37   20.56
   1   4 -13   20.14   14.26
  -1   4  13    3.49    8.03
   1   4 -12  157.08   24.60
  -1   4  12  116.82   17.70
   1   4 -11   15.65   13.90
  -1   4  11   48.72   10.89
  -1   4  11   44.80   12.29
  -1   4  10 1087.01   42.57
   1   4 -10  994.86   52.31
   1   4 -10 1159.11   46.68
  -1   4   9  371.00   23.14
   1   4  -9  345.13   30.76
   1   4  -9  367.57   25.44
  -1   4   8  691.97   26.47
   1   4  -8  746.10   41.04
  -1   4   8  666.80   28.40
   1   4  -8  738.85   33.76
  -1   4   8  698.12   40.03
  -1   4   7  158.53   12.40
   1   4  -7  151.02   18.82
  -1   4   7  148.75   12.65
   1   4  -7  143.92   14.61
  -1   4   7  171.16   19.96
  -1   4   6  142.12   10.64
   1   4  -6  143.74   17.39
  -1   4   6  146.85   11.06
   1   4  -6  157.39   14.76
  -1   4   6  173.67   19.22
  -1   4   5  306.40   13.82
   1   4  -5  314.80   22.57
  -1   4   5  268.07   12.53
   1   4  -5  320.02   19.48
  -1   4   5  343.48   13.68
  -1   4   5  343.13   25.20
  -1   4   4  552.94   17.09
   1   4  -4  567.36   27.00
   1   4  -4  564.27   23.93
  -1   4   4  562.47   30.12
   1   4  -3   64.60   10.73
  -1   4   3   81.91   12.87
   1   4  -3   61.00   11.46
  -1   4   3   78.00    7.16
   1   4  -2   80.15    9.78
   1   4  -2   80.46   12.43
  -1   4   2   89.22    8.14
  -1   4   2   72.65   12.00
   1   4  -1  168.63   13.99
  -1   4   1  173.61   11.97
   1   4  -1  168.36   10.79
   1   4  -1  174.53   10.80
  -1   4   1  172.34   16.74
   1   4  -1  170.00   16.13
   1   4   0  264.27   15.66
   1   4   0  264.34    9.40
   1   4   0  264.04   10.41
   1   4   0  264.34   18.03
  -1   4   0  264.30   18.78
   1   4   1  337.51   18.06
  -1   4  -1  306.27   16.61
  -1   4  -1  338.28   20.16
   1   4   1  326.92   11.45
   1   4   1  314.10   19.54
   1   4   2  627.87   23.92
  -1   4  -2  587.77   25.39
  -1   4  -2  598.15   27.17
   1   4   2  585.87   15.91
   1   4   2  601.41   27.04
   1   4   3  387.07   19.42
  -1   4  -3  371.50   22.87
  -1   4  -3  389.77   22.78
   1   4   3  343.80   21.97
   1   4   3  347.29   14.00
   1   4   4  122.35   12.42
   1   4   4  130.38   15.86
  -1   4  -4  126.30   16.26
   1   4   4  125.16    7.95
  -1   4  -4  125.94   14.28
   1   4   4  128.60   10.27
   1   4   5   87.94   11.61
   1   4   5  114.49   15.40
  -1   4  -5  104.66   15.57
   1   4   5   96.97    8.71
  -1   4  -5  103.34   13.44
   1   4   5  105.02   10.63
   1   4   6   71.70   11.80
   1   4   6   71.22   13.31
  -1   4  -6   71.48   13.15
  -1   4  -6   71.06   15.01
   1   4   6   71.26    8.19
   1   4   7  185.70   18.21
   1   4   7  190.07   20.99
  -1   4  -7  187.68   21.75
   1   4   7  182.23   14.41
  -1   4  -7  181.54   19.08
   1   4   8  349.95   22.15
  -1   4  -8  339.39   30.49
   1   4   8  408.13   26.21
   1   4   8  405.08   31.71
  -1   4  -9   43.73   16.62
   1   4   9   42.94    9.98
  -1   4 -10    0.17   10.82
   1   4  10   -0.34    8.00
  -1   4 -11   28.47   14.01
  -1   4 -12   31.98   18.32
  -1   4 -13   57.75   20.19
  -1   4 -14   78.69   21.49
  -1   4 -15  144.94   29.23
   1   4  16   -0.74   15.37
   1   4  16    0.97    7.34
  -1   5  16   -0.56   13.65
  -1   5  15   17.48   14.52
  -1   5  15   12.78   10.63
   1   5 -15   16.99   14.48
  -1   5  14   22.64   11.70
  -1   5  14   22.02    7.46
   1   5 -14   22.58   13.95
  -1   5  13  118.78   22.80
  -1   5  13  124.06   17.70
  -1   5  13  117.64   16.85
   1   5 -13  119.81   26.32
  -1   5  12  236.44   30.72
  -1   5  12  198.45   19.15
   1   5 -12  196.33   28.50
  -1   5  12  188.01   20.85
  -1   5  11  352.71   24.36
   1   5 -11  349.67   34.50
  -1   5  11  346.75   24.49
  -1   5  11  350.34   25.73
  -1   5  11  355.02   33.92
  -1   5  10  823.94   33.36
   1   5 -10  823.60   49.93
  -1   5  10  823.67   34.73
  -1   5  10  822.98   36.29
  -1   5  10  824.23   49.90
  -1   5   9  114.39   10.75
  -1   5   9  113.32   22.06
  -1   5   9  113.78   13.67
   1   5  -9  113.34   17.13
  -1   5   9  114.58   13.06
   1   5  -9  114.97   18.61
  -1   5   8  109.98   11.44
  -1   5   8  155.03   21.86
   1   5  -8  120.58   15.07
  -1   5   8  115.27   12.41
   1   5  -8  116.77   19.13
  -1   5   8  122.90   11.84
  -1   5   7   78.83    9.15
  -1   5   7   78.35   16.67
   1   5  -7   97.71   13.61
  -1   5   7   79.37    9.15
  -1   5   7   70.20    8.59
   1   5  -7   97.98   17.13
  -1   5   6   66.14    7.95
  -1   5   6   70.93   14.56
   1   5  -6   88.42   13.92
  -1   5   6   72.67    7.20
  -1   5   6   68.34    7.27
   1   5  -6   62.05   10.25
  -1   5   5 1116.35   28.00
   1   5  -5 1150.86   42.88
  -1   5   5 1163.46   20.48
   1   5  -5 1136.85   39.95
  -1   5   5 1103.52   44.94
  -1   5   5 1067.35   19.74
  -1   5   4  565.42   19.70
   1   5  -4  516.23   27.10
   1   5  -4  556.64   27.27
  -1   5   4  586.00   32.01
   1   5  -3  908.77   32.21
  -1   5   3  937.68   25.92
   1   5  -3  915.54   37.08
  -1   5   3  960.66   39.07
   1   5  -2 1743.91   39.49
   1   5  -2 1747.65   48.46
  -1   5   2 1809.16   37.78
  -1   5   2 1775.75   51.20
   1   5  -1  803.93   23.37
   1   5  -1  840.62   32.50
  -1   5   1  819.39   27.41
   1   5  -1  803.71   33.87
  -1   5   1  773.39   34.38
   1   5   0 1261.19   37.90
   1   5   0 1228.22   23.20
   1   5   0 1090.27   24.68
  -1   5   0 1244.87   42.46
   1   5   0 1340.95   42.83
   1   5   1 1203.34   36.21
   1   5   1 1095.89   21.73
   1   5   1 1184.67   40.48
   1   5   2  332.75   19.46
  -1   5  -2  275.57   18.37
   1   5   2  293.84   11.05
  -1   5  -2  311.37   21.95
   1   5   2  304.68   21.98
   1   5   3  473.14   22.94
  -1   5  -3  441.26   25.44
  -1   5  -3  501.59   27.99
   1   5   3  448.85   14.77
   1   5   3  456.93   26.93
   1   5   4   31.77   11.10
   1   5   4   30.19    7.99
  -1   5  -4   29.38   11.65
  -1   5  -4   55.23   11.34
   1   5   4   34.72    5.55
   1   5   5  367.78   21.69
  -1   5  -5  366.01   27.58
   1   5   5  359.64   13.25
  -1   5  -5  385.43   26.04
   1   5   5  387.30   17.94
   1   5   5  371.31   26.79
   1   5   6   93.67   16.24
   1   5   6   85.41   12.39
  -1   5  -6  116.92   18.19
   1   5   6   93.94    8.63
  -1   5  -6  102.96   14.68
   1   5   6   99.11   10.81
   1   5   7   38.03    7.30
  -1   5  -7    6.66   11.10
   1   5   7    6.00   11.31
   1   5   7   36.11    9.56
   1   5   7   24.63    6.88
  -1   5  -8   82.59   18.50
   1   5   8   68.32   10.07
   1   5   8   73.74   17.55
   1   5   8   68.62   12.60
   1   5   8   62.76   11.29
   1   5   9  134.87   14.48
  -1   5  -9  114.36   21.07
   1   5   9  126.77   21.27
   1   5   9  111.90   15.81
   1   5   9  135.07   15.86
   1   5  10   70.51   17.90
   1   5  10   49.97   13.00
   1   5  10   71.76   12.10
  -1   5 -10   55.38   16.49
   1   5  11  107.76   21.65
   1   5  11   88.00   15.92
  -1   5 -11  108.74   20.59
   1   5  12   26.02   16.64
   1   5  12   16.17   10.22
  -1   5 -12   34.22   16.02
   1   5  13   21.11   14.78
   1   5  13   26.28   11.75
  -1   5 -13   42.85   19.00
   1   5  14    9.77   14.56
  -1   5 -14  -16.58   14.89
   1   5  15  255.23   35.21
   1   5  15  167.95   25.28
  -1   5 -15  197.74   33.30
  -1   6  15    9.30   13.59
   1   6 -15  -23.02   16.24
  -1   6  14   90.64   22.54
  -1   6  14   66.65   14.39
   1   6 -14  108.18   25.73
  -1   6  13  220.33   32.05
  -1   6  13  210.34   22.32
   1   6 -13  216.65   33.21
  -1   6  12   46.98   10.78
  -1   6  12   44.19   16.10
   1   6 -12   40.26   15.24
  -1   6  12   32.52    9.98
  -1   6  11  294.72   21.09
   1   6 -11  296.51   33.59
  -1   6  11  282.86   22.40
  -1   6  11  335.94   34.77
  -1   6  10  196.91   25.82
  -1   6  10  219.59   17.43
  -1   6  10  202.77   17.88
   1   6 -10  221.09   28.01
  -1   6  10  175.11   15.68
  -1   6   9   -3.15    5.49
  -1   6   9    5.64   12.25
  -1   6   9   -5.68    4.65
  -1   6   9   -0.15    4.88
   1   6  -9   -0.27   10.85
  -1   6   8  120.38   12.00
  -1   6   8  155.75   21.41
  -1   6   8  129.27   11.22
   1   6  -8  110.95   19.25
  -1   6   8  142.83   12.16
  -1   6   7  210.55   14.69
   1   6  -7  216.89   23.28
  -1   6   7  226.43   12.20
   1   6  -7  252.76   22.04
  -1   6   7  211.83   12.17
  -1   6   7  220.40   12.52
  -1   6   7  240.33   25.71
  -1   6   6  101.92   18.33
  -1   6   6  111.28   10.69
   1   6  -6  134.45   17.92
   1   6  -6  127.56   15.57
  -1   6   6  119.84    7.14
  -1   6   6  114.36    6.98
  -1   6   5  845.55   26.65
   1   6  -5  875.64   39.17
   1   6  -5  914.97   38.83
  -1   6   5  912.91   43.62
   1   6  -4   44.25   11.44
  -1   6   4   43.48    7.53
  -1   6   4   55.65   12.72
   1   6  -3  882.79   33.55
   1   6  -3  836.15   38.07
  -1   6   3  872.11   28.30
  -1   6   3  874.26   40.41
   1   6  -2  866.44   29.68
  -1   6   2  880.25   29.76
   1   6  -2  929.23   38.57
  -1   6   2  924.15   40.54
   1   6  -1  424.59   18.55
  -1   6   1  449.34   22.77
   1   6  -1  484.30   27.28
  -1   6   1  494.28   30.66
   1   6  -1  494.25   29.60
   1   6   0   21.10    4.69
   1   6   0   29.58    9.45
   1   6   0   26.79   10.55
  -1   6   0   22.19   11.86
   1   6   1   98.89   13.00
   1   6   1   91.58    7.09
   1   6   1   99.87   14.96
   1   6   2    3.96    6.23
  -1   6  -2   -3.99    7.28
   1   6   2    2.63    2.32
   1   6   2    0.07    9.36
   1   6   3   36.92    9.06
  -1   6  -3   45.86   11.30
  -1   6  -3   46.17   10.78
   1   6   3   50.15    5.14
   1   6   3   39.39   11.27
   1   6   4  290.65   20.14
  -1   6  -4  305.71   24.44
   1   6   4  304.76   12.99
  -1   6  -4  338.70   25.97
   1   6   4  334.22   26.39
  -1   6  -5   94.03   16.16
   1   6   5   88.83   16.47
   1   6   5   95.75   12.97
   1   6   5  101.64    8.94
   1   6   6  149.78    8.56
  -1   6  -6  162.28   21.32
   1   6   6  143.05   15.61
   1   6   6  122.07   19.16
   1   6   6  129.23   11.34
  -1   6  -7  380.25   31.83
   1   6   7  295.39   14.85
   1   6   7  325.29   23.25
   1   6   7  318.06   19.16
   1   6   7  322.80   29.52
   1   6   8  323.46   17.96
  -1   6  -8  381.59   34.05
   1   6   8  340.76   24.43
   1   6   8  327.87   21.39
   1   6   8  336.32   30.78
  -1   6  -9  686.92   46.58
   1   6   9  619.18   27.46
   1   6   9  695.86   35.73
   1   6   9  600.35   42.14
   1   6   9  669.46   32.68
   1   6  10   23.16   15.15
   1   6  10   37.99   11.20
  -1   6 -10   42.62   17.70
   1   6  11   25.29   10.04
   1   6  11   18.19   15.00
  -1   6 -11   23.02   15.86
   1   6  12   -6.19    9.75
   1   6  12   14.68   13.03
  -1   6 -12   -6.48   14.05
   1   6  13    5.51   14.48
  -1   6 -13   21.41   16.50
   1   6  14   76.25   21.76
  -1   6 -14   32.45   17.33
   1   6  15    6.74   13.49
  -1   7  15   -7.32   13.10
  -1   7  14   17.27   15.23
   1   7 -14   32.34   20.58
  -1   7  13   47.59   19.88
   1   7 -13   79.21   22.05
  -1   7  12  135.38   25.59
   1   7 -12  242.49   32.46
  -1   7  11   74.13   20.80
  -1   7  11   78.91   11.76
  -1   7  11   79.85   11.62
   1   7 -11   65.57   20.67
  -1   7  10  104.19   21.38
  -1   7  10  121.23   13.29
   1   7 -10  132.05   23.59
  -1   7  10  108.33   12.21
  -1   7   9   72.22   18.68
  -1   7   9   68.28    9.66
  -1   7   9   72.56    8.21
   1   7  -9   86.93   18.89
  -1   7   9   89.27    9.89
  -1   7   9   90.46    9.58
  -1   7   8    5.82   10.90
  -1   7   8   13.18    6.49
   1   7  -8   35.46   15.03
  -1   7   8   27.24    5.03
  -1   7   8   30.09    5.24
   1   7  -7   17.37   12.39
  -1   7   7   11.74    5.89
  -1   7   7   17.28   11.00
  -1   7   7   19.80    3.18
   1   7  -6   93.07   17.13
  -1   7   6   73.98    9.58
  -1   7   6   81.99   18.27
   1   7  -5   64.75   13.75
  -1   7   5   77.42   17.10
  -1   7   5   58.89    8.95
   1   7  -4   50.99   11.24
  -1   7   4   49.32    8.78
  -1   7   4   48.37   13.71
   1   7  -3  150.78   15.49
  -1   7   3  129.73   13.00
  -1   7   3  192.85   22.41
   1   7  -2   33.93    8.49
   1   7  -2   56.13   13.81
  -1   7   2   46.79    9.43
  -1   7   2   39.03   12.94
   1   7  -1   28.10    6.49
   1   7  -1   47.48   11.43
   1   7  -1   56.44   13.74
  -1   7   1   39.66   11.81
   1   7   0  159.40   10.29
   1   7   0  214.08   19.65
   1   7   0  152.50   19.18
  -1   7   0  203.87   21.70
   1   7   1   71.47   12.92
   1   7   1   76.01   15.04
   1   7   2  194.29   17.88
   1   7   2  201.40   21.89
   1   7   3   63.51   11.94
  -1   7  -3   62.27   12.31
   1   7   3   61.98    4.65
   1   7   3   55.78   12.92
   1   7   4  101.93   13.39
  -1   7  -4  113.95   16.85
   1   7   4  108.12    6.63
   1   7   4   99.97   16.87
   1   7   5  169.51   17.05
   1   7   5  156.17   21.45
  -1   7  -5  189.13   21.84
   1   7   5  160.34    9.63
  -1   7  -6  144.51   21.79
   1   7   6  144.93   20.91
   1   7   6  143.23   16.05
   1   7   6  120.69    9.86
  -1   7  -7  224.85   25.66
   1   7   7  231.77   26.67
   1   7   7  227.37   20.43
   1   7   7  216.58   14.74
   1   7   8  246.97   12.56
  -1   7  -8  248.73   29.06
   1   7   8  222.47   20.45
   1   7   8  239.29   27.55
   1   7   8  238.19   16.98
   1   7   9  182.29   19.31
   1   7   9  133.12   22.75
  -1   7  -9  152.38   24.50
   1   7  10   41.05   10.90
   1   7  10   15.09   10.57
  -1   7 -10   40.40   15.36
   1   7  11   48.94   13.28
   1   7  11   17.09   12.52
  -1   7 -11   39.48   19.44
   1   7  12   22.72   14.22
  -1   7 -12   -1.64   15.43
   1   7  13   26.13   16.49
  -1   7 -13  -16.98   19.91
   1   7  14   40.83   18.35
  -1   8  14   96.35   25.46
   1   8 -14   87.15   23.78
  -1   8  13   12.36   16.01
   1   8 -13   29.24   16.55
  -1   8  12   35.80   16.60
   1   8 -12   43.31   18.79
  -1   8  11    1.10   14.93
   1   8 -11   17.46   14.73
  -1   8  10   31.22   14.19
  -1   8  10   47.28    9.43
   1   8 -10   64.39   18.97
  -1   8   9  228.89   17.03
  -1   8   9  202.77   27.89
   1   8  -9  234.77   28.47
  -1   8   9  236.28   11.31
   1   8  -8  261.29   28.15
  -1   8   8  262.03   17.76
  -1   8   8  302.40   32.06
   1   8  -7  134.21   20.88
  -1   8   7   86.26   11.00
  -1   8   7   91.91   18.01
   1   8  -6   65.02   15.15
  -1   8   6   93.43   11.24
  -1   8   6   68.92   17.93
   1   8  -5  131.59   18.27
  -1   8   5  152.03   14.53
  -1   8   5  137.11   20.56
   1   8  -4   24.15    9.90
  -1   8   4   33.79    8.24
  -1   8   4   29.95   13.21
   1   8  -3   70.42   12.24
  -1   8   3   51.39   10.97
  -1   8   3   52.84   14.56
   1   8  -2   32.91    8.86
   1   8  -2   42.11   13.03
  -1   8   2   53.46   11.49
  -1   8   2   46.84   14.13
   1   8  -1  319.62   17.97
   1   8  -1  325.06   25.83
  -1   8   1  309.26   28.59
   1   8   0  300.78   24.72
  -1   8   0  319.32   28.78
   1   8   0  294.69   27.03
   1   8   1  210.62   20.19
   1   8   1  200.48   22.72
   1   8   2  427.97   27.84
   1   8   2  385.29   31.38
   1   8   3   30.66    9.72
   1   8   3   30.22   12.82
  -1   8  -4   -1.49    9.72
   1   8   4    8.58    7.99
   1   8   4   12.15   12.25
  -1   8  -5   34.62   14.25
   1   8   5   27.73    9.06
   1   8   5   20.19   12.73
   1   8   6  107.94   20.25
   1   8   6  119.58   15.53
  -1   8  -6   93.40   19.09
   1   8   6  120.45    7.75
   1   8   7  508.17   30.14
  -1   8  -7  488.84   37.88
   1   8   7  494.63   18.58
   1   8   7  514.23   39.89
  -1   8  -8   66.38   17.68
   1   8   8   83.03   14.17
   1   8   8   81.09   18.39
  -1   8  -9  170.45   27.52
   1   8   9  199.85   27.80
   1   8   9  199.66   20.58
  -1   8 -10   88.53   22.35
   1   8  10   78.62   19.40
   1   8  10   85.50   14.30
  -1   8 -11   47.11   20.63
   1   8  11   41.15   16.72
  -1   8 -12   -8.76   13.12
   1   8  12    5.81   12.87
  -1   8 -13   -5.95   13.23
   1   8  13   58.59   18.11
   1   8  14   78.41   24.64
   1   9 -13  198.95   32.85
  -1   9  13  199.31   32.28
   1   9 -12   25.86   17.52
  -1   9  12    7.29   13.84
   1   9 -11  130.98   25.09
  -1   9  11  166.73   27.81
   1   9 -10  210.42   29.84
  -1   9  10  131.76   24.74
   1   9  -9   81.22   20.09
  -1   9   9  107.02   23.03
   1   9  -8   89.65   18.85
  -1   9   8   66.17   16.64
  -1   9   8   63.14   10.49
   1   9  -7    7.73   10.71
  -1   9   7    9.43    7.45
  -1   9   7    8.45   11.04
   1   9  -6  173.36   22.45
  -1   9   6  183.44   16.63
  -1   9   6  197.32   25.61
   1   9  -5   18.22   11.30
  -1   9   5   38.81    9.24
  -1   9   5   36.16   15.38
   1   9  -4   25.24    9.92
  -1   9   4   33.82    9.53
  -1   9   4   28.01   12.86
   1   9  -3  591.86   31.82
  -1   9   3  676.45   32.98
  -1   9   3  665.82   43.59
   1   9  -2  524.67   27.14
   1   9  -2  519.58   35.67
  -1   9   2  606.77   41.35
   1   9  -1  298.97   26.93
  -1   9   1  262.23   28.13
   1   9   0  602.14   36.18
   1   9   0  597.88   40.41
  -1   9   0  592.06   40.80
   1   9   1  238.01   23.08
   1   9   1  207.04   26.26
   1   9   2  215.95   21.78
   1   9   2  189.37   25.40
   1   9   3  161.77   18.47
   1   9   3  183.93   24.00
   1   9   4  179.57   19.20
   1   9   4  179.59   24.45
  -1   9  -5   88.55   17.93
   1   9   5   85.53   14.32
   1   9   5   78.75   17.23
  -1   9  -6  170.90   22.99
   1   9   6  253.23   22.49
   1   9   6  232.05   28.45
  -1   9  -7   56.37   17.37
   1   9   7   69.79   18.66
   1   9   7   81.81   14.55
  -1   9  -8    2.75   13.42
   1   9   8   30.13   13.20
   1   9   8   21.03    9.15
  -1   9  -9   77.37   20.05
   1   9   9   69.88   12.87
   1   9   9   65.59   19.24
  -1   9 -10   55.85   20.50
   1   9  10   74.17   19.03
  -1   9 -11  167.32   29.79
   1   9  11  259.07   34.18
  -1   9 -12  116.43   27.77
   1   9  12  125.40   26.26
   1   9  13  -21.32   15.82
   1  10 -13  166.47   31.37
   1  10 -12   52.95   19.85
  -1  10  12  101.61   25.65
   1  10 -11   40.08   18.14
  -1  10  11   29.45   18.03
   1  10 -10   25.33   16.33
  -1  10  10   64.39   20.09
   1  10  -9  312.36   34.48
  -1  10   9  282.83   35.02
   1  10  -8    7.61   10.41
  -1  10   8    3.91   11.90
   1  10  -7   58.57   16.08
  -1  10   7  100.51   13.34
  -1  10   7   87.93   20.54
   1  10  -6  178.41   24.05
  -1  10   6  222.18   19.01
  -1  10   6  213.19   28.87
   1  10  -5  208.57   24.09
  -1  10   5  247.14   21.04
  -1  10   5  200.09   28.19
   1  10  -4   89.30   15.53
  -1  10   4   81.91   13.40
  -1  10   4   71.59   19.04
   1  10  -3  112.97   15.69
  -1  10   3  101.46   21.24
  -1  10   2  235.85   29.00
   1  10  -1   -2.30   10.77
  -1  10   1   11.31   11.60
   1  10   0  834.96   44.51
   1  10   0  899.42   52.16
   1  10   1  356.76   29.43
   1  10   1  351.98   33.12
   1  10   2  186.25   21.59
   1  10   2  129.74   22.03
   1  10   3    7.76    9.50
   1  10   3   17.85   13.95
   1  10   4  149.67   18.97
   1  10   4  151.44   24.81
   1  10   5   70.82   14.31
   1  10   5   55.13   15.48
   1  10   6  203.57   21.41
   1  10   6  241.18   31.29
   1  10   7  135.99   17.97
   1  10   7   98.33   20.50
  -1  10  -8    9.72   12.96
   1  10   8    7.16    8.23
   1  10   8   16.76   13.94
  -1  10  -9  125.03   26.88
   1  10   9  133.84   26.36
  -1  10 -10  142.39   27.29
   1  10  10  125.38   25.46
   1  10  11   89.58   21.46
   1  10  12    4.24    8.65
   1  11 -12   54.89   23.18
   1  11 -11  330.95   39.18
  -1  11  11  367.76   42.51
   1  11 -10   43.51   20.02
  -1  11  10   40.15   17.77
   1  11  -9   34.44   16.51
  -1  11   9   27.06   18.17
   1  11  -8   15.30   14.61
  -1  11   8   10.84   13.31
   1  11  -7   71.38   18.61
  -1  11   7   50.48   17.28
   1  11  -6    4.17   11.66
  -1  11   6   21.54    9.60
  -1  11   6   18.03   11.96
   1  11  -5  163.18   21.97
  -1  11   5  176.88   18.60
  -1  11   5  187.05   28.28
   1  11  -4  459.17   32.91
  -1  11   4  584.61   46.81
  -1  11   3  193.38   28.65
  -1  11   2   29.66   16.88
  -1  11   1   94.30   21.89
   1  11   0   69.19   16.76
   1  11   1   97.97   17.86
   1  11   1   83.08   20.08
   1  11   2    8.51    9.83
   1  11   2  -18.28   13.73
   1  11   3   74.11   15.56
   1  11   3   71.33   18.48
   1  11   4   69.23   14.49
   1  11   4   75.01   18.24
   1  11   5  109.50   17.94
   1  11   5   97.40   21.74
   1  11   6   25.34   11.27
   1  11   6   24.19   14.39
   1  11   7   30.00   13.90
   1  11   8    1.28   13.07
   1  11   9   75.13   20.73
   1  11  10    1.95    8.36
   1  11  11   23.71   15.83
   1  12 -11   48.38   19.56
   1  12 -10   14.33   17.23
  -1  12  10   27.57   15.33
   1  12  -9    3.73   13.02
  -1  12   9  -20.91   15.44
   1  12  -8    0.75   11.78
  -1  12   8   15.32   10.24
   1  12  -7    8.13   11.98
  -1  12   7   42.10   14.95
   1  12  -6   49.29   14.40
  -1  12   6   -1.14   15.51
  -1  12   5   24.14   16.20
  -1  12   4    0.70   11.64
  -1  12   3   42.25   18.50
  -1  12   2   68.86   19.69
  -1  12   1   69.71   20.14
   1  12   1   91.89   18.76
   1  12   1  105.42   23.64
   1  12   2   15.67   11.09
   1  12   2   35.33   16.44
   1  12   3    7.72    9.85
   1  12   3    2.77   14.11
   1  12   4   11.77    8.66
   1  12   4    9.72   13.03
   1  12   5    1.63    9.09
   1  12   5   -4.72   12.21
   1  12   6   28.56   18.09
   1  12   7    7.93    8.98
   1  12   8    0.18   14.55
   1  12   9    0.46   13.57
  -1  13   8   36.79   18.96
  -1  13   7   69.73   22.53
  -1  13   6   47.23   18.76
  -1  13   5  115.27   25.54
  -1  13   4   41.44   17.38
  -1  13   3   20.52   12.49
  -1  13   2   56.80   21.64
   1  13   2  103.57   19.67
   1  13   2  108.74   23.99
   1  13   3   52.81   14.97
   1  13   3   10.90   15.47
   1  13   4  163.25   30.30
   1  13   5   98.77   26.23
   1  13   6   12.10   15.91
   1  13   7   -2.23   12.98
  -1  14   4   19.66   14.09
  -1  14   3    4.36   16.27
   1  14   3    4.07   15.28
   1  14   4   34.22   17.18
  -2 -15   5  155.05   29.53
   2 -15  -5  151.08   30.77
   2 -15  -4   -0.75   14.79
  -2 -15   4   -0.38   23.09
  -2 -15   3  155.53   26.99
   2 -15  -3  159.52   29.41
   2 -15  -2   -1.41   10.59
  -2 -14   9   52.04   14.49
  -2 -14   8    1.09   11.39
   2 -14  -7   27.75   18.93
  -2 -14   7   27.18   14.34
   2 -14  -6   16.83   23.18
  -2 -14   6   16.83   12.83
   2 -14  -5   69.83   20.67
  -2 -14   5   69.83   19.35
   2 -14  -4    5.08   15.84
  -2 -14   4    5.08   10.12
   2 -14  -4    5.09   14.35
   2 -14  -3   18.30   11.60
  -2 -14   3   17.58   14.90
   2 -14  -2   45.05   17.37
  -2 -14   2   43.98   19.51
   2 -14  -2   44.08   17.20
   2 -14  -1   86.09   23.06
   2 -14  -1   85.59   19.84
  -2 -14   1   85.85   21.88
   2 -14   0   21.21   15.65
  -2 -14   0   20.40   14.47
   2 -14   0   20.84   15.97
  -2 -14  -1   29.62   14.40
   2 -14   1   30.47   18.99
  -2 -14  -2   44.15   15.80
   2 -14   2   51.83   19.67
  -2 -14  -3   41.31   20.28
   2 -14   3   35.45   18.25
  -2 -14  -4   27.70   18.86
   2 -14   4   -0.55   10.59
  -2 -13  11   36.39   16.67
  -2 -13  10   18.23   16.03
  -2 -13   9   44.46   18.97
  -2 -13   9   43.60   13.93
   2 -13  -8   40.85   19.39
   2 -13  -8   40.82   15.04
  -2 -13   8   40.75   16.70
  -2 -13   7   41.30   18.68
   2 -13  -7   40.96   18.08
   2 -13  -7   41.63   16.79
  -2 -13   6    7.48   14.89
   2 -13  -6    7.41   14.49
   2 -13  -6    7.45   13.65
  -2 -13   5   17.39   13.43
   2 -13  -5   17.21   12.84
   2 -13  -4   81.78   19.67
  -2 -13   4   81.75   20.00
   2 -13  -4   81.79   25.67
   2 -13  -3   55.57   21.14
   2 -13  -3   59.00   18.88
  -2 -13   3   59.43   17.82
   2 -13  -2   16.39   12.96
   2 -13  -2   16.56   13.71
  -2 -13   2   17.52   15.02
  -2 -13   1   90.66   20.44
   2 -13  -1   92.57   19.90
   2 -13  -1   88.68   22.51
   2 -13   0   -6.05   17.16
   2 -13   0   -3.33   11.36
  -2 -13   0   -2.40    9.02
   2 -13   1  171.18   24.83
  -2 -13  -1  171.04   21.06
  -2 -13  -2   54.17   19.95
   2 -13   2   54.69   15.94
   2 -13   3   44.66   19.44
   2 -13   4   67.32   20.88
   2 -13   5   17.03   15.54
  -2 -13  -5   17.11   18.87
  -2 -13  -6   18.54   14.99
   2 -13   6   18.83   15.50
  -2 -12  12   -1.16   17.35
  -2 -12  11  116.94   25.79
   2 -12 -10   18.28   14.43
  -2 -12  10   19.03   14.59
  -2 -12   9   16.38   13.13
   2 -12  -9    5.65   12.94
  -2 -12   9   10.19   10.18
   2 -12  -8   27.97   17.24
  -2 -12   8   36.87   16.88
  -2 -12   8   27.43   16.32
  -2 -12   7  127.53   24.56
   2 -12  -7   88.48   22.88
  -2 -12   7  106.29   19.81
  -2 -12   6   23.56   13.84
   2 -12  -6   34.98   18.27
   2 -12  -6   40.89   16.73
  -2 -12   6   44.85   13.54
  -2 -12   5   51.43   16.59
   2 -12  -5   27.32   16.31
   2 -12  -5   53.56   18.87
  -2 -12   5   61.73   14.94
  -2 -12   4    9.15   11.00
   2 -12  -4   10.78   14.09
   2 -12  -4   15.10   13.12
  -2 -12   4   -0.58    7.95
  -2 -12   3   77.92   20.23
   2 -12  -3   53.73   15.68
   2 -12  -3   52.07   17.40
   2 -12  -2  165.31   24.17
   2 -12  -2  154.54   28.56
  -2 -12   2  172.80   26.86
   2 -12  -1  121.06   19.89
   2 -12  -1  133.23   25.19
  -2 -12   1  152.42   25.72
   2 -12   0   62.03   19.34
  -2 -12   0   57.69   17.19
  -2 -12  -1   24.65   13.45
   2 -12   1   30.57   13.90
   2 -12   2   55.15   16.71
   2 -12   3    6.22   11.09
   2 -12   4    8.60    9.27
   2 -12   4   18.88   13.74
   2 -12   5   14.38   14.52
   2 -12   5   38.31   14.48
  -2 -12  -5   49.53   19.00
   2 -12   6   22.97   14.63
  -2 -12  -6   28.60   15.56
   2 -12   6   13.68   11.93
  -2 -12  -7   41.61   18.60
   2 -12   7   33.00   14.65
   2 -12   8   -6.50   12.23
  -2 -12  -8  -16.07   20.46
   2 -12   9  -29.50   17.47
   2 -12  10   49.02   18.09
  -2 -11  12   48.14   18.78
   2 -11 -11   68.99   21.78
  -2 -11  11   67.92   22.32
   2 -11 -10   80.90   20.85
  -2 -11  10   81.73   21.15
   2 -11  -9   49.75   19.37
  -2 -11   9   50.89   19.55
  -2 -11   8   57.11   16.79
   2 -11  -8   27.91   18.03
  -2 -11   8   30.71   12.88
  -2 -11   7   12.69   14.91
  -2 -11   7   12.79   10.40
   2 -11  -7   12.74   12.02
  -2 -11   6   38.04    7.12
  -2 -11   6   37.88    7.19
   2 -11  -6   38.06    7.51
   2 -11  -5    8.08    1.37
  -2 -11   5    8.47    1.32
  -2 -11   5    8.16    1.32
   2 -11  -5    8.36    1.34
   2 -11  -4  115.79   22.71
  -2 -11   4  115.91   21.42
   2 -11  -4  115.46   23.21
  -2 -11   4  115.50   14.91
   2 -11  -3  -12.11   14.49
  -2 -11   3   -4.10   12.71
   2 -11  -3   -8.61    9.93
  -2 -11   3    6.02    7.23
  -2 -11   2   40.60   14.97
   2 -11  -2   27.01   15.46
   2 -11  -2   31.64   12.73
  -2 -11   2   65.06   11.89
  -2 -11   1  149.37   24.63
   2 -11  -1  127.77   23.56
  -2 -11   1  138.08   13.75
   2 -11   0  167.32   25.59
  -2 -11   0  169.25   24.92
   2 -11   1  140.29   23.78
   2 -11   1   97.53   12.68
   2 -11   2  257.24   21.65
   2 -11   2  261.83   31.83
   2 -11   3  119.46   16.82
   2 -11   3  104.22   23.19
   2 -11   4   47.94   15.30
   2 -11   4   80.26   16.05
   2 -11   5    7.11   10.08
   2 -11   5    1.04    9.34
  -2 -11  -6   15.66   14.23
   2 -11   6   23.29   13.31
   2 -11   6   18.93   14.18
   2 -11   7   65.07   17.60
  -2 -11  -7  101.07   22.67
  -2 -11  -8   29.76   15.72
   2 -11   8   34.78   14.84
  -2 -11  -9   -6.05   11.10
   2 -11   9   34.84   15.00
   2 -11  10  -30.71   18.74
   2 -11  11   53.51   22.01
  -2 -10  13   97.35   25.04
  -2 -10  12   91.92   22.93
  -2 -10  11   10.59   14.88
   2 -10 -11   37.66   17.48
  -2 -10  10   45.53   18.47
   2 -10 -10   43.51   17.58
   2 -10  -9   -0.59   12.85
  -2 -10   9    6.77   12.97
   2 -10  -8   90.07   22.26
  -2 -10   8   72.61   17.38
  -2 -10   8   86.47   18.81
  -2 -10   7    2.61    9.81
  -2 -10   7    1.69    9.74
   2 -10  -7   -5.39    9.85
  -2 -10   6   -1.57    9.97
  -2 -10   6   -5.33   10.52
   2 -10  -6   -5.54   14.23
  -2 -10   5  160.67   20.10
  -2 -10   5  197.56   24.92
   2 -10  -5  153.57   23.16
   2 -10  -4  127.29   14.94
  -2 -10   4  128.37   16.27
   2 -10  -4   80.38   18.46
   2 -10  -4  122.75   20.87
  -2 -10   4  121.96   20.95
  -2 -10   4  118.81   16.75
   2 -10  -3   62.94   11.83
  -2 -10   3   90.92   13.11
   2 -10  -3   74.31    6.24
   2 -10  -3   77.08    6.25
   2 -10  -3   69.37   18.29
  -2 -10   3   79.28   18.49
   2 -10  -3   87.83   16.75
  -2 -10   3   68.93   12.56
   2 -10  -2  332.47   25.58
  -2 -10   2  341.31   20.92
   2 -10  -2  355.80   17.62
  -2 -10   2  388.34   24.01
  -2 -10   2  354.36   32.63
   2 -10  -2  346.39   34.26
   2 -10  -2  365.92   30.43
   2 -10  -1  200.95   15.74
  -2 -10   1  221.28   14.93
   2 -10  -1  184.95   25.45
   2 -10  -1  229.04   12.15
  -2 -10   1  214.74   16.83
  -2 -10   1  208.68   25.87
   2 -10  -1  226.35   12.06
   2 -10   0  142.26   14.95
   2 -10   0  138.42   12.36
   2 -10   0  167.12   24.39
  -2 -10   0  152.40   12.70
   2 -10   1  187.42   18.43
   2 -10   1  157.55   15.65
   2 -10   1  156.35   25.05
  -2 -10  -1  180.85   11.54
   2 -10   2  162.98   24.24
   2 -10   2  190.38   18.50
   2 -10   3  278.25   30.79
   2 -10   3  235.34   22.67
   2 -10   4  186.70   27.08
   2 -10   4  166.69   20.92
   2 -10   5   71.75   19.24
   2 -10   5   81.42   17.23
   2 -10   6   39.20   15.87
   2 -10   6   33.52   12.55
  -2 -10  -6   32.78   17.03
   2 -10   7   12.44   11.02
  -2 -10  -7    0.91   15.82
  -2 -10  -8   60.67   18.58
   2 -10   8   45.93   16.30
  -2 -10  -9   -1.10   11.78
   2 -10   9   24.60   16.09
   2 -10  10   30.87   17.79
  -2 -10 -10   -7.06   14.05
   2 -10  11   39.00   18.19
  -2  -9  14   -8.27   14.84
  -2  -9  13   22.13   13.93
  -2  -9  12   91.70   21.56
  -2  -9  11    8.26   12.74
   2  -9 -11    7.97   14.36
  -2  -9  10  117.58   23.53
   2  -9 -10  127.35   25.21
  -2  -9   9  306.98   32.93
   2  -9  -9  394.90   38.75
   2  -9  -8  240.84   30.26
  -2  -9   8  235.63   27.77
  -2  -9   8  209.58   24.28
  -2  -9   7   43.65   14.31
   2  -9  -7   30.47   14.44
  -2  -9   7   45.71   15.17
   2  -9  -6   23.83    7.05
  -2  -9   6   21.06   10.50
  -2  -9   6   31.66   12.08
   2  -9  -6   28.30   14.72
   2  -9  -5  357.97   21.61
   2  -9  -5  391.53   33.18
  -2  -9   5  375.08   28.65
  -2  -9   5  382.69   31.40
   2  -9  -4  164.97   15.80
   2  -9  -4  176.61   24.58
  -2  -9   4  176.50   19.09
  -2  -9   4  157.88   21.39
   2  -9  -4  141.79   22.00
  -2  -9   4  148.16   16.88
   2  -9  -3  290.44   21.51
  -2  -9   3  304.13   22.71
  -2  -9   3  310.87   28.55
   2  -9  -3  274.61   26.98
   2  -9  -3  273.86   29.51
   2  -9  -3  293.70   12.88
  -2  -9   3  297.58   21.48
   2  -9  -2  427.48   26.99
   2  -9  -2  391.99   18.53
  -2  -9   2  398.92   21.10
  -2  -9   2  396.82   33.10
   2  -9  -2  397.29   33.90
  -2  -9   2  391.35   24.41
   2  -9  -1  447.50   28.67
  -2  -9   1  442.00   20.52
   2  -9  -1  441.50   21.92
  -2  -9   1  443.63   23.05
   2  -9  -1  446.62   17.78
  -2  -9   1  448.05   34.29
   2  -9  -1  447.38   35.75
   2  -9  -1  440.74   17.57
  -2  -9   0  183.47   10.81
   2  -9   0  182.18   17.48
   2  -9   0  188.70   24.75
   2  -9   0  182.84   12.87
  -2  -9   0  187.87   13.29
   2  -9   1  136.94   15.62
   2  -9   1  128.07   20.58
   2  -9   1  133.10   14.55
  -2  -9  -1  116.77    9.88
   2  -9   2   59.69   11.21
   2  -9   2   53.22   15.57
   2  -9   2   49.11   10.74
   2  -9   3  211.99   26.07
   2  -9   4   81.27   19.45
   2  -9   5   83.47   19.23
  -2  -9  -6   15.40   13.91
  -2  -9  -7  292.30   33.65
  -2  -9  -8   20.74   15.98
  -2  -9  -9  172.47   28.90
  -2  -9 -10   24.06   10.11
   2  -9  11   27.03   14.92
  -2  -9 -11    0.18    7.59
  -2  -9 -12   -5.10   12.29
   2  -9  12    8.87   12.08
  -2  -8  14   47.76   19.87
  -2  -8  13   39.46   16.71
  -2  -8  12  166.14   27.48
  -2  -8  11  120.94   23.65
   2  -8 -10   28.55   16.87
  -2  -8  10   25.17   13.54
   2  -8  -9   36.90   14.80
  -2  -8   9   45.68   15.40
  -2  -8   8   78.23   16.67
  -2  -8   8   88.37   17.30
   2  -8  -8  119.06   23.58
  -2  -8   7   63.47   14.55
   2  -8  -7   57.69   17.12
  -2  -8   7   38.55   13.88
  -2  -8   6   -3.05   10.02
   2  -8  -6    6.63   10.74
  -2  -8   6   -2.29    8.15
   2  -8  -5    9.39    5.74
   2  -8  -5  -11.77   12.82
  -2  -8   5    6.16    9.53
  -2  -8   5    1.79    8.56
  -2  -8   5   15.24    8.68
   2  -8  -4  207.11   15.91
  -2  -8   4  229.98   21.15
  -2  -8   4  195.73   22.17
   2  -8  -4  245.15   25.85
   2  -8  -4  201.44    8.24
   2  -8  -4  223.35    8.60
  -2  -8   4  219.57   19.66
   2  -8  -3   16.33    6.45
  -2  -8   3   21.09    6.96
   2  -8  -3   22.49    4.40
   2  -8  -3    2.54    8.60
  -2  -8   3   28.34    9.09
   2  -8  -3   10.76   10.84
  -2  -8   3   14.31   10.07
   2  -8  -2    2.02    5.07
  -2  -8   2    5.42    4.71
   2  -8  -2    7.25    3.80
  -2  -8   2   -2.01    8.71
   2  -8  -2   -2.25   12.04
  -2  -8   2    1.75    5.66
   2  -8  -1   42.56    9.88
  -2  -8   1   53.33    7.91
   2  -8  -1   56.86    8.71
   2  -8  -1   52.38   15.28
   2  -8  -1   44.08    6.08
   2  -8  -1   52.37    6.41
  -2  -8   1   52.68    8.98
   2  -8   0  221.32   20.19
  -2  -8   0  200.82   10.88
   2  -8   0  170.57   15.01
   2  -8   0  198.46   22.89
   2  -8   0  208.79   14.74
  -2  -8   0  191.88   13.53
  -2  -8  -1   74.86   13.25
   2  -8   1   73.70   11.60
   2  -8   1   73.43   14.89
  -2  -8  -1   94.89    9.07
  -2  -8  -2   41.24   11.08
   2  -8   2   46.68   10.11
   2  -8   2   18.92   12.30
  -2  -8  -2   34.77    5.82
  -2  -8  -3  172.63   18.52
   2  -8   3  194.33   23.17
  -2  -8  -4   69.71   12.49
   2  -8   4   49.75   16.42
   2  -8   5  414.51   34.18
  -2  -8  -6   18.79   13.90
  -2  -8  -7   21.56   13.31
  -2  -8  -8  181.74   26.99
  -2  -8  -9  -33.00   14.44
  -2  -8 -10   -6.01   12.41
  -2  -8 -11   -1.62   10.11
  -2  -8 -12    7.74    9.94
  -2  -8 -13   33.94   14.77
  -2  -7  15   35.05   16.92
  -2  -7  14   74.39   14.00
  -2  -7  13  200.73   30.04
  -2  -7  12   54.29   17.82
  -2  -7  11  188.93   26.97
   2  -7 -11  178.95   15.98
  -2  -7  10   32.45   14.60
   2  -7 -10   16.56   11.53
   2  -7 -10    9.86    5.70
   2  -7  -9   86.73   19.18
  -2  -7   9   88.65   19.51
   2  -7  -9  112.99   10.42
   2  -7  -8   86.74   18.48
  -2  -7   8   93.81   19.27
   2  -7  -8   85.34    8.03
   2  -7  -7   46.99   13.68
  -2  -7   7   45.65   12.29
  -2  -7   7   51.08   13.81
   2  -7  -7   55.21    5.61
  -2  -7   6   89.85   15.84
   2  -7  -6   68.23   16.49
  -2  -7   6   80.64   14.25
   2  -7  -6   81.92    5.76
   2  -7  -5   97.04    9.61
  -2  -7   5   84.38   14.31
   2  -7  -5   64.35   15.36
  -2  -7   5   84.34   14.67
  -2  -7   5   85.75   12.93
   2  -7  -5   91.93    5.79
   2  -7  -4  188.13   13.88
   2  -7  -4  209.49   21.53
  -2  -7   4  191.48   18.62
  -2  -7   4  189.39   20.15
  -2  -7   4  192.34   17.91
   2  -7  -4  184.47    9.07
   2  -7  -4  200.57    9.31
   2  -7  -3   53.36    8.56
  -2  -7   3   56.74    9.75
   2  -7  -3   47.28    5.81
  -2  -7   3   61.36   13.02
  -2  -7   3   71.52   11.49
   2  -7  -3   64.92   13.01
   2  -7  -2  339.88   20.57
  -2  -7   2  358.61   26.17
  -2  -7   2  352.40   19.51
   2  -7  -2  355.50   16.57
   2  -7  -2  358.24   28.75
  -2  -7   2  362.36   21.06
  -2  -7   2  330.10   25.57
   2  -7  -2  329.30    9.34
   2  -7  -2  329.46    9.29
  -2  -7   1   53.29   10.49
   2  -7  -1   50.19    9.29
   2  -7  -1   56.67    8.09
  -2  -7   1   60.68    7.77
   2  -7  -1   50.70    6.52
   2  -7  -1   48.11   13.38
   2  -7  -1   43.33    5.78
  -2  -7   1   47.63   10.80
  -2  -7   1   40.31    7.52
  -2  -7   0  218.23   19.51
   2  -7   0  230.98   19.21
  -2  -7   0  207.67   10.80
   2  -7   0  214.17   16.18
   2  -7   0  230.56   24.12
  -2  -7   0  214.29   20.47
  -2  -7   0  225.22   14.06
   2  -7   1   64.65   11.09
  -2  -7  -1   58.62   10.94
  -2  -7  -1   56.48   12.37
   2  -7   1   74.26   11.22
   2  -7   1   47.52   13.93
  -2  -7  -1   70.83    7.79
   2  -7   2   17.50    7.70
  -2  -7  -2   18.68    6.84
   2  -7   2   23.60    7.79
   2  -7   2   35.93   14.07
  -2  -7  -2   22.24    5.38
  -2  -7  -3  162.18   17.08
   2  -7   3  148.47   20.45
   2  -7   3  161.04   17.53
   2  -7   4   73.90   16.79
  -2  -7  -6    4.74   10.86
  -2  -7  -7  126.01   22.05
  -2  -7  -8   36.04   14.52
  -2  -7  -9   46.28   14.91
  -2  -7 -10   -7.36   13.70
  -2  -7 -11  132.89   25.06
  -2  -7 -12   36.58   14.94
  -2  -6  15   37.40   20.30
  -2  -6  14   64.66   19.53
  -2  -6  13   12.49   15.39
   2  -6 -13   -3.40    7.97
  -2  -6  12   41.24   15.32
   2  -6 -12   45.70   11.23
  -2  -6  11    2.38   12.44
   2  -6 -11    8.60    7.22
  -2  -6  10   59.76   17.70
   2  -6 -10   53.29    9.96
  -2  -6   9    9.86   11.23
   2  -6  -9   18.77   14.21
   2  -6  -9   11.12    5.86
   2  -6  -8   43.22   16.51
  -2  -6   8   42.68   13.04
   2  -6  -8   46.72    7.62
  -2  -6   7   87.61   13.80
   2  -6  -7   65.21   15.97
  -2  -6   7   86.37   16.32
   2  -6  -7   65.71    7.76
   2  -6  -6   92.77   17.37
  -2  -6   6  102.22   13.99
  -2  -6   6   90.40   15.59
   2  -6  -6   91.30    7.74
  -2  -6   6   94.93   14.14
   2  -6  -5  176.03   10.85
  -2  -6   5  182.11   18.27
   2  -6  -5  188.54    9.84
  -2  -6   5  178.86   17.77
   2  -6  -5  202.00   21.50
  -2  -6   5  178.08   18.66
   2  -6  -4  548.41   20.08
  -2  -6   4  565.37   32.44
  -2  -6   4  577.03   28.71
   2  -6  -4  587.25   16.62
  -2  -6   4  614.73   30.44
  -2  -6   4  573.95   29.00
   2  -6  -4  587.32   32.71
   2  -6  -4  588.76   34.07
  -2  -6   4  560.21   32.36
   2  -6  -3  602.67   22.64
  -2  -6   3  648.40   33.74
  -2  -6   3  636.10   27.47
  -2  -6   3  662.87   28.83
   2  -6  -3  661.41   32.37
  -2  -6   3  692.32   32.37
  -2  -6   3  653.23   34.09
   2  -6  -3  662.04   34.73
   2  -6  -2   59.51    8.61
  -2  -6   2   41.37   10.51
   2  -6  -2   65.07   13.12
   2  -6  -2   55.61    7.13
  -2  -6   2   49.94    8.21
   2  -6  -2   54.22   13.21
   2  -6  -2   53.38   10.40
   2  -6  -2   61.71    4.42
  -2  -6   2   48.71   10.63
  -2  -6   2   57.92    9.61
   2  -6  -1  102.74   11.71
  -2  -6   1  121.49   14.69
   2  -6  -1  117.68   15.80
   2  -6  -1  109.19   10.28
  -2  -6   1  109.89    9.45
  -2  -6   1  107.77   10.72
   2  -6  -1  115.88   16.59
  -2  -6   1  120.22   14.95
   2  -6  -1  104.51    8.12
  -2  -6   0   41.39   10.58
   2  -6   0   44.59    8.83
  -2  -6   0   37.83    8.77
  -2  -6   0   42.41    5.23
   2  -6   0   35.62    7.76
   2  -6   0   39.14   11.90
  -2  -6   0   31.96    6.41
   2  -6   0   45.09   10.23
  -2  -6  -1  107.17   14.72
  -2  -6  -1  132.69   14.69
   2  -6   1  145.75   15.87
   2  -6   1  115.73   12.69
   2  -6   1  130.90   17.58
   2  -6   1  114.42   15.05
  -2  -6  -1  142.15   10.32
   2  -6   2  186.67   18.26
  -2  -6  -2  177.58   16.66
   2  -6   2  164.93   16.02
   2  -6   2  188.99   20.62
  -2  -6  -2  154.78   16.64
   2  -6   2  145.05   17.98
  -2  -6  -2  160.29   10.79
  -2  -6  -3  277.58   20.66
   2  -6   3  262.74   22.55
   2  -6   3  234.84   20.25
   2  -6   3  281.59   24.12
  -2  -6  -3  294.63   23.40
   2  -6   4  100.04   16.97
   2  -6   4   99.83   14.69
  -2  -6  -6   36.97   13.77
  -2  -6  -7  325.97   31.42
  -2  -6  -8   34.77   15.39
  -2  -6  -9  503.61   40.40
  -2  -6 -10  189.61   27.91
  -2  -6 -11   47.73   16.21
  -2  -6 -12    6.58   13.92
  -2  -5  16   22.44   14.60
  -2  -5  15   13.72   15.75
   2  -5 -15   12.19   10.53
  -2  -5  14   -6.37   15.12
   2  -5 -14   16.25    9.44
  -2  -5  13   22.30   12.67
   2  -5 -13   20.99   10.72
  -2  -5  12  165.39   25.72
   2  -5 -12  172.27   19.34
  -2  -5  11   14.36   11.30
   2  -5 -11   12.14    7.89
  -2  -5  10  113.14   20.54
   2  -5 -10   84.73   12.83
  -2  -5   9   83.61   17.63
   2  -5  -9   79.66   11.73
  -2  -5   8   26.23   11.72
   2  -5  -8   22.80   10.98
   2  -5  -8   20.77    6.55
  -2  -5   7   28.78   11.23
   2  -5  -7    9.80   10.70
   2  -5  -7   33.30    6.59
  -2  -5   6   69.00   13.06
  -2  -5   6   69.86   13.64
  -2  -5   6   79.63   11.84
   2  -5  -6   86.52   15.75
   2  -5  -6   79.37    8.49
  -2  -5   6   91.81   13.87
  -2  -5   5  252.99   21.57
   2  -5  -5  277.63   13.06
  -2  -5   5  297.53   21.80
  -2  -5   5  254.45   18.50
  -2  -5   5  297.06   22.34
   2  -5  -5  269.63   23.00
  -2  -5   4  874.61   37.67
   2  -5  -4  861.09   20.99
   2  -5  -4  875.23   20.94
  -2  -5   4  825.54   32.80
  -2  -5   4  886.72   34.55
  -2  -5   4  851.79   32.09
   2  -5  -4  837.26   35.97
   2  -5  -4  879.03   38.03
   2  -5  -3  462.41   17.28
  -2  -5   3  519.55   27.94
  -2  -5   3  463.26   22.60
   2  -5  -3  523.50   26.96
  -2  -5   3  491.19   24.86
  -2  -5   3  476.62   23.92
   2  -5  -3  494.67   27.77
  -2  -5   3  498.94   27.35
   2  -5  -2 1514.54   34.04
  -2  -5   2 1571.30   46.48
  -2  -5   2 1612.46   37.01
   2  -5  -2 1620.78   43.45
  -2  -5   2 1604.58   39.08
   2  -5  -2 1688.45   49.93
  -2  -5   2 1638.90   47.58
   2  -5  -2 1587.30   48.27
   2  -5  -2 1557.91   20.54
  -2  -5   1 1400.17   42.57
   2  -5  -1 1380.61   35.64
   2  -5  -1 1334.53   32.19
  -2  -5   1 1405.00   30.19
   2  -5  -1 1442.42   46.09
  -2  -5   1 1407.61   33.77
   2  -5  -1 1420.27   45.13
  -2  -5   1 1390.21   42.75
   2  -5  -1 1326.74   26.11
   2  -5   0  268.49   17.69
  -2  -5   0  254.76   18.69
  -2  -5   0  258.44   11.03
   2  -5   0  264.96   16.18
   2  -5   0  261.77   21.04
   2  -5   0  281.75   20.76
  -2  -5   0  287.78   19.93
  -2  -5   0  256.49   13.92
   2  -5   1  291.55   19.49
  -2  -5  -1  296.29   19.78
   2  -5   1  346.10   20.32
   2  -5   1  306.92   22.75
  -2  -5  -1  335.23   21.91
  -2  -5  -1  320.63   14.72
   2  -5   1  325.61   22.90
  -2  -5  -2   59.53    9.98
  -2  -5  -2   70.31   11.58
   2  -5   2   55.28    9.24
   2  -5   2   85.76   14.38
  -2  -5  -2   64.73    7.66
   2  -5   2   53.25   10.27
  -2  -5  -3  100.69   12.17
  -2  -5  -3   85.49   12.66
   2  -5   3   90.73   13.59
   2  -5   3   65.47   13.55
   2  -5   3   82.15   13.89
   2  -5   4  662.71   34.47
  -2  -5  -6  180.65   22.33
  -2  -5  -7  797.06   44.34
   2  -5   8  141.65   12.40
  -2  -5  -8  122.77   19.78
   2  -5   9  541.83   24.97
  -2  -5  -9  556.93   40.36
  -2  -5 -10  415.54   36.77
  -2  -5 -11   38.39   16.60
  -2  -4  16   31.86   16.81
   2  -4 -16   28.79   13.03
  -2  -4  15   50.61   17.73
   2  -4 -15   47.75   15.51
  -2  -4  14   18.41   16.42
   2  -4 -14   16.97   11.22
  -2  -4  13  181.09   27.94
   2  -4 -13  206.45   23.49
  -2  -4  12  139.88   23.09
   2  -4 -12  160.37   19.50
  -2  -4  11  306.69   31.57
   2  -4 -11  256.21   22.54
  -2  -4  10  606.67   41.11
   2  -4 -10  607.59   31.55
  -2  -4   9   19.98   11.75
   2  -4  -9   20.53    8.89
  -2  -4   8  672.14   38.71
   2  -4  -8  604.43   26.75
  -2  -4   7  480.59   29.97
   2  -4  -7  463.93   30.96
  -2  -4   7  469.51   30.75
  -2  -4   7  412.73   27.99
   2  -4  -7  437.71   20.96
  -2  -4   6  563.71   30.87
  -2  -4   6  521.22   30.46
   2  -4  -6  511.99   30.18
  -2  -4   6  501.61   28.82
   2  -4  -6  498.47   20.18
  -2  -4   5  728.27   33.67
   2  -4  -5  697.77   33.35
  -2  -4   5  681.47   25.72
  -2  -4   5  710.20   32.25
  -2  -4   5  683.20   31.25
   2  -4  -5  696.86   21.60
   2  -4  -4  115.05   14.58
   2  -4  -4  114.91    6.42
  -2  -4   4   98.39   12.55
  -2  -4   4  128.68   13.16
   2  -4  -4  120.01    8.72
  -2  -4   4  119.46   14.26
   2  -4  -4  113.44   14.72
  -2  -4   4  112.28   11.41
   2  -4  -3  660.91   16.64
  -2  -4   3  657.11   28.88
  -2  -4   3  653.29   25.44
   2  -4  -3  673.41   18.63
  -2  -4   3  720.54   26.05
  -2  -4   3  679.54   26.63
   2  -4  -3  698.01   28.61
   2  -4  -3  657.82   29.16
   2  -4  -2   72.50    7.21
   2  -4  -2   94.29   11.73
  -2  -4   2   76.79   11.11
  -2  -4   2   84.14    9.14
   2  -4  -2   74.21   10.23
  -2  -4   2   82.16   10.37
   2  -4  -2   65.25   11.53
   2  -4  -2   82.10    5.25
  -2  -4   2   62.49    9.15
   2  -4  -1  207.61   12.87
  -2  -4   1  194.05   15.19
  -2  -4   1  203.42   11.29
  -2  -4   1  217.19   13.51
   2  -4  -1  210.08   13.83
   2  -4  -1  221.30   17.75
   2  -4  -1  201.32   10.04
   2  -4  -1  200.72   16.27
  -2  -4   1  244.26   16.39
  -2  -4   0 1051.61   33.55
   2  -4   0 1064.64   30.07
  -2  -4   0 1063.42   20.89
   2  -4   0 1028.74   35.68
  -2  -4   0 1076.93   26.34
  -2  -4   0 1047.47   32.75
   2  -4   0 1115.10   35.97
  -2  -4  -1  162.32   14.16
   2  -4   1  181.33   14.44
   2  -4   1  176.95   17.08
  -2  -4  -1  163.10   14.27
   2  -4   1  196.67   16.22
  -2  -4  -1  171.91   11.14
  -2  -4  -2  149.60   13.66
   2  -4   2  161.21   15.25
   2  -4   2  153.63   16.10
  -2  -4  -2  128.08   13.16
  -2  -4  -2  130.99   10.41
   2  -4   2  177.53   16.53
   2  -4   3  666.41   31.41
   2  -4   3  649.10   30.87
   2  -4   4  120.05   15.23
   2  -4   5   21.56   10.31
  -2  -4  -6  319.99   26.70
   2  -4   7  257.64   15.27
  -2  -4  -7  290.29   26.53
  -2  -4  -8  236.14   25.44
   2  -4   8  241.48   16.39
   2  -4   9  218.92   16.57
  -2  -4  -9  211.01   25.02
  -2  -4 -10  604.32   41.56
  -2  -3  17   27.14   12.73
   2  -3 -17   19.58   15.54
  -2  -3  16   33.10   16.49
   2  -3 -16   85.97   19.83
  -2  -3  15   35.89   18.08
   2  -3 -15   62.21   17.20
  -2  -3  14   46.54   17.34
   2  -3 -14   85.82   18.19
  -2  -3  13   85.95   20.49
   2  -3 -13   51.78   15.29
  -2  -3  12   30.15   13.97
   2  -3 -12   56.29   14.20
  -2  -3  11   63.56   17.13
   2  -3 -11   63.14   13.98
  -2  -3  10   76.14   17.60
   2  -3 -10   81.67   14.15
  -2  -3   9  228.37   24.55
   2  -3  -9  245.02   20.38
  -2  -3   8  595.20   32.87
  -2  -3   8  692.85   37.53
   2  -3  -8  627.25   28.70
  -2  -3   7  926.98   38.76
  -2  -3   7 1008.37   42.39
   2  -3  -7  990.82   32.87
  -2  -3   7  966.71   41.07
  -2  -3   6   24.39    8.81
  -2  -3   6    9.11    9.49
   2  -3  -6   28.34    7.27
  -2  -3   6   36.74   10.61
  -2  -3   5 1292.08   41.03
   2  -3  -5 1269.50   40.99
  -2  -3   5 1319.06   41.79
  -2  -3   5 1287.95   40.64
   2  -3  -5 1291.51   30.96
  -2  -3   4 1549.37   42.40
   2  -3  -4 1450.03   29.43
  -2  -3   4 1534.00   40.59
  -2  -3   4 1517.94   41.07
   2  -3  -4 1568.26   42.26
  -2  -3   4 1542.48   31.68
  -2  -3   3  565.54   24.78
  -2  -3   3  509.38   21.48
   2  -3  -3  520.30   16.74
   2  -3  -3  526.85   12.64
   2  -3  -3  520.34   22.97
  -2  -3   3  531.15   22.69
  -2  -3   3  510.93   18.68
   2  -3  -3  529.79   23.76
   2  -3  -2  389.20   12.00
  -2  -3   2  347.92   18.75
  -2  -3   2  365.44   16.30
  -2  -3   2  365.35   17.77
   2  -3  -2  362.37   10.57
   2  -3  -2  409.36   20.88
   2  -3  -2  377.93   17.98
  -2  -3   2  363.95   18.18
   2  -3  -2  377.98   19.61
  -2  -3   1 1076.54   31.07
  -2  -3   1 1022.42   22.97
  -2  -3   1 1032.46   25.98
   2  -3  -1 1077.00   31.87
   2  -3  -1 1031.34   24.99
   2  -3  -1 1062.51   21.18
  -2  -3   1 1055.95   28.32
   2  -3  -1 1054.61   30.53
  -2  -3   0  931.73   28.67
   2  -3   0  926.04   20.09
   2  -3   0  884.16   29.85
   2  -3   0  922.83   28.68
  -2  -3   0  924.72   26.18
  -2  -3   0  913.46   23.62
  -2  -3  -1 3608.71   56.07
   2  -3   1 3473.96   55.80
   2  -3   1 3613.38   60.71
  -2  -3  -1 3590.31   45.80
  -2  -3  -1 3672.28   53.23
   2  -3   1 3579.26   57.30
   2  -3   2  225.87   16.74
   2  -3   2  229.29   17.41
  -2  -3  -2  217.56   14.68
   2  -3   3  382.38   22.92
   2  -3   4  178.07   17.42
  -2  -3  -5   93.75   13.80
   2  -3   5   88.74    7.65
   2  -3   5   99.09   13.85
   2  -3   6  969.89   27.10
  -2  -3  -6 1026.86   42.66
  -2  -3  -7   50.62   13.30
   2  -3   7   46.61    7.76
  -2  -3  -8   78.89   15.96
   2  -3   8   71.32    9.87
  -2  -3  -9  495.34   34.50
   2  -3   9  486.43   25.43
   2  -3  10   23.76    7.54
   2  -2 -18   -1.41   11.04
  -2  -2  17   54.03   18.52
   2  -2 -17   47.97   15.79
  -2  -2  16   58.77   18.90
   2  -2 -16   37.83   17.01
  -2  -2  15  175.98   27.91
   2  -2 -15  142.35   23.51
  -2  -2  14   29.69   12.87
   2  -2 -14   42.27   14.91
  -2  -2  13   46.69   14.86
   2  -2 -13   30.65   13.31
  -2  -2  12   36.10   16.44
   2  -2 -12   29.01   13.23
  -2  -2  11  247.87   26.59
   2  -2 -11  242.50   24.03
  -2  -2  10  535.17   36.61
   2  -2 -10  571.40   32.97
  -2  -2   9   23.69    9.18
  -2  -2   9   24.74   11.95
   2  -2  -9   16.78    9.00
  -2  -2   8   36.42   10.40
  -2  -2   8   39.63   12.16
   2  -2  -8   36.68    9.79
  -2  -2   8   54.25   13.02
  -2  -2   7 1267.94   42.43
  -2  -2   7 1235.33   45.05
   2  -2  -7 1284.10   38.87
  -2  -2   7 1358.65   46.76
  -2  -2   6 1367.35   41.14
  -2  -2   6 1341.82   43.79
  -2  -2   6 1307.71   42.83
   2  -2  -6 1348.09   36.46
  -2  -2   5  784.58   29.09
  -2  -2   5  798.67   31.77
  -2  -2   5  863.93   32.25
   2  -2  -5  815.66   25.71
  -2  -2   4 1151.54   32.96
  -2  -2   4 1151.54   33.89
  -2  -2   4 1118.05   21.95
   2  -2  -4 1105.12   27.13
  -2  -2   4 1106.69   33.03
  -2  -2   3  666.66   23.83
   2  -2  -3  652.67   19.41
  -2  -2   3  687.52   23.67
  -2  -2   3  649.56   23.58
  -2  -2   3  676.19   16.16
   2  -2  -3  649.09   16.35
  -2  -2   2  785.82   24.32
  -2  -2   2  782.42   22.09
   2  -2  -2  811.67   16.63
  -2  -2   2  783.29   23.14
   2  -2  -2  842.39   23.81
   2  -2  -2  805.36   22.50
   2  -2  -2  837.61   24.15
  -2  -2   1 5073.41   58.63
  -2  -2   1 5025.91   48.12
  -2  -2   1 4961.40   52.36
   2  -2  -1 5110.84   57.48
   2  -2  -1 5201.54   45.96
  -2  -2   1 5034.14   49.56
   2  -2  -1 4973.78   54.24
   2  -2  -1 5101.77   44.83
  -2  -2   0 5628.59   62.18
   2  -2   0 5588.86   36.15
   2  -2   0 5729.33   63.20
   2  -2   0 5852.55   56.34
   2  -2   0 5558.14   57.60
  -2  -2   0 5677.17   54.54
  -2  -2   0 5575.70   50.80
  -2  -2  -1   53.06    6.86
  -2  -2  -1   47.36    8.47
   2  -2   1   56.00    9.05
   2  -2   1   54.53   10.97
  -2  -2  -1   49.54    7.85
   2  -2   2  310.13   18.02
   2  -2   3  156.55    7.07
   2  -2   3  159.87   15.34
   2  -2   4  348.91   13.02
   2  -2   4  372.84   23.64
  -2  -2  -5  389.32   23.92
   2  -2   5  391.90   16.31
   2  -2   5  436.23   26.81
  -2  -2  -6  104.33   14.64
   2  -2   6  128.77   11.13
  -2  -2  -6  125.51   14.92
   2  -2   6  102.77   14.98
   2  -2   7   37.56    7.78
  -2  -2  -7   33.33   10.48
  -2  -2  -7   42.40   11.11
   2  -2   8   37.40    7.99
  -2  -2  -8   51.27   12.38
  -2  -2  -8   38.36   11.00
  -2  -2  -9  143.26   18.64
  -2  -2 -10  360.53   30.28
  -2  -2 -11  207.83   24.96
   2  -1 -18   39.07   16.92
  -2  -1  17   21.30   14.42
   2  -1 -17   44.18   17.09
  -2  -1  16  -10.85   10.81
   2  -1 -16    8.51   14.28
  -2  -1  15   88.85   20.99
   2  -1 -15   98.69   20.90
  -2  -1  14   82.11   19.50
   2  -1 -14  114.06   21.86
  -2  -1  13   67.41   16.44
   2  -1 -13   48.81   14.67
  -2  -1  12  100.19   18.43
   2  -1 -12   96.29   17.49
  -2  -1  11  145.21   21.40
   2  -1 -11  139.22   19.08
  -2  -1  10  259.04   22.18
  -2  -1  10  275.36   26.09
   2  -1 -10  260.13   23.60
  -2  -1   9  381.84   25.13
  -2  -1   9  387.06   28.87
   2  -1  -9  359.39   26.09
  -2  -1   8    3.76    6.12
  -2  -1   8   -5.25    9.49
   2  -1  -8    1.65    8.05
  -2  -1   8    0.84    6.46
  -2  -1   7  356.19   21.09
  -2  -1   7  368.90   24.40
  -2  -1   7  375.87   24.38
   2  -1  -7  323.68   21.68
  -2  -1   6  874.88   30.22
  -2  -1   6  937.38   35.19
  -2  -1   6  898.63   34.11
   2  -1  -6  841.78   30.59
  -2  -1   5  273.26   16.02
  -2  -1   5  272.50   18.75
   2  -1  -5  273.88   16.83
  -2  -1   5  289.52   18.63
  -2  -1   4 1206.88   29.57
  -2  -1   4 1197.14   32.61
   2  -1  -4 1175.75   27.98
   2  -1  -4 1246.52   30.05
  -2  -1   4 1175.38   32.40
  -2  -1   3 1097.08   25.90
   2  -1  -3 1081.69   23.20
  -2  -1   3 1086.92   28.01
  -2  -1   3 1136.44   28.30
   2  -1  -3 1071.77   24.89
  -2  -1   2  870.98   21.34
   2  -1  -2  859.17   20.50
  -2  -1   2  841.42   21.58
   2  -1  -2  835.49   18.35
  -2  -1   2  805.83   21.79
   2  -1  -2  867.65   18.37
  -2  -1   1 1195.00   24.63
   2  -1  -1 1236.39   22.92
  -2  -1   1 1210.56   24.31
   2  -1  -1 1252.17   22.60
  -2  -1   0 4526.08   49.82
  -2  -1   0 4549.86   47.34
   2  -1   0 4518.77   47.93
   2  -1   0 4437.19   38.74
  -2  -1  -1 2170.45   36.10
   2  -1   2 1814.23   39.53
   2  -1   3  585.00   25.45
  -2  -1  -4 2058.77   44.79
   2  -1   4 2045.71   50.76
  -2  -1  -5  125.30   13.54
  -2  -1  -5  130.46   14.28
   2  -1   5  127.52   14.60
  -2  -1  -6 2130.85   52.92
   2  -1   6 2097.26   59.45
  -2  -1  -6 2156.60   55.88
  -2  -1  -7  312.72   22.53
  -2  -1  -7  326.27   24.41
  -2  -1  -8    7.52    8.16
  -2  -1  -9   18.28   11.51
  -2  -1 -10  146.82   20.88
  -2  -1 -11    7.64   10.60
  -2  -1 -12   38.83   14.53
  -2   0  18   27.38   14.91
   2   0 -18   14.51   14.33
  -2   0  17   13.69   13.00
   2   0 -17   -7.29   15.10
  -2   0  16   48.95   19.20
   2   0 -16   48.53   17.51
  -2   0  15    2.12   10.31
   2   0 -15  -20.23   16.01
  -2   0  14  417.76   37.57
   2   0 -14  342.11   33.76
  -2   0  13  445.77   37.43
   2   0 -13  385.52   34.75
  -2   0  12   17.70   10.26
   2   0 -12   18.86   12.19
  -2   0  11   24.04   11.83
   2   0 -11   23.46   11.98
  -2   0  10  193.67   21.68
   2   0 -10  206.36   22.89
  -2   0   9  200.40   21.00
  -2   0   9  228.59   20.43
  -2   0   9  188.69   19.77
   2   0  -9  195.39   20.26
  -2   0   8   25.24    9.49
   2   0  -8   20.91    9.73
  -2   0   8   34.47    9.91
  -2   0   7   56.46   11.32
   2   0  -7   44.89   10.19
  -2   0   7   43.29    9.95
  -2   0   6    1.81    4.79
  -2   0   6    8.64    8.11
  -2   0   6   -0.25    5.04
   2   0  -6    4.01    7.18
  -2   0   5 1305.48   29.57
  -2   0   5 1357.36   36.23
  -2   0   5 1268.60   35.67
   2   0  -5 1364.62   37.00
  -2   0   4  566.13   17.36
  -2   0   4  601.74   22.14
   2   0  -4  584.87   21.62
   2   0  -4  581.14   22.11
  -2   0   4  594.75   22.21
   2   0  -3   57.47    6.17
  -2   0   3   56.84    5.77
   2   0  -3   61.10    7.90
  -2   0   3   55.01    7.57
   2   0  -3   54.90    8.87
  -2   0   3   54.61    7.57
  -2   0   2 8335.63   52.48
   2   0  -2 8351.11   51.97
  -2   0   2 8445.31   63.90
   2   0  -2 8495.05   64.04
   2   0  -2 8336.31   62.31
  -2   0   2 8612.34   63.23
  -2   0   1  172.77    8.39
   2   0  -1  167.20    9.28
  -2   0   0  449.82   15.53
   2   0   0  461.60   15.35
   2   0   1 6266.77   62.22
   2   0   2   61.01    8.92
  -2   0  -3  675.80   20.62
   2   0   3  705.34   25.97
  -2   0  -4  150.36   11.89
  -2   0  -4  156.10   15.50
   2   0   4  151.83   14.72
  -2   0  -5 3683.77   58.52
  -2   0  -5 3778.83   71.26
   2   0   5 3659.62   69.97
  -2   0  -6  315.92   23.73
   2   0   6  280.69   21.92
   2   0   7    6.47    5.03
  -2   0  -7    7.22   10.24
  -2   0  -8   44.61   13.68
  -2   0  -9  155.29   20.38
  -2   0 -10   -2.92   11.88
  -2   0 -11  166.76   24.77
  -2   0 -12   90.87   19.46
  -2   0 -13  221.58   29.31
  -2   1  18  -35.81   15.26
   2   1 -18  -17.04   16.03
  -2   1  17   37.25   15.04
   2   1 -17   18.60   15.22
  -2   1  16   -8.27   15.51
   2   1 -16   10.82   11.99
  -2   1  15   86.48   21.07
   2   1 -15  102.34   22.69
  -2   1  14  105.41   20.39
   2   1 -14   90.62   20.48
  -2   1  13  106.26   19.90
   2   1 -13   76.75   18.08
  -2   1  12   89.94   17.12
   2   1 -12  124.52   20.79
  -2   1  11  146.88   20.44
   2   1 -11  132.71   21.12
  -2   1  10  276.44   24.40
   2   1 -10  238.03   24.08
  -2   1   9  437.49   28.99
  -2   1   9  388.41   26.80
  -2   1   9  378.85   26.23
   2   1  -9  354.98   27.20
  -2   1   8  -10.03    9.00
  -2   1   8    5.19    6.74
  -2   1   8   -2.50    5.74
   2   1  -8    0.86   10.13
  -2   1   7  376.89   23.98
  -2   1   7  344.74   21.73
   2   1  -7  365.75   24.75
  -2   1   7  353.00   21.93
  -2   1   6  857.18   32.73
  -2   1   6  857.30   30.39
   2   1  -6  871.21   34.04
  -2   1   6  902.58   31.55
  -2   1   5  251.03   15.72
  -2   1   5  254.98   15.75
   2   1  -5  291.66   19.16
  -2   1   4 1139.35   19.11
   2   1  -4 1197.40   29.64
  -2   1   4 1207.73   28.38
   2   1  -4 1201.86   32.36
   2   1  -4 1197.11   32.93
  -2   1   4 1142.20   28.60
   2   1  -3 1124.36   26.45
  -2   1   3 1053.00   24.58
   2   1  -3 1098.01   28.30
   2   1  -3 1061.77   27.61
  -2   1   3 1080.50   23.27
   2   1  -2  863.76   21.83
   2   1  -2  874.17   21.93
   2   1  -2  808.20   21.50
  -2   1   2  867.63   18.80
  -2   1   2  877.97   20.63
   2   1  -1 1244.74   25.38
   2   1  -1 1251.10   23.41
   2   1  -1 1282.84   24.87
  -2   1   1 1209.84   22.74
  -2   1   1 1205.38   22.08
  -2   1   1 1255.52   20.85
   2   1   0 4641.45   50.49
  -2   1   0 4620.01   49.20
   2   1   0 4546.19   47.47
  -2   1   0 4574.47   48.18
   2   1   1 2157.03   35.79
   2   1   2 1824.23   34.40
   2   1   2 1850.81   37.11
  -2   1  -3  620.47   26.42
   2   1   3  565.43   22.05
  -2   1  -4 2100.91   51.54
   2   1   4 2051.38   45.65
   2   1   5  112.10   13.04
  -2   1  -5  143.33   17.47
   2   1   6 2141.86   55.70
  -2   1  -6 2081.30   59.91
  -2   1  -7  325.77   26.46
   2   1   7  294.17   22.51
  -2   1  -8   22.92   11.69
  -2   1  -9   42.17   14.20
  -2   1 -10  168.42   23.30
  -2   1 -11  -12.01   10.96
  -2   1 -12   34.24   13.68
  -2   1 -13   22.48   14.05
  -2   1 -14   54.67   20.02
  -2   2  18   12.65   10.40
  -2   2  17   38.64   14.82
   2   2 -17   53.45   20.88
  -2   2  16   25.45   15.97
   2   2 -16   37.73   17.40
  -2   2  15  122.27   22.38
   2   2 -15  159.96   26.83
  -2   2  14   34.61   12.30
   2   2 -14   21.70   15.47
  -2   2  13   19.20    9.69
   2   2 -13   36.46   16.48
  -2   2  12   34.45   12.66
   2   2 -12   26.52   12.65
  -2   2  11  233.42   23.71
   2   2 -11  229.80   26.61
  -2   2  10  540.62   32.57
  -2   2  10  569.21   33.22
   2   2 -10  551.49   36.81
  -2   2   9   14.51    8.55
  -2   2   9   23.63    7.79
   2   2  -9   25.55   10.97
  -2   2   8   35.00    9.47
  -2   2   8   42.47   10.41
   2   2  -8   39.10   11.86
  -2   2   8   41.61    9.22
   2   2  -7 1271.82   33.13
  -2   2   7 1379.14   46.45
  -2   2   7 1289.60   38.78
  -2   2   7 1318.00   39.78
   2   2  -7 1376.70   47.14
   2   2  -6 1273.65   29.78
  -2   2   6 1305.72   42.33
  -2   2   6 1288.26   34.90
   2   2  -6 1376.36   43.77
  -2   2   6 1273.17   35.67
  -2   2   5  792.77   30.82
  -2   2   5  790.50   24.37
   2   2  -5  777.55   20.90
  -2   2   5  806.25   25.78
   2   2  -5  736.70   29.65
   2   2  -4 1147.72   33.31
   2   2  -4 1145.77   33.70
  -2   2   4 1056.99   26.25
  -2   2   4 1149.36   33.54
  -2   2   4 1143.08   25.22
   2   2  -4 1081.48   21.77
   2   2  -3  668.48   24.15
   2   2  -3  668.55   23.78
  -2   2   3  670.21   19.15
  -2   2   3  699.23   16.89
  -2   2   3  649.29   23.10
   2   2  -3  673.56   23.44
  -2   2   3  691.96   24.49
   2   2  -2  843.14   25.60
   2   2  -2  785.32   22.28
   2   2  -2  778.40   22.76
  -2   2   2  772.11   21.99
  -2   2   2  830.44   24.35
  -2   2   2  787.39   16.49
   2   2  -1 5114.09   59.04
   2   2  -1 5022.66   47.88
  -2   2   1 5001.06   46.10
   2   2  -1 4907.62   52.07
  -2   2   1 5013.00   57.21
  -2   2   1 4985.07   44.54
  -2   2   1 5151.10   55.28
   2   2   0 5589.02   62.36
  -2   2   0 5544.74   63.32
   2   2   0 5476.77   53.48
  -2   2   0 5711.01   58.25
   2   2   0 5616.54   51.26
   2   2   1   48.83    7.35
   2   2   1   65.38   10.01
  -2   2  -1   45.61    8.57
   2   2   1   44.57    6.81
   2   2   2  327.75   17.81
   2   2   2  302.86   13.40
  -2   2  -2  322.61   18.36
   2   2   2  293.37   15.11
   2   2   2  327.67   15.66
   2   2   3  160.56   11.58
  -2   2  -3  143.98   14.65
   2   2   3  153.40   12.44
   2   2   4  320.66   17.48
  -2   2  -4  317.18   22.91
  -2   2  -5  425.60   27.02
   2   2   5  384.58   20.88
   2   2   6  105.14   12.71
  -2   2  -6  110.26   17.15
   2   2   7   41.61    9.52
  -2   2  -7   41.37   13.70
  -2   2  -8   31.31   14.14
   2   2   8   47.72   11.10
  -2   2  -9  147.23   21.68
  -2   2 -10  319.02   31.87
  -2   2 -11  227.94   29.15
  -2   2 -12    4.42   11.39
  -2   2 -13   24.77   13.25
  -2   2 -14   30.92   15.32
  -2   3  18   45.47   13.89
   2   3 -17   17.98   16.48
  -2   3  17   40.51   15.16
   2   3 -16   78.86   22.65
  -2   3  16   76.00   19.29
   2   3 -15   50.52   21.08
  -2   3  15   19.53   12.92
   2   3 -14   65.67   20.27
  -2   3  14   71.95   16.48
   2   3 -13   93.31   20.40
  -2   3  13   85.47   16.82
   2   3 -12   63.87   17.56
  -2   3  12   44.11   12.68
   2   3 -11   49.53   15.77
  -2   3  11   49.89   12.40
   2   3 -11   78.57   12.52
   2   3 -10   62.08   16.14
  -2   3  10   81.10   12.67
  -2   3  10   72.22   12.73
   2   3 -10   85.15   12.49
   2   3  -9  203.50   23.01
  -2   3   9  228.80   19.10
  -2   3   9  244.95   19.86
   2   3  -9  235.53   18.15
   2   3  -8  592.95   34.75
  -2   3   8  613.18   28.44
  -2   3   8  661.99   29.31
   2   3  -8  629.26   27.10
   2   3  -7 1038.64   42.95
  -2   3   7  933.62   32.22
  -2   3   7 1035.05   42.47
   2   3  -7  956.93   30.76
  -2   3   7  917.45   31.09
  -2   3   6   27.92    6.19
   2   3  -6   29.99   11.55
   2   3  -6   25.26    6.28
  -2   3   6   40.88   10.17
  -2   3   6   23.46    6.25
  -2   3   5 1261.75   17.64
  -2   3   5 1283.79   30.49
   2   3  -5 1287.06   40.60
  -2   3   5 1272.77   27.93
  -2   3   5 1295.54   41.66
   2   3  -5 1241.24   30.47
  -2   3   5 1313.18   42.50
   2   3  -4 1495.64   41.81
   2   3  -4 1479.35   40.08
  -2   3   4 1470.34   29.55
  -2   3   4 1461.91   25.03
  -2   3   4 1516.10   41.46
   2   3  -4 1420.01   31.25
  -2   3   4 1570.27   42.94
   2   3  -3  526.96   24.27
   2   3  -3  500.97   21.62
   2   3  -3  510.93   22.00
  -2   3   3  500.97   22.37
  -2   3   3  507.01   12.39
  -2   3   3  526.45   24.28
   2   3  -2  371.09   20.06
   2   3  -2  379.88   16.83
   2   3  -2  366.73   17.08
  -2   3   2  361.90   10.62
  -2   3   2  365.29   19.74
   2   3  -1 1060.73   31.06
   2   3  -1 1036.64   23.17
   2   3  -1 1014.12   25.40
  -2   3   1 1034.40   30.94
  -2   3   1 1036.89   30.81
   2   3  -1 1064.17   28.79
   2   3   0  863.73   27.96
   2   3   0  938.93   19.15
   2   3   0  883.01   22.77
  -2   3   0  933.30   30.10
  -2   3   0  947.03   29.43
   2   3   0  919.59   26.40
   2   3   1 3505.07   55.95
  -2   3  -1 3627.14   60.94
   2   3   1 3633.07   53.19
   2   3   1 3444.75   45.25
   2   3   2  197.54   14.91
  -2   3  -2  232.22   17.03
   2   3   2  228.60   15.62
   2   3   2  220.78   12.95
   2   3   3  379.16   20.63
   2   3   3  360.03   15.02
  -2   3  -3  388.15   23.25
  -2   3  -3  396.19   22.67
   2   3   3  401.01   18.69
   2   3   3  400.30   21.14
   2   3   4  147.91   14.26
   2   3   4  171.82   12.31
  -2   3  -4  173.59   18.31
  -2   3  -4  199.81   17.58
   2   3   4  150.42   15.37
   2   3   4  177.02   14.20
   2   3   5   93.72   14.09
   2   3   5   85.05    9.93
  -2   3  -5   98.44   16.61
  -2   3  -5   86.05   12.76
   2   3   5   90.09   11.42
  -2   3  -6 1026.04   42.24
   2   3   6 1006.74   34.91
  -2   3  -6 1010.66   44.99
   2   3   7   62.81   10.75
  -2   3  -7   40.63   15.04
   2   3   8   70.99   12.11
  -2   3  -8   82.75   17.61
  -2   3  -9  562.47   40.10
   2   3   9  459.62   29.86
  -2   3 -10    2.83   10.47
  -2   3 -11   39.54   15.95
  -2   3 -12   26.69   16.18
  -2   3 -13   79.54   20.93
  -2   3 -14   18.37   15.40
  -2   4  17   37.18   13.59
  -2   4  16  -22.70   11.39
   2   4 -16   28.72   18.97
  -2   4  15   13.06   11.22
   2   4 -15   37.15   17.84
  -2   4  14   30.31   11.93
   2   4 -14   33.15   16.04
  -2   4  13  213.86   23.92
   2   4 -13  255.58   30.45
  -2   4  12  179.74   20.77
   2   4 -12  181.15   25.58
  -2   4  11  279.54   23.62
   2   4 -11  304.69   24.00
   2   4 -11  281.39   30.08
  -2   4  11  290.38   23.90
   2   4 -10  613.96   31.78
  -2   4  10  622.12   31.97
   2   4 -10  602.57   39.95
  -2   4  10  605.81   31.39
  -2   4   9   40.41   15.38
  -2   4   9   42.57    8.73
   2   4  -9   34.95   14.08
   2   4  -9   30.78    9.07
  -2   4   9   24.26    8.43
  -2   4   8  599.83   20.80
  -2   4   8  637.65   27.51
   2   4  -8  624.97   36.70
   2   4  -8  591.35   27.95
  -2   4   8  614.12   26.60
  -2   4   8  685.16   39.30
  -2   4   7  430.82   15.42
  -2   4   7  425.43   20.63
   2   4  -7  419.39   28.88
  -2   4   7  422.33   20.01
   2   4  -7  393.55   21.84
  -2   4   7  404.03   29.06
  -2   4   6  480.12   13.97
   2   4  -6  524.84   30.00
  -2   4   6  462.39   19.48
   2   4  -6  490.50   23.13
  -2   4   6  513.83   19.09
  -2   4   6  518.06   30.96
  -2   4   5  678.96   14.26
  -2   4   5  666.86   21.01
   2   4  -5  695.37   31.68
   2   4  -5  665.40   25.86
  -2   4   5  696.27   18.34
  -2   4   5  760.91   35.24
   2   4  -4   85.63   11.88
   2   4  -4   91.39   13.22
  -2   4   4  111.42    6.21
  -2   4   4  121.38   16.06
   2   4  -3  718.72   30.76
   2   4  -3  605.03   24.72
   2   4  -3  642.51   25.93
  -2   4   3  697.97   30.80
   2   4  -2   68.50   11.67
   2   4  -2   73.08    9.32
   2   4  -2   89.34    9.74
  -2   4   2   62.73   11.19
   2   4  -1  194.38   16.47
   2   4  -1  200.62   11.49
   2   4  -1  207.22   12.71
   2   4  -1  197.04   15.86
  -2   4   1  202.54   16.91
   2   4   0 1036.38   33.30
   2   4   0 1015.40   20.56
  -2   4   0 1040.10   35.82
   2   4   0 1030.87   25.64
  -2   4   0 1030.81   34.92
   2   4   0 1052.89   33.02
   2   4   1  152.96   14.48
   2   4   1  169.41    7.68
   2   4   1  164.79   10.68
  -2   4  -1  201.42   16.90
   2   4   1  185.63   15.66
   2   4   2  133.36   13.94
   2   4   2  129.13    7.01
  -2   4  -2  158.72   16.27
   2   4   2  145.32   14.13
   2   4   2  133.94   10.05
   2   4   3  599.67   26.78
   2   4   3  581.01   16.63
  -2   4  -3  568.74   29.67
  -2   4  -3  659.82   31.47
   2   4   3  632.79   22.66
   2   4   3  658.28   29.43
   2   4   4  122.35   14.04
   2   4   4  128.20   15.51
   2   4   4  116.23    9.15
  -2   4  -4  156.98   18.31
  -2   4  -4  134.96   15.93
   2   4   4  114.22   11.10
   2   4   5   20.73    8.57
   2   4   5   24.68   10.31
   2   4   5   27.83    5.97
  -2   4  -5   31.81   11.30
  -2   4  -5   30.34    9.22
   2   4   5   36.67    7.84
  -2   4  -6  301.53   27.46
   2   4   6  300.67   18.15
   2   4   6  324.53   23.26
   2   4   6  358.50   26.45
   2   4   6  304.54   20.82
  -2   4  -7  272.36   27.24
   2   4   7  241.63   18.17
   2   4   7  293.05   23.23
   2   4   7  258.26   20.60
   2   4   7  264.32   24.27
  -2   4  -8  245.29   27.74
   2   4   8  203.65   18.33
   2   4   8  217.73   21.69
   2   4   8  273.06   22.73
   2   4   8  209.37   23.44
   2   4   9  212.18   19.81
  -2   4  -9  219.52   27.57
   2   4   9  276.37   28.21
  -2   4 -10  537.45   42.70
  -2   4 -11   39.14   15.31
  -2   4 -12   98.70   17.32
  -2   4 -13   47.55   19.58
   2   4  14   32.67   15.91
  -2   4 -14   -4.33   15.33
   2   4  15  119.64   25.20
  -2   5  16   -0.09   16.07
  -2   5  16   30.54    9.96
   2   5 -16   30.02   17.87
  -2   5  15   55.45   17.69
  -2   5  15   40.46   12.20
   2   5 -15   28.39   17.46
  -2   5  14   -5.93   12.55
  -2   5  14   -0.80    5.61
   2   5 -14    5.80   13.82
  -2   5  13   30.14   13.67
  -2   5  13   34.06    9.77
  -2   5  13    7.83    7.89
   2   5 -13   34.80   17.68
  -2   5  12  177.91   16.52
  -2   5  12  169.28   26.10
  -2   5  12  140.10   17.92
   2   5 -12  216.06   29.20
  -2   5  11   17.06   14.55
  -2   5  11    5.84    5.57
  -2   5  11   12.45    7.67
  -2   5  11   16.39    7.21
   2   5 -11   15.26   12.34
  -2   5  10   93.86   19.93
  -2   5  10   55.96    8.63
  -2   5  10   58.86   11.09
   2   5 -10   67.70   12.19
  -2   5  10   75.04   11.30
   2   5 -10   84.96   18.48
  -2   5   9  104.31   19.15
  -2   5   9   83.06    9.14
   2   5  -9   92.21   13.15
  -2   5   9   88.50   11.35
  -2   5   9   89.27   11.10
   2   5  -9   61.90   14.57
  -2   5   8   19.22    4.78
  -2   5   8   32.12   14.32
  -2   5   8   14.90    5.38
   2   5  -8   28.14    9.88
   2   5  -8   27.69   12.61
  -2   5   8   12.21    5.51
  -2   5   7   17.64    4.36
  -2   5   7   26.80   12.94
   2   5  -7   23.59    7.36
  -2   5   7   20.08    4.94
   2   5  -7   27.19   10.01
  -2   5   7   32.31    6.50
  -2   5   6   69.40   14.05
  -2   5   6   78.67    6.47
   2   5  -6   64.85   12.94
   2   5  -6   66.54   10.35
  -2   5   6   75.86    6.84
   2   5  -5  242.19   20.63
  -2   5   5  252.14   10.83
  -2   5   5  273.79   23.84
   2   5  -4  759.14   31.73
  -2   5   4  804.53   20.34
   2   5  -4  845.92   37.80
  -2   5   4  940.60   39.87
   2   5  -3  481.47   23.37
   2   5  -3  483.14   28.07
  -2   5   3  483.08   28.54
   2   5  -2 1571.65   46.53
   2   5  -2 1579.85   35.90
   2   5  -2 1576.93   40.34
  -2   5   2 1566.71   48.03
   2   5  -1 1382.83   43.10
   2   5  -1 1380.80   29.39
   2   5  -1 1383.06   33.18
   2   5  -1 1388.70   43.40
  -2   5   1 1388.48   45.27
   2   5   0  277.37   19.75
   2   5   0  277.79   10.61
   2   5   0  277.65   13.46
   2   5   0  277.43   19.25
  -2   5   0  277.22   21.10
   2   5   1  294.03   20.04
   2   5   1  293.66    9.02
   2   5   1  293.23   14.55
  -2   5  -1  293.70   20.91
   2   5   1  293.79   21.45
   2   5   2   47.81   10.23
  -2   5  -2   83.85   12.71
   2   5   2   60.29    7.23
   2   5   2   55.85   10.98
   2   5   3   81.31   13.33
   2   5   3   97.35   12.58
  -2   5  -3   70.34   13.13
  -2   5  -3   66.83   12.22
   2   5   3   77.95    8.48
   2   5   4  660.96   30.75
  -2   5  -4  594.07   33.99
   2   5   4  637.96   17.23
  -2   5  -4  675.73   35.14
   2   5   4  645.39   24.23
   2   5   4  655.60   33.24
   2   5   5  560.13   19.43
  -2   5  -5  550.81   34.41
   2   5   5  575.98   29.63
   2   5   5  540.43   32.03
   2   5   5  516.98   23.64
  -2   5  -6  181.95   23.10
   2   5   6  157.11   12.17
   2   5   6  144.64   18.37
   2   5   6  186.44   18.47
   2   5   6  176.16   15.48
   2   5   7  805.26   29.99
  -2   5  -7  784.41   45.03
   2   5   7  818.52   38.03
   2   5   7  815.72   43.05
   2   5   7  841.09   35.52
   2   5   8  113.35   13.28
  -2   5  -8  113.50   21.38
   2   5   8  111.66   19.06
   2   5   8   97.82   15.51
   2   5   8  104.15   14.41
  -2   5  -9  528.86   42.44
   2   5   9  583.63   30.55
   2   5   9  544.24   34.44
   2   5   9  526.08   38.31
  -2   5 -10  392.00   38.02
   2   5  10  461.15   29.32
   2   5  10  423.05   31.73
   2   5  10  397.01   35.36
   2   5  11   13.28   13.00
   2   5  11   31.40   12.17
  -2   5 -11   -5.51   13.79
   2   5  12   85.49   17.96
   2   5  12   95.03   21.02
  -2   5 -12  109.30   24.24
   2   5  13    6.87   10.23
   2   5  13   -2.19   12.03
  -2   5 -13   21.74   14.78
   2   5  14    0.66   13.38
  -2   5 -14    7.38   14.26
   2   5  15   43.15   17.12
  -2   6  16  102.32   25.22
  -2   6  15    8.56   16.59
   2   6 -15  -19.22   18.60
  -2   6  14   48.13   17.28
  -2   6  14   37.21   11.34
   2   6 -14   46.92   18.69
  -2   6  13    6.24   14.91
  -2   6  13   17.52    8.85
   2   6 -13   12.33   12.92
  -2   6  12   69.50   10.50
  -2   6  12   50.26   15.46
  -2   6  12   76.28   12.87
   2   6 -12   69.73   21.09
  -2   6  11    7.20    5.38
  -2   6  11   10.75   10.69
  -2   6  11   17.19    7.84
   2   6 -11    8.95   12.22
  -2   6  11   14.08    7.28
  -2   6  10   49.30    7.90
  -2   6  10   37.17   15.89
  -2   6  10   47.04    9.00
  -2   6  10   52.80    9.23
   2   6 -10   38.05   14.14
  -2   6   9    2.08    3.75
  -2   6   9    5.80   12.46
   2   6  -9   18.29    8.47
  -2   6   9    1.74    5.06
  -2   6   9    8.68    4.76
   2   6  -9   21.15   14.68
  -2   6   8   40.82    6.31
  -2   6   8   26.68   11.82
   2   6  -8   61.89   15.47
  -2   6   8   33.05    6.60
   2   6  -8   49.77   10.76
  -2   6   8   54.28    7.55
  -2   6   7   66.36   15.05
  -2   6   7   64.65    6.78
   2   6  -7   61.80   14.45
   2   6  -7   65.00   11.61
  -2   6   7   61.78    6.12
   2   6  -6  106.57   16.24
  -2   6   6   98.52   17.54
  -2   6   6   95.61    8.12
   2   6  -5  167.44   18.35
  -2   6   5  178.80   10.84
  -2   6   5  183.09   21.29
   2   6  -4  509.53   27.31
  -2   6   4  566.60   20.28
   2   6  -4  559.39   32.85
  -2   6   4  616.15   35.01
   2   6  -3  627.88   27.55
   2   6  -3  669.79   34.55
  -2   6   3  596.55   33.64
   2   6  -2   47.43    8.66
   2   6  -2   73.08   13.48
  -2   6   2   46.14   11.96
   2   6  -1  117.42   15.31
   2   6  -1   93.30    9.06
   2   6  -1  121.12   11.09
   2   6  -1  122.59   16.32
  -2   6   1   86.92   15.21
   2   6   0   55.65   11.33
   2   6   0   38.67    5.09
   2   6   0   39.00    6.74
   2   6   0   27.51    9.97
  -2   6   0   57.87   13.41
   2   6   1  120.94   14.61
   2   6   1  113.68    5.44
  -2   6  -1  141.13   16.98
   2   6   1  131.77    9.98
   2   6   1  139.34   16.83
   2   6   2  167.75   16.58
  -2   6  -2  163.81   18.69
   2   6   2  161.18   10.66
   2   6   2  180.25   18.90
   2   6   3  262.37   20.61
   2   6   3  235.85   13.27
   2   6   3  267.52   22.80
  -2   6  -4   92.85   15.55
   2   6   4   89.48   15.15
   2   6   4   98.90   13.78
   2   6   4   78.73    8.75
  -2   6  -5   85.99   15.94
   2   6   5   53.75   14.05
   2   6   5   78.61   13.52
   2   6   5   68.44    9.06
  -2   6  -6   69.47   15.80
   2   6   6   71.16    7.45
   2   6   6   72.12   13.45
   2   6   6   69.81   15.28
   2   6   6   81.88   10.46
   2   6   7  286.56   16.28
  -2   6  -7  344.51   32.23
   2   6   7  307.54   24.71
   2   6   7  297.65   20.58
   2   6   7  308.41   28.90
   2   6   8   32.20    7.26
  -2   6  -8   53.80   18.54
   2   6   8   42.48   15.40
   2   6   8   31.16   11.44
   2   6   8   28.63    8.20
   2   6   9  518.75   26.54
  -2   6  -9  433.10   39.36
   2   6   9  572.06   35.46
   2   6   9  482.41   38.75
   2   6  10  141.63   19.91
   2   6  10  108.95   20.85
  -2   6 -10  127.86   22.95
   2   6  11   64.45   14.90
   2   6  11   53.13   17.34
  -2   6 -11   31.93   15.92
   2   6  12   24.46   17.70
   2   6  12   16.67   10.83
  -2   6 -12    6.87   16.37
   2   6  13   55.30   17.65
  -2   6 -13   60.23   22.92
   2   6  14   61.11   22.97
   2   6  15   35.56   19.96
  -2   7  15   48.14   21.51
   2   7 -15   68.70   23.40
  -2   7  14   80.40   23.03
   2   7 -14  110.10   26.64
  -2   7  13  170.36   29.04
   2   7 -13  153.84   28.79
  -2   7  12   85.26   21.99
  -2   7  12   69.07   11.23
   2   7 -12   73.64   20.41
  -2   7  11  213.48   29.39
  -2   7  11  160.80   14.95
   2   7 -11  183.41   27.52
  -2   7  10   29.00   12.77
  -2   7  10   15.42    5.25
  -2   7  10   13.45    4.13
   2   7 -10   -4.74   14.54
  -2   7  10    6.86    4.72
  -2   7   9  104.73   19.81
  -2   7   9   86.28    8.78
   2   7  -9   97.68   19.96
  -2   7   9  116.87    9.93
  -2   7   9   98.60    9.28
  -2   7   8   82.14    8.49
  -2   7   8   72.31   18.22
   2   7  -8   67.49   16.11
  -2   7   8   81.84    6.38
  -2   7   8   79.34    6.37
   2   7  -7   60.93   15.38
  -2   7   7   61.22    7.32
  -2   7   7   55.58   16.85
   2   7  -6   79.63   15.58
  -2   7   6   62.13   15.64
  -2   7   6   70.43    8.04
   2   7  -5  104.78   15.79
  -2   7   5   81.08    9.01
  -2   7   5  130.53   20.44
   2   7  -4  212.24   19.17
   2   7  -4  182.13   21.51
  -2   7   4  186.42   13.81
  -2   7   4  217.75   24.12
   2   7  -3   59.63   10.72
   2   7  -3   48.49   12.89
  -2   7   3   59.14   13.67
   2   7  -2  293.46   18.05
   2   7  -2  358.74   26.98
  -2   7   2  296.94   26.51
   2   7  -1   39.51    6.94
   2   7  -1   54.54   12.27
  -2   7   1   57.39   13.48
   2   7  -1   42.86   12.28
   2   7   0  231.74   21.35
   2   7   0  204.08   10.78
   2   7   0  195.80   13.09
   2   7   0  189.70   20.61
  -2   7   0  206.76   22.33
   2   7   1   70.76   13.11
   2   7   1   62.11    7.39
   2   7   1   68.19   14.18
   2   7   2   17.73    8.62
   2   7   2   27.85    5.32
   2   7   2   20.19   10.29
   2   7   3  125.84   16.05
   2   7   3  136.81    9.95
   2   7   3  125.96   17.69
   2   7   4   79.07   13.36
   2   7   4   67.45    7.66
   2   7   4   75.74   16.25
  -2   7  -5  189.37   24.48
   2   7   5  268.11   22.25
   2   7   5  216.22   23.81
   2   7   5  238.26   14.81
  -2   7  -6    3.17   11.87
   2   7   6    4.96    7.96
   2   7   6    6.23   10.65
   2   7   6    2.13    4.37
   2   7   7  146.24    8.95
  -2   7  -7  119.57   20.69
   2   7   7  123.11   21.38
   2   7   7  169.13   19.44
   2   7   7  175.53   14.95
   2   7   8   52.87    6.88
  -2   7  -8   26.29   12.43
   2   7   8   61.22   12.85
   2   7   8   37.23   13.07
   2   7   8   66.04   10.55
   2   7   9   49.26   12.59
   2   7   9   40.16   14.56
  -2   7 -10   15.58   16.42
   2   7  10   18.56   12.29
   2   7  10   16.73   11.10
  -2   7 -11  228.22   31.64
   2   7  11  200.52   29.81
   2   7  11  160.97   21.89
  -2   7 -12   53.09   21.67
   2   7  12   52.10   18.14
   2   7  13   14.88   14.79
   2   7  14   27.41   14.20
   2   8 -14   59.29   20.85
  -2   8  14   80.60   24.62
   2   8 -13   44.36   17.99
  -2   8  13   15.83   11.71
   2   8 -12  102.80   24.84
  -2   8  12  128.74   25.69
   2   8 -11  123.62   24.65
  -2   8  11  134.77   25.52
   2   8 -10   -1.97   10.09
  -2   8  10   13.89   11.52
   2   8  -9   60.23   17.81
  -2   8   9   49.40   16.48
  -2   8   9   27.65    5.85
   2   8  -8   58.44   15.75
  -2   8   8   88.66   19.25
  -2   8   8   70.61    8.61
   2   8  -7   63.40   15.29
  -2   8   7   48.29   14.60
  -2   8   7   42.01    7.29
   2   8  -6    6.87   10.82
  -2   8   6   18.71   12.89
  -2   8   6    0.29    4.38
   2   8  -5    9.46    9.75
  -2   8   5    8.81    5.63
  -2   8   5    8.69   12.03
   2   8  -4  218.77   20.09
   2   8  -4  250.07   25.74
  -2   8   4  210.95   25.03
   2   8  -3   11.27    7.67
   2   8  -3   21.00   11.66
  -2   8   3    7.35   10.13
   2   8  -2    4.19    6.00
   2   8  -2   -1.35    8.74
  -2   8   2    3.79   12.27
   2   8  -1   36.53    7.34
   2   8  -1   59.23   13.87
  -2   8   1   60.09   14.70
   2   8   0  181.63   10.68
   2   8   0  223.39   22.17
  -2   8   0  218.17   24.58
   2   8   0  213.02   23.88
   2   8   1   79.79   15.08
   2   8   1   81.34    8.35
   2   8   1   73.75   15.48
   2   8   2   24.85   10.27
   2   8   2   28.93    4.96
   2   8   2   23.19   10.40
   2   8   3  198.69   20.49
   2   8   3  197.38   10.90
   2   8   3  198.81   23.60
   2   8   4   49.46   12.34
   2   8   4   57.84    6.39
   2   8   4   42.16   14.25
   2   8   5  429.28   29.55
   2   8   5  442.41   17.97
   2   8   5  396.13   33.58
   2   8   6   39.22   10.82
   2   8   6   50.87   14.57
   2   8   6   52.82    7.50
   2   8   7    4.51    8.89
   2   8   7   21.02   10.23
  -2   8  -8  133.22   24.15
   2   8   8  111.62   21.33
   2   8   8  115.34   17.41
  -2   8  -9   -1.61   13.39
   2   8   9    5.35    9.13
   2   8   9    6.24   13.03
  -2   8 -10   17.85   14.35
   2   8  10    4.66   10.10
   2   8  10   21.04   13.69
   2   8  11  -12.92   15.19
   2   8  12   -4.33   14.51
   2   8  13    3.86   10.30
   2   9 -14   54.91   21.62
  -2   9  14   52.65   20.89
   2   9 -13   42.39   17.32
  -2   9  13   36.18   18.78
   2   9 -12   82.40   23.23
  -2   9  12   93.06   22.58
   2   9 -11   37.12   18.97
  -2   9  11   44.58   16.51
   2   9 -10  131.66   24.55
  -2   9  10  123.69   24.14
   2   9  -9  304.29   32.54
  -2   9   9  357.58   36.21
   2   9  -8  223.57   26.53
  -2   9   8  220.13   14.36
  -2   9   8  286.67   32.75
   2   9  -7   35.38   14.07
  -2   9   7   18.32    6.21
   2   9  -6   33.12   12.87
  -2   9   6    8.88    6.00
  -2   9   6   24.93   13.10
   2   9  -5  393.79   29.49
  -2   9   5  387.94   35.04
   2   9  -4  168.17   18.40
  -2   9   4  197.05   26.03
   2   9  -3  314.01   22.56
   2   9  -3  304.68   29.32
  -2   9   3  291.60   30.67
   2   9  -2  393.47   22.58
   2   9  -2  378.36   31.22
  -2   9   2  327.48   31.98
   2   9  -1  450.18   20.74
   2   9  -1  477.32   33.86
  -2   9   1  437.98   36.17
   2   9   0  179.92   21.32
   2   9   0  204.29   25.89
  -2   9   0  189.30   24.78
   2   9   1  113.14   16.86
   2   9   1  145.78   22.20
   2   9   2   60.36   14.13
   2   9   2   71.82   17.25
   2   9   3  187.71   21.36
   2   9   3  180.78   24.04
   2   9   4   51.32   12.88
   2   9   4   56.43    4.95
   2   9   4   65.01   17.40
   2   9   5   66.66   13.83
   2   9   5   52.26   14.43
   2   9   6   32.13   12.31
   2   9   6   40.63   15.55
   2   9   7  315.50   27.30
   2   9   7  323.47   34.00
   2   9   8   36.14   11.56
   2   9   8   32.86   15.35
   2   9   9  143.54   19.76
   2   9   9  111.86   22.25
   2   9  10   51.00   17.29
   2   9  11  -25.47   15.06
   2   9  12    6.62   11.71
   2   9  13   77.10   22.14
   2  10 -13  136.27   30.03
  -2  10  13   91.39   23.74
   2  10 -12  130.13   27.45
  -2  10  12  110.70   26.30
   2  10 -11    2.10   14.26
  -2  10  11  -39.29   17.71
   2  10 -10   67.92   19.80
  -2  10  10   28.16   17.26
   2  10  -9    2.01   10.91
  -2  10   9    5.61   12.70
   2  10  -8  106.11   21.83
  -2  10   8  129.90   24.41
   2  10  -7    9.72   11.51
  -2  10   7   18.63   15.72
   2  10  -6    2.04    9.78
  -2  10   6    0.33   12.20
   2  10  -5  145.22   18.78
  -2  10   5  196.43   27.77
   2  10  -4   79.90   14.27
  -2  10   4  114.10   21.49
   2  10  -3   88.69   13.84
   2  10  -3   72.41   17.28
  -2  10   3   63.51   17.23
   2  10  -2  339.81   21.73
   2  10  -2  336.35   31.53
  -2  10   2  352.06   34.91
   2  10  -1  225.71   25.62
  -2  10   1  221.08   27.67
   2  10   0  136.39   20.78
   2  10   0  126.70   21.96
   2  10   1  167.45   21.14
   2  10   1  205.42   26.19
   2  10   2  172.44   22.09
   2  10   2  162.45   24.17
   2  10   3  291.66   27.12
   2  10   3  244.73   29.64
   2  10   4  185.61   21.70
   2  10   4  160.94   24.63
   2  10   5  109.03   17.38
   2  10   5  103.54   20.33
   2  10   6   44.78   13.21
   2  10   6   66.61   18.15
   2  10   7   17.91    9.96
   2  10   7   10.99   14.93
   2  10   8   75.46   15.50
   2  10   8   40.18   15.85
   2  10   9   71.13   19.28
   2  10  10   45.23   17.27
   2  10  11   26.36   15.08
   2  10  12   -1.76   14.61
   2  11 -12   32.18   17.32
   2  11 -11   95.84   24.60
  -2  11  11   73.80   20.65
   2  11 -10   97.72   24.38
  -2  11  10  128.61   27.57
   2  11  -9   16.43   13.10
  -2  11   9   35.33   15.37
   2  11  -8   18.80   11.71
  -2  11   8   34.00   15.29
   2  11  -7   10.96   11.59
  -2  11   7  -10.09   16.39
   2  11  -6   37.30   13.74
  -2  11   6   33.37   16.26
   2  11  -5   24.76   11.55
  -2  11   5   -1.57   10.84
   2  11  -4  117.79   17.55
  -2  11   4  155.25   26.59
   2  11  -3    9.28    7.52
  -2  11   3   -4.80   13.48
   2  11  -2   56.30   16.46
  -2  11   2   40.80   15.06
   2  11  -1  114.03   20.30
  -2  11   1  123.52   24.01
   2  11   0  168.37   22.96
   2  11   1  108.39   18.89
   2  11   1  114.86   22.58
   2  11   2  266.60   27.22
   2  11   2  244.20   30.29
   2  11   3  106.59   18.97
   2  11   3   71.95   19.25
   2  11   4   95.53   18.22
   2  11   4   71.27   20.75
   2  11   5    1.49    8.60
   2  11   5   20.26   12.15
   2  11   6   22.12   11.28
   2  11   6   23.77   12.07
   2  11   7  105.44   17.48
   2  11   7   96.58   22.41
   2  11   8    8.68   13.14
   2  11   9   34.06   17.26
   2  11  10   27.70   16.04
   2  12 -11  155.29   28.37
   2  12 -10   24.54   15.90
  -2  12  10   12.67   14.98
   2  12  -9    5.76   14.19
  -2  12   9   24.99   16.76
   2  12  -8   13.81   11.04
  -2  12   8   34.38   15.93
   2  12  -7  124.53   21.70
  -2  12   7  105.98   24.58
   2  12  -6   39.81   14.10
  -2  12   6   27.66   15.39
   2  12  -5   54.81   14.73
  -2  12   5   50.10   16.09
   2  12  -4    3.33    9.06
  -2  12   4   10.20   15.11
  -2  12   3   89.02   21.06
  -2  12   2  164.35   27.87
   2  12  -1  135.23   22.76
   2  12   0   68.37   17.09
   2  12   1   35.24   14.83
   2  12   1   73.71   21.44
   2  12   2   34.50   13.46
   2  12   2   14.53   13.32
   2  12   3   11.89   10.99
   2  12   3    5.29   14.32
   2  12   4   -8.09   11.15
   2  12   4   31.54   16.67
   2  12   5   43.93   14.07
   2  12   5   27.26   16.50
   2  12   6  -11.72   12.75
   2  12   7   44.12   18.15
   2  12   8   18.69   13.62
   2  12   9   10.40   15.98
   2  13 -11   19.61   17.28
   2  13 -10   19.76   17.28
   2  13  -9   13.66   13.97
   2  13  -8    6.48   13.42
  -2  13   8    2.50   14.68
  -2  13   7   30.41   15.14
  -2  13   6   23.48   16.25
  -2  13   5   32.36   15.67
  -2  13   4  101.74   24.56
  -2  13   3   69.32   22.15
  -2  13   2   20.91   15.03
   2  13   0   -3.37   12.14
   2  13   1  170.48   25.46
   2  13   2   49.66   15.51
   2  13   2   68.70   19.80
   2  13   3   -1.91   10.14
   2  13   3   14.99   15.39
   2  13   4   13.36   11.28
   2  13   4   31.54   16.19
   2  13   5   20.62   16.97
   2  13   6   16.21   12.10
   2  13   7   17.71   12.17
  -2  14   4    1.33   12.15
  -2  14   3   26.94   15.60
   2  14   1   12.36   10.38
   2  14   2   37.03   15.08
   2  14   3   35.05   18.18
   2  14   4   37.45   16.96
  -3 -15   6   40.99   20.86
  -3 -15   5   68.24   23.78
   3 -15  -5   58.45   19.04
  -3 -15   4  -64.54   21.28
   3 -15  -4  -19.00   15.17
  -3 -15   3   15.53   13.51
   3 -15  -3   -4.07   10.90
  -3 -14   8  115.48   25.90
  -3 -14   7   42.21   17.09
   3 -14  -7   66.34   22.19
  -3 -14   6   20.04   12.95
   3 -14  -6   26.76   15.38
   3 -14  -5   35.52   17.09
  -3 -14   5    9.27   12.76
   3 -14  -4   41.22   15.94
  -3 -14   4    6.77   13.94
   3 -14  -4   35.92   14.73
  -3 -14   3   76.11   21.10
   3 -14  -3   64.31   23.20
   3 -14  -3   74.60   21.01
   3 -14  -2  120.31   23.17
  -3 -14   2  103.86   25.13
   3 -14  -2  153.31   30.73
  -3 -14   1   26.91   16.49
   3 -14  -1  -13.15   17.20
   3 -14  -1   23.78   11.00
   3 -14   0   53.70   19.85
  -3 -14   0   26.81   17.30
  -3 -14  -1    0.09   11.25
   3 -14   1   11.42   15.85
  -3 -14  -2   -1.32    9.06
   3 -14   2   59.77   21.51
  -3 -13  11   27.51   16.63
  -3 -13  10   36.07   16.58
   3 -13  -9  -37.95   18.92
  -3 -13   9  -12.85   11.77
  -3 -13   9    5.36   12.75
   3 -13  -8   21.43   13.06
   3 -13  -8   26.18   16.23
  -3 -13   8   33.13   15.85
  -3 -13   7   25.89   14.64
   3 -13  -7    7.37    9.84
   3 -13  -7   -2.21   11.24
   3 -13  -6   95.35   24.38
  -3 -13   6  134.52   24.26
   3 -13  -6   79.15   21.79
   3 -13  -5   69.51   21.48
   3 -13  -5   54.71   19.92
  -3 -13   5   60.11   18.88
   3 -13  -4   18.68   14.96
  -3 -13   4    4.38   14.61
   3 -13  -4   14.53   14.36
   3 -13  -3   19.22   12.72
  -3 -13   3   33.81   16.27
   3 -13  -3    4.41   12.50
  -3 -13   2   34.72   14.66
   3 -13  -2   62.31   18.86
   3 -13  -2   35.58   13.62
   3 -13  -1   87.55   21.37
   3 -13  -1   68.63   16.21
  -3 -13   1   47.69   17.04
  -3 -13   0   25.60   14.88
   3 -13   0    4.18   13.31
  -3 -13  -1   71.26   21.22
   3 -13   1   66.49   19.71
   3 -13   2    3.27   13.93
   3 -13   3   51.58   20.72
   3 -13   4   42.53   16.16
   3 -13   5   56.30   21.87
  -3 -13  -5   -4.00   11.15
  -3 -12  12   19.70   16.76
  -3 -12  11   33.84   17.05
  -3 -12  10   57.22   18.83
   3 -12 -10   74.10   22.95
  -3 -12   9   22.25   14.23
  -3 -12   9   27.42   12.40
   3 -12  -9   20.85   17.73
   3 -12  -8   37.55   15.01
  -3 -12   8   54.91   18.14
   3 -12  -8   46.13   18.69
  -3 -12   8   43.76   16.54
   3 -12  -7  101.71   24.05
  -3 -12   7   82.60   20.94
   3 -12  -7   88.51   22.05
  -3 -12   7  100.21   18.97
  -3 -12   6   43.65   15.24
   3 -12  -6   24.19   13.36
   3 -12  -6   46.29   17.78
  -3 -12   6   31.94   12.41
   3 -12  -5  135.93   26.98
  -3 -12   5   87.37   19.75
   3 -12  -5  110.33   22.35
  -3 -12   5   81.88   16.65
   3 -12  -4  -24.14   14.08
  -3 -12   4   -5.77   13.06
   3 -12  -4    1.89   10.45
  -3 -12   4   14.49    8.89
  -3 -12   3  128.19   23.38
   3 -12  -3  133.56   25.69
   3 -12  -3   78.95   17.89
  -3 -12   2   35.98   17.02
   3 -12  -2   18.35   16.85
   3 -12  -2   28.84   12.19
  -3 -12   1  100.47   22.77
   3 -12  -1   67.46   14.71
   3 -12  -1   75.94   22.08
   3 -12   0   34.10   16.85
   3 -12   0   55.07   14.05
  -3 -12   0   74.55   19.26
   3 -12   1   36.11   11.50
   3 -12   1   19.03   12.58
   3 -12   2   36.47   15.27
   3 -12   3   85.07   20.94
   3 -12   4    2.52   12.45
   3 -12   4   21.24   10.87
   3 -12   5   16.90   13.45
   3 -12   5   30.93   13.10
   3 -12   6   17.32   10.44
  -3 -12  -6  -36.75   17.87
   3 -12   7   39.41   14.93
  -3 -12  -7   20.39   17.87
   3 -12   8  -23.58   13.37
   3 -12   9   13.26   11.14
  -3 -11  13   -1.94   18.10
  -3 -11  12   15.10   14.98
  -3 -11  11   13.46   16.07
  -3 -11  10   -8.62   14.17
   3 -11 -10   28.67   15.87
  -3 -11   9  100.12   21.22
   3 -11  -9   88.96   23.52
  -3 -11   9  116.46   21.26
  -3 -11   8    2.00    9.84
  -3 -11   8   12.25   13.08
   3 -11  -8   21.23   15.33
   3 -11  -7  157.73   26.01
   3 -11  -7  192.89   27.36
  -3 -11   7  205.12   25.01
  -3 -11   7  215.01   27.16
   3 -11  -6   57.52   17.66
  -3 -11   6   58.39   16.71
   3 -11  -6  111.59   23.06
  -3 -11   6   80.20   16.44
   3 -11  -5    0.71   12.65
  -3 -11   5    6.06   10.66
   3 -11  -5   -1.15   10.66
  -3 -11   5    7.45    8.44
   3 -11  -4   27.60   14.72
  -3 -11   4   26.45   14.77
   3 -11  -4   36.33   13.05
  -3 -11   4   42.77   12.11
   3 -11  -3   49.79   14.58
  -3 -11   3   36.26   15.44
   3 -11  -3   69.33   20.02
  -3 -11   3   67.51   13.46
   3 -11  -2   93.12   21.00
   3 -11  -2   99.33   18.63
  -3 -11   2   86.66   19.70
  -3 -11   2  100.09   13.82
  -3 -11   1  137.04   23.71
   3 -11  -1  114.67   18.40
   3 -11  -1  120.74   23.30
  -3 -11   1  135.48   14.29
   3 -11   0   25.20    7.18
   3 -11   0   26.54   10.56
   3 -11   0   25.49   17.04
   3 -11   1   43.52   12.00
   3 -11   1   75.69   19.42
   3 -11   1   43.33    9.80
   3 -11   2  103.08   15.72
   3 -11   2   97.53   23.09
   3 -11   3  163.44   20.22
   3 -11   3  142.17   25.21
   3 -11   4  209.51   24.02
   3 -11   4  179.10   27.22
   3 -11   5   67.05   17.13
   3 -11   5   58.57   18.10
   3 -11   6  150.81   23.71
  -3 -11  -6  152.31   28.89
   3 -11   7   24.64   12.82
  -3 -11  -7    2.41   15.00
   3 -11   8   -7.12   11.57
  -3 -11  -8   -4.97   10.65
   3 -11   9   20.56   14.90
   3 -11  10  104.56   26.22
  -3 -10  13    3.53   12.25
  -3 -10  12   93.14   22.52
  -3 -10  11   -3.22   12.40
   3 -10 -10   89.37   23.52
  -3 -10  10   80.34   21.05
  -3 -10   9  135.02   23.12
  -3 -10   9  138.91   21.39
   3 -10  -9   77.42   21.19
  -3 -10   8   79.50   18.83
  -3 -10   8   65.04   15.60
   3 -10  -8   84.21   21.24
  -3 -10   7  133.70   21.06
   3 -10  -7  124.19   22.55
  -3 -10   7  111.30   19.39
  -3 -10   6   -7.37   11.42
   3 -10  -6   -8.87   11.77
   3 -10  -6  -21.65   14.23
  -3 -10   6    0.42    8.44
  -3 -10   5  356.18   28.65
   3 -10  -5  335.78   32.06
   3 -10  -5  331.59   34.79
  -3 -10   5  341.74   31.58
   3 -10  -4  105.09   13.73
  -3 -10   4  130.28   16.08
   3 -10  -4  125.38    9.31
   3 -10  -4  119.48   23.18
  -3 -10   4  135.65   21.33
   3 -10  -4   99.26   17.84
  -3 -10   4  111.87   16.29
   3 -10  -3  100.43   13.54
  -3 -10   3   81.66   12.35
  -3 -10   3   93.70   19.13
   3 -10  -3   85.03   18.99
   3 -10  -3   72.61   16.00
  -3 -10   3   83.67   13.51
   3 -10  -2  269.30   22.99
  -3 -10   2  259.50   17.99
   3 -10  -2  258.36   17.76
   3 -10  -2  269.90    9.33
   3 -10  -2  254.97   29.72
   3 -10  -2  256.71   26.03
  -3 -10   2  325.12   23.09
  -3 -10   2  371.11   33.87
  -3 -10   1   84.09    8.89
   3 -10  -1   66.53   10.54
   3 -10  -1  100.65   16.80
   3 -10  -1   68.07   17.52
   3 -10  -1   77.19    8.91
  -3 -10   1  114.47   13.12
   3 -10   0  503.00   29.25
   3 -10   0  494.96   24.81
   3 -10   0  494.90   31.61
   3 -10   0  456.81   38.92
  -3 -10   0  502.51   24.33
   3 -10   0  495.91   24.84
   3 -10   1  218.66   27.97
   3 -10   1  222.80   19.31
  -3 -10  -1  252.74   15.66
   3 -10   2  124.79   22.68
   3 -10   3   27.09   13.72
   3 -10   4  141.66   25.28
   3 -10   5  272.86   32.16
  -3 -10  -6   99.44   22.15
  -3 -10  -7   54.45   20.01
  -3 -10  -8    9.98   14.30
  -3 -10  -9   25.39   15.56
  -3 -10 -10   31.05   17.09
   3 -10  11   28.75   17.88
  -3  -9  14   30.41   18.68
  -3  -9  13   36.74   18.94
  -3  -9  12   39.26   16.27
  -3  -9  11  -11.67   15.48
  -3  -9  10   72.49   19.20
   3  -9 -10  139.28   25.08
  -3  -9   9   18.79   14.98
   3  -9  -9    2.37   10.71
  -3  -9   8   22.88   13.57
  -3  -9   8   47.20   13.40
   3  -9  -8   45.21   17.93
  -3  -9   7   14.93   10.20
   3  -9  -7   11.35   12.54
  -3  -9   7   21.41   12.36
   3  -9  -6  606.62   24.20
   3  -9  -6  625.68   42.30
  -3  -9   6  593.48   37.68
  -3  -9   6  572.67   37.52
   3  -9  -5  329.35   19.62
  -3  -9   5  337.26   27.47
   3  -9  -5  288.46   28.39
   3  -9  -5  285.77   30.55
  -3  -9   5  327.56   29.30
   3  -9  -5  320.61   12.78
   3  -9  -5  307.69   12.51
   3  -9  -4  126.98   13.93
   3  -9  -4  155.37   11.03
  -3  -9   4  150.20   16.43
   3  -9  -4  127.18    9.90
   3  -9  -4  151.02   22.97
  -3  -9   4  154.63   21.74
  -3  -9   4  198.90   20.64
   3  -9  -4  124.12   19.36
   3  -9  -3   70.94   11.85
  -3  -9   3   94.15   12.89
   3  -9  -3   83.07    9.29
  -3  -9   3   97.16   18.70
   3  -9  -3   49.35   15.68
   3  -9  -3   98.35   17.23
  -3  -9   3   95.14   14.01
   3  -9  -2   63.45   11.22
  -3  -9   2   90.24   11.53
   3  -9  -2   88.19   10.89
   3  -9  -2   94.08    7.21
  -3  -9   2   79.03   17.28
   3  -9  -2   89.47   19.30
   3  -9  -2   98.64   16.19
   3  -9  -2   92.58    7.08
  -3  -9   2  100.45   13.30
   3  -9  -1  174.78   18.46
  -3  -9   1  183.31   13.46
   3  -9  -1  186.75   16.44
   3  -9  -1  181.28   24.13
   3  -9  -1  182.81   13.31
   3  -9  -1  166.07   18.58
  -3  -9   1  182.62   16.07
   3  -9  -1  174.27   12.82
   3  -9   0  153.89   16.03
   3  -9   0  152.72   23.66
   3  -9   0  139.30   16.86
   3  -9   0  169.11   14.85
  -3  -9   0  155.45   13.77
   3  -9   1  394.11   27.12
   3  -9   1  455.04   37.17
  -3  -9  -1  365.87   19.04
   3  -9   2   -3.72   10.03
  -3  -9  -2    7.28    5.16
   3  -9   3   17.13   13.84
   3  -9   4  462.14   38.97
  -3  -9  -7  193.12   28.01
  -3  -9  -8   20.92   13.24
  -3  -9  -9   -0.24   11.96
  -3  -9 -10   27.50   14.63
  -3  -9 -11   -0.73    8.27
  -3  -8  15   54.68   19.21
  -3  -8  14  -12.25   12.82
  -3  -8  13   90.39   22.80
  -3  -8  12   14.79   14.46
  -3  -8  11  121.89   23.11
  -3  -8  10   14.94   12.23
  -3  -8   9   48.38   14.76
   3  -8  -9   48.45   15.00
   3  -8  -9   87.84    8.33
  -3  -8   8   61.21   14.82
   3  -8  -8   95.53   21.19
  -3  -8   8   87.71   15.46
   3  -8  -8   79.57    7.25
  -3  -8   7   57.13   13.07
   3  -8  -7   97.53   20.00
  -3  -8   7   93.51   17.61
   3  -8  -7   78.74    6.80
   3  -8  -6  212.68   12.96
  -3  -8   6  183.48   21.48
   3  -8  -6  193.56   23.23
  -3  -8   6  217.41   22.32
   3  -8  -6  205.20   10.92
   3  -8  -5   12.08    5.03
   3  -8  -5   21.74    5.09
  -3  -8   5    5.10    5.76
   3  -8  -5   23.69    5.16
  -3  -8   5   32.67   11.56
   3  -8  -5    4.83   11.21
  -3  -8   5   18.29    9.96
   3  -8  -4  157.33   13.75
  -3  -8   4  176.47   17.50
   3  -8  -4  178.51   12.08
   3  -8  -4  164.94   11.96
  -3  -8   4  147.00   18.97
   3  -8  -4  160.04   22.31
   3  -8  -4  159.89   20.19
  -3  -8   4  145.66   17.14
   3  -8  -3  125.77   13.20
  -3  -8   3  118.83   13.50
   3  -8  -3  108.83   10.81
  -3  -8   3  117.99   18.00
   3  -8  -3  113.23   19.05
   3  -8  -3  102.64   15.67
  -3  -8   3  127.87   15.20
   3  -8  -2  155.32   15.47
   3  -8  -2  149.64   13.51
  -3  -8   2  171.19   14.30
   3  -8  -2  142.96   20.87
  -3  -8   2  163.19   15.61
   3  -8  -2  153.53   18.13
   3  -8  -2  160.48    9.54
   3  -8  -1  167.89   17.19
   3  -8  -1  192.54   16.44
  -3  -8   1  175.49   12.75
   3  -8  -1  179.39   23.65
  -3  -8   1  161.14   15.03
   3  -8  -1  173.10   17.81
   3  -8  -1  159.69   12.30
   3  -8   0  315.72   24.20
   3  -8   0  265.67   20.44
   3  -8   0  289.15   28.41
   3  -8   0  302.43   18.79
  -3  -8   0  323.78   19.02
   3  -8   1   10.19    6.42
   3  -8   1    5.39   11.29
  -3  -8  -1    6.74    5.05
   3  -8   2  146.06   21.77
  -3  -8  -2  159.72   12.72
   3  -8   3   41.37   14.97
   3  -8   4   66.36   18.43
  -3  -8  -7    3.15   10.96
  -3  -8  -8    5.94   12.70
  -3  -8  -9   15.54   10.88
  -3  -8 -10   53.83   18.55
  -3  -8 -11   -0.76    9.60
  -3  -8 -12   47.24   16.70
  -3  -7  15  -16.77   17.10
  -3  -7  14    2.99   10.91
  -3  -7  13   16.72   14.01
  -3  -7  12    4.27   10.96
  -3  -7  11   -6.85   14.61
   3  -7 -11    6.46    6.54
  -3  -7  10   93.99   19.21
   3  -7 -10   99.46   12.15
  -3  -7   9  188.96   23.99
   3  -7  -9  217.37   27.31
   3  -7  -9  235.99   15.97
   3  -7  -8   96.70   18.92
  -3  -7   8  101.40   18.40
  -3  -7   8  110.82   16.21
   3  -7  -8   98.03    9.73
  -3  -7   7   98.55   14.92
  -3  -7   7  115.71   18.20
   3  -7  -7  115.10   19.16
   3  -7  -7  110.19    9.53
  -3  -7   6   12.17    8.55
   3  -7  -6    5.60   11.81
  -3  -7   6   18.17   11.40
   3  -7  -6   14.06    4.86
   3  -7  -5  330.63   15.55
  -3  -7   5  349.93   26.22
   3  -7  -5  387.57   29.40
  -3  -7   5  339.98   24.78
  -3  -7   5  381.16   25.93
   3  -7  -5  309.85   14.95
   3  -7  -4  464.48   20.14
  -3  -7   4  456.64   27.85
  -3  -7   4  494.57   29.94
   3  -7  -4  500.39   31.42
   3  -7  -4  417.10   31.08
  -3  -7   4  478.27   27.05
   3  -7  -4  481.01   19.38
   3  -7  -3  351.03   19.34
  -3  -7   3  361.31   21.77
   3  -7  -3  313.37   16.97
  -3  -7   3  357.09   23.28
   3  -7  -3  375.70   25.96
  -3  -7   3  376.57   26.94
   3  -7  -3  323.90   27.12
   3  -7  -2   66.77   10.25
   3  -7  -2   58.78    8.71
  -3  -7   2   48.53    8.26
   3  -7  -2   60.28   14.22
   3  -7  -2   71.34   11.91
  -3  -7   2   77.88   11.31
   3  -7  -2   63.97    6.61
  -3  -7   2   64.53   12.36
   3  -7  -1   58.82   10.05
  -3  -7   1   49.65   11.73
  -3  -7   1   48.21    7.01
   3  -7  -1   38.81    8.77
   3  -7  -1   28.12   12.63
   3  -7  -1   51.74    9.95
  -3  -7   1   38.70    8.81
  -3  -7   1   48.02   11.39
   3  -7  -1   47.10    7.47
  -3  -7   0   34.90    9.47
  -3  -7   0   29.52    9.44
   3  -7   0   51.41   10.45
   3  -7   0   32.67    8.52
   3  -7   0   39.70   12.70
   3  -7   0   32.22    7.90
  -3  -7   0   26.04    7.15
  -3  -7  -1   46.58   11.31
   3  -7   1   54.70   11.71
  -3  -7  -1   26.85   10.21
   3  -7   1   17.95    7.22
   3  -7   1   25.98   10.64
  -3  -7  -1   29.16    6.95
  -3  -7  -2    0.43    5.96
   3  -7   2    2.13    5.07
   3  -7   2    2.79   11.78
  -3  -7  -2    7.44    4.53
  -3  -7  -3   25.02    9.37
   3  -7   3   29.75   12.96
   3  -7   4   13.55   13.74
  -3  -7  -7   51.29   15.25
  -3  -7  -8  176.56   25.30
  -3  -7  -9   -2.05   13.62
  -3  -7 -10   38.49   17.85
  -3  -7 -11   61.68   19.37
  -3  -7 -12   66.14   19.55
  -3  -6  16  110.46   27.81
  -3  -6  15  206.97   32.37
  -3  -6  14   -2.15   15.55
  -3  -6  13   93.01   23.23
   3  -6 -13   76.12   14.46
  -3  -6  12  271.62   32.67
   3  -6 -12  240.56   21.32
  -3  -6  11  485.56   40.33
   3  -6 -11  467.13   27.08
  -3  -6  10   81.82   18.06
   3  -6 -10   73.89   11.66
  -3  -6   9  346.41   30.95
   3  -6  -9  337.48   20.48
   3  -6  -8  475.46   35.20
  -3  -6   8  458.03   33.92
   3  -6  -8  466.32   21.86
  -3  -6   7    2.60   10.64
  -3  -6   7    9.89    8.47
   3  -6  -7   14.64   10.76
   3  -6  -7    8.14    5.00
   3  -6  -6  139.30   19.45
  -3  -6   6  124.97   17.53
  -3  -6   6  123.91   14.37
   3  -6  -6  133.82   10.79
  -3  -6   6  121.40   15.93
   3  -6  -5    3.41    2.93
  -3  -6   5    3.39    5.32
   3  -6  -5    3.60    4.12
  -3  -6   5    4.04    7.82
  -3  -6   5   -7.20    9.50
   3  -6  -5   -0.11    7.68
  -3  -6   4  241.45   21.91
   3  -6  -4  211.45   12.18
   3  -6  -4  223.37   13.44
  -3  -6   4  217.71   17.73
  -3  -6   4  226.64   19.49
   3  -6  -4  229.38   22.01
  -3  -6   4  217.06   18.32
   3  -6  -4  228.79   20.81
   3  -6  -4  228.74   21.33
  -3  -6   4  239.60   21.82
   3  -6  -3    2.35    4.21
   3  -6  -3    3.93    5.94
  -3  -6   3   15.46    9.07
  -3  -6   3    5.96    5.56
   3  -6  -3   13.82    8.64
   3  -6  -3    2.37    7.41
   3  -6  -3   11.00    2.68
  -3  -6   3    8.77    7.29
  -3  -6   3    1.38    6.47
  -3  -6   2   85.93   13.60
   3  -6  -2   84.30   10.05
   3  -6  -2   70.91   12.86
  -3  -6   2   83.13    9.76
   3  -6  -2   94.73   15.50
   3  -6  -2   73.41   10.88
  -3  -6   2   91.32   11.56
  -3  -6   2   66.83   11.48
   3  -6  -2   83.10    7.30
   3  -6  -1  565.87   25.97
  -3  -6   1  590.91   31.42
  -3  -6   1  558.96   20.64
   3  -6  -1  489.09   23.72
  -3  -6   1  565.48   24.36
   3  -6  -1  577.23   25.89
   3  -6  -1  581.11   33.20
   3  -6  -1  572.47   32.04
   3  -6  -1  542.11   20.78
  -3  -6   1  566.04   30.09
  -3  -6   0  622.18   32.11
   3  -6   0  612.78   29.28
   3  -6   0  545.31   26.46
   3  -6   0  530.53   22.77
   3  -6   0  571.20   33.21
  -3  -6   0  517.95   28.73
  -3  -6   0  554.64   23.25
   3  -6   0  547.36   31.46
   3  -6   1   61.27   11.09
  -3  -6  -1   53.50   10.52
  -3  -6  -1   58.86   11.31
   3  -6   1   41.81    9.85
   3  -6   1   42.08   11.88
  -3  -6  -1   43.40    7.72
   3  -6   1   37.01    9.34
  -3  -6  -2   52.43   11.64
  -3  -6  -2   38.85    9.56
   3  -6   2   34.31    8.82
   3  -6   2   42.33   12.84
   3  -6   2   38.15   10.20
  -3  -6  -2   37.80    7.55
  -3  -6  -3  326.10   23.85
   3  -6   3  296.70   24.19
   3  -6   3  333.13   27.51
  -3  -6  -3  329.37   24.45
   3  -6   7  189.49   10.32
  -3  -6  -7  206.18   25.75
  -3  -6  -8   74.45   17.12
  -3  -6  -9  140.42   22.59
  -3  -6 -10   42.07   17.25
  -3  -6 -11   77.31   19.60
  -3  -6 -12  171.18   27.50
  -3  -5  16   26.59   15.91
  -3  -5  15   85.86   22.23
   3  -5 -15   77.47   15.25
  -3  -5  14   47.84   20.28
   3  -5 -14   38.93   12.27
  -3  -5  13   51.65   16.52
   3  -5 -13   73.93   14.80
  -3  -5  12   22.96   12.69
   3  -5 -12   26.18   10.07
  -3  -5  11  244.00   28.17
   3  -5 -11  246.91   21.54
  -3  -5  10   76.16   18.99
   3  -5 -10   69.15   11.81
  -3  -5   9  141.36   21.34
   3  -5  -9  127.73   14.06
  -3  -5   8   -6.96   11.16
   3  -5  -8    1.26    5.62
  -3  -5   7  543.85   25.68
  -3  -5   7  562.78   34.03
   3  -5  -7  541.86   33.92
   3  -5  -7  523.92   22.94
  -3  -5   6  122.03   16.43
  -3  -5   6  166.51   17.40
   3  -5  -6  134.63   11.47
   3  -5  -6  134.27   18.13
  -3  -5   6  103.21   15.97
  -3  -5   6  140.38   13.52
  -3  -5   5  153.39   17.82
  -3  -5   5  129.08   14.99
   3  -5  -5  131.74   10.87
  -3  -5   5  143.82   16.37
   3  -5  -5  130.76   16.33
  -3  -5   5  117.67   12.43
   3  -5  -5  134.09   16.30
   3  -5  -4  138.86   16.46
   3  -5  -4  148.32    8.45
  -3  -5   4  151.23   16.64
   3  -5  -4  148.26   11.19
  -3  -5   4  156.99   14.96
   3  -5  -4  136.60    6.86
  -3  -5   4  121.59   12.97
  -3  -5   4  152.94   16.10
   3  -5  -4  145.43   17.03
  -3  -5   3  413.62   25.76
   3  -5  -3  404.79   16.14
  -3  -5   3  403.36   21.07
   3  -5  -3  400.37   23.53
  -3  -5   3  437.76   23.86
   3  -5  -3  374.50   12.26
   3  -5  -3  403.30   25.75
   3  -5  -3  397.94   25.65
  -3  -5   3  369.77   23.44
  -3  -5   2  962.65   37.80
   3  -5  -2  904.59   27.20
  -3  -5   2  936.29   28.82
   3  -5  -2  956.91   32.24
  -3  -5   2  924.83   31.53
   3  -5  -2 1017.22   39.75
   3  -5  -2  891.32   36.66
   3  -5  -2  879.92   22.13
  -3  -5   2  934.99   35.34
   3  -5  -1 1906.75   43.36
  -3  -5   1 1932.28   52.97
  -3  -5   1 1920.88   36.85
   3  -5  -1 1881.12   41.16
  -3  -5   1 1983.47   43.49
   3  -5  -1 1960.81   54.67
  -3  -5   1 1960.39   49.84
   3  -5  -1 1918.88   37.77
   3  -5  -1 2008.84   54.11
  -3  -5   0  889.76   35.75
   3  -5   0  942.43   33.34
   3  -5   0  821.21   24.81
   3  -5   0  865.13   37.51
  -3  -5   0  859.23   27.80
   3  -5   0  851.57   35.87
  -3  -5   0  873.61   33.34
  -3  -5  -1  283.34   20.75
   3  -5   1  269.08   19.93
   3  -5   1  328.83   14.13
   3  -5   1  310.16   24.10
  -3  -5  -1  305.31   20.52
  -3  -5  -1  308.00   17.14
   3  -5   1  306.95   22.57
  -3  -5  -2  111.10   13.77
   3  -5   2   92.40   13.04
   3  -5   2  105.52   15.66
   3  -5   2  103.50   14.38
  -3  -5  -2  106.69   13.16
  -3  -5  -2  103.13   10.72
   3  -5   3  249.01   21.68
   3  -5   3  229.18   20.73
   3  -5   5  440.66   12.34
   3  -5   6  451.35   14.39
  -3  -5  -6  451.97   33.26
   3  -5   7  276.58   13.22
  -3  -5  -7  276.25   27.18
   3  -5   8  128.28   10.38
  -3  -5  -8  119.43   21.11
  -3  -5  -9  822.03   49.74
  -3  -5 -10   90.03   19.15
  -3  -5 -11   24.06   13.09
  -3  -4  17   53.83   19.45
   3  -4 -17   56.88   17.01
  -3  -4  16   32.17   13.74
   3  -4 -16   28.40   12.72
  -3  -4  15    1.96   12.26
   3  -4 -15    2.39   11.31
  -3  -4  14   45.84   15.43
   3  -4 -14   40.45   15.10
  -3  -4  13   76.47   20.31
   3  -4 -13   77.76   13.68
  -3  -4  12  102.02   21.21
   3  -4 -12  102.97   16.53
  -3  -4  11   72.11   18.17
   3  -4 -11   75.07   13.90
  -3  -4  10  115.38   19.08
   3  -4 -10  122.39   15.92
  -3  -4   9  554.85   35.39
   3  -4  -9  550.21   28.81
  -3  -4   8  959.93   45.39
   3  -4  -8  954.13   33.82
  -3  -4   7  592.92   34.31
  -3  -4   7  592.53   36.31
   3  -4  -7  592.54   26.63
  -3  -4   7  592.64   34.30
  -3  -4   6  138.83   16.52
  -3  -4   6  105.27   10.78
  -3  -4   6  118.55   16.24
   3  -4  -6  121.77   11.43
  -3  -4   6  113.19   15.05
  -3  -4   5 1186.06   42.67
  -3  -4   5 1206.49   42.03
   3  -4  -5 1229.99   42.09
   3  -4  -5 1173.83   25.05
  -3  -4   5 1195.24   31.82
  -3  -4   5 1211.52   41.14
   3  -4  -5 1164.17   30.88
   3  -4  -4   17.53    8.28
  -3  -4   4    5.02    6.71
   3  -4  -4    8.86    5.21
  -3  -4   4    6.72    6.95
  -3  -4   4    3.79    8.91
  -3  -4   4    2.21    5.63
   3  -4  -4    4.48    2.96
   3  -4  -4    2.74    7.91
  -3  -4   3 1070.03   37.72
   3  -4  -3 1105.61   21.96
  -3  -4   3 1044.59   32.25
  -3  -4   3 1216.91   36.61
   3  -4  -3 1113.50   34.73
   3  -4  -3 1091.51   22.35
   3  -4  -3 1109.59   37.61
   3  -4  -3 1079.48   37.46
  -3  -4   3 1102.84   35.80
  -3  -4   2 1922.53   49.36
  -3  -4   2 1873.25   38.99
  -3  -4   2 1881.40   42.73
   3  -4  -2 1857.79   40.86
   3  -4  -2 1930.76   48.91
   3  -4  -2 1894.32   32.02
   3  -4  -2 1934.00   48.40
  -3  -4   2 1922.47   45.10
  -3  -4   1  378.27   22.10
  -3  -4   1  372.23   16.29
  -3  -4   1  411.42   19.56
   3  -4  -1  391.29   17.18
   3  -4  -1  383.22   23.17
   3  -4  -1  359.78   16.08
   3  -4  -1  415.93   22.57
  -3  -4   1  394.09   20.34
  -3  -4   0  594.18   27.30
   3  -4   0  577.81   17.75
   3  -4   0  558.48   28.01
   3  -4   0  529.44   21.84
   3  -4   0  548.12   26.11
  -3  -4   0  594.93   24.53
  -3  -4   0  560.43   22.30
  -3  -4  -1  467.00   24.84
   3  -4   1  502.57   25.33
   3  -4   1  464.77   26.74
   3  -4   1  484.54   13.35
  -3  -4  -1  456.47   22.04
   3  -4   1  487.61   25.45
  -3  -4  -1  494.83   21.09
   3  -4   2  238.55   19.74
   3  -4   2  236.44   20.62
   3  -4   2  254.27   19.09
  -3  -4  -2  235.52   15.73
  -3  -4  -2  214.04   16.23
   3  -4   3  340.42   24.24
   3  -4   4  751.22   37.67
   3  -4   5   63.30    5.14
   3  -4   6  136.69    8.89
  -3  -4  -6  148.58   19.90
  -3  -4  -7  584.33   37.24
  -3  -4  -8  435.04   33.72
  -3  -4  -9  367.93   32.68
  -3  -4 -10   43.05   14.00
  -3  -4 -11   34.04   14.68
   3  -3 -18  -17.10   12.56
  -3  -3  17    7.81    9.57
   3  -3 -17   22.36   12.50
  -3  -3  16    1.17    8.17
   3  -3 -16   25.50   14.17
  -3  -3  15   38.81   17.91
   3  -3 -15   29.71   12.97
  -3  -3  14   28.74   14.51
   3  -3 -14   17.79   10.39
  -3  -3  13   84.47   18.48
   3  -3 -13   99.77   17.52
  -3  -3  12   39.79   13.97
   3  -3 -12   53.48   14.19
  -3  -3  11   96.92   18.17
   3  -3 -11   74.15   14.09
  -3  -3  10   91.38   17.19
   3  -3 -10  104.40   15.31
  -3  -3   9  117.74   17.59
   3  -3  -9   88.80   13.61
  -3  -3   8  478.13   28.98
  -3  -3   8  491.71   31.83
   3  -3  -8  473.02   25.53
  -3  -3   7  192.08   18.09
  -3  -3   7  188.18   20.09
   3  -3  -7  147.00   14.04
  -3  -3   7  193.51   19.22
  -3  -3   6 1769.83   50.58
  -3  -3   6 1800.76   52.01
   3  -3  -6 1716.81   40.86
  -3  -3   6 1698.86   50.35
  -3  -3   5   28.45    8.61
  -3  -3   5   26.88    5.62
   3  -3  -5   29.86    5.94
  -3  -3   5   21.21   10.38
  -3  -3   5   16.95    8.48
   3  -3  -5   33.33    7.71
  -3  -3   4 1404.71   40.74
   3  -3  -4 1401.00   32.60
  -3  -3   4 1391.46   38.89
   3  -3  -4 1351.88   27.31
  -3  -3   4 1393.79   40.43
  -3  -3   4 1351.00   27.78
  -3  -3   3  716.66   28.43
  -3  -3   3  739.12   26.19
   3  -3  -3  716.06   19.20
  -3  -3   3  710.88   27.15
   3  -3  -3  714.37   26.86
   3  -3  -3  719.09   27.67
  -3  -3   2  195.74   15.59
  -3  -3   2  198.92   12.86
   3  -3  -2  193.04   15.32
  -3  -3   2  198.47   14.99
   3  -3  -2  208.72   15.30
   3  -3  -2  197.53   11.19
  -3  -3   2  189.93   13.22
  -3  -3   1  885.89   30.87
   3  -3  -1  823.98   29.74
   3  -3  -1  815.93   27.28
  -3  -3   1  861.33   26.92
   3  -3  -1  774.83   23.09
  -3  -3   1  833.69   24.49
  -3  -3   0 1361.16   38.04
   3  -3   0 1461.54   40.18
   3  -3   0 1446.66   34.83
  -3  -3   0 1385.10   31.28
  -3  -3   0 1419.59   34.08
   3  -3   0 1417.99   36.22
  -3  -3  -1  327.86   19.60
   3  -3   1  365.25   20.74
   3  -3   1  400.03   23.46
   3  -3   1  343.70   19.11
  -3  -3  -1  348.25   18.23
  -3  -3  -1  341.81   16.78
   3  -3   2 1452.13   43.35
  -3  -3  -2 1396.86   36.63
   3  -3   3  302.65   22.11
   3  -3   4  636.92   33.18
  -3  -3  -6    1.96    8.02
  -3  -3  -7  263.09   23.76
  -3  -3  -8  204.36   22.91
  -3  -3  -9  177.76   22.02
  -3  -3 -10   31.35   11.83
   3  -2 -19   62.63   19.61
   3  -2 -18    7.39   12.69
  -3  -2  17  -15.49   11.24
   3  -2 -17    8.11   14.53
  -3  -2  16    3.86   12.45
   3  -2 -16   14.59   12.51
  -3  -2  15   10.15   11.25
   3  -2 -15   -4.56   10.21
  -3  -2  14  118.72   22.49
   3  -2 -14  146.84   22.56
  -3  -2  13  390.83   36.44
   3  -2 -13  368.18   31.77
  -3  -2  12  591.98   41.84
   3  -2 -12  644.02   39.54
  -3  -2  11  106.46   18.56
   3  -2 -11   93.03   16.76
  -3  -2  10  207.22   23.75
   3  -2 -10  221.23   21.59
  -3  -2   9  364.51   25.42
  -3  -2   9  358.72   28.42
   3  -2  -9  359.51   24.80
  -3  -2   8   75.26   12.31
  -3  -2   8  101.13   16.30
   3  -2  -8  102.14   13.43
  -3  -2   8  116.16   15.88
  -3  -2   7  357.41   22.65
  -3  -2   7  387.72   25.97
   3  -2  -7  400.12   23.01
  -3  -2   7  411.16   26.17
  -3  -2   6  105.41   12.37
  -3  -2   6   97.26   13.86
   3  -2  -6  106.95   12.74
  -3  -2   6  111.54   13.41
  -3  -2   5  261.08   17.57
  -3  -2   5  264.04   19.94
   3  -2  -5  232.35   14.10
   3  -2  -5  248.67   15.97
  -3  -2   5  268.90   18.76
  -3  -2   4  407.56   20.33
   3  -2  -4  394.49   16.21
  -3  -2   4  471.14   23.23
  -3  -2   4  399.14   11.22
   3  -2  -4  416.37   18.89
  -3  -2   4  408.43   20.99
   3  -2  -3  410.25    9.88
  -3  -2   3  400.11   19.63
  -3  -2   3  392.88   18.70
   3  -2  -3  418.97   18.22
   3  -2  -3  394.34   17.35
  -3  -2   3  382.75   19.84
   3  -2  -3  386.81   15.17
  -3  -2   2  479.37   21.26
  -3  -2   2  489.34   19.21
  -3  -2   2  483.98   20.76
   3  -2  -2  464.13   19.16
   3  -2  -2  465.32   18.50
   3  -2  -2  462.62   16.79
  -3  -2   1  342.61   18.06
   3  -2  -1  368.38   18.48
  -3  -2   1  335.83   17.05
   3  -2  -1  360.60   15.61
   3  -2  -1  330.11   15.27
  -3  -2   1  346.39   12.80
  -3  -2   0 1416.09   35.86
   3  -2   0 1342.70   35.20
   3  -2   0 1361.59   29.80
  -3  -2   0 1425.81   33.63
   3  -2   0 1424.80   33.60
  -3  -2   0 1381.55   24.75
  -3  -2  -1   73.57   10.15
   3  -2   1   76.90   10.20
   3  -2   2  152.30   15.21
   3  -2   3  230.24   18.54
   3  -2   4  192.68   18.48
  -3  -2  -5  418.11   25.34
   3  -2   5  444.55   28.29
  -3  -2  -6  117.15   15.64
  -3  -2  -7  217.60   21.00
  -3  -2  -8   38.40   11.81
  -3  -2  -9  149.37   20.09
   3  -1 -19   47.61   20.04
  -3  -1  18   19.92   12.59
   3  -1 -18   28.91   18.25
  -3  -1  17  152.26   27.52
   3  -1 -17  149.12   26.15
  -3  -1  16   25.76   15.64
   3  -1 -16  -10.05   13.03
  -3  -1  15  211.26   29.08
   3  -1 -15  227.04   29.90
  -3  -1  14   25.48   12.14
   3  -1 -14   16.67   13.24
  -3  -1  13  382.99   35.11
   3  -1 -13  367.95   33.03
  -3  -1  12  131.19   20.48
   3  -1 -12  125.72   20.19
  -3  -1  11   99.94   15.47
  -3  -1  11   88.20   16.26
   3  -1 -11  105.26   17.72
  -3  -1  10   74.14   12.09
  -3  -1  10   66.08   14.79
   3  -1 -10   60.93   13.49
  -3  -1   9    7.76    5.21
  -3  -1   9    2.68    9.51
   3  -1  -9   12.98    9.21
  -3  -1   8  521.40   26.47
  -3  -1   8  532.15   30.83
  -3  -1   8  542.62   30.89
   3  -1  -8  574.20   29.86
  -3  -1   7  160.47   14.10
  -3  -1   7  181.11   17.86
  -3  -1   7  177.49   17.19
   3  -1  -7  172.06   16.57
  -3  -1   6  864.28   29.54
  -3  -1   6  852.46   33.72
   3  -1  -6  842.61   31.07
  -3  -1   6  873.40   33.79
  -3  -1   5 1262.15   33.11
  -3  -1   5 1385.51   39.20
   3  -1  -5 1270.87   33.71
   3  -1  -5 1362.55   36.16
  -3  -1   5 1256.53   37.36
  -3  -1   4  805.33   24.79
   3  -1  -4  764.70   16.21
   3  -1  -4  751.18   23.63
  -3  -1   4  780.91   27.70
  -3  -1   4  814.09   27.96
   3  -1  -4  838.21   26.76
  -3  -1   3  777.60   23.55
   3  -1  -3  782.15   16.26
   3  -1  -3  768.26   22.34
  -3  -1   3  725.92   25.12
   3  -1  -3  732.74   18.17
   3  -1  -3  748.29   24.00
  -3  -1   3  721.16   24.38
   3  -1  -2  967.13   20.51
  -3  -1   2  924.46   25.41
  -3  -1   2  881.95   24.95
   3  -1  -2  885.32   21.10
   3  -1  -2  915.07   23.81
  -3  -1   2  945.20   26.53
  -3  -1   1  486.65   19.14
   3  -1  -1  472.55   13.39
  -3  -1   1  491.16   19.46
   3  -1  -1  454.07   18.01
   3  -1   0 1047.06   28.42
  -3  -1   0 1099.77   29.13
   3  -1   0 1047.63   20.16
  -3  -1  -1   97.13   11.88
   3  -1   1   83.29    9.90
   3  -1   2 1274.38   37.09
   3  -1   3 1043.85   36.35
  -3  -1  -4  207.10   16.03
   3  -1   4  211.38   18.54
  -3  -1  -5  852.22   32.75
   3  -1   5  817.52   37.01
  -3  -1  -6   89.56   12.83
   3  -1   6  104.10   15.01
  -3  -1  -7  675.74   33.02
  -3   0  18  106.78   22.96
   3   0 -18  150.81   29.65
  -3   0  17   10.17   11.36
   3   0 -17   24.90   15.34
  -3   0  16    6.40   13.22
   3   0 -16    2.28   11.22
  -3   0  15   29.66   12.69
   3   0 -15   32.82   17.22
  -3   0  14   -8.45   11.74
   3   0 -14    4.26   11.83
  -3   0  13   14.59   11.33
   3   0 -13    5.72   12.30
  -3   0  12  111.35   20.01
   3   0 -12   65.56   17.36
  -3   0  11   10.99    6.19
  -3   0  11    6.90    9.68
   3   0 -11   22.03   10.38
  -3   0  10  258.60   20.30
  -3   0  10  256.64   24.06
   3   0 -10  283.60   26.09
  -3   0   9   83.34   11.47
  -3   0   9   51.89   12.99
  -3   0   9  110.87   15.63
   3   0  -9   77.86   15.39
  -3   0   8 1758.35   44.04
  -3   0   8 1713.94   52.25
  -3   0   8 1822.56   54.19
   3   0  -8 1794.43   53.60
  -3   0   7    8.19    5.37
  -3   0   7    1.23    8.03
  -3   0   7    5.26    5.92
   3   0  -7   -0.67    8.77
  -3   0   6  734.30   24.02
  -3   0   6  815.57   31.31
  -3   0   6  766.03   30.77
   3   0  -6  749.25   30.50
   3   0  -5 2402.90   39.18
  -3   0   5 2357.75   38.75
  -3   0   5 2457.55   48.96
   3   0  -5 2361.47   48.16
   3   0  -5 2382.64   49.70
  -3   0   5 2422.88   49.73
  -3   0   4 1069.02   24.23
   3   0  -4 1107.78   24.82
   3   0  -4 1039.44   29.52
  -3   0   4 1171.96   31.63
   3   0  -4 1125.71   31.74
  -3   0   4 1090.68   31.04
  -3   0   3 3748.49   43.34
   3   0  -3 3885.65   43.86
  -3   0   3 3791.85   53.36
   3   0  -3 3809.45   53.41
  -3   0   3 3812.60   52.21
   3   0  -3 3997.10   52.82
  -3   0   2 3478.30   42.08
   3   0  -2 3422.49   42.33
   3   0  -2 3530.46   48.70
   3   0  -2 3476.60   47.62
  -3   0   2 3662.63   48.86
   3   0  -1   17.78    6.92
  -3   0   1   23.84    7.76
   3   0  -1   33.46    7.28
   3   0   0 4536.35   57.71
  -3   0   0 4564.89   58.65
   3   0   1 1303.48   33.83
   3   0   2 1203.65   35.47
   3   0   3 3200.09   60.55
  -3   0  -4 4515.92   61.40
   3   0   4 4573.05   77.76
  -3   0  -5  768.14   27.78
   3   0   5  813.80   35.86
  -3   0  -6   35.57    8.16
   3   0   6   46.49   10.32
  -3   1  18   37.50   14.50
   3   1 -18   42.67   21.05
  -3   1  17  146.85   28.96
   3   1 -17  131.47   26.39
  -3   1  16   15.18   15.37
   3   1 -16    7.44   13.80
  -3   1  15  175.31   26.43
   3   1 -15  178.66   28.33
  -3   1  14   33.49   14.21
   3   1 -14    7.50   10.76
  -3   1  13  337.63   31.73
   3   1 -13  389.00   34.72
  -3   1  12  152.20   17.11
  -3   1  12  131.02   19.03
   3   1 -12  137.12   21.27
  -3   1  11  101.29   12.90
  -3   1  11  114.45   17.02
   3   1 -11   92.06   16.63
  -3   1  10   77.33   11.02
  -3   1  10   60.53   13.91
   3   1 -10   73.88   16.02
  -3   1   9   17.28    6.18
  -3   1   9   13.89    8.88
   3   1  -9   12.15    8.83
  -3   1   9    6.94    6.35
  -3   1   8  552.26   22.55
  -3   1   8  530.40   28.58
  -3   1   8  538.20   30.03
  -3   1   8  543.57   28.94
   3   1  -8  483.09   29.69
  -3   1   7  183.02   12.06
  -3   1   7  204.20   16.93
  -3   1   7  165.38   15.76
   3   1  -7  182.69   17.97
  -3   1   6  839.24   21.89
  -3   1   6  878.88   30.75
  -3   1   6  842.87   30.94
   3   1  -6  897.68   34.53
   3   1  -5 1323.52   34.00
  -3   1   5 1240.18   23.14
   3   1  -5 1256.97   16.41
  -3   1   5 1313.01   34.09
   3   1  -5 1289.11   37.59
   3   1  -5 1311.71   38.54
  -3   1   5 1261.47   35.04
   3   1  -4  820.46   25.45
  -3   1   4  762.16   15.97
  -3   1   4  818.04   24.90
   3   1  -4  761.93   27.03
   3   1  -4  811.58   28.58
  -3   1   4  771.81   25.37
   3   1  -3  749.37   23.34
  -3   1   3  690.47   15.29
   3   1  -3  711.39   24.46
  -3   1   3  748.05   22.33
   3   1  -3  776.49   25.16
   3   1  -2  915.98   25.38
   3   1  -2  929.53   25.78
   3   1  -2  912.58   25.81
  -3   1   2  920.56   21.54
  -3   1   2  932.73   24.38
  -3   1   2  931.91   21.01
   3   1  -1  502.21   19.98
  -3   1   1  449.29   17.16
   3   1  -1  459.24   18.45
  -3   1   1  523.89   19.12
  -3   1   1  468.74   13.34
   3   1   0 1109.61   30.63
  -3   1   0 1052.07   28.68
   3   1   0 1027.50   28.17
   3   1   1   95.76   10.28
   3   1   2 1321.93   36.27
   3   1   3 1028.67   33.15
  -3   1  -3  986.92   21.48
   3   1   3 1006.98   34.67
   3   1   4  232.39   17.63
   3   1   5  826.47   34.68
   3   1   6   89.56   13.53
   3   1   7  679.06   35.79
  -3   2  19  100.51   21.57
  -3   2  18   63.72   18.06
  -3   2  17    6.25   12.09
   3   2 -17   15.23   12.95
  -3   2  16   27.95   16.45
   3   2 -16   21.22   17.75
  -3   2  15   -1.62   10.20
   3   2 -15   19.15   12.87
  -3   2  14  135.79   21.48
   3   2 -14  154.96   25.68
  -3   2  13  340.45   25.12
  -3   2  13  304.51   29.05
   3   2 -13  371.98   35.07
  -3   2  12  631.74   31.18
  -3   2  12  584.72   37.59
   3   2 -12  582.26   40.76
  -3   2  11   95.29   11.85
  -3   2  11   75.06   14.57
   3   2 -11   93.96   18.32
  -3   2  10  216.50   15.99
  -3   2  10  209.22   20.18
  -3   2  10  235.95   21.30
   3   2 -10  214.64   24.07
  -3   2   9  330.57   17.57
   3   2  -9  320.58   18.03
  -3   2   9  315.26   22.87
   3   2  -9  340.54   27.38
  -3   2   9  347.36   24.35
  -3   2   8   84.07    8.41
   3   2  -8   98.37    9.59
  -3   2   8  103.92   13.57
  -3   2   8  110.37   14.81
   3   2  -8  114.59   16.55
  -3   2   8   98.53   12.64
  -3   2   7  349.17   13.86
  -3   2   7  350.49   20.77
  -3   2   7  400.60   25.60
   3   2  -7  374.39   15.52
   3   2  -7  357.41   24.60
  -3   2   7  357.06   21.50
  -3   2   6  100.01    6.45
  -3   2   6  107.71   11.65
  -3   2   6   92.48   12.75
   3   2  -6   99.08    7.49
   3   2  -6  102.57   14.33
  -3   2   6  111.29   11.68
   3   2  -5  265.30   18.19
   3   2  -5  249.34   19.01
  -3   2   5  260.26   15.83
  -3   2   5  248.11   17.60
  -3   2   5  254.42   14.85
   3   2  -5  251.30    9.83
   3   2  -5  259.79   18.35
   3   2  -4  397.82   20.82
   3   2  -4  379.80   20.65
  -3   2   4  386.65   17.78
  -3   2   4  412.98   16.87
   3   2  -4  403.17   21.35
  -3   2   4  413.20   20.66
  -3   2   4  424.89   21.45
   3   2  -3  389.88   19.71
   3   2  -3  427.36   20.12
   3   2  -3  419.98   20.13
  -3   2   3  406.96   18.69
  -3   2   3  417.37   15.84
  -3   2   3  403.12   18.95
   3   2  -2  500.70   21.61
   3   2  -2  471.44   19.19
   3   2  -2  469.32   19.77
  -3   2   2  454.15   18.52
  -3   2   2  460.20   18.57
  -3   2   2  464.36   17.00
   3   2  -1  380.04   19.51
   3   2  -1  340.67   15.56
   3   2  -1  338.27   16.57
  -3   2   1  334.01   16.79
  -3   2   1  342.35   15.71
  -3   2   1  352.52   15.71
   3   2   0 1387.51   36.22
  -3   2   0 1382.57   17.81
  -3   2   0 1440.24   36.00
   3   2   0 1426.21   25.19
   3   2   0 1378.20   32.60
   3   2   1   58.03   11.04
  -3   2  -1   75.66    9.92
   3   2   1   66.38    8.91
   3   2   1   88.10    8.32
   3   2   2  129.93   13.97
  -3   2  -2  131.18   13.76
   3   2   2  151.27   11.37
   3   2   2  134.13   12.66
   3   2   3  234.46   15.47
   3   2   3  223.62   16.72
   3   2   4  201.09   15.70
   3   2   4  227.06   17.71
   3   2   5  461.20   24.83
   3   2   5  422.41   25.81
   3   2   6  135.76   15.20
  -3   2  -7  195.71   23.21
   3   2   7  230.90   20.63
  -3   2  -8   37.62   14.76
  -3   2  -9  109.63   20.08
  -3   3  19   60.11   16.22
  -3   3  18   16.56   13.39
  -3   3  17   69.66   18.27
   3   3 -17   21.61   17.37
  -3   3  16   35.31   12.78
   3   3 -16   38.38   16.87
  -3   3  15   38.99   15.51
   3   3 -15   35.95   17.46
  -3   3  14   48.57   14.76
   3   3 -14   39.86   17.46
  -3   3  13   69.53   11.36
   3   3 -13   90.50   18.85
  -3   3  13   65.32   14.70
   3   3 -12   26.98   13.85
   3   3 -12   32.54    8.44
  -3   3  12   59.27   13.14
   3   3 -11   76.41   16.85
   3   3 -11   83.60   12.02
  -3   3  11   87.49   15.34
   3   3 -10  106.36   17.99
  -3   3  10   96.43   14.24
  -3   3  10   89.02   14.12
   3   3 -10  115.30   12.62
   3   3  -9  113.67   17.76
  -3   3   9  102.33   13.50
  -3   3   9   93.97   13.11
   3   3  -9  110.87   11.87
  -3   3   8  475.41   25.44
   3   3  -8  474.01   31.37
  -3   3   8  445.58   23.90
   3   3  -8  430.47   20.02
  -3   3   7  148.69   13.79
   3   3  -7  149.50   17.38
  -3   3   7  128.00   12.09
   3   3  -7  160.55   11.67
  -3   3   7  174.75   17.87
   3   3  -6 1745.44   50.02
   3   3  -6 1641.44   49.37
  -3   3   6 1677.98   40.39
  -3   3   6 1761.81   38.13
  -3   3   6 1764.65   51.38
   3   3  -6 1569.78   32.34
  -3   3   6 1758.90   51.66
   3   3  -5   28.84    9.42
  -3   3   5   21.10   10.25
   3   3  -5   26.42   10.08
  -3   3   5   25.91    6.50
   3   3  -5   26.46    9.09
  -3   3   5   22.22    7.22
  -3   3   5   31.14    6.31
   3   3  -4 1355.55   40.34
   3   3  -4 1343.26   38.67
   3   3  -4 1327.31   38.91
  -3   3   4 1330.03   26.98
  -3   3   4 1360.51   39.26
  -3   3   4 1401.14   40.46
   3   3  -3  710.48   28.86
   3   3  -3  750.38   26.95
   3   3  -3  723.34   26.99
  -3   3   3  733.35   26.31
  -3   3   3  709.39   27.80
  -3   3   3  727.97   19.40
   3   3  -2  195.24   16.46
   3   3  -2  197.14   13.34
   3   3  -2  222.53   14.92
  -3   3   2  202.29   12.86
  -3   3   2  204.25   15.37
  -3   3   2  190.44   15.04
  -3   3   2  180.43   10.59
   3   3  -1  886.84   30.98
   3   3  -1  810.65   23.25
  -3   3   1  849.35   29.84
   3   3  -1  823.90   26.00
   3   3  -1  865.78   25.14
  -3   3   1  805.12   27.53
   3   3   0 1391.62   38.92
   3   3   0 1402.73   29.03
   3   3   0 1380.99   33.06
  -3   3   0 1400.36   39.46
   3   3   0 1397.60   31.57
  -3   3   0 1409.96   36.06
   3   3   1  357.06   21.38
  -3   3  -1  353.76   21.71
   3   3   1  351.17   17.69
   3   3   1  356.97   17.38
   3   3   2 1416.35   41.14
  -3   3  -2 1416.35   44.18
   3   3   2 1416.61   35.89
   3   3   2 1416.57   35.88
   3   3   3  283.34   21.75
   3   3   3  283.21   16.63
  -3   3  -3  283.41   22.42
   3   3   3  283.76   19.25
   3   3   3  283.35   18.60
   3   3   4  638.82   31.20
   3   3   4  575.86   24.20
  -3   3  -4  612.34   32.19
   3   3   4  621.42   28.23
   3   3   4  616.19   28.27
   3   3   5  489.64   24.37
  -3   3  -5  562.88   32.40
   3   3   5  514.94   27.69
   3   3   5  524.00   28.19
   3   3   6    8.10    5.83
   3   3   6   11.73    7.68
  -3   3  -7  267.60   27.82
   3   3   7  277.08   21.30
   3   3   7  294.17   24.39
  -3   3  -8  171.11   24.58
   3   3   8  179.03   18.86
  -3   3  -9  126.98   22.48
  -3   4  18   38.44   13.52
   3   4 -17   49.78   22.45
  -3   4  17   54.50   14.22
   3   4 -16   40.76   17.51
  -3   4  16   58.44   15.03
   3   4 -15   16.36   14.81
  -3   4  15    1.24    8.05
   3   4 -14   94.39   24.03
  -3   4  14   56.03   12.88
   3   4 -13   39.89   17.61
  -3   4  13   77.77   15.72
   3   4 -12   85.04   19.12
  -3   4  12  100.14   15.96
   3   4 -12  114.74   15.16
  -3   4  11   69.97   12.70
   3   4 -11   84.76   19.78
  -3   4  11   63.66   12.91
   3   4 -11   97.16   13.20
   3   4 -10  119.06   19.10
  -3   4  10   93.61   13.55
  -3   4  10  113.97   14.35
   3   4 -10  134.97   14.40
  -3   4   9  550.33   17.71
  -3   4   9  503.18   27.12
   3   4  -9  571.65   36.93
  -3   4   9  532.24   26.68
   3   4  -9  543.61   25.80
  -3   4   9  542.92   36.52
  -3   4   8  883.91   17.90
  -3   4   8  918.25   33.52
   3   4  -8  950.94   44.76
  -3   4   8  937.29   32.03
   3   4  -8  913.33   31.41
  -3   4   8  974.64   45.86
  -3   4   7  644.36   26.20
   3   4  -7  689.34   36.28
  -3   4   7  615.60   23.63
  -3   4   7  681.29   35.82
   3   4  -7  591.65   24.48
  -3   4   7  697.49   37.36
  -3   4   6  119.92   17.03
   3   4  -6  110.21   15.29
   3   4  -6   98.38   14.14
  -3   4   6  102.94   10.58
  -3   4   6  115.32    9.75
  -3   4   6  132.47   15.54
   3   4  -5 1131.08   42.09
   3   4  -5 1180.23   40.57
  -3   4   5 1164.81   25.15
  -3   4   5 1217.41   42.30
  -3   4   5 1265.24   44.52
  -3   4   4    0.32    9.67
   3   4  -4   -2.40    8.99
   3   4  -4    8.86    8.21
  -3   4   4   21.35    8.88
   3   4  -4    2.19    6.60
  -3   4   4    6.16    3.62
   3   4  -3 1155.95   39.67
   3   4  -3 1065.51   32.96
   3   4  -3 1135.04   35.40
  -3   4   3 1071.71   21.93
  -3   4   3 1096.51   37.97
   3   4  -2 1873.26   48.83
   3   4  -2 1893.62   39.42
   3   4  -2 1832.48   42.25
  -3   4   2 1819.08   46.93
   3   4  -1  409.30   23.64
   3   4  -1  387.55   16.70
   3   4  -1  396.78   19.22
  -3   4   1  402.84   23.53
  -3   4   1  377.47   22.01
   3   4  -1  408.84   21.05
   3   4   0  595.58   27.83
   3   4   0  554.02   18.09
   3   4   0  553.90   21.95
  -3   4   0  568.89   28.59
  -3   4   0  533.49   25.75
   3   4   0  549.74   23.95
   3   4   1  507.27   26.12
   3   4   1  459.29   16.13
  -3   4  -1  495.04   27.09
   3   4   1  458.72   20.38
   3   4   1  491.31   22.95
   3   4   2  258.14   19.44
  -3   4  -2  249.22   20.07
   3   4   2  223.36   15.00
   3   4   2  238.97   17.52
   3   4   3  353.37   23.05
   3   4   3  310.18   15.17
  -3   4  -3  395.60   26.21
   3   4   3  320.06   18.81
   3   4   3  342.61   21.39
   3   4   4  794.81   35.35
   3   4   4  738.42   25.55
  -3   4  -4  821.96   38.49
   3   4   4  790.46   30.98
   3   4   4  823.58   34.45
   3   4   5   64.21    9.03
   3   4   5   52.72   11.34
   3   4   5   66.67   12.77
   3   4   5   67.01   11.25
   3   4   6  145.39   14.22
   3   4   6  143.38   18.22
   3   4   6  139.06   17.81
   3   4   6  153.13   16.40
  -3   4  -7  470.09   35.58
   3   4   7  526.39   28.04
   3   4   7  560.00   34.09
   3   4   7  494.01   32.64
   3   4   7  528.34   31.40
  -3   4  -8  458.76   37.41
   3   4   8  418.97   26.91
   3   4   8  452.04   32.27
   3   4   8  450.63   33.24
  -3   4  -9  389.74   35.69
   3   4   9  406.52   32.39
   3   4   9  399.20   32.91
   3   4  10   65.39   16.40
   3   4  11   29.68   13.56
   3   4  12   13.75   12.49
   3   4  13   40.24   15.49
   3   4  14  138.73   25.14
   3   4  14  188.36   30.10
   3   4  15   -2.82   16.99
  -3   5  16   28.04   22.79
  -3   5  16   28.52   11.99
   3   5 -16   28.51   22.08
  -3   5  15   77.75   24.94
  -3   5  15   78.59   16.37
   3   5 -15   78.66   16.47
  -3   5  14   49.55   17.97
  -3   5  14   36.11   10.86
   3   5 -14   52.11   17.29
  -3   5  13   77.21   21.09
  -3   5  13   81.95   10.57
  -3   5  13   56.11   12.39
   3   5 -13   66.29   19.40
  -3   5  12   13.95    5.82
  -3   5  12   31.25   14.52
  -3   5  12   16.80    8.02
   3   5 -12   34.54   16.03
  -3   5  11  229.45   28.65
  -3   5  11  228.88   13.68
  -3   5  11  224.71   19.69
   3   5 -11  276.01   22.19
   3   5 -11  233.52   28.36
  -3   5  11  220.13   20.14
  -3   5  10   61.25   16.36
  -3   5  10   72.24    7.14
   3   5 -10   68.67   11.42
  -3   5  10   72.26   11.28
   3   5 -10   76.11   17.14
  -3   5  10   83.98   12.35
  -3   5   9  177.27   22.66
  -3   5   9  120.63    7.15
  -3   5   9  133.62   13.16
   3   5  -9  134.15   14.36
   3   5  -9   98.42   18.10
  -3   5   9  140.77   14.12
  -3   5   8    2.79   11.23
   3   5  -8    1.22   10.87
  -3   5   8    1.30    4.69
   3   5  -8   -3.50    5.60
  -3   5   8   -0.34    4.25
   3   5  -7  537.91   32.92
  -3   5   7  535.77   19.90
  -3   5   7  581.94   36.10
   3   5  -6  106.52   16.17
  -3   5   6  147.02   18.95
   3   5  -6  122.90   15.95
  -3   5   6  127.57    8.66
   3   5  -5  125.72   15.20
   3   5  -5  124.45   17.74
  -3   5   5  127.39   16.77
  -3   5   5  131.13    7.27
   3   5  -4  128.74   16.99
   3   5  -4  129.64   14.29
   3   5  -4  153.74   15.67
  -3   5   4  145.81   17.18
   3   5  -3  392.02   25.92
   3   5  -3  366.21   20.40
   3   5  -3  372.13   21.57
  -3   5   3  406.31   26.27
   3   5  -2  918.83   37.39
   3   5  -2  924.91   28.72
   3   5  -2  903.43   31.01
  -3   5   2  897.11   37.28
   3   5  -1 1929.32   52.50
   3   5  -1 1933.09   37.21
   3   5  -1 1883.26   42.45
   3   5  -1 1955.58   49.96
  -3   5   1 1972.82   53.92
   3   5   0  894.19   35.91
   3   5   0  847.15   22.22
   3   5   0  812.85   27.21
  -3   5   0  895.28   38.18
   3   5   0  867.59   33.34
  -3   5   0  873.26   36.54
   3   5   1  303.52   21.87
   3   5   1  299.57   12.45
   3   5   1  297.21   16.76
  -3   5  -1  326.46   23.99
   3   5   1  315.42   21.03
   3   5   2   87.24   12.98
   3   5   2  103.66    7.72
  -3   5  -2  127.06   16.08
   3   5   2  117.50   10.99
   3   5   2   85.96   12.37
   3   5   3  248.06   21.00
   3   5   3  217.44   11.39
  -3   5  -3  259.64   22.99
   3   5   3  232.71   16.08
   3   5   3  238.29   20.10
   3   5   4  191.91   12.12
   3   5   4  225.81   20.80
   3   5   4  216.59   16.54
   3   5   4  193.57   18.87
   3   5   5  432.21   19.90
   3   5   5  458.45   29.07
   3   5   5  401.95   27.79
   3   5   5  458.12   24.83
   3   5   6  465.50   22.83
   3   5   6  429.66   29.28
   3   5   6  421.36   30.57
   3   5   6  496.25   27.74
   3   5   7  256.82   18.78
   3   5   7  313.70   26.70
   3   5   7  274.66   26.02
   3   5   7  294.68   23.18
   3   5   8  113.02   13.44
   3   5   8  134.89   19.64
   3   5   8  101.38   18.07
   3   5   9  683.41   34.66
   3   5   9  761.61   43.24
   3   5   9  850.09   48.64
   3   5  10  164.51   24.63
   3   5  10  162.29   22.66
   3   5  11   35.98   14.53
   3   5  11   54.10   16.73
   3   5  12   35.55   14.61
   3   5  12   13.96   13.63
   3   5  13   43.79   15.44
   3   5  13   23.61   16.18
   3   5  14  124.79   25.84
   3   5  15   53.00   18.73
  -3   6  16   82.90   24.55
   3   6 -16  121.49   29.46
  -3   6  15  232.90   34.56
   3   6 -15  225.57   35.68
  -3   6  14   25.55   14.09
  -3   6  14   17.16    8.07
   3   6 -14    2.31   15.91
  -3   6  13   73.92   20.56
  -3   6  13   64.92   12.06
   3   6 -13   75.62   21.79
  -3   6  12  263.49   32.18
   3   6 -12  259.22   31.75
  -3   6  12  234.04   20.50
  -3   6  11  501.61   16.46
  -3   6  11  430.18   26.23
   3   6 -11  478.92   39.69
  -3   6  11  453.41   25.53
   3   6 -11  430.82   28.82
  -3   6  11  500.21   41.66
  -3   6  10   92.90   18.33
  -3   6  10   73.29    5.68
   3   6 -10   81.38   19.01
  -3   6  10   87.67   11.94
   3   6 -10  112.13   15.09
  -3   6  10   65.16    9.82
   3   6  -9  382.58   32.64
  -3   6   9  322.05   19.67
  -3   6   9  328.97   18.09
   3   6  -9  354.47   24.53
  -3   6   9  377.53   33.53
   3   6  -8  468.52   33.76
  -3   6   8  466.29   18.53
  -3   6   8  465.79   35.39
   3   6  -7   13.11   10.59
  -3   6   7   11.12   10.20
  -3   6   7   10.22    3.75
   3   6  -6  111.06   16.08
  -3   6   6  106.00   16.99
   3   6  -6   82.13   15.64
   3   6  -5    9.15    7.17
   3   6  -5    8.46    9.52
  -3   6   5   14.44    9.33
   3   6  -4  221.58   18.49
   3   6  -4  243.36   22.88
  -3   6   4  243.91   23.07
   3   6  -3    8.10    9.98
   3   6  -3    4.33    6.44
   3   6  -3   15.48    7.14
  -3   6   3    8.36    8.91
   3   6  -2   85.08   14.58
   3   6  -2   72.89    9.85
   3   6  -2   88.58   10.98
  -3   6   2   83.88   15.22
   3   6  -1  541.90   30.80
   3   6  -1  517.59   20.05
   3   6  -1  556.34   24.13
  -3   6   1  571.72   32.61
   3   6  -1  554.29   30.04
   3   6   0  570.85   30.94
   3   6   0  557.80   18.17
   3   6   0  540.19   23.02
  -3   6   0  576.01   33.38
   3   6   0  595.74   31.24
  -3   6   0  549.71   32.11
   3   6   1   53.16   12.53
   3   6   1   49.37    5.16
  -3   6  -1   50.99   11.20
   3   6   1   63.13   12.49
   3   6   1   54.21    7.81
   3   6   2   32.41    4.03
   3   6   2   28.57   10.15
   3   6   2   28.35    9.13
   3   6   2   35.78    6.67
   3   6   3  342.19   25.29
   3   6   3  307.22   10.86
   3   6   3  318.93   18.27
   3   6   3  288.61   23.50
   3   6   4  116.53    7.94
   3   6   4  116.99   17.52
   3   6   4  120.81   16.82
   3   6   4  124.78   12.52
   3   6   5    6.53    3.99
   3   6   5    8.49    9.03
   3   6   5   19.39    9.90
   3   6   5   15.25    6.41
   3   6   6   83.15    9.33
   3   6   6   88.57   15.57
   3   6   6   93.67   17.19
   3   6   6   81.93   11.66
   3   6   7  176.06   14.25
   3   6   7  170.19   22.25
   3   6   7  172.93   20.41
   3   6   7  182.15   18.01
   3   6   8   70.78   10.23
   3   6   8   70.74   15.47
   3   6   8   67.94   16.32
   3   6   8   79.92   13.30
   3   6   9  102.04   18.94
   3   6   9   98.92   20.39
   3   6  10   29.37   12.98
   3   6  10   17.43   12.69
   3   6  11   57.63   15.47
   3   6  11   62.50   18.80
   3   6  12  166.31   24.02
   3   6  12  125.90   23.57
   3   6  13  112.76   24.58
   3   6  14   -3.90   12.79
  -3   7  15  -35.56   19.79
   3   7 -15    3.36   15.46
  -3   7  14   11.84   14.77
   3   7 -14   11.69   15.48
  -3   7  13   49.74   19.16
   3   7 -13   44.60   19.45
  -3   7  12    3.39   15.21
   3   7 -12    5.54   12.33
  -3   7  12    3.68    5.31
   3   7 -11    4.60   10.05
  -3   7  11   17.38   14.34
  -3   7  11    0.62    4.16
  -3   7  10   99.04   22.36
  -3   7  10  102.09   10.43
   3   7 -10   98.39   20.51
  -3   7   9  200.41   28.11
  -3   7   9  219.63   12.14
   3   7  -9  205.22   25.65
   3   7  -8   89.72   17.31
  -3   7   8   95.10   18.97
   3   7  -7   84.06   16.74
  -3   7   7   87.47   18.18
   3   7  -6    6.06    9.19
  -3   7   6   11.25   10.60
   3   7  -6    8.44   11.35
   3   7  -5  329.46   24.56
   3   7  -5  367.85   30.01
  -3   7   5  367.93   30.59
   3   7  -4  500.43   27.83
   3   7  -4  470.35   32.49
  -3   7   4  478.12   33.79
   3   7  -3  339.64   21.46
   3   7  -3  361.50   28.21
  -3   7   3  361.82   28.68
   3   7  -2   57.27   13.41
   3   7  -2   52.75    9.05
   3   7  -2   52.56    9.20
  -3   7   2   81.29   15.41
   3   7  -1   44.56   11.36
   3   7  -1   37.49    6.73
   3   7  -1   43.24    7.81
  -3   7   1   39.54   11.50
   3   7  -1   46.26   12.18
   3   7   0   61.95   13.89
   3   7   0   30.96    5.40
   3   7   0   31.20    6.59
   3   7   0   44.94   13.04
  -3   7   0   39.83   12.31
   3   7   1   29.52   10.73
   3   7   1   22.88    3.46
   3   7   1   29.55    6.65
   3   7   1   21.54    9.21
   3   7   2   -0.11    8.49
   3   7   2    4.10    4.29
   3   7   2    5.62    9.04
   3   7   3    5.96    9.23
   3   7   3   16.17    5.88
   3   7   3   18.80    9.91
   3   7   4    7.03    9.32
   3   7   4   11.34    5.05
   3   7   4   13.55    9.87
   3   7   5  172.49    7.16
   3   7   5  187.42   21.06
   3   7   5  190.56   22.06
   3   7   5  170.20   14.81
   3   7   6  121.02    8.35
   3   7   6  121.86   17.76
   3   7   6   91.66   16.66
   3   7   6  125.81   13.64
   3   7   7   74.07    7.95
   3   7   7   74.85   17.54
   3   7   7   87.96   16.66
   3   7   7   84.03   12.20
   3   7   8  205.43   23.28
   3   7   8  201.72   25.34
   3   7   9   11.91   11.41
   3   7   9    9.54   11.83
   3   7  10   62.26   19.02
   3   7  10   69.72   16.71
   3   7  11   41.58   18.18
   3   7  11   41.45   14.02
   3   7  12   32.72   15.20
   3   7  13   22.44   16.96
   3   7  14    7.50   14.02
   3   8 -15   10.64   13.60
  -3   8  15   38.67   18.68
   3   8 -14    7.18   14.44
  -3   8  14  -11.66   18.43
   3   8 -13  121.34   26.62
  -3   8  13  122.46   27.38
   3   8 -12   40.88   17.87
  -3   8  12   32.08   18.47
   3   8 -11  102.99   22.71
  -3   8  11   98.88   22.81
   3   8 -10   14.89   12.66
  -3   8  10   13.21   12.94
   3   8  -9   80.36   18.41
  -3   8   9   62.24   16.34
   3   8  -8   95.62   19.35
  -3   8   8   56.92   17.49
   3   8  -7   94.42   17.21
  -3   8   7   80.44   18.49
   3   8  -6  223.28   22.37
  -3   8   6  210.16   26.37
   3   8  -5   29.86   11.26
   3   8  -5   -3.19   12.65
  -3   8   5   30.31   14.22
   3   8  -4  161.84   17.52
   3   8  -4  165.39   22.53
  -3   8   4  189.12   24.19
   3   8  -3   97.23   12.99
   3   8  -3  109.42   18.05
  -3   8   3   98.82   18.42
   3   8  -2  127.24   12.60
   3   8  -2  166.96   20.99
  -3   8   2  169.70   21.94
   3   8  -1  159.76   20.09
   3   8  -1  163.04   12.21
   3   8  -1  152.47   14.03
  -3   8   1  174.50   21.70
   3   8   0  290.01   25.68
   3   8   0  314.11   13.63
   3   8   0  299.15   18.32
   3   8   0  274.69   26.42
   3   8   1   15.86    9.26
   3   8   1    5.12    4.83
   3   8   1   11.03   10.40
   3   8   2  163.73   19.79
   3   8   2  167.65   12.92
   3   8   2  163.66   21.37
   3   8   3   36.92   10.94
   3   8   3   35.02    6.63
   3   8   3   50.57   13.51
   3   8   4   32.96   12.02
   3   8   4   36.83   13.27
   3   8   4   34.03    6.69
   3   8   5  314.20   26.65
   3   8   5  300.14   18.44
   3   8   5  269.56   27.81
   3   8   6  314.13   27.57
   3   8   6  267.13   29.10
   3   8   7   13.38    9.08
   3   8   7   20.54   13.58
   3   8   8   -0.24    9.89
   3   8   8  -12.01   12.04
   3   8   9    7.42   13.71
   3   8   9    3.49    8.54
   3   8  10   29.17   15.83
   3   8  10   49.54   14.29
   3   8  11   -5.91   14.47
   3   8  12   41.80   15.22
   3   8  13   22.98   14.81
   3   9 -14   47.49   21.95
  -3   9  14   19.59   16.62
   3   9 -13   11.61   13.29
  -3   9  13  -27.08   17.05
   3   9 -12   51.87   20.15
  -3   9  12   62.88   17.46
   3   9 -11    8.42   13.82
  -3   9  11    2.43   14.04
   3   9 -10   96.99   21.46
  -3   9  10  110.29   23.53
   3   9  -9   -4.51    9.76
  -3   9   9   -8.45   13.44
   3   9  -8   37.85   14.08
  -3   9   8   82.45   20.23
   3   9  -7   21.05   12.40
  -3   9   7    5.17   11.40
   3   9  -6  639.74   38.73
  -3   9   6  618.38   44.04
   3   9  -5  250.50   23.73
   3   9  -5  241.09   28.26
  -3   9   5  317.50   32.03
   3   9  -4  124.86   15.86
   3   9  -4  144.55   21.77
  -3   9   4  147.08   22.01
   3   9  -3   79.66   12.96
   3   9  -3   99.79   19.26
  -3   9   3   88.89   19.24
   3   9  -2   89.60   11.32
   3   9  -2   96.08   18.23
  -3   9   2   98.29   20.54
   3   9  -1  179.31   13.14
   3   9  -1  174.36   22.31
  -3   9   1  218.54   26.15
   3   9   0  169.61   21.33
   3   9   0  137.94    8.95
   3   9   0  163.13   14.11
   3   9   0  140.39   21.88
   3   9   1  368.01   30.03
   3   9   1  406.83   20.09
   3   9   1  391.10   33.49
   3   9   2   -0.79    9.67
   3   9   2   -5.74    3.74
   3   9   2    8.31   11.37
   3   9   3    2.32    9.25
   3   9   3   -2.56    3.99
   3   9   3   -0.26   11.28
   3   9   4  455.32   33.00
   3   9   4  421.86   35.36
   3   9   5  111.89   18.14
   3   9   5  107.19   20.56
   3   9   6   36.33   13.19
   3   9   6   13.03   12.38
   3   9   7  168.08   22.03
   3   9   7  150.20   24.36
   3   9   8   12.29    9.64
   3   9   8   40.77   16.14
   3   9   9   24.97   12.57
   3   9   9   35.49   12.65
   3   9  10   48.35   18.01
   3   9  11    0.16   11.13
   3   9  12  -32.65   17.07
   3  10 -13   -4.36   15.25
  -3  10  13   -4.67   12.80
   3  10 -12  142.91   28.68
  -3  10  12   55.77   21.40
   3  10 -11    4.29   13.47
  -3  10  11   18.63   11.54
   3  10 -10   54.27   18.68
  -3  10  10   72.49   19.50
   3  10  -9   99.31   21.37
  -3  10   9  115.01   23.79
   3  10  -8   80.80   19.35
  -3  10   8   64.13   19.54
   3  10  -7  141.41   21.74
  -3  10   7  109.82   23.34
   3  10  -6    8.46    8.41
  -3  10   6  -17.18   13.01
   3  10  -5  354.19   28.03
  -3  10   5  345.60   35.30
   3  10  -4  130.00   17.07
   3  10  -4  129.78   21.96
  -3  10   4  117.03   22.52
   3  10  -3   92.99   13.69
   3  10  -3   81.70   19.36
  -3  10   3   57.07   16.55
   3  10  -2  287.11   19.48
   3  10  -2  238.85   26.94
  -3  10   2  298.56   31.71
   3  10  -1   71.86    8.97
   3  10  -1   96.34   19.98
  -3  10   1   92.93   19.57
   3  10   0  470.41   36.33
   3  10   0  456.95   37.95
   3  10   1  247.35   26.79
   3  10   1  177.36   24.33
   3  10   2   68.64   15.51
   3  10   2   80.49   18.41
   3  10   3   41.06   13.77
   3  10   3   23.40   14.22
   3  10   4  166.57   22.12
   3  10   4  150.42   23.32
   3  10   5  274.63   27.33
   3  10   5  280.17   31.80
   3  10   6  124.40   19.03
   3  10   6  109.62   21.92
   3  10   7   17.00    9.78
   3  10   7   21.42   12.88
   3  10   8  -11.84    9.99
   3  10   8    8.04   12.57
   3  10   9   -6.31   11.84
   3  10  10   46.99   16.91
   3  10  11   19.40   12.96
   3  11 -13   40.15   21.05
   3  11 -12  -27.10   17.58
   3  11 -11   26.45   17.08
  -3  11  11   44.80   18.56
   3  11 -10   -5.73   14.31
  -3  11  10  -11.18   10.69
   3  11  -9  136.65   23.02
  -3  11   9  100.11   23.35
   3  11  -8   12.63   13.79
  -3  11   8   41.49   18.95
   3  11  -7  180.96   25.04
  -3  11   7  259.46   33.87
   3  11  -6   94.68   18.11
  -3  11   6   67.41   21.29
   3  11  -5   25.94   11.05
  -3  11   5   23.40   14.15
   3  11  -4   24.33    9.62
   3  11  -4   37.62   14.63
  -3  11   4   65.24   18.99
   3  11  -3   56.81   11.31
   3  11  -3   63.69   17.48
   3  11  -2   84.58   11.58
   3  11  -2   87.31   18.31
  -3  11   2  103.22   21.46
   3  11  -1  118.32   20.31
  -3  11   1  145.38   24.92
   3  11   0   14.03   11.81
   3  11   1   42.17   14.67
   3  11   1   32.74   15.40
   3  11   2  113.66   20.12
   3  11   2   89.43   21.08
   3  11   3  118.71   20.03
   3  11   3  169.67   25.98
   3  11   4  232.10   26.45
   3  11   4  284.53   33.74
   3  11   5   35.47   13.43
   3  11   5   45.91   17.04
   3  11   6  140.46   21.10
   3  11   6  121.46   23.83
   3  11   7    7.88   10.80
   3  11   7   -9.16   11.14
   3  11   8    6.86    9.98
   3  11   9   42.94   15.24
   3  11  10  126.45   27.95
   3  12 -12   53.06   19.76
   3  12 -11  -30.63   18.78
   3  12 -10   72.41   20.73
  -3  12  10   71.55   20.59
   3  12  -9   14.62   14.03
  -3  12   9   15.87   13.62
   3  12  -8   51.53   17.30
  -3  12   8   57.18   21.71
   3  12  -7   74.22   16.93
  -3  12   7   86.49   21.44
   3  12  -6   14.06   10.22
  -3  12   6   53.84   18.49
   3  12  -5   75.69   14.62
  -3  12   5  100.70   21.86
   3  12  -4   11.89    8.47
  -3  12   4    9.03   14.72
   3  12  -3  119.17   22.97
  -3  12   3  122.66   23.97
   3  12  -2   44.49   16.01
  -3  12   2   27.46   15.25
   3  12  -1   69.14   16.48
   3  12   0   63.52   17.49
   3  12   1   51.97   16.71
   3  12   1   42.09   16.78
   3  12   2   35.76   14.72
   3  12   2   32.18   15.11
   3  12   3   84.47   18.26
   3  12   3   77.05   19.67
   3  12   4   32.75   13.08
   3  12   4   -6.86   11.45
   3  12   5  -10.25    8.67
   3  12   5   10.29    9.05
   3  12   6   18.40   15.53
   3  12   7   21.84   14.33
   3  12   8   17.14   11.76
   3  12   9   56.23   18.98
   3  13 -11   38.03   18.61
   3  13 -10   26.42   16.50
   3  13  -9    2.91   13.11
  -3  13   8    1.45   10.15
  -3  13   7   35.56   19.24
  -3  13   6   64.70   21.64
  -3  13   5   67.95   20.67
  -3  13   4   22.79   15.35
  -3  13   3   19.33   14.67
   3  13  -2   51.26   15.89
   3  13  -1   27.91   15.67
   3  13   0   18.38   13.68
   3  13   1   36.80   16.20
   3  13   2   16.95   14.54
   3  13   2   10.28   10.45
   3  13   3   62.03   17.87
   3  13   3   52.70   17.88
   3  13   4   25.11   12.73
   3  13   4   42.41   17.14
   3  13   5  -13.55   13.02
   3  13   6  123.34   24.82
   3  13   7   20.57   15.72
  -3  14   4   39.30   17.71
  -3  14   3   77.88   21.08
   3  14  -1   22.98   17.47
   3  14   0    3.93   14.66
   3  14   1  -12.06   13.95
   3  14   2   18.26   13.53
   3  14   3   48.10   19.93
   3  14   4  138.43   26.87
  -4 -15   6   33.39   19.23
   4 -15  -6   42.73   19.43
  -4 -15   5   43.17   18.39
   4 -15  -5   93.58   23.59
  -4 -15   4   90.48   25.29
  -4 -15   3   62.41   18.45
   4 -14  -8   40.38   20.81
  -4 -14   8   40.43   17.56
  -4 -14   7   59.13   18.63
   4 -14  -7   47.10   18.56
  -4 -14   6   23.23   13.88
   4 -14  -6   23.79   13.95
   4 -14  -5   28.38   13.20
  -4 -14   5   18.22   13.08
  -4 -14   4  -17.55   16.30
   4 -14  -4   13.46   11.75
  -4 -14   3   44.76   18.51
   4 -14  -3   54.41   21.73
   4 -14  -3   41.44   14.75
  -4 -14   2  256.98   34.69
   4 -14  -2  266.57   38.07
  -4 -14   1    4.14   13.82
   4 -14  -1   17.17   16.45
  -4 -14   0   24.62   15.93
   4 -14   0   71.73   24.32
  -4 -14  -1   38.00   17.37
  -4 -13  11   32.54   16.57
  -4 -13  10   46.86   17.03
  -4 -13   9    0.28   11.52
   4 -13  -9   18.45   18.39
  -4 -13   9   12.72   10.48
   4 -13  -8   38.82   14.19
  -4 -13   8   37.08   15.24
   4 -13  -8   14.81   15.02
   4 -13  -7   14.02   13.31
  -4 -13   7   16.82   14.20
   4 -13  -7   42.72   17.71
   4 -13  -6   30.11   15.26
  -4 -13   6   -3.96   11.90
   4 -13  -6   24.87   14.86
   4 -13  -5   18.85   17.31
  -4 -13   5   38.66   16.61
   4 -13  -5   16.74   12.00
   4 -13  -4   63.01   18.34
  -4 -13   4   66.94   21.23
   4 -13  -4   44.55   17.95
  -4 -13   3   90.08   22.55
   4 -13  -3   89.23   23.61
   4 -13  -3   74.74   18.61
  -4 -13   2   28.43   15.79
   4 -13  -2   29.99   15.70
   4 -13  -2   17.59   12.15
  -4 -13   1   12.02   13.39
   4 -13  -1   -7.10   12.18
   4 -13  -1    6.65    6.42
  -4 -13   0   33.22   16.28
   4 -13   0   27.96   18.25
   4 -13   1   37.99   18.22
   4 -13   2   17.13   14.67
   4 -13   3   71.23   20.11
   4 -13   4   64.47   20.98
  -4 -12  12    3.08   12.47
   4 -12 -11   50.54   19.03
  -4 -12  11   31.42   17.08
   4 -12 -10   -9.46   11.78
  -4 -12  10   13.65   12.65
   4 -12  -9   56.02   20.70
  -4 -12   9   13.42   12.24
   4 -12  -9   23.30   13.90
  -4 -12   9   24.59   11.96
   4 -12  -8   52.21   18.31
  -4 -12   8   23.24   15.71
   4 -12  -8   42.35   17.89
  -4 -12   8   20.65   12.65
   4 -12  -7   64.47   20.65
  -4 -12   7   54.86   15.97
   4 -12  -7   54.35   19.59
  -4 -12   7   62.26   16.44
   4 -12  -6  -15.80   11.93
  -4 -12   6   -4.95   13.63
   4 -12  -6  -10.80   10.98
  -4 -12   6    1.42    7.62
   4 -12  -5   -7.15   14.97
  -4 -12   5  -11.80   13.12
   4 -12  -5   -8.93   12.03
  -4 -12   5   -5.90    9.89
  -4 -12   4   53.15   17.20
   4 -12  -4    7.05   14.01
   4 -12  -4   50.11   15.54
  -4 -12   4   42.62   13.08
  -4 -12   3   34.31   15.16
   4 -12  -3   18.49   14.55
   4 -12  -3   20.72   12.06
  -4 -12   2   30.56   15.37
   4 -12  -2   10.18   15.04
   4 -12  -2   31.35   12.99
  -4 -12   1  231.06   30.77
   4 -12  -1  175.31   22.56
   4 -12  -1  186.14   29.27
   4 -12   0   81.64   15.70
   4 -12   0   14.86   16.01
   4 -12   1   92.92   22.78
   4 -12   2   85.49   22.10
   4 -12   3   45.53   21.68
   4 -12   4   11.29    7.30
   4 -12   4   15.58   17.13
   4 -12   5   25.35   13.06
   4 -12   6   31.12   13.80
  -4 -12  -6   34.24   15.45
   4 -12   7    6.62   10.67
   4 -12   8   55.82   19.77
   4 -12   9   18.01   18.41
  -4 -11  13  250.96   35.64
  -4 -11  12   19.19   15.98
  -4 -11  11   53.82   18.39
  -4 -11  10   67.34   18.68
   4 -11  -9   70.37   19.35
  -4 -11   9   65.07   17.59
   4 -11  -9   75.11   19.64
  -4 -11   9   68.79   17.93
   4 -11  -8   67.56   20.28
  -4 -11   8   68.64   16.26
   4 -11  -8  104.05   22.68
  -4 -11   8   90.65   19.61
   4 -11  -7  119.65   23.88
   4 -11  -7   95.25   22.29
  -4 -11   7   89.55   18.59
  -4 -11   7   87.12   18.42
   4 -11  -6   22.97   14.76
  -4 -11   6    4.26   10.81
   4 -11  -6  -15.46   12.61
  -4 -11   6    9.25   10.44
   4 -11  -5   57.80   17.79
  -4 -11   5   76.08   17.17
   4 -11  -5   88.04   18.33
  -4 -11   5   99.10   16.72
  -4 -11   4   26.52   14.99
   4 -11  -4    0.21    9.74
   4 -11  -4   11.96   10.19
  -4 -11   4   -2.55    7.35
  -4 -11   3   26.67   13.87
   4 -11  -3   12.98   12.28
   4 -11  -3   35.32   12.96
  -4 -11   3   51.95   12.52
  -4 -11   2   38.13   14.92
   4 -11  -2   28.21   16.82
   4 -11  -2   38.02   13.47
  -4 -11   2   29.86    8.99
   4 -11  -1  133.22   24.51
   4 -11  -1  175.31   21.29
  -4 -11   1  130.43   15.01
   4 -11   0   13.91    6.45
   4 -11   0   27.78   13.23
   4 -11   0    5.78    7.61
   4 -11   1  127.57   16.72
   4 -11   1  174.16   26.71
   4 -11   1  154.87   17.90
   4 -11   2   71.60   20.04
   4 -11   3  209.29   30.37
   4 -11   4   18.15   10.81
  -4 -11  -7   38.91   15.89
  -4 -11  -8   22.59   13.01
  -4 -10  14   32.19   16.93
  -4 -10  13    6.96   15.34
  -4 -10  12   19.78   14.42
  -4 -10  11    8.46   13.33
  -4 -10  10   79.63   21.72
  -4 -10   9   21.30   14.38
  -4 -10   9   51.45   14.25
   4 -10  -9   67.85   19.98
   4 -10  -8   88.26   21.77
  -4 -10   8  103.12   18.45
   4 -10  -8  112.50   23.19
  -4 -10   8  126.77   22.08
   4 -10  -7  251.06   31.33
  -4 -10   7  234.47   26.48
  -4 -10   7  217.98   24.74
   4 -10  -7  236.45   29.63
   4 -10  -6  150.49   23.88
  -4 -10   6  122.98   19.34
   4 -10  -6  125.82   22.14
  -4 -10   6  101.45   17.60
   4 -10  -5   72.72    8.82
   4 -10  -5   68.93   18.79
  -4 -10   5   63.68   16.66
   4 -10  -5   53.74   15.31
  -4 -10   5   68.77   14.90
   4 -10  -4  135.96   14.99
   4 -10  -4  103.25   11.36
  -4 -10   4  124.85   15.83
  -4 -10   4  138.52   21.75
   4 -10  -4  104.19   22.04
   4 -10  -4  140.52   21.37
  -4 -10   4  117.09   16.90
   4 -10  -3  158.44   16.87
  -4 -10   3  119.72   13.81
  -4 -10   3  126.87   20.71
   4 -10  -3  139.56   22.72
   4 -10  -3  143.23   19.57
  -4 -10   3  151.40   17.97
   4 -10  -2   13.98    7.16
   4 -10  -2    7.03   14.89
   4 -10  -2   -2.25    3.45
   4 -10  -2    5.95    9.80
  -4 -10   2    0.25    6.35
   4 -10  -1  420.24   27.24
   4 -10  -1  388.46   28.18
   4 -10  -1  426.97   38.29
  -4 -10   1  377.02   23.98
   4 -10   0  189.84   26.82
   4 -10   0  241.35   21.54
  -4 -10   0  223.05   18.17
   4 -10   1   13.91   11.33
   4 -10   1   32.11    8.83
  -4 -10  -1   35.43    8.18
   4 -10   2  282.81   32.23
   4 -10   2  267.23   19.98
   4 -10   3   79.44   22.03
   4 -10   4  552.58   45.37
  -4 -10  -7  171.74   28.98
  -4 -10  -8   16.65   16.78
  -4 -10  -9   13.81   12.05
  -4  -9  14   75.94   23.38
  -4  -9  13   50.32   20.85
  -4  -9  12  139.86   25.73
  -4  -9  11   48.16   16.45
  -4  -9  10    4.86   15.45
  -4  -9   9   -4.04   12.53
  -4  -9   9    3.08    9.46
   4  -9  -8  108.50   21.14
  -4  -9   8   69.21   17.35
  -4  -9   8   71.20   15.29
   4  -9  -7   46.74   16.17
  -4  -9   7   46.42   13.08
   4  -9  -7   52.85   16.60
  -4  -9   7   62.59   15.50
   4  -9  -7   53.63    7.01
   4  -9  -6  516.39   20.78
  -4  -9   6  555.64   36.37
   4  -9  -6  548.76   39.71
   4  -9  -6  570.45   42.24
  -4  -9   6  553.55   36.04
   4  -9  -6  530.25   20.94
   4  -9  -6  563.99   21.53
   4  -9  -5  367.65   20.17
   4  -9  -5  409.86   33.25
  -4  -9   5  403.31   30.05
   4  -9  -5  382.75   35.31
  -4  -9   5  378.43   30.21
   4  -9  -5  398.91   19.79
   4  -9  -5  373.49   19.23
   4  -9  -4  219.42   17.30
  -4  -9   4  232.50   21.88
   4  -9  -4  229.93   24.11
  -4  -9   4  234.56   24.92
   4  -9  -4  248.91   28.65
   4  -9  -4  209.47   15.78
  -4  -9   4  225.36   20.10
   4  -9  -3  259.21   19.99
  -4  -9   3  254.22   19.67
   4  -9  -3  227.97   17.52
   4  -9  -3  269.54   24.83
   4  -9  -3  263.99   10.53
  -4  -9   3  247.37   26.42
   4  -9  -3  250.67   27.59
   4  -9  -3  257.40   10.26
  -4  -9   3  246.99   21.99
   4  -9  -2  269.64   21.99
   4  -9  -2  277.90   20.55
  -4  -9   2  274.06   18.42
  -4  -9   2  255.50   21.02
   4  -9  -2  307.08   25.25
   4  -9  -2  272.83   28.96
   4  -9  -2  279.02   15.34
   4  -9  -1  359.36   24.98
   4  -9  -1  372.93   26.25
   4  -9  -1  396.75   35.47
  -4  -9   1  390.69   24.30
   4  -9  -1  409.50   21.59
   4  -9   0   96.78   14.53
   4  -9   0   87.88   12.99
   4  -9   0   68.44   17.75
  -4  -9   0   88.40   12.68
   4  -9   0   78.50   11.51
   4  -9   1   60.17   10.59
   4  -9   1   43.54   15.43
  -4  -9  -1   58.30    9.66
   4  -9   1   62.16   11.13
   4  -9   2  424.68   37.35
   4  -9   2  432.05   22.89
  -4  -9  -2  413.70   22.71
   4  -9   3  137.06   11.87
   4  -9   3  186.46   26.28
   4  -9   4  225.91   29.02
  -4  -9  -7   93.61   22.05
  -4  -9  -8   64.80   21.03
  -4  -9  -9    5.90   12.75
  -4  -9 -10    8.01   12.81
  -4  -8  15    7.60   15.49
  -4  -8  14  -10.96   14.32
  -4  -8  13    8.93   17.56
  -4  -8  12   15.35   14.48
  -4  -8  11   67.69   18.87
   4  -8 -10   65.96    9.36
  -4  -8  10   81.27   18.65
   4  -8  -9  124.85   11.73
  -4  -8   9  145.44   22.97
  -4  -8   9  101.88   15.85
   4  -8  -8  147.50   12.27
  -4  -8   8  181.16   20.28
  -4  -8   8  149.74   21.32
   4  -8  -8  143.46   23.49
   4  -8  -7   28.17    6.49
  -4  -8   7   28.80   10.64
  -4  -8   7   27.05   12.26
   4  -8  -6   10.82    4.01
   4  -8  -6   16.36    5.88
   4  -8  -6    7.79   12.21
  -4  -8   6    9.34    9.04
   4  -8  -6   31.41   15.66
  -4  -8   6    2.03   10.47
   4  -8  -5   71.20    8.68
   4  -8  -5   65.82    8.97
  -4  -8   5   51.40   10.65
   4  -8  -5   57.79   14.61
  -4  -8   5   59.78   13.46
   4  -8  -5   62.35   15.48
  -4  -8   5   79.25   16.18
   4  -8  -4   19.19    5.49
  -4  -8   4   19.81    8.31
   4  -8  -4   36.76    7.39
  -4  -8   4   38.96   12.83
   4  -8  -4   12.81    8.33
   4  -8  -4   21.05   10.77
  -4  -8   4   39.98   11.44
   4  -8  -3  277.51   19.20
  -4  -8   3  250.06   18.81
   4  -8  -3  252.65   18.23
   4  -8  -3  261.29   23.35
  -4  -8   3  266.78   21.79
   4  -8  -3  254.35   11.97
   4  -8  -3  255.77   27.02
   4  -8  -2   15.56    6.80
  -4  -8   2   10.35    5.17
   4  -8  -2    6.70    6.24
   4  -8  -2   30.49   13.56
   4  -8  -2    1.43    7.58
   4  -8  -2    8.54    4.32
  -4  -8   2   11.18    8.07
   4  -8  -1  705.47   34.84
   4  -8  -1  753.41   34.56
   4  -8  -1  715.86   32.75
   4  -8  -1  617.20   40.81
  -4  -8   1  724.32   31.60
   4  -8  -1  689.85   27.76
   4  -8   0   87.59   13.78
   4  -8   0   94.57   14.03
   4  -8   0   68.19   16.40
   4  -8   0   69.98   10.98
  -4  -8   0   90.03   12.11
   4  -8   0   86.55   11.90
   4  -8   1   51.84   16.36
   4  -8   1   42.63    8.26
  -4  -8  -1   43.67    9.32
   4  -8   1   60.99   11.06
   4  -8   2   77.56    9.74
   4  -8   2   85.44   18.09
  -4  -8  -2   72.22   10.60
   4  -8   3   14.05    4.45
   4  -8   3   37.72   15.20
   4  -8   4    9.08    3.70
  -4  -8  -7   50.19   17.62
  -4  -8  -8    2.85   13.81
  -4  -8  -9   -3.03   11.11
  -4  -8 -10    8.22   10.46
  -4  -8 -11   63.89   18.95
  -4  -8 -12   80.03   24.15
  -4  -7  15   12.41   13.39
  -4  -7  14   -0.41   14.33
  -4  -7  13   34.69   16.07
  -4  -7  12  170.41   27.31
   4  -7 -12  153.09   16.69
  -4  -7  11   26.45   14.39
   4  -7 -11   63.89   11.29
  -4  -7  10  230.03   28.34
   4  -7 -10  220.37   17.59
  -4  -7   9   27.47   15.10
   4  -7  -9   41.18    8.85
  -4  -7   8  143.81   20.85
  -4  -7   8  139.52   16.68
   4  -7  -8  135.63   12.73
  -4  -7   7   -3.10    8.21
   4  -7  -7   -6.34    9.34
  -4  -7   7   -5.96   11.23
   4  -7  -7    0.06    4.69
   4  -7  -6  239.51    9.33
  -4  -7   6  256.23   24.26
   4  -7  -6  238.67   24.62
   4  -7  -6  263.39   25.91
  -4  -7   6  247.30   20.79
   4  -7  -6  244.37   15.77
   4  -7  -5  320.95   14.68
  -4  -7   5  297.78   24.59
   4  -7  -5  300.56   27.53
   4  -7  -5  318.95   26.30
  -4  -7   5  350.19   24.47
   4  -7  -5  332.68   18.65
  -4  -7   5  333.94   24.24
   4  -7  -4  352.42   17.65
  -4  -7   4  396.02   24.68
  -4  -7   4  365.79   25.78
   4  -7  -4  345.74   11.51
   4  -7  -4  338.17   25.83
  -4  -7   4  349.94   25.30
   4  -7  -4  373.33   29.72
   4  -7  -3   72.31    9.42
  -4  -7   3   65.97   10.45
   4  -7  -3   52.55   13.77
   4  -7  -3   54.97   11.54
  -4  -7   3   60.24   11.09
   4  -7  -3   60.01    6.54
   4  -7  -2  240.66   18.03
   4  -7  -2  218.24   17.11
  -4  -7   2  216.41   15.62
  -4  -7   2  228.50   18.60
   4  -7  -2  201.06   17.85
   4  -7  -2  222.53   23.62
  -4  -7   2  219.33   20.77
   4  -7  -2  212.83   13.72
   4  -7  -1  176.08   17.00
   4  -7  -1  166.77   16.19
   4  -7  -1  176.94   21.76
   4  -7  -1  178.00   15.42
  -4  -7   1  177.86   18.31
  -4  -7   1  172.58   16.24
   4  -7  -1  161.10   13.52
   4  -7   0  159.60   17.23
   4  -7   0  150.36   16.57
   4  -7   0  153.37   20.77
   4  -7   0  154.84   13.70
  -4  -7   0  171.45   15.47
  -4  -7   0  163.15   18.25
   4  -7   0  144.06   14.24
   4  -7   1  204.22   20.46
   4  -7   1  172.24   18.41
   4  -7   1  218.30   24.46
   4  -7   1  192.10   13.51
   4  -7   1  198.71   18.02
  -4  -7  -1  178.97   19.23
  -4  -7  -1  190.10   16.01
   4  -7   2   56.45    7.19
   4  -7   2   49.52   15.02
  -4  -7  -2   32.66    8.46
   4  -7   3   72.67    6.55
   4  -7   3   80.64   17.60
  -4  -7  -7  153.52   23.37
  -4  -7  -8   13.16   10.98
  -4  -7  -9   50.39   16.03
  -4  -7 -10   -7.27   12.03
  -4  -7 -11   20.04   12.78
  -4  -7 -12   42.89   16.14
  -4  -6  16   65.91   21.58
  -4  -6  15   96.32   23.82
   4  -6 -14  106.55   17.53
  -4  -6  14  120.90   25.66
   4  -6 -13  113.75   17.36
  -4  -6  13   87.49   22.43
   4  -6 -12  108.79   15.70
  -4  -6  12   86.26   20.07
   4  -6 -11   47.45   11.17
  -4  -6  11   39.71   16.45
   4  -6 -10   33.33    9.17
  -4  -6  10   -5.93   13.89
   4  -6  -9   17.95    7.98
  -4  -6   9    8.50   10.47
   4  -6  -8   91.66   11.62
  -4  -6   8  108.82   18.07
  -4  -6   8  152.38   15.24
   4  -6  -7  105.88   11.76
  -4  -6   7  124.34   14.36
  -4  -6   7  105.24   16.69
   4  -6  -6    1.48    5.07
  -4  -6   6    5.54    6.52
  -4  -6   6    1.57    7.20
  -4  -6   6   -1.60   10.05
   4  -6  -6    8.82   10.50
   4  -6  -5  219.02    9.98
   4  -6  -5  206.51   15.26
  -4  -6   5  195.52   18.50
   4  -6  -5  203.85    9.60
  -4  -6   5  247.13   21.93
   4  -6  -5  216.02   20.81
   4  -6  -5  212.41   21.61
  -4  -6   5  212.13   17.76
  -4  -6   5  228.08   21.28
   4  -6  -4  329.07   15.23
  -4  -6   4  321.03   21.62
   4  -6  -4  317.83   12.87
   4  -6  -4  322.34   23.32
  -4  -6   4  354.36   24.46
  -4  -6   4  315.41   21.90
   4  -6  -4  339.60   26.26
  -4  -6   4  392.81   26.74
   4  -6  -3  144.59   17.22
  -4  -6   3  133.29   17.44
   4  -6  -3  133.86   11.33
  -4  -6   3  157.52   14.27
   4  -6  -3  128.83   17.59
  -4  -6   3  148.70   16.00
   4  -6  -3  130.45   15.08
   4  -6  -3  123.21    9.56
  -4  -6   3  132.87   15.21
   4  -6  -2   40.05    7.88
   4  -6  -2   38.07    9.62
  -4  -6   2   53.81   12.33
  -4  -6   2   40.84    7.49
   4  -6  -2   38.29   13.01
   4  -6  -2   38.47    8.67
   4  -6  -2   38.50    6.72
  -4  -6   2   33.43    9.61
  -4  -6   2   48.93    9.88
  -4  -6   1  380.56   26.51
   4  -6  -1  376.43   22.99
   4  -6  -1  386.07   20.14
   4  -6  -1  391.22   28.51
  -4  -6   1  349.43   23.60
  -4  -6   1  417.82   23.12
   4  -6  -1  387.65   26.89
   4  -6  -1  394.46   20.35
  -4  -6   0  150.36   17.35
   4  -6   0  142.21   15.48
   4  -6   0  136.18   11.29
   4  -6   0  145.89   19.07
   4  -6   0  138.28   16.77
   4  -6   0  141.02   13.75
  -4  -6   0  137.97   15.14
  -4  -6   0  158.23   14.60
  -4  -6  -1  243.50   21.97
   4  -6   1  229.11   20.63
   4  -6   1  211.52   22.65
   4  -6   1  227.00   12.34
   4  -6   1  239.34   22.09
  -4  -6  -1  212.60   16.38
  -4  -6  -1  199.81   18.56
   4  -6   1  208.34   17.65
  -4  -6  -2  159.97   18.55
  -4  -6  -2  133.72   15.96
   4  -6   2  149.02   17.47
   4  -6   2  122.28    7.64
   4  -6   2  149.17   20.88
  -4  -6  -2  127.82   13.20
  -4  -6  -7  407.33   35.25
  -4  -6  -8  229.45   28.04
  -4  -6  -9   30.03   13.94
  -4  -6 -10   -1.81   13.33
  -4  -6 -11    7.64   17.27
  -4  -6 -12  231.33   31.44
  -4  -5  17   47.37   19.55
   4  -5 -16   21.87   11.91
  -4  -5  16   33.67   15.05
   4  -5 -15  129.10   20.73
  -4  -5  15  101.54   24.21
   4  -5 -14   33.69   12.20
  -4  -5  14   51.39   20.19
   4  -5 -13  140.29   18.74
  -4  -5  13  161.56   26.61
   4  -5 -12  211.48   21.52
  -4  -5  12  255.68   30.78
   4  -5 -11   39.04   10.53
  -4  -5  11   55.79   17.48
   4  -5 -10  166.40   17.26
  -4  -5  10  125.91   20.99
   4  -5  -9   31.29    9.03
  -4  -5   9   20.34   11.71
   4  -5  -8   -1.18    7.14
  -4  -5   8   -1.28    9.88
   4  -5  -7  296.21   18.84
  -4  -5   7  338.25   19.28
  -4  -5   7  327.42   27.22
  -4  -5   6  333.61   24.13
   4  -5  -6  379.71   20.25
  -4  -5   6  395.08   27.72
   4  -5  -6  338.16   15.17
  -4  -5   6  352.44   19.47
  -4  -5   5  357.26   25.74
   4  -5  -5  305.35   17.88
  -4  -5   5  336.42   22.87
   4  -5  -5  316.94   13.74
  -4  -5   5  328.47   23.92
   4  -5  -5  360.31   24.94
  -4  -5   5  334.09   19.31
   4  -5  -5  322.79   24.47
  -4  -5   4 3089.64   72.80
   4  -5  -4 3126.18   39.12
  -4  -5   4 3147.60   63.87
  -4  -5   4 3235.26   68.05
   4  -5  -4 3059.53   42.48
   4  -5  -4 3156.12   70.62
  -4  -5   4 3072.70   66.96
   4  -5  -4 3191.41   72.25
   4  -5  -3  716.12   22.95
  -4  -5   3  720.64   34.82
  -4  -5   3  742.03   29.06
  -4  -5   3  805.22   32.72
   4  -5  -3  751.38   30.41
   4  -5  -3  738.87   34.68
   4  -5  -3  741.68   34.36
  -4  -5   3  725.95   31.74
   4  -5  -3  679.88   21.78
   4  -5  -2  109.12   14.35
  -4  -5   2  153.36   17.12
  -4  -5   2  136.35   12.42
   4  -5  -2  111.83   15.65
   4  -5  -2  147.89   13.15
  -4  -5   2  144.99   14.75
  -4  -5   2  137.06   14.28
   4  -5  -2  136.03   11.32
  -4  -5   1 1059.33   41.20
   4  -5  -1  983.96   28.45
   4  -5  -1 1051.59   42.24
  -4  -5   1 1006.61   35.23
  -4  -5   1 1077.15   35.67
   4  -5  -1 1084.47   40.39
   4  -5  -1 1031.97   31.90
  -4  -5   0  414.89   26.44
   4  -5   0  421.51   24.75
   4  -5   0  369.13   15.45
   4  -5   0  382.74   26.29
   4  -5   0  426.76   25.86
  -4  -5   0  409.13   22.65
   4  -5   0  374.24   21.60
  -4  -5   0  406.54   21.93
  -4  -5  -1  470.62   28.14
   4  -5   1  461.28   27.54
   4  -5   1  516.29   31.63
   4  -5   1  447.59   27.27
  -4  -5  -1  492.67   25.23
  -4  -5  -1  479.96   23.97
   4  -5   1  479.14   26.36
   4  -5   2   94.78   14.03
  -4  -5  -2   97.98   12.65
   4  -5   2  112.74   15.32
  -4  -5  -2  100.17   12.26
   4  -5   3  159.41   18.00
  -4  -5  -7   29.76   13.62
  -4  -5  -8   59.15   17.31
  -4  -5  -9  314.52   32.57
  -4  -5 -10  108.60   22.84
  -4  -5 -11   17.18   16.20
  -4  -4  17   -0.09   10.85
   4  -4 -17   -4.21   10.52
  -4  -4  16   52.63   19.34
   4  -4 -16   18.51   11.58
  -4  -4  15   -8.40   14.53
   4  -4 -15   -4.31   10.76
  -4  -4  14   73.95   20.12
   4  -4 -14   96.34   18.63
  -4  -4  13  127.33   23.91
   4  -4 -13  144.10   19.46
  -4  -4  12  200.71   26.98
   4  -4 -12  174.17   20.56
  -4  -4  11  156.04   23.18
   4  -4 -11  130.21   17.68
  -4  -4  10   14.15   12.03
   4  -4 -10   20.33    8.80
  -4  -4   9  139.12   19.93
   4  -4  -9  109.33   14.17
  -4  -4   8  185.54   21.18
   4  -4  -8  202.48   17.32
  -4  -4   7   35.02    9.84
  -4  -4   7   32.28   13.01
   4  -4  -7   34.27    8.30
  -4  -4   7   51.45   11.55
  -4  -4   6  795.91   36.81
  -4  -4   6  682.04   34.65
  -4  -4   6  760.32   23.89
   4  -4  -6  701.69   23.77
   4  -4  -6  747.40   28.53
  -4  -4   6  833.47   36.77
  -4  -4   5  840.59   36.67
   4  -4  -5  863.28   29.50
  -4  -4   5  876.98   35.08
   4  -4  -5  793.74   23.68
  -4  -4   5  858.25   36.22
   4  -4  -5  865.87   34.44
  -4  -4   5  843.59   25.49
  -4  -4   4 2196.00   57.32
   4  -4  -4 2214.25   27.38
   4  -4  -4 2188.73   46.04
  -4  -4   4 2181.86   51.52
  -4  -4   4 2213.03   54.59
   4  -4  -4 2298.49   54.62
   4  -4  -4 2118.49   37.68
   4  -4  -4 2240.23   55.94
  -4  -4   3 2035.41   54.29
  -4  -4   3 1892.66   45.14
  -4  -4   3 1966.74   48.97
   4  -4  -3 1941.59   50.25
   4  -4  -3 1929.48   49.96
   4  -4  -3 1890.27   36.67
  -4  -4   3 1947.30   46.19
  -4  -4   2 1257.41   42.32
  -4  -4   2 1248.68   34.34
  -4  -4   2 1330.30   38.99
   4  -4  -2 1225.83   41.04
  -4  -4   2 1274.88   35.92
   4  -4  -2 1235.98   38.97
   4  -4  -2 1221.55   31.60
  -4  -4   1 1047.25   38.56
   4  -4  -1 1011.92   38.08
   4  -4  -1  975.70   30.56
   4  -4  -1  989.40   34.81
  -4  -4   1 1053.13   34.08
  -4  -4   1  971.43   30.36
  -4  -4   0  778.65   33.75
   4  -4   0  804.73   35.05
  -4  -4   0  743.44   26.63
   4  -4   0  771.56   31.34
   4  -4   0  766.97   29.62
  -4  -4   0  782.33   29.41
  -4  -4  -1  813.87   34.87
   4  -4   1  819.98   35.00
   4  -4   1  826.43   36.74
  -4  -4  -1  743.07   27.44
   4  -4   1  843.90   33.41
   4  -4   1  815.86   32.80
  -4  -4  -1  847.86   31.09
   4  -4   2  267.90   22.54
  -4  -4  -2  327.32   20.67
   4  -4   2  344.14   22.58
   4  -4   3  272.53   23.72
  -4  -4  -6   41.38   13.44
  -4  -4  -7   64.08   16.12
  -4  -4  -8  589.30   39.59
  -4  -4  -9  173.29   23.30
  -4  -4 -10   27.25   12.87
  -4  -4 -11  168.87   24.89
   4  -3 -18   46.60   18.96
  -4  -3  17   17.87   14.73
   4  -3 -17   28.02   15.71
  -4  -3  16   33.66   18.35
   4  -3 -16   25.46   13.85
  -4  -3  15   -5.22   11.80
   4  -3 -15    1.33    9.85
  -4  -3  14  107.17   20.67
   4  -3 -14  117.17   20.11
  -4  -3  13   46.13   15.36
   4  -3 -13   56.68   14.21
  -4  -3  12  240.36   27.31
   4  -3 -12  231.32   24.43
  -4  -3  11  112.62   20.54
   4  -3 -11  140.65   18.24
  -4  -3  10   48.55   15.39
   4  -3 -10   55.93   12.07
  -4  -3   9   38.30   10.26
  -4  -3   9   18.73   10.72
   4  -3  -9   23.51    9.88
  -4  -3   8  162.50   18.13
  -4  -3   8  109.32   16.57
   4  -3  -8  155.45   16.23
  -4  -3   7  359.88   24.41
  -4  -3   7  354.99   26.12
  -4  -3   7  383.31   26.05
   4  -3  -7  390.80   22.74
  -4  -3   6  137.31   15.22
   4  -3  -6  134.89   11.81
  -4  -3   6  135.68    8.47
  -4  -3   6  138.48   16.96
  -4  -3   6  136.16   15.21
   4  -3  -6  144.36   14.17
  -4  -3   5  494.19   26.59
   4  -3  -5  547.46   21.05
  -4  -3   5  540.47   28.21
   4  -3  -5  528.16   24.12
  -4  -3   5  508.99   16.11
   4  -3  -5  514.86   23.40
  -4  -3   5  559.94   27.46
   4  -3  -4  163.01    6.99
  -4  -3   4  152.28   15.00
   4  -3  -4  165.02   14.07
  -4  -3   4  174.16   15.10
  -4  -3   4  139.22   15.19
   4  -3  -4  148.72   11.14
   4  -3  -4  141.88   13.19
  -4  -3   3   71.19   11.00
   4  -3  -3   75.45   10.63
  -4  -3   3   88.53   10.35
   4  -3  -3   61.92   10.56
   4  -3  -3   61.79    8.00
  -4  -3   3   82.04   12.09
  -4  -3   2  395.41   22.43
  -4  -3   2  417.20   19.90
  -4  -3   2  399.78   21.57
   4  -3  -2  388.80   21.60
   4  -3  -2  410.18   18.66
   4  -3  -2  383.12   19.67
  -4  -3   2  387.57   17.20
  -4  -3   1 1034.39   35.87
   4  -3  -1 1052.09   35.21
   4  -3  -1 1045.75   31.08
  -4  -3   1 1061.94   33.22
  -4  -3   1 1028.09   26.32
   4  -3  -1  998.14   30.61
  -4  -3   0 1164.67   38.63
   4  -3   0 1123.21   38.10
  -4  -3   0 1104.71   27.32
   4  -3   0 1077.10   32.20
   4  -3   0 1141.97   35.22
  -4  -3   0 1137.72   34.60
  -4  -3  -1  522.33   24.76
   4  -3   1  522.32   25.97
   4  -3   1  502.26   23.19
   4  -3   2 1055.63   40.43
  -4  -3  -2 1101.80   36.86
   4  -3   3  119.78   15.32
  -4  -3  -6   46.05   12.23
  -4  -3  -7   12.94   10.21
  -4  -3  -8   87.23   16.03
  -4  -3  -9   31.07   12.97
  -4  -3 -10  108.64   18.81
   4  -2 -19   44.51   20.36
  -4  -2  18    9.35    9.56
   4  -2 -18   -1.43   13.08
  -4  -2  17   20.87   13.69
   4  -2 -17   24.23   14.47
  -4  -2  16   30.57   18.02
   4  -2 -16   17.25   16.49
  -4  -2  15   99.23   21.28
   4  -2 -15   90.20   19.69
  -4  -2  14   23.24   13.88
   4  -2 -14   39.01   14.67
  -4  -2  13    7.07   12.59
   4  -2 -13   12.58   10.97
  -4  -2  12  138.27   21.72
   4  -2 -12  126.45   19.59
  -4  -2  11    5.06    9.35
   4  -2 -11    2.82    8.21
  -4  -2  10  645.48   34.75
  -4  -2  10  633.69   38.80
   4  -2 -10  645.96   35.07
  -4  -2   9   41.54   10.74
  -4  -2   9   32.11   11.86
   4  -2  -9   35.90   10.69
  -4  -2   8  347.11   23.32
  -4  -2   8  310.75   24.52
   4  -2  -8  315.28   22.38
  -4  -2   8  313.46   24.29
  -4  -2   7  178.97   16.38
  -4  -2   7  195.56   19.94
   4  -2  -7  204.79   16.04
   4  -2  -7  208.91   18.00
  -4  -2   7  210.09   19.70
  -4  -2   6  798.27   31.35
   4  -2  -6  793.07   28.51
  -4  -2   6  826.93   35.69
   4  -2  -6  814.72   31.01
  -4  -2   6  864.99   35.26
  -4  -2   5 1756.68   44.79
   4  -2  -5 1764.00   21.60
   4  -2  -5 1759.40   39.44
  -4  -2   5 1799.90   48.32
   4  -2  -5 1748.26   36.91
   4  -2  -5 1819.92   43.48
  -4  -2   5 1765.25   47.16
  -4  -2   4  288.36   18.25
   4  -2  -4  266.95    9.87
   4  -2  -4  279.88   15.39
   4  -2  -4  259.80   15.05
  -4  -2   4  285.05   20.03
   4  -2  -4  278.57   17.71
  -4  -2   4  273.29   18.33
  -4  -2   3 4845.54   70.73
  -4  -2   3 4746.83   67.88
   4  -2  -3 4759.25   60.86
  -4  -2   3 4987.64   71.64
   4  -2  -3 4795.41   61.06
  -4  -2   2  457.09   22.64
   4  -2  -2  419.74   19.63
   4  -2  -2  451.60   18.11
   4  -2  -2  451.83   19.71
  -4  -2   2  479.79   22.70
  -4  -2   1  120.71   12.75
   4  -2  -1  114.39   12.72
  -4  -2   1  102.35   12.61
   4  -2  -1  120.10   11.71
  -4  -2   1  107.91    7.08
   4  -2  -1  108.66    9.27
  -4  -2   0  994.03   20.35
   4  -2   0 1013.01   26.41
  -4  -2   0  982.18   32.13
   4  -2   0 1008.14   32.52
  -4  -2  -1   93.51   12.96
   4  -2   1   83.88    9.34
   4  -2   1   82.19   11.66
   4  -2   2  145.60   15.49
   4  -2   2  136.12   15.33
   4  -2   3  180.66   17.89
   4  -2   4   40.51   11.30
  -4  -2  -5  214.27   19.08
  -4  -2  -6   16.52    9.47
  -4  -2  -7  175.48   19.55
  -4  -2  -8   25.49   10.46
  -4  -2  -9    8.69    9.81
   4  -1 -19    8.18   12.10
  -4  -1  18   22.16   13.44
   4  -1 -18   -2.15   10.70
  -4  -1  17   59.42   19.36
   4  -1 -17   22.90   14.19
  -4  -1  16   75.79   21.75
   4  -1 -16   51.87   17.65
  -4  -1  15   39.07   14.18
   4  -1 -15   52.49   15.84
  -4  -1  14   34.00   15.56
   4  -1 -14   27.10   13.67
  -4  -1  13   -3.69   11.56
   4  -1 -13   12.58   11.27
  -4  -1  12   87.73   17.83
   4  -1 -12   94.25   18.17
  -4  -1  11   84.05   13.31
  -4  -1  11   77.95   16.02
   4  -1 -11   77.25   16.34
  -4  -1  10  259.62   20.94
  -4  -1  10  242.32   24.07
   4  -1 -10  236.71   22.91
  -4  -1   9  332.77   22.22
  -4  -1   9  291.36   24.30
   4  -1  -9  313.65   24.65
  -4  -1   8  716.59   30.40
  -4  -1   8  696.04   34.93
   4  -1  -8  715.73   33.87
  -4  -1   8  772.81   36.90
  -4  -1   7  369.70   20.74
  -4  -1   7  349.81   24.22
   4  -1  -7  337.07   21.30
   4  -1  -7  362.42   23.62
  -4  -1   7  354.17   24.13
  -4  -1   6 2318.96   48.04
   4  -1  -6 2336.39   36.15
   4  -1  -6 2304.36   50.59
  -4  -1   6 2381.54   56.19
   4  -1  -6 2386.78   53.53
  -4  -1   6 2364.43   56.39
   4  -1  -5  498.57   15.93
  -4  -1   5  455.79   20.88
   4  -1  -5  537.75   23.36
  -4  -1   5  483.88   24.86
   4  -1  -5  509.46   16.30
  -4  -1   5  519.28   25.49
   4  -1  -5  549.38   25.15
  -4  -1   4  715.68   25.06
   4  -1  -4  721.47   19.04
   4  -1  -4  720.52   24.99
   4  -1  -4  721.58   18.98
  -4  -1   4  722.12   28.67
   4  -1  -4  722.13   27.35
  -4  -1   4  721.94   27.80
  -4  -1   3 1305.44   33.44
   4  -1  -3 1305.66   27.12
  -4  -1   3 1304.86   35.63
   4  -1  -3 1306.19   35.18
   4  -1  -3 1308.91   26.81
  -4  -1   3 1301.26   36.99
   4  -1  -3 1305.74   32.55
  -4  -1   2  983.47   28.87
  -4  -1   2  981.08   31.93
   4  -1  -2  973.25   29.00
   4  -1  -1   18.61    4.08
  -4  -1   1   18.46    6.98
   4  -1  -1   18.52    7.20
  -4  -1   1   18.10    9.07
   4  -1   0  165.01    9.03
   4  -1   0  165.67   13.43
  -4  -1   0  174.61   15.28
   4  -1   1  243.53   18.23
  -4  -1  -1  243.72   17.66
   4  -1   2   75.91   11.77
   4  -1   3 1017.99   39.05
   4  -1   3 1017.67   39.45
   4  -1   4 2654.47   66.51
  -4  -1  -5  453.39   24.77
   4  -1   5  426.89   28.82
  -4  -1  -6  213.56   18.84
  -4  -1  -7  624.19   32.32
  -4  -1  -8   -2.40    8.30
  -4   0  18  333.99   44.70
   4   0 -18  335.17   40.98
  -4   0  17   51.16   21.04
   4   0 -17   55.52   15.59
  -4   0  16   14.82   12.27
   4   0 -16   14.82   12.07
  -4   0  15   -4.15   12.41
   4   0 -15    6.76   12.32
  -4   0  14    5.26   10.09
   4   0 -14   -6.16   10.32
  -4   0  13   31.23   12.68
   4   0 -13   28.86   13.07
  -4   0  12    2.66    5.01
  -4   0  12   -6.00    9.34
   4   0 -12    6.74   11.09
  -4   0  11   -0.28    5.75
  -4   0  11    9.35    9.70
   4   0 -11   -8.53   10.00
  -4   0  10  133.43   14.38
  -4   0  10  105.88   16.46
   4   0 -10  111.66   16.51
  -4   0   9  513.05   25.23
  -4   0   9  494.20   30.14
  -4   0   9  567.09   32.71
   4   0  -9  571.82   33.27
  -4   0   8  164.09   13.87
  -4   0   8  191.73   19.37
  -4   0   8  171.42   17.57
   4   0  -8  210.51   19.96
  -4   0   7 1743.07   39.62
  -4   0   7 1812.07   50.22
   4   0  -7 1813.10   50.31
   4   0  -7 1723.51   50.12
  -4   0   7 1734.42   49.83
   4   0  -6    8.26    6.14
  -4   0   6    9.88    5.27
  -4   0   6    0.20    7.47
   4   0  -6    0.15    8.14
  -4   0   6   12.78    9.49
   4   0  -6    0.47    4.91
   4   0  -5   25.65    6.83
  -4   0   5   12.34    5.43
  -4   0   5   16.49    7.91
   4   0  -5    9.41    8.39
   4   0  -5   11.11    6.71
  -4   0   5   18.73    8.16
   4   0  -4   98.01   13.09
  -4   0   4  106.17   11.35
   4   0  -4   94.38    9.37
  -4   0   4   90.06    9.17
   4   0  -4  103.59   11.71
  -4   0   4  109.26   12.29
   4   0  -3  101.08   10.01
  -4   0   3  104.71    9.65
   4   0  -3  106.95   11.87
  -4   0   3  114.37    7.34
   4   0  -3   98.68   11.14
  -4   0   3  110.51   11.59
   4   0  -2 5340.40   63.11
   4   0  -2 5420.17   68.57
  -4   0   2 5532.08   69.59
   4   0  -1  972.36   29.37
  -4   0   1 1030.78   31.39
   4   0  -1  968.90   30.17
   4   0   0  443.94   21.87
  -4   0   0  436.05   22.11
   4   0   1 1427.27   40.12
  -4   0  -1 1344.75   39.76
   4   0   2  158.20   15.25
   4   0   3    2.61    5.31
   4   0   3    9.41    8.23
   4   0   4  131.73   15.21
  -4   0  -4  138.19   12.40
   4   0   4  146.41   16.23
  -4   0  -5    1.42    5.36
   4   0   5   10.54    7.74
  -4   0  -6 1364.75   41.05
  -4   1  19  -12.20   10.94
  -4   1  18   15.13   12.11
   4   1 -18   11.05   14.74
  -4   1  17   24.19   18.09
   4   1 -17   35.16   16.63
  -4   1  16   21.81   14.71
   4   1 -16   46.46   17.17
  -4   1  15   58.98   16.16
   4   1 -15   77.50   21.88
  -4   1  14   20.54   12.06
   4   1 -14   -2.18   12.13
  -4   1  13   18.40    7.55
  -4   1  13   10.27   10.95
  -4   1  12  103.07   13.59
  -4   1  12  126.84   19.08
   4   1 -12  110.59   18.93
  -4   1  11   70.86   10.36
  -4   1  11   71.75   14.19
   4   1 -11   75.36   17.41
  -4   1  10  267.14   18.18
  -4   1  10  259.86   23.12
   4   1 -10  269.80   25.63
  -4   1   9  318.23   18.06
  -4   1   9  368.47   25.59
  -4   1   9  328.20   24.34
   4   1  -9  336.40   26.71
  -4   1   8  677.93   23.75
  -4   1   8  684.08   32.02
  -4   1   8  725.75   33.71
   4   1  -8  764.78   36.83
  -4   1   7  350.74   15.69
   4   1  -7  335.98   20.15
  -4   1   7  330.57   21.29
   4   1  -7  384.54   24.42
   4   1  -7  354.67   24.84
  -4   1   7  363.39   22.90
  -4   1   6 2293.92   35.74
   4   1  -6 2412.08   49.36
   4   1  -6 2372.65   55.71
  -4   1   6 2228.84   49.98
  -4   1   6 2382.56   53.71
   4   1  -6 2311.24   55.81
   4   1  -5  500.63   22.07
  -4   1   5  484.22   15.72
   4   1  -5  515.99   25.29
  -4   1   5  477.19   22.20
   4   1  -5  469.35   24.82
  -4   1   5  497.52   23.71
   4   1  -4  716.75   25.41
  -4   1   4  704.26   18.70
   4   1  -4  707.76   28.07
  -4   1   4  760.25   26.68
   4   1  -4  711.01   27.49
   4   1  -3 1294.26   33.65
   4   1  -3 1300.23   35.72
   4   1  -3 1305.40   35.62
  -4   1   3 1327.77   27.35
  -4   1   3 1309.51   33.46
  -4   1   3 1325.04   28.59
   4   1  -2 1026.72   30.66
   4   1  -2  942.65   29.52
   4   1  -2  982.79   30.32
  -4   1   2  941.37   25.19
  -4   1   2  996.76   29.73
  -4   1   2  929.64   21.02
   4   1  -1   17.05    8.36
  -4   1   1   24.75    7.23
  -4   1   1   15.81    8.83
  -4   1   1   20.31    4.33
   4   1  -1   23.68    7.84
   4   1   0  172.49   15.37
  -4   1   0  145.69   13.99
   4   1   0  181.51   14.24
   4   1   1  265.80   17.99
   4   1   2   64.33   11.33
   4   1   3 1012.18   35.93
  -4   1  -3 1007.82   23.46
   4   1   3 1050.50   38.79
   4   1   4 2748.14   63.04
  -4   1  -4 2666.14   42.39
   4   1   4 2810.07   67.13
   4   1   5  473.37   28.40
   4   1   5  504.22   30.67
   4   1   6  256.81   22.18
  -4   2  19   84.43   20.37
  -4   2  18   34.30   14.68
   4   2 -18  -33.27   16.22
  -4   2  17   31.32   17.21
   4   2 -17   15.96   15.99
  -4   2  16   37.79   14.84
   4   2 -16   -5.61   12.49
  -4   2  15   74.86   19.18
   4   2 -15   85.82   20.45
  -4   2  14   30.30   12.55
   4   2 -14   72.63   19.25
  -4   2  13    0.12    5.65
  -4   2  13   10.99    8.34
   4   2 -13   27.12    8.05
   4   2 -13   23.31   15.35
  -4   2  12  139.18   14.42
   4   2 -12  170.49   15.36
  -4   2  12  147.34   19.53
   4   2 -12  166.07   24.68
  -4   2  11   11.90    5.63
  -4   2  11    2.54    8.68
   4   2 -11   18.41    6.23
   4   2 -11   11.97    9.76
  -4   2  10  602.67   24.04
   4   2 -10  615.70   23.67
  -4   2  10  586.84   32.86
   4   2 -10  566.12   37.17
  -4   2  10  606.36   33.84
  -4   2   9   43.27    6.56
   4   2  -9   36.67    6.28
  -4   2   9   23.44    9.06
  -4   2   9   48.74   10.92
   4   2  -9   36.38   13.02
  -4   2   8  290.98   13.35
  -4   2   8  295.63   20.75
  -4   2   8  335.01   24.75
   4   2  -8  303.29   12.80
  -4   2   8  315.15   22.09
   4   2  -8  294.18   24.41
  -4   2   7  180.14    9.06
   4   2  -7  180.47   16.71
  -4   2   7  151.69   14.81
  -4   2   7  234.37   19.92
   4   2  -7  222.06   19.43
   4   2  -7  202.49    8.88
  -4   2   7  206.94   17.39
   4   2  -7  202.24   19.56
  -4   2   6  797.80   15.77
   4   2  -6  783.75   31.37
  -4   2   6  792.98   28.50
   4   2  -6  764.09   33.30
  -4   2   6  789.88   30.51
   4   2  -6  855.64   35.69
   4   2  -5 1824.32   45.67
   4   2  -5 1842.50   48.24
  -4   2   5 1795.89   43.42
   4   2  -5 1818.36   48.02
  -4   2   5 1830.91   40.31
   4   2  -4  270.44   18.26
   4   2  -4  265.31   18.99
   4   2  -4  297.03   18.88
  -4   2   4  256.33   15.25
  -4   2   4  263.55   17.13
   4   2  -3 4838.05   70.40
   4   2  -3 4935.65   68.83
   4   2  -3 4898.04   71.47
  -4   2   3 4846.43   62.11
  -4   2   3 4896.27   62.41
  -4   2   3 4641.20   60.42
   4   2  -2  486.14   23.96
   4   2  -2  481.24   21.53
   4   2  -2  457.42   21.76
  -4   2   2  486.61   21.24
  -4   2   2  461.52   18.52
  -4   2   2  488.88   20.67
   4   2  -1  103.03   13.37
   4   2  -1  102.88   10.85
  -4   2   1  115.53   11.43
  -4   2   1  113.38   11.79
  -4   2   1  105.42    9.44
   4   2   0 1004.33   34.46
  -4   2   0 1066.20   34.29
   4   2   0 1033.08   32.76
   4   2   0 1019.42   20.79
   4   2   1   72.74   12.76
  -4   2  -1   90.31   12.02
   4   2   1   79.10    7.74
   4   2   1   58.63   10.29
   4   2   2  133.05   16.16
   4   2   2  101.12   12.49
   4   2   2  132.81   10.46
   4   2   3  188.10   15.51
   4   2   3  165.81   16.09
   4   2   4   44.07    8.72
   4   2   4   60.01   10.64
   4   2   5  233.56   19.66
   4   2   5  247.21   21.50
   4   2   6   34.50    9.90
  -4   3  19   27.72   12.23
  -4   3  18   24.69   13.60
  -4   3  17    9.32   11.56
   4   3 -17   55.52   21.93
  -4   3  16   28.75   12.74
   4   3 -16   17.90   14.33
  -4   3  15  -14.71   10.46
   4   3 -15    1.26   10.00
  -4   3  14  123.42   19.71
   4   3 -14   86.43   21.14
  -4   3  13   72.23   10.52
  -4   3  13   86.57   16.64
   4   3 -13   63.74   10.81
   4   3 -13   83.26   20.39
  -4   3  12  184.74   14.73
  -4   3  12  195.94   21.83
   4   3 -12  187.00   16.31
   4   3 -12  184.84   25.21
  -4   3  11  147.59   11.88
  -4   3  11  129.79   16.77
   4   3 -11  130.65   12.78
   4   3 -11  138.88   21.22
  -4   3  10   50.84    6.69
   4   3 -10   45.87    7.90
  -4   3  10   48.22   11.12
  -4   3  10   64.02   12.05
   4   3 -10   57.26   15.46
  -4   3   9   26.27    4.44
   4   3  -9   16.85   10.51
  -4   3   9   27.52    7.81
   4   3  -9   20.87    5.28
  -4   3   9    9.60    7.65
  -4   3   8  118.42   13.51
   4   3  -8  119.22   17.75
  -4   3   8  126.10   13.37
   4   3  -8  131.77    9.67
   4   3  -7  339.87   24.08
  -4   3   7  354.51   21.54
   4   3  -7  373.80   26.40
  -4   3   7  364.25   25.42
  -4   3   7  339.55   19.63
  -4   3   7  414.08   27.67
   4   3  -6  137.65   15.28
  -4   3   6  155.29   17.74
   4   3  -6  157.55   17.28
  -4   3   6  129.43   13.11
  -4   3   6  136.58   12.24
  -4   3   6  128.43   14.72
   4   3  -6  148.07   16.40
   4   3  -5  550.27   28.27
   4   3  -5  559.28   28.07
   4   3  -5  523.81   27.34
  -4   3   5  555.07   27.26
  -4   3   5  517.03   20.61
  -4   3   5  550.16   27.89
  -4   3   4  118.67   13.49
   4   3  -4  162.06   16.53
   4   3  -4   97.29   12.81
   4   3  -4  153.36   14.73
  -4   3   4  161.45   14.19
  -4   3   4  151.86   11.49
  -4   3   3   69.63   11.30
   4   3  -3   61.22   10.60
   4   3  -3   61.92   10.58
  -4   3   3   68.95    8.85
   4   3  -3   73.24   12.19
  -4   3   3   71.12    8.67
   4   3  -2  381.97   22.42
   4   3  -2  387.26   19.07
  -4   3   2  385.70   17.23
   4   3  -2  387.33   20.31
  -4   3   2  385.69   21.75
  -4   3   2  385.37   20.94
  -4   3   2  393.27   18.48
   4   3  -1  994.89   35.81
   4   3  -1  989.76   28.99
   4   3  -1  986.66   32.49
  -4   3   1  983.61   22.78
  -4   3   1  992.41   35.27
  -4   3   1  996.57   30.55
   4   3   0 1103.17   37.93
  -4   3   0 1100.23   37.94
   4   3   0 1100.58   33.73
   4   3   0 1101.79   27.84
   4   3   1  497.66   26.24
  -4   3  -1  497.11   27.13
   4   3   1  497.18   19.87
   4   3   1  497.79   24.10
   4   3   2 1042.56   41.15
  -4   3  -2 1043.31   42.23
   4   3   2 1042.99   32.47
   4   3   2 1042.05   37.74
   4   3   3  104.33   12.29
   4   3   3   99.51   15.04
   4   3   3  115.80   11.97
  -4   3  -3  107.14   15.22
   4   3   3  119.62   13.43
   4   3   4  305.68   24.13
   4   3   4  275.75   18.92
  -4   3  -4  330.51   25.20
   4   3   4  310.12   20.63
   4   3   4  310.31   22.29
   4   3   5   75.75   11.27
   4   3   5   67.37   11.82
   4   3   5   75.34   12.16
   4   3   6   49.87    9.91
   4   3   7    0.96    5.92
  -4   4  18   12.27    8.23
  -4   4  17   23.53   10.52
   4   4 -17    8.27   13.45
  -4   4  16    1.57    7.38
   4   4 -16   28.53   14.64
  -4   4  15    3.01    6.77
   4   4 -15    9.14   15.17
  -4   4  14   89.78   16.16
   4   4 -14   94.63   21.45
  -4   4  13  131.73   18.16
   4   4 -13  158.45   26.58
  -4   4  12  193.08   13.00
  -4   4  12  213.39   21.53
   4   4 -12  216.01   17.79
   4   4 -12  198.32   26.65
  -4   4  11  144.50    9.77
  -4   4  11  154.13   17.25
   4   4 -11  147.83   13.93
   4   4 -11  169.91   23.07
  -4   4  11  134.06   16.96
  -4   4  10   16.51    3.79
  -4   4  10   39.95   15.71
   4   4 -10   16.56    5.53
  -4   4  10   22.92    8.09
   4   4 -10   17.89   11.11
  -4   4  10   31.32    8.78
  -4   4   9  149.70   20.86
  -4   4   9  167.19   16.45
   4   4  -9  137.38   19.99
  -4   4   9  113.94   13.48
   4   4  -9  140.40   12.20
  -4   4   8  180.72   15.77
   4   4  -8  179.36   21.04
  -4   4   8  172.31   14.77
   4   4  -8  174.80   12.80
  -4   4   8  169.43   21.21
   4   4  -7   40.94   11.64
  -4   4   7   48.54   12.90
  -4   4   7   48.18    8.92
   4   4  -7   46.07   13.08
  -4   4   7   36.30    9.92
  -4   4   7   39.10    7.62
   4   4  -6  723.29   35.67
   4   4  -6  736.40   35.14
  -4   4   6  741.19   24.38
  -4   4   6  824.49   37.14
   4   4  -6  741.83   35.48
  -4   4   6  692.50   35.04
   4   4  -5  853.68   37.33
   4   4  -5  850.05   35.11
  -4   4   5  916.07   36.58
   4   4  -5  755.48   33.81
  -4   4   5  866.40   37.11
  -4   4   5  794.27   23.94
   4   4  -4 2239.70   57.93
   4   4  -4 2175.24   52.03
   4   4  -4 2240.29   54.84
  -4   4   4 2200.56   52.22
  -4   4   4 2211.24   38.54
  -4   4   4 2242.12   55.95
   4   4  -3 1948.18   53.01
   4   4  -3 1920.07   45.69
   4   4  -3 1933.50   48.86
  -4   4   3 1922.94   45.27
  -4   4   3 1934.02   37.27
  -4   4   3 2008.51   51.08
   4   4  -2 1235.56   42.03
   4   4  -2 1262.23   34.57
   4   4  -2 1320.18   38.71
  -4   4   2 1247.79   41.41
  -4   4   2 1219.70   38.95
   4   4  -1 1035.89   38.70
   4   4  -1 1005.56   29.26
   4   4  -1 1011.29   33.27
  -4   4   1 1063.27   39.01
   4   4  -1 1033.13   31.43
  -4   4   1  960.21   34.57
   4   4   0  742.91   33.17
   4   4   0  768.35   25.04
   4   4   0  790.66   29.33
  -4   4   0  794.57   35.01
   4   4   0  867.93   28.95
   4   4   1  816.02   35.62
  -4   4  -1  810.41   36.32
   4   4   1  824.81   29.24
   4   4   1  777.75   29.74
   4   4   2  326.86   23.65
  -4   4  -2  369.91   25.76
   4   4   2  321.73   19.84
   4   4   2  307.89   19.79
   4   4   3  235.54   21.14
   4   4   3  228.22   15.40
  -4   4  -3  254.33   22.47
   4   4   3  238.94   18.38
   4   4   3  230.80   17.73
   4   4   4    3.78    5.24
   4   4   4    7.67    9.83
   4   4   4   -9.23    7.68
   4   4   4    5.65    6.83
   4   4   5  102.98   12.32
   4   4   5  108.93   16.48
   4   4   5  107.52   14.55
   4   4   5   95.48   13.48
   4   4   6   18.03    6.50
   4   4   6   32.68   11.41
   4   4   6   35.86   13.31
   4   4   6   28.85   10.38
   4   4   7  106.69   14.18
   4   4   7   81.05   15.91
   4   4   7   93.69   18.32
   4   4   8  607.13   40.04
   4   4   8  562.94   37.42
   4   4   9  153.53   22.32
   4   4   9  188.05   24.52
   4   4  10   43.22   14.10
   4   4  10   57.09   16.44
   4   4  11  146.36   23.70
   4   4  11  177.22   25.30
   4   4  12   24.97   13.11
   4   4  12   35.19   15.40
   4   4  13   39.89   18.14
   4   4  13   80.17   18.59
   4   4  14   16.51   15.49
   4   4  14   67.64   21.37
   4   4  15  187.92   31.00
  -4   5  16    6.90   14.91
  -4   5  16   40.37   11.31
   4   5 -16   48.77   18.40
  -4   5  15  178.46   30.01
  -4   5  15  117.00   19.03
   4   5 -15  156.42   29.26
  -4   5  14   22.85   16.44
  -4   5  14   36.86   10.68
   4   5 -14   30.34   19.89
  -4   5  13  149.41   24.99
  -4   5  13  163.68   19.60
   4   5 -13  150.96   24.48
  -4   5  12  243.42   30.54
  -4   5  12  245.88   11.02
   4   5 -12  228.11   19.18
  -4   5  12  237.65   21.47
   4   5 -12  237.88   29.47
  -4   5  11   45.64   16.34
   4   5 -11   49.53    9.77
  -4   5  11   39.74   10.38
   4   5 -11   37.05   14.54
  -4   5  11   53.77   11.25
  -4   5  10  161.04   23.76
   4   5 -10  167.69   23.26
  -4   5  10  146.27   16.24
  -4   5  10  139.94   14.63
   4   5 -10  142.67   14.16
   4   5  -9   17.31   12.55
  -4   5   9   30.46    7.29
  -4   5   9   43.72   15.48
  -4   5   9   24.08    6.97
   4   5  -8    2.12   10.10
  -4   5   8    1.67    9.56
  -4   5   8    0.83    4.29
   4   5  -7  343.43   28.19
   4   5  -7  333.48   26.70
  -4   5   7  304.59   15.73
  -4   5   7  330.62   28.40
   4   5  -6  374.43   28.08
   4   5  -6  357.93   25.88
  -4   5   6  420.05   28.17
   4   5  -6  382.30   26.63
  -4   5   6  372.64   15.75
  -4   5   6  362.94   27.43
   4   5  -5  332.56   25.63
   4   5  -5  340.08   23.61
   4   5  -5  327.74   23.46
  -4   5   5  308.71   24.85
  -4   5   5  311.52   13.76
   4   5  -4 3139.21   73.32
   4   5  -4 3207.66   64.44
   4   5  -4 3316.50   68.69
  -4   5   4 3085.36   42.67
  -4   5   4 3140.08   72.00
   4   5  -3  693.99   34.78
   4   5  -3  722.75   28.65
   4   5  -3  694.02   30.54
  -4   5   3  804.26   36.01
   4   5  -2  137.05   16.51
   4   5  -2  118.75   12.03
   4   5  -2  127.54   13.83
  -4   5   2  131.18   16.24
   4   5  -1 1029.39   41.11
   4   5  -1 1016.46   29.61
   4   5  -1 1016.01   34.43
  -4   5   1 1106.41   43.41
   4   5  -1 1023.30   35.64
  -4   5   1 1070.51   40.45
   4   5   0  415.85   26.66
   4   5   0  381.66   17.46
   4   5   0  382.28   21.23
  -4   5   0  383.62   26.49
   4   5   0  372.68   22.10
   4   5   1  483.58   29.09
   4   5   1  464.15   18.67
   4   5   1  475.34   23.67
  -4   5  -1  504.32   30.45
   4   5   1  495.58   26.05
   4   5   2   98.25   15.03
   4   5   2   91.47   12.81
   4   5   2   77.88   10.65
   4   5   3  140.82   11.31
   4   5   3  131.71   17.66
   4   5   3  143.03   16.13
   4   5   3  146.98   14.52
   4   5   4   24.12    6.71
   4   5   4   19.09    9.07
   4   5   4   12.29    8.02
   4   5   4   32.42    8.42
   4   5   5    6.60    5.50
   4   5   5   10.55    8.99
   4   5   5    1.84    9.99
   4   5   5   20.44    7.64
   4   5   6  339.76   21.57
   4   5   6  302.61   27.26
   4   5   6  302.21   26.06
   4   5   6  333.72   24.90
   4   5   7   46.28    9.04
   4   5   7   33.62   12.49
   4   5   7   35.22   12.57
   4   5   8   73.97   12.57
   4   5   8   75.74   16.14
   4   5   8   74.38   16.07
   4   5   9  335.72   31.47
   4   5   9  329.24   30.94
   4   5  10  100.40   20.10
   4   5  10  114.37   21.15
   4   5  11    7.93   10.84
   4   5  11   21.37   14.30
   4   5  12  207.87   29.20
   4   5  12  181.02   26.98
   4   5  13   -1.05   11.79
   4   5  13   -6.30   12.01
   4   5  14   27.90   15.36
  -4   6  16   93.80   25.53
   4   6 -16   64.88   23.86
  -4   6  15  127.24   26.65
   4   6 -15  110.89   27.42
  -4   6  14  161.85   27.84
  -4   6  14  113.53   15.92
   4   6 -14  141.57   26.83
  -4   6  13   91.73   21.01
   4   6 -13   79.54   19.83
  -4   6  13   73.74   12.68
   4   6 -12   66.65   17.26
  -4   6  12  106.75   21.70
  -4   6  12   76.16   11.90
  -4   6  11   44.55   16.56
   4   6 -11   59.59   17.42
  -4   6  11   57.38   10.53
   4   6 -11   45.60    9.72
  -4   6  11   57.20   10.33
   4   6 -10   27.08   14.08
  -4   6  10   37.80   14.69
  -4   6  10   18.55    7.08
   4   6  -9   11.57   11.39
  -4   6   9   19.89   13.90
  -4   6   9   21.01    6.38
  -4   6   8  149.66   22.51
   4   6  -8  114.68   19.22
  -4   6   8  112.29    9.63
   4   6  -7  103.66   16.86
   4   6  -7   99.31   18.04
  -4   6   7   96.67   17.64
  -4   6   7  105.83    8.46
   4   6  -6   11.78    8.64
   4   6  -6   12.72   11.11
  -4   6   6   12.71    9.99
  -4   6   6    6.98    3.05
   4   6  -5  221.30   22.64
   4   6  -5  219.66   20.21
   4   6  -5  228.47   20.59
  -4   6   5  237.49   23.68
   4   6  -4  294.99   25.55
   4   6  -4  342.95   22.83
   4   6  -4  323.01   22.94
  -4   6   4  366.56   27.38
   4   6  -3  143.25   18.86
   4   6  -3  121.86   13.52
   4   6  -3  138.73   14.77
  -4   6   3  133.80   17.78
   4   6  -2   56.19   13.76
   4   6  -2   23.90    7.25
   4   6  -2   42.57    8.97
  -4   6   2   63.83   12.45
   4   6  -1  434.70   28.85
   4   6  -1  392.11   18.87
   4   6  -1  402.72   22.33
   4   6  -1  440.85   26.73
  -4   6   1  423.03   28.60
   4   6   0  138.21   17.69
   4   6   0  133.37   10.60
   4   6   0  138.53   13.43
   4   6   0  132.46   15.94
   4   6   1  219.76   21.00
   4   6   1  224.45   12.54
   4   6   1  240.63   17.22
   4   6   1  210.80   19.63
   4   6   2  140.02   17.63
   4   6   2  135.10    9.95
   4   6   2  147.42   14.04
   4   6   2  127.09   16.18
   4   6   3  121.79    9.61
   4   6   3  110.30    9.58
   4   6   3  124.53   17.58
   4   6   3  133.19   13.72
   4   6   3  118.88   16.05
   4   6   4   66.72    8.03
   4   6   4   87.39   15.92
   4   6   4   69.91   13.77
   4   6   4   89.82   12.17
   4   6   5  299.53   17.00
   4   6   5  291.80   26.65
   4   6   5  273.06   24.98
   4   6   5  279.02   21.33
   4   6   6  140.26   13.08
   4   6   6  109.07   17.35
   4   6   6  123.45   19.92
   4   6   6  116.81   15.37
   4   6   7  416.93   23.52
   4   6   7  444.62   34.28
   4   6   7  410.18   33.30
   4   6   8  224.68   26.11
   4   6   8  194.19   24.64
   4   6   9    8.07   10.54
   4   6   9   35.26   12.67
   4   6  10   14.72   11.96
   4   6  10   16.40   13.16
   4   6  11   25.83   13.56
   4   6  11   -2.02   11.55
   4   6  12  137.75   24.05
   4   6  12  177.63   28.87
   4   6  13   27.66   14.92
   4   6  14  -20.93   15.32
  -4   7  15   27.13   19.05
   4   7 -15   22.40   18.53
  -4   7  14   33.10   15.83
   4   7 -14   13.67   15.22
  -4   7  13   32.08   16.01
   4   7 -13   44.32   17.74
  -4   7  12  164.04   26.46
   4   7 -12  192.35   28.87
  -4   7  12  150.23   14.56
   4   7 -11   66.97   17.88
  -4   7  11   63.20   19.58
  -4   7  11   30.57    7.07
  -4   7  10  179.17   27.15
   4   7 -10  227.57   27.97
  -4   7  10  200.75   13.74
   4   7  -9   60.72   15.09
  -4   7   9   37.28   15.47
  -4   7   9   36.52    5.65
   4   7  -8  128.52   19.91
  -4   7   8  141.15   22.82
   4   7  -7    5.04    8.44
  -4   7   7   -8.77   10.28
   4   7  -7   -8.95   11.30
   4   7  -6  212.76   21.65
   4   7  -6  246.57   26.70
  -4   7   6  245.79   26.07
   4   7  -5  327.18   24.85
   4   7  -5  338.53   29.22
  -4   7   5  316.12   27.86
   4   7  -4  379.45   30.05
   4   7  -4  327.11   22.96
   4   7  -4  351.68   24.88
  -4   7   4  400.61   31.42
   4   7  -3   71.67   14.25
   4   7  -3   72.33   11.91
   4   7  -3   93.68   13.06
  -4   7   3   65.95   14.87
   4   7  -2  202.81   21.82
   4   7  -2  196.31   15.51
   4   7  -2  223.54   18.13
  -4   7   2  238.82   23.84
   4   7  -1  189.48   21.02
   4   7  -1  162.12   12.80
   4   7  -1  177.70   15.70
   4   7  -1  130.33   17.58
  -4   7   1  181.58   21.66
   4   7   0  182.64   20.81
   4   7   0  157.87   11.25
   4   7   0  153.74   14.15
   4   7   0  150.08   18.15
   4   7   1  200.02   21.20
   4   7   1  177.82   10.54
   4   7   1  183.75   15.53
   4   7   1  204.27   21.07
   4   7   2   42.30    5.27
   4   7   2   51.34   13.83
   4   7   2   39.73   11.92
   4   7   2   46.27    8.03
   4   7   3   65.30    5.93
   4   7   3   64.88    6.07
   4   7   3   59.68   14.38
   4   7   3   75.63   15.69
   4   7   3   83.23   11.41
   4   7   4   71.50    6.94
   4   7   4   74.18    6.77
   4   7   4   69.93   14.84
   4   7   4   80.42   15.65
   4   7   4   77.40   11.63
   4   7   5    4.66    3.24
   4   7   5   14.16    9.94
   4   7   5   17.99   11.08
   4   7   5    4.99    5.31
   4   7   6   15.39    4.62
   4   7   6   22.20   12.20
   4   7   6   15.27   10.96
   4   7   6   11.25    7.34
   4   7   7  148.70   21.34
   4   7   7  181.03   23.56
   4   7   8   17.34   12.39
   4   7   8   18.66   11.80
   4   7   9   49.67   16.19
   4   7   9   28.33   13.31
   4   7  10   12.79   11.61
   4   7  10   15.29   10.58
   4   7  11   60.33   18.72
   4   7  11   28.10   13.50
   4   7  12   62.38   18.96
   4   7  13   -9.32   10.32
   4   8 -15   30.11   15.70
  -4   8  15   -9.08   13.46
   4   8 -14   11.96   17.08
  -4   8  14   11.40   14.25
   4   8 -13   21.59   18.19
  -4   8  13   26.98   17.75
   4   8 -12    9.51   13.31
  -4   8  12   13.49   12.98
   4   8 -11   42.43   15.06
  -4   8  11   49.51   18.47
   4   8 -10  109.85   20.78
  -4   8  10  137.04   25.62
   4   8  -9  112.99   21.01
  -4   8   9  111.00   20.97
   4   8  -8  150.70   21.92
  -4   8   8  159.24   24.47
   4   8  -7   28.08   12.37
  -4   8   7   27.02   13.97
   4   8  -7   34.66   15.16
   4   8  -6   11.57   10.64
   4   8  -6   20.96   14.18
  -4   8   6   13.41    9.91
   4   8  -5   55.71   12.13
   4   8  -5   37.71   11.79
  -4   8   5   69.79   16.85
   4   8  -4   12.77    8.51
   4   8  -4   30.16   13.46
  -4   8   4   25.34   13.21
   4   8  -3  258.87   26.67
   4   8  -3  284.62   20.58
   4   8  -3  238.13   20.14
  -4   8   3  250.40   27.23
   4   8  -2    9.63   11.00
   4   8  -2    6.10    5.58
   4   8  -2   12.33    6.99
  -4   8   2    0.48   10.56
   4   8  -1  763.67   42.37
   4   8  -1  684.15   24.97
   4   8  -1  703.01   31.08
  -4   8   1  663.10   41.21
   4   8   0   58.75   13.95
   4   8   0   79.94    8.12
   4   8   0   89.32   11.74
   4   8   0   77.14   15.16
   4   8   1   56.18   15.09
   4   8   1   59.46    5.60
   4   8   1   56.99    9.43
   4   8   1   49.45   15.24
   4   8   2   63.18   14.95
   4   8   2   76.95   10.41
   4   8   2   77.63   15.17
   4   8   3   29.84   11.78
   4   8   3   21.59   11.01
   4   8   3   25.97    7.29
   4   8   4   16.46   10.35
   4   8   4   19.82    7.14
   4   8   4   14.89   12.06
   4   8   5   90.52   17.27
   4   8   5  138.36   14.71
   4   8   5  129.23   19.85
   4   8   6   93.03   17.57
   4   8   6   93.37   18.34
   4   8   7   83.95   18.23
   4   8   7   97.58   19.29
   4   8   8   23.71   11.61
   4   8   8    5.82   10.69
   4   8   9   16.07   11.32
   4   8   9  -46.94   16.10
   4   8  10   -1.08   11.20
   4   8  10    5.32   10.41
   4   8  11   34.55   13.60
   4   8  12  129.16   25.31
   4   8  13    1.97   12.32
   4   9 -14   63.35   23.50
  -4   9  14   56.76   19.80
   4   9 -13   56.35   19.72
  -4   9  13   78.45   24.43
   4   9 -12  166.03   29.39
  -4   9  12  163.49   29.29
   4   9 -11   45.77   15.75
  -4   9  11   53.25   17.75
   4   9 -10   -4.83   13.62
  -4   9  10    4.92   12.34
   4   9  -9    9.08   11.44
  -4   9   9    7.13   12.88
   4   9  -8   57.43   15.91
  -4   9   8   87.22   20.15
   4   9  -7   55.00   14.42
  -4   9   7   54.79   16.63
   4   9  -6  521.89   34.58
   4   9  -6  598.99   42.77
  -4   9   6  576.66   43.26
   4   9  -5  356.44   26.93
   4   9  -5  364.92   33.75
  -4   9   5  357.93   34.07
   4   9  -4  222.45   20.43
   4   9  -4  230.64   27.00
  -4   9   4  224.66   27.70
   4   9  -3  261.12   20.34
   4   9  -3  262.70   27.95
  -4   9   3  302.74   30.96
   4   9  -2  262.90   27.69
   4   9  -2  295.68   19.30
   4   9  -2  253.34   20.62
  -4   9   2  260.75   29.02
   4   9  -1  423.21   34.01
   4   9  -1  374.27   18.64
   4   9  -1  347.74   22.63
  -4   9   1  354.19   33.11
   4   9   0   95.09   18.30
   4   9   0   86.71    7.80
   4   9   0   92.15   11.79
   4   9   0  100.14   17.68
   4   9   1   62.89   15.84
   4   9   1   61.23    9.59
   4   9   1   73.67   16.36
   4   9   2  414.64   33.45
   4   9   2  386.20   21.68
   4   9   2  387.02   33.00
   4   9   3  158.08   21.75
   4   9   3  164.43   14.43
   4   9   3  161.49   22.30
   4   9   4  219.97   25.25
   4   9   4  192.74   24.88
   4   9   5   -1.66   10.16
   4   9   5   12.57   12.26
   4   9   6  104.04   18.81
   4   9   6   98.92   19.50
   4   9   7   71.40   16.52
   4   9   7   45.24   15.79
   4   9   8  124.51   20.09
   4   9   8   88.87   20.89
   4   9   9    1.17   10.58
   4   9   9    8.08   10.92
   4   9  10    9.96    9.98
   4   9  11   25.95   14.83
   4   9  12   34.45   17.06
   4  10 -14   53.08   20.81
   4  10 -13   15.62   14.91
  -4  10  13    6.83   11.85
   4  10 -12   75.01   22.79
  -4  10  12   58.06   18.93
   4  10 -11   48.73   17.91
  -4  10  11   27.08   16.34
   4  10 -10  136.97   24.38
  -4  10  10  112.41   24.07
   4  10  -9   45.69   16.45
  -4  10   9   41.99   16.20
   4  10  -8   83.97   18.12
  -4  10   8  107.12   22.38
   4  10  -7  196.36   24.20
  -4  10   7  212.75   30.02
   4  10  -6  114.66   18.23
   4  10  -6  140.40   23.84
  -4  10   6  135.64   22.89
   4  10  -5   60.25   13.55
   4  10  -5   60.86   17.90
  -4  10   5   79.74   19.16
   4  10  -4  115.98   15.78
   4  10  -4  126.14   21.54
  -4  10   4  117.91   21.46
   4  10  -3  152.84   16.10
   4  10  -3  135.78   23.32
  -4  10   3  138.09   22.90
   4  10  -2    5.18    5.96
   4  10  -2   -2.57   11.48
  -4  10   2   12.66   12.46
   4  10  -1  403.91   18.77
   4  10  -1  375.81   33.93
  -4  10   1  447.27   39.33
   4  10   0  198.57    9.16
   4  10   0  212.98   25.63
   4  10   0  156.96   23.31
   4  10   1    9.19   10.61
   4  10   1    3.76   12.56
   4  10   2  255.52   28.03
   4  10   2  299.73   31.54
   4  10   3   64.76   16.30
   4  10   3  104.84   20.46
   4  10   4  581.54   40.89
   4  10   4  563.30   42.71
   4  10   5    2.17    8.59
   4  10   5    1.91    9.90
   4  10   6   69.38   17.00
   4  10   6   88.28   20.59
   4  10   7  208.01   25.98
   4  10   7  124.37   22.15
   4  10   8   58.12   16.32
   4  10   8   58.87   17.29
   4  10   9   -2.82    8.49
   4  10  10   24.42   14.85
   4  10  11   82.89   23.41
   4  11 -13  222.12   35.97
   4  11 -12    8.23   16.86
   4  11 -11   61.06   21.17
  -4  11  11   10.44   15.00
   4  11 -10   86.97   21.32
  -4  11  10  103.39   24.73
   4  11  -9   43.82   14.50
  -4  11   9   69.01   19.33
   4  11  -8   87.23   19.90
  -4  11   8   61.44   19.83
   4  11  -7  131.41   20.97
  -4  11   7  100.12   23.10
   4  11  -6    5.69    9.29
  -4  11   6   -5.75   13.83
   4  11  -5   74.97   14.77
   4  11  -5   98.90   21.83
  -4  11   5   80.97   19.72
   4  11  -4    7.69    7.05
   4  11  -4    8.48   12.87
  -4  11   4    0.57   11.61
   4  11  -3   52.04   11.74
   4  11  -3    9.73   13.14
  -4  11   3   42.22   16.70
   4  11  -2   45.09    9.48
   4  11  -2   28.78   14.82
  -4  11   2   31.51   14.17
   4  11  -1  127.51   21.57
   4  11   0    7.41   10.72
   4  11   1  159.73   23.76
   4  11   1  115.15   21.38
   4  11   2   45.02   14.64
   4  11   2   31.73   14.96
   4  11   3  213.49   27.10
   4  11   3  152.18   24.81
   4  11   4    0.75   10.11
   4  11   4    6.96   11.08
   4  11   5   52.72   15.32
   4  11   5   19.62   12.60
   4  11   6   -5.85   10.91
   4  11   6   -9.59   10.73
   4  11   7   42.55   13.68
   4  11   7   55.43   14.55
   4  11   8  -10.20   11.72
   4  11   9   38.92   16.81
   4  11  10   19.58   13.36
   4  12 -12   18.54   17.27
   4  12 -11   43.16   15.44
   4  12 -10    7.05   12.64
  -4  12  10    3.91   14.49
   4  12  -9   12.20   12.69
  -4  12   9   25.96   11.82
   4  12  -8   27.24   14.50
  -4  12   8   33.75   18.26
   4  12  -7   68.42   16.84
  -4  12   7  118.40   24.72
   4  12  -6  -22.86   11.40
  -4  12   6    0.99   10.76
   4  12  -5   -8.68    8.03
  -4  12   5   15.66   13.01
   4  12  -4   51.49   16.99
  -4  12   4   35.00   17.76
   4  12  -3   21.13   14.72
  -4  12   3   10.28   13.33
   4  12  -2   38.16   16.70
  -4  12   2   56.73   18.23
   4  12  -1  192.71   28.30
   4  12   0  104.98   20.44
   4  12   1   30.92   14.67
   4  12   1   58.64   18.89
   4  12   2  103.17   20.29
   4  12   2   98.75   21.16
   4  12   3   42.38   16.32
   4  12   3   26.40   15.74
   4  12   4   14.25   11.65
   4  12   4    6.32   12.45
   4  12   5    7.99   10.18
   4  12   5    6.04   12.15
   4  12   6   47.35   18.28
   4  12   7    3.98    8.51
   4  12   8   88.64   21.17
   4  13 -11   13.09   16.84
   4  13 -10   11.31   14.62
  -4  13   8   12.77   14.96
  -4  13   7   22.97   14.89
  -4  13   6   12.15   12.62
  -4  13   5   18.16   13.72
   4  13  -4    6.23   13.49
  -4  13   4   37.11   17.40
   4  13  -3   39.76   15.29
  -4  13   3   45.77   19.33
   4  13  -2   52.01   18.83
   4  13  -1    5.74   12.05
   4  13   0   12.79   14.17
   4  13   1   42.71   17.94
   4  13   2  -15.48   12.31
   4  13   2   16.91   15.99
   4  13   3   85.78   20.20
   4  13   3   64.38   21.05
   4  13   4   55.14   17.12
   4  13   4   18.51   14.00
   4  13   5   32.53   15.28
   4  13   6   37.01   17.81
   4  13   7   55.75   19.67
   4  14  -2  233.21   33.02
   4  14  -1   21.56   17.32
   4  14   0   47.49   18.23
   4  14   1   40.41   18.64
   4  14   2   89.48   22.97
   4  14   3  115.18   26.67
   4  14   4   30.53   14.57
   4  15  -1   43.91   17.88
   4  15   0  110.63   24.07
   4  15   1  -14.37   12.11
  -5 -15   5   -5.07   14.35
  -5 -15   4   27.10   16.34
  -5 -14   7   19.76   13.19
  -5 -14   6    4.44   12.45
   5 -14  -6   31.62   13.87
  -5 -14   5   48.94   17.62
   5 -14  -5   23.17   12.34
  -5 -14   4   62.56   20.25
  -5 -14   3   47.79   19.99
  -5 -14   2   31.31   16.52
  -5 -14   1  100.04   23.17
  -5 -14   0  235.63   34.29
  -5 -13  11   34.67   18.59
  -5 -13  10   61.49   19.83
  -5 -13   9  -11.70   11.01
   5 -13  -8    1.87   12.43
  -5 -13   8    3.43    9.41
   5 -13  -7   66.20   21.11
  -5 -13   7   37.74   16.02
   5 -13  -7   67.13   19.74
   5 -13  -6  -25.30   15.02
  -5 -13   6    3.19   12.23
   5 -13  -6  -18.03   13.29
  -5 -13   5   18.78   11.59
   5 -13  -5   21.21   15.64
   5 -13  -5   33.35   14.75
  -5 -13   4   36.59   17.20
   5 -13  -4   63.29   19.08
   5 -13  -4   84.91   19.21
  -5 -13   3  146.94   25.67
   5 -13  -3  121.76   25.23
   5 -13  -3  159.44   23.57
  -5 -13   2   46.19   18.11
   5 -13  -2   37.04   18.69
  -5 -13   1   13.28   12.17
   5 -13  -1   17.05   15.39
   5 -13   0    8.34   12.50
   5 -13   1   59.82   23.08
   5 -13   2   -5.26   13.07
   5 -13   3    6.56   14.42
  -5 -12  12   54.76   18.79
   5 -12 -11   48.67   17.87
  -5 -12  11   60.45   20.40
   5 -12 -10   22.18   12.58
  -5 -12  10    3.91   11.53
   5 -12  -9   28.35   14.77
  -5 -12   9   57.15   16.63
  -5 -12   9   16.31   13.74
  -5 -12   8   25.21   13.57
  -5 -12   8   17.60   12.91
   5 -12  -7   25.04   15.71
  -5 -12   7   16.86   11.45
   5 -12  -7    8.94   13.09
  -5 -12   7    1.53   11.91
   5 -12  -6   23.62   14.25
  -5 -12   6    2.84   10.17
   5 -12  -6   23.75   12.10
  -5 -12   6   26.60   11.98
  -5 -12   5  136.14   23.60
   5 -12  -5  106.55   23.72
   5 -12  -5  142.67   22.76
  -5 -12   5  117.10   18.48
  -5 -12   4   37.92   16.07
   5 -12  -4   31.20   16.85
   5 -12  -4   34.57   13.29
  -5 -12   4   27.30   10.83
  -5 -12   3    9.43   12.06
   5 -12  -3   -6.66   12.00
   5 -12  -3    7.00    8.25
  -5 -12   2   79.63   20.81
   5 -12  -2   49.89   17.44
   5 -12  -2   55.07   13.93
   5 -12  -1  132.41   25.96
   5 -12  -1  128.96   18.82
   5 -12   0  233.62   33.89
   5 -12   1   25.96   15.35
   5 -12   2   50.21   18.42
   5 -12   3   98.15   24.12
  -5 -11  13    0.09   20.30
   5 -11 -12   31.29   15.99
  -5 -11  12    2.42   13.22
   5 -11 -11  -18.88   13.73
  -5 -11  11   20.67   13.80
   5 -11 -10  123.42   26.76
  -5 -11  10   74.29   18.73
   5 -11  -9   36.04   16.45
  -5 -11   9   53.04   15.39
  -5 -11   9   45.52   16.06
   5 -11  -8   18.33   14.29
  -5 -11   8   39.07   13.78
  -5 -11   8   19.18   10.92
   5 -11  -7   10.09   12.67
  -5 -11   7    1.88   10.86
   5 -11  -7    7.29   12.74
  -5 -11   7   12.69   11.94
   5 -11  -6  267.34   34.47
  -5 -11   6  246.45   26.61
  -5 -11   6  172.44   23.66
   5 -11  -6  188.04   25.43
  -5 -11   5   55.13   16.50
   5 -11  -5   12.64   14.18
   5 -11  -5   66.31   16.06
  -5 -11   5   50.09   12.82
  -5 -11   4   68.24   17.84
   5 -11  -4   73.51   20.16
   5 -11  -4   69.12   16.03
  -5 -11   4   60.66   13.68
  -5 -11   3    7.79   13.41
   5 -11  -3  -18.49   14.23
   5 -11  -3   20.33   10.60
  -5 -11   3    6.75    8.95
   5 -11  -2   27.39   13.87
   5 -11  -2   38.54   11.98
  -5 -11   2   23.78    9.75
   5 -11  -1   18.42   17.32
   5 -11  -1   16.78    9.46
  -5 -11   1   13.32    7.27
   5 -11   0  158.44   27.43
   5 -11   0  141.56   17.18
   5 -11   1  145.81   27.11
   5 -11   2   58.98   20.29
   5 -11   3   56.22   18.80
  -5 -11  -7   36.31   18.79
  -5 -10  14   45.58   19.88
  -5 -10  13  -20.34   16.79
  -5 -10  12  -18.84   14.93
  -5 -10  11   20.98   15.64
   5 -10 -10   42.74   19.39
  -5 -10  10   63.12   15.25
  -5 -10  10   25.37   16.98
   5 -10  -9   12.77   13.33
  -5 -10   9   10.43    8.58
  -5 -10   9   -8.62   13.62
   5 -10  -8  102.90   21.59
  -5 -10   8   75.39   15.84
  -5 -10   8   61.40   17.07
   5 -10  -7   43.82   14.49
  -5 -10   7   46.60   13.86
   5 -10  -7   70.63   19.07
  -5 -10   7   55.22   15.05
   5 -10  -6  138.12   12.96
   5 -10  -6  152.61   24.41
  -5 -10   6  186.77   22.81
   5 -10  -6  182.05   24.59
  -5 -10   6  146.86   22.22
   5 -10  -5   -3.16    5.19
  -5 -10   5   -9.25   11.99
   5 -10  -5   12.90   11.85
   5 -10  -5   -4.91    8.67
  -5 -10   5   -0.72    8.60
  -5 -10   4   47.24   14.86
   5 -10  -4   24.93   14.50
   5 -10  -4   41.26   13.05
  -5 -10   4   52.86   12.44
   5 -10  -3  135.79   22.73
   5 -10  -3  121.81   18.11
  -5 -10   3  121.53   16.77
   5 -10  -2  225.11   28.66
   5 -10  -2  209.27   21.65
  -5 -10   2  217.94   20.93
   5 -10  -1   53.90   18.92
   5 -10  -1   48.76   11.73
  -5 -10   1   59.84   11.92
   5 -10   0  109.89   24.16
   5 -10   0  118.21   15.02
  -5 -10   0  113.80   14.33
   5 -10   1   70.02   11.06
  -5 -10  -1   68.70   11.64
   5 -10   2  219.35   30.45
   5 -10   3   62.46   20.49
  -5 -10  -7   43.21   16.84
  -5 -10  -8   31.51   15.46
  -5  -9  14   70.28   20.68
  -5  -9  13   30.38   18.47
  -5  -9  12   44.83   19.06
  -5  -9  11   55.84   18.59
  -5  -9  10   99.93   22.33
   5  -9  -9  187.55   25.95
  -5  -9   9  160.50   24.88
  -5  -9   9  172.92   20.43
   5  -9  -8   33.87    7.69
   5  -9  -8   18.97   12.62
  -5  -9   8   25.34   11.13
  -5  -9   8   34.17   13.47
   5  -9  -7   17.31    6.25
   5  -9  -7   52.35   16.41
  -5  -9   7   38.88   13.08
  -5  -9   7   46.34   15.08
   5  -9  -6  315.13   29.76
  -5  -9   6  305.99   28.33
   5  -9  -6  339.40   33.03
  -5  -9   6  240.92   24.12
   5  -9  -6  315.97   19.77
   5  -9  -5  325.19   18.74
   5  -9  -5  341.39   21.29
  -5  -9   5  340.15   28.83
   5  -9  -5  334.09   28.99
  -5  -9   5  374.33   30.13
   5  -9  -5  327.52   32.11
   5  -9  -5  353.96   22.09
   5  -9  -4  540.17   26.94
  -5  -9   4  561.52   31.16
   5  -9  -4  540.64   28.46
  -5  -9   4  579.65   34.84
   5  -9  -4  550.06   15.82
   5  -9  -4  580.47   36.23
  -5  -9   4  528.94   36.22
   5  -9  -4  610.60   42.82
   5  -9  -3   60.92   11.16
  -5  -9   3   87.00   12.80
   5  -9  -3   71.27   11.52
   5  -9  -3   49.39   16.20
   5  -9  -3   94.27   15.94
  -5  -9   3   77.84   14.20
   5  -9  -3   54.30    7.17
   5  -9  -2  127.17   15.58
   5  -9  -2  130.21   16.17
   5  -9  -2   89.29   19.76
   5  -9  -2  118.35   16.49
   5  -9  -2   98.96   11.27
  -5  -9   2  126.35   15.87
   5  -9  -1  130.55   22.01
   5  -9  -1  158.78   16.72
  -5  -9   1  155.65   17.48
   5  -9  -1  134.15   14.65
   5  -9   0  163.44   15.61
   5  -9   0  172.95   25.32
  -5  -9   0  152.24   16.53
   5  -9   0  151.19   16.61
   5  -9   1  100.55   20.97
   5  -9   1  101.65   11.83
  -5  -9  -1   99.98   14.01
   5  -9   2   81.65    9.26
   5  -9   2  101.21   22.28
  -5  -9  -2   80.76   11.86
   5  -9   3  164.49   25.49
  -5  -9  -7  -25.11   14.26
  -5  -9  -8   20.25   13.14
  -5  -9  -9   32.80   15.28
  -5  -9 -10    6.58   10.46
  -5  -8  15   46.08   18.02
  -5  -8  14   30.46   15.98
  -5  -8  13   44.58   17.63
  -5  -8  12   47.17   19.77
  -5  -8  11   43.93   16.95
   5  -8 -10  140.96   14.96
  -5  -8  10  107.78   21.69
   5  -8  -9  223.18   17.49
  -5  -8   9  206.14   20.69
  -5  -8   9  216.47   27.30
   5  -8  -8   13.25    6.52
   5  -8  -8    1.36   11.37
  -5  -8   8   11.84    9.12
  -5  -8   8   11.34   11.08
   5  -8  -7  131.31   13.89
   5  -8  -7  124.84   19.65
  -5  -8   7  138.97   16.96
  -5  -8   7  137.29   20.29
   5  -8  -6   18.81    4.29
   5  -8  -6    6.51    5.54
   5  -8  -6    9.62   10.77
  -5  -8   6   22.15    9.92
  -5  -8   6   24.26   13.03
   5  -8  -5   32.89    6.36
  -5  -8   5   26.32    8.31
   5  -8  -5   14.15    7.49
  -5  -8   5   20.56   10.16
   5  -8  -5   27.77   11.53
   5  -8  -5   21.76    3.45
   5  -8  -5   28.22   12.61
  -5  -8   5   10.36   10.56
   5  -8  -4   98.55   11.35
  -5  -8   4   95.24   13.14
   5  -8  -4   96.07    8.32
   5  -8  -4  111.94   19.33
   5  -8  -4  118.04   16.65
  -5  -8   4   97.40   15.88
   5  -8  -3  148.39   14.86
   5  -8  -3  148.14   16.63
  -5  -8   3  143.23   14.91
   5  -8  -3  142.13   22.25
   5  -8  -3  142.79   16.35
  -5  -8   3  146.13   17.11
   5  -8  -3  149.21   11.79
   5  -8  -2  399.13   24.31
   5  -8  -2  400.42   26.15
   5  -8  -2  400.29   34.01
   5  -8  -2  400.50   25.81
   5  -8  -2  400.43   21.77
  -5  -8   2  400.49   27.26
   5  -8  -1    4.42    4.63
   5  -8  -1   23.52    8.16
   5  -8  -1   -7.69   12.41
   5  -8  -1    1.51    6.45
   5  -8  -1   -4.33    4.70
  -5  -8   1    5.92    7.44
   5  -8   0  161.18   14.81
   5  -8   0  160.54   24.24
   5  -8   0  163.48   16.99
  -5  -8   0  159.49   16.16
   5  -8   1  522.70   41.18
   5  -8   1  523.63   21.30
   5  -8   1  523.19   31.47
  -5  -8  -1  523.30   27.92
   5  -8   2   80.42   19.38
  -5  -8  -2   56.78   11.15
  -5  -8  -7    1.16   11.79
  -5  -8  -8   23.79   13.98
  -5  -8  -9   10.61   13.59
  -5  -8 -10   36.93   12.81
  -5  -8 -11   58.89   19.29
  -5  -7  16  183.50   34.58
  -5  -7  15   26.12   20.84
  -5  -7  14   33.21   17.82
  -5  -7  13  104.57   24.88
   5  -7 -12   14.50    8.80
  -5  -7  12    7.71   11.19
   5  -7 -11  138.85   16.00
  -5  -7  11  122.94   22.98
   5  -7 -10  237.82   19.39
  -5  -7  10  277.42   30.76
   5  -7  -9  717.64   31.68
  -5  -7   9  731.55   33.25
  -5  -7   9  742.47   45.89
   5  -7  -8  166.36   15.43
  -5  -7   8  188.55   23.83
  -5  -7   8  178.58   17.51
   5  -7  -7   23.37    7.82
   5  -7  -7   26.33   13.26
  -5  -7   7   43.34   10.28
  -5  -7   7   55.34   14.45
   5  -7  -6  229.62    8.61
  -5  -7   6  226.49   23.20
   5  -7  -6  217.87   24.27
  -5  -7   6  236.00   20.22
   5  -7  -6  214.81   10.76
   5  -7  -6  214.03   17.27
   5  -7  -5  267.32   13.81
   5  -7  -5  233.01   12.04
  -5  -7   5  285.61   22.18
   5  -7  -5  282.35   26.58
  -5  -7   5  250.26   23.32
   5  -7  -5  262.41   19.27
  -5  -7   5  248.73   21.44
   5  -7  -4  216.99   14.90
  -5  -7   4  228.78   19.70
   5  -7  -4  175.40   21.44
  -5  -7   4  236.59   21.68
   5  -7  -4  203.73   12.85
   5  -7  -3   68.52    9.98
  -5  -7   3   62.17   10.30
   5  -7  -3   80.06   17.03
   5  -7  -3   71.31    9.31
  -5  -7   3   62.92   12.27
  -5  -7   3   63.24   12.77
   5  -7  -2   32.79    8.18
   5  -7  -2   18.04   13.37
   5  -7  -2   32.55    9.17
  -5  -7   2   18.78    7.68
   5  -7  -2   26.05    6.61
  -5  -7   2   32.33    9.84
   5  -7  -1  375.43   26.56
   5  -7  -1  351.38   29.80
  -5  -7   1  302.10   23.59
  -5  -7   1  335.24   23.26
   5  -7  -1  349.77   21.97
   5  -7   0  245.02   22.02
   5  -7   0  224.70   25.00
   5  -7   0  225.63   19.20
  -5  -7   0  244.64   19.79
  -5  -7   0  232.69   21.37
  -5  -7  -1   37.51   10.33
   5  -7   1   12.73   11.54
  -5  -7  -1   17.83    8.31
   5  -7   1   16.21    7.90
   5  -7   2  166.00   23.60
  -5  -7  -2  177.08   19.58
  -5  -7  -2  183.32   17.53
  -5  -7  -7  128.22   23.46
  -5  -7  -8  108.35   23.16
  -5  -7  -9  112.67   24.20
  -5  -7 -10  -23.58   13.06
  -5  -7 -11  -12.78   10.29
  -5  -7 -12   -0.09    9.75
  -5  -6  16   81.09   25.49
  -5  -6  15   10.73   16.46
   5  -6 -14   24.78   10.82
  -5  -6  14   25.59   18.88
   5  -6 -13   65.65   14.85
  -5  -6  13   60.29   17.78
   5  -6 -12   17.16    9.17
  -5  -6  12   -3.73   14.39
   5  -6 -11  182.65   18.72
  -5  -6  11  214.95   27.27
   5  -6 -10  190.05   18.50
  -5  -6  10  209.19   26.10
   5  -6  -9  296.63   21.56
  -5  -6   9  289.95   29.19
   5  -6  -8   87.06   12.54
  -5  -6   8   97.09   12.32
  -5  -6   8   63.38   14.27
   5  -6  -7   22.50    8.06
   5  -6  -7   15.90    8.92
  -5  -6   7   35.13    8.61
  -5  -6   7    7.99   10.20
   5  -6  -6  431.01   23.80
  -5  -6   6  459.70   29.59
   5  -6  -6  412.39   17.30
  -5  -6   6  422.35   30.33
   5  -6  -6  393.35   28.97
  -5  -6   6  471.24   24.84
   5  -6  -5   23.86    4.29
  -5  -6   5   40.59    9.84
   5  -6  -5   16.02    8.09
  -5  -6   5   29.24    8.77
   5  -6  -5   20.24    9.31
  -5  -6   5   42.96    9.82
   5  -6  -5   17.72    4.95
  -5  -6   5   27.31   11.51
   5  -6  -4    5.08    3.97
  -5  -6   4    2.90    6.23
   5  -6  -4   -5.72    8.31
  -5  -6   4    2.99    5.33
  -5  -6   4   -0.03    8.68
   5  -6  -4    3.95    4.04
   5  -6  -3    5.23    6.28
   5  -6  -3   -1.15    4.10
  -5  -6   3    5.75    6.11
   5  -6  -3    2.54   11.22
  -5  -6   3    6.48    5.82
   5  -6  -3    8.03    5.06
  -5  -6   3    8.24    8.48
   5  -6  -2  484.23   32.14
  -5  -6   2  506.57   28.17
   5  -6  -2  554.28   32.19
   5  -6  -2  499.05   23.64
  -5  -6   2  520.50   28.19
   5  -6  -1  150.00   17.45
   5  -6  -1  174.09   21.01
  -5  -6   1  174.03   16.80
  -5  -6   1  172.89   17.10
   5  -6  -1  146.36   14.44
  -5  -6   0   -1.14    5.71
   5  -6   0    3.80    6.45
   5  -6   0    0.37   10.40
  -5  -6   0   -2.78    7.16
   5  -6   0    7.83    6.18
   5  -6   0   11.76    9.34
   5  -6   1  356.63   30.15
   5  -6   1  315.49   23.81
  -5  -6  -1  357.82   23.98
  -5  -6  -1  318.79   22.25
  -5  -6  -2   69.31   11.75
  -5  -6  -2   57.50   11.65
  -5  -6  -7  287.53   31.02
  -5  -6  -8   10.67   13.23
  -5  -6  -9  128.69   23.88
  -5  -6 -10   25.88   19.15
  -5  -6 -11   33.03   19.29
  -5  -6 -12   15.81   12.27
  -5  -5  17   53.97   18.73
   5  -5 -16   -0.06   12.05
  -5  -5  16    6.35   15.33
   5  -5 -15  151.96   21.74
  -5  -5  15  173.55   30.16
   5  -5 -14   20.72   10.75
  -5  -5  14   16.98   16.29
   5  -5 -13  138.96   19.07
  -5  -5  13  137.65   24.19
   5  -5 -12  311.70   26.21
  -5  -5  12  328.05   34.45
   5  -5 -11  128.70   16.54
  -5  -5  11  101.63   20.32
   5  -5 -10  224.93   20.50
  -5  -5  10  236.80   27.23
   5  -5  -9    4.58    7.44
  -5  -5   9    3.24   10.99
   5  -5  -8  262.02   19.81
  -5  -5   8  333.56   17.77
  -5  -5   8  271.79   25.99
   5  -5  -7  107.61   13.06
   5  -5  -7   82.80   14.83
  -5  -5   7   96.39   10.41
  -5  -5   7  120.73   18.25
   5  -5  -7   89.83    9.76
   5  -5  -6  338.55   21.14
  -5  -5   6  373.31   25.65
   5  -5  -6  336.36   17.18
  -5  -5   6  396.07   27.79
   5  -5  -6  355.33   25.57
  -5  -5   6  348.48   18.78
   5  -5  -5   96.31   14.74
   5  -5  -5   93.88    6.25
   5  -5  -5   69.68   11.02
  -5  -5   5   94.76   13.26
  -5  -5   5   82.96   10.96
   5  -5  -5   84.66   13.95
   5  -5  -5   93.63    9.68
  -5  -5   5   96.19   15.14
  -5  -5   4  612.20   33.91
  -5  -5   4  652.33   30.47
   5  -5  -4  622.92   23.41
  -5  -5   4  630.04   32.00
   5  -5  -4  596.67   31.90
   5  -5  -4  604.28   31.95
  -5  -5   4  658.32   30.92
  -5  -5   3  414.75   27.90
  -5  -5   3  381.64   22.21
  -5  -5   3  380.26   24.58
   5  -5  -3  352.89   25.24
  -5  -5   3  347.56   21.76
   5  -5  -3  365.93   24.83
   5  -5  -3  363.81   18.80
  -5  -5   2  444.18   30.68
   5  -5  -2  446.23   29.52
  -5  -5   2  445.44   26.96
   5  -5  -2  441.85   23.54
   5  -5  -2  442.71   28.92
  -5  -5   2  443.36   25.48
   5  -5  -1   24.76    7.87
  -5  -5   1   24.35    5.65
  -5  -5   1   23.91    9.10
   5  -5  -1   24.90   11.00
  -5  -5   1   24.01    8.63
   5  -5  -1   24.71    6.53
  -5  -5   0  197.69   19.62
   5  -5   0  175.28   20.11
   5  -5   0  185.10   17.05
  -5  -5   0  189.75   15.46
   5  -5   0  177.11   17.78
  -5  -5   0  175.63   16.86
   5  -5   1  344.52   26.26
  -5  -5  -1  346.95   25.86
  -5  -5  -1  316.65   20.33
   5  -5   1  349.46   24.14
   5  -5   1  381.07   25.67
  -5  -5  -1  383.27   24.13
  -5  -5  -2  562.00   29.21
   5  -5   2  545.80   31.75
   5  -5   2  558.35   31.54
   5  -5   3  115.19   15.60
  -5  -5  -7  132.33   21.16
  -5  -5  -8  215.72   27.33
  -5  -5  -9   12.61   11.97
  -5  -5 -10   34.61   14.24
  -5  -5 -11   29.33   14.75
  -5  -5 -12  119.52   23.96
   5  -4 -18    1.66    9.27
  -5  -4  17   90.45   23.74
   5  -4 -17   63.63   17.75
  -5  -4  16   66.46   19.06
   5  -4 -16   55.55   15.77
  -5  -4  15   75.44   20.93
   5  -4 -15   70.77   16.23
  -5  -4  14   19.61   11.93
   5  -4 -14   59.18   15.46
  -5  -4  13   37.38   15.23
   5  -4 -13   37.09   13.41
  -5  -4  12  148.28   23.78
   5  -4 -12  150.72   19.87
  -5  -4  11  221.26   26.67
   5  -4 -11  219.47   21.89
  -5  -4  10  805.51   46.44
   5  -4 -10  771.27   37.53
  -5  -4   9   74.62   16.62
   5  -4  -9   77.20   12.93
  -5  -4   8  509.25   33.84
   5  -4  -8  522.01   25.18
   5  -4  -8  538.28   28.65
  -5  -4   7   56.12   12.02
  -5  -4   7   39.46   12.58
  -5  -4   7   62.89    7.20
   5  -4  -7   61.90    9.21
   5  -4  -7   49.97    9.86
  -5  -4   7   88.65   13.66
  -5  -4   6  335.27   24.62
  -5  -4   6  309.09   23.08
   5  -4  -6  314.99   20.92
   5  -4  -6  314.08   17.66
  -5  -4   6  358.53   26.16
   5  -4  -6  330.07   22.63
  -5  -4   6  317.66   15.14
   5  -4  -5  154.04    7.16
  -5  -4   5  133.79   16.52
   5  -4  -5  148.13   14.95
  -5  -4   5  154.50   16.39
   5  -4  -5  142.12   12.15
   5  -4  -5  150.02   15.83
  -5  -4   5  141.72   17.24
  -5  -4   4  502.58   29.20
  -5  -4   4  468.85   25.21
  -5  -4   4  432.05   26.25
   5  -4  -4  427.09   24.93
   5  -4  -4  438.46   20.36
   5  -4  -4  414.70   24.57
  -5  -4   3  588.52   31.07
  -5  -4   3  525.50   25.51
  -5  -4   3  575.47   29.18
   5  -4  -3  570.30   28.94
   5  -4  -3  540.42   23.27
   5  -4  -3  563.71   27.40
  -5  -4   3  522.48   23.69
  -5  -4   2  188.87   18.02
   5  -4  -2  182.29   17.95
  -5  -4   2  206.44   14.52
  -5  -4   2  217.07   18.58
   5  -4  -2  201.47   15.45
   5  -4  -2  208.29   16.92
  -5  -4   1 1392.34   47.31
   5  -4  -1 1237.86   43.97
   5  -4  -1 1267.82   39.65
  -5  -4   1 1280.41   34.00
  -5  -4   1 1317.04   41.89
   5  -4  -1 1236.35   38.82
  -5  -4   0  531.82   30.07
   5  -4   0  523.96   30.68
   5  -4   0  503.06   25.72
   5  -4   0  470.35   25.75
  -5  -4   0  521.13   26.93
  -5  -4   0  456.26   20.52
   5  -4   1   27.83   10.41
   5  -4   1   50.69   10.73
  -5  -4  -1   48.00   11.40
   5  -4   1   41.82    9.31
   5  -4   2  202.79   20.30
  -5  -4  -2  190.03   18.25
   5  -4   2  193.29   18.90
   5  -4   2  181.92   17.09
   5  -4   3   50.45   10.58
  -5  -4  -7  422.57   34.17
  -5  -4  -8  531.23   38.80
  -5  -4  -9   60.11   15.32
  -5  -4 -10   22.14   12.94
  -5  -4 -11   89.24   20.59
   5  -3 -19   80.06   21.29
  -5  -3  18   49.94   20.94
   5  -3 -18   23.95   14.19
  -5  -3  17    9.67   11.72
   5  -3 -17   11.72   13.01
  -5  -3  16   47.67   17.73
   5  -3 -16   62.47   16.53
  -5  -3  15   27.30   15.14
   5  -3 -15   37.19   14.35
  -5  -3  14   21.17   14.72
   5  -3 -14   49.62   15.12
  -5  -3  13  235.05   28.71
   5  -3 -13  264.33   26.70
  -5  -3  12   -7.83   11.95
   5  -3 -12    9.05    9.62
  -5  -3  11  178.88   24.22
   5  -3 -11  208.65   21.89
  -5  -3  10   75.23   15.44
   5  -3 -10   69.42   14.38
  -5  -3   9   15.81    7.54
  -5  -3   9   18.55   11.76
   5  -3  -9    5.71    8.19
  -5  -3   8   81.57   13.57
   5  -3  -8   87.02   11.33
  -5  -3   8   80.07   15.04
   5  -3  -8  105.91   14.58
  -5  -3   7  257.61   21.21
   5  -3  -7  267.71   18.09
  -5  -3   7  230.98   22.17
   5  -3  -7  260.90   20.01
  -5  -3   7  321.75   24.82
  -5  -3   6 1934.34   54.30
   5  -3  -6 1774.29   43.23
  -5  -3   6 1956.57   56.96
   5  -3  -6 1851.08   45.38
  -5  -3   6 1887.14   26.22
  -5  -3   6 1856.79   53.91
   5  -3  -6 1869.16   48.90
   5  -3  -5  937.82   18.24
  -5  -3   5  909.42   36.65
   5  -3  -5  912.37   30.17
  -5  -3   5  998.54   39.04
   5  -3  -5  922.77   31.84
  -5  -3   5  919.82   36.38
   5  -3  -5  951.57   34.33
  -5  -3   4  372.16   23.93
  -5  -3   4  367.30   22.59
  -5  -3   4  428.14   25.48
   5  -3  -4  385.32   19.57
   5  -3  -4  406.61   22.22
  -5  -3   3 2102.94   54.46
  -5  -3   3 2259.67   51.58
  -5  -3   3 2255.59   54.34
   5  -3  -3 2142.36   49.50
   5  -3  -3 2172.42   46.46
   5  -3  -3 2117.91   46.76
  -5  -3   3 2140.11   41.47
  -5  -3   2  416.12   24.69
   5  -3  -2  426.45   23.60
  -5  -3   2  388.25   16.59
   5  -3  -2  412.88   21.52
   5  -3  -2  405.69   20.34
  -5  -3   2  448.76   24.85
  -5  -3   1  144.08   15.30
   5  -3  -1  148.87   16.25
   5  -3  -1  139.75   12.33
  -5  -3   1  126.03    9.36
  -5  -3   1  153.16   15.77
   5  -3  -1  135.59   13.72
  -5  -3   0  579.64   29.94
   5  -3   0  523.88   23.05
  -5  -3   0  553.99   27.42
  -5  -3   0  514.12   18.35
   5  -3   0  581.30   28.12
  -5  -3  -1  633.73   30.20
   5  -3   1  653.98   31.65
   5  -3   1  585.13   25.54
   5  -3   2  202.70   19.86
   5  -3   2  225.29   20.47
  -5  -3  -2  224.53   19.56
   5  -3   2  251.68   18.24
   5  -3   3  305.53   24.91
  -5  -3  -6    4.14    9.42
  -5  -3  -7   -4.15    9.13
  -5  -3  -8   60.45   13.71
  -5  -3  -9  194.54   23.56
  -5  -3 -10   42.21   14.01
   5  -2 -19    4.27   11.35
  -5  -2  18  102.30   22.95
   5  -2 -18   55.90   18.20
  -5  -2  17   41.67   16.05
   5  -2 -17   19.39   15.32
  -5  -2  16   31.56   17.33
   5  -2 -16   57.89   16.99
  -5  -2  15   -6.07   13.93
   5  -2 -15    3.45   11.66
  -5  -2  14   54.07   17.31
   5  -2 -14   89.26   18.56
  -5  -2  13  391.34   35.75
   5  -2 -13  460.80   34.81
  -5  -2  12    2.25   11.69
   5  -2 -12    9.48   11.24
  -5  -2  11   36.80   14.22
   5  -2 -11   38.08   13.17
  -5  -2  10  291.43   23.38
  -5  -2  10  242.33   24.33
   5  -2 -10  295.39   24.93
  -5  -2   9  526.45   29.50
  -5  -2   9  520.17   33.75
   5  -2  -9  493.85   30.04
  -5  -2   8    2.53    5.95
  -5  -2   8    6.41    9.86
   5  -2  -8   13.59    7.43
   5  -2  -8    6.20    7.41
  -5  -2   8    3.75    7.36
  -5  -2   7  218.46   18.22
   5  -2  -7  204.08   16.56
  -5  -2   7  181.26   19.80
   5  -2  -7  199.71   18.32
  -5  -2   7  217.99   19.69
  -5  -2   6  211.16   17.50
   5  -2  -6  205.17    9.82
   5  -2  -6  182.39   16.73
  -5  -2   6  197.17   18.06
   5  -2  -6  217.09   16.64
  -5  -2   6  182.58   18.84
   5  -2  -6  196.40   13.62
  -5  -2   5   66.77   11.12
   5  -2  -5   72.17    6.85
  -5  -2   5   73.35   11.49
   5  -2  -5   67.15   11.99
   5  -2  -5   72.57    9.27
  -5  -2   5   82.43   13.49
   5  -2  -5   65.15    9.77
   5  -2  -4  814.89   22.09
  -5  -2   4  851.46   32.60
  -5  -2   4  870.89   33.06
   5  -2  -4  839.17   31.86
   5  -2  -4  786.35   28.47
  -5  -2   4  819.00   33.53
   5  -2  -4  814.86   26.50
  -5  -2   3  214.81   16.94
   5  -2  -3  241.38   15.86
  -5  -2   3  250.98   19.69
   5  -2  -3  234.11   16.56
  -5  -2   2  448.79   24.47
   5  -2  -2  437.51   22.47
  -5  -2   2  442.91   24.14
  -5  -2   2  436.86   13.74
   5  -2  -2  428.48   17.75
  -5  -2   1  588.95   27.88
  -5  -2   1  576.68   13.86
   5  -2  -1  564.57   19.77
   5  -2  -1  578.42   26.29
  -5  -2   1  657.49   29.15
   5  -2   0  684.90   22.34
   5  -2   0  692.15   30.29
  -5  -2   0  756.93   31.77
   5  -2   1 1461.77   46.35
  -5  -2  -1 1489.76   45.57
   5  -2   1 1461.11   34.79
   5  -2   2   96.24   13.55
   5  -2   3   96.07   14.59
   5  -2   3   97.04   14.87
  -5  -2  -6   52.17   11.92
  -5  -2  -7   45.85   12.24
  -5  -2  -8   67.92   14.15
  -5  -2  -9   32.59   11.79
   5  -1 -19   61.15   21.13
  -5  -1  18  168.36   27.98
   5  -1 -18   95.67   23.54
  -5  -1  17    1.86    9.95
   5  -1 -17   26.72   15.27
  -5  -1  16  -39.31   17.84
   5  -1 -16   24.95   13.11
  -5  -1  15  108.47   22.47
   5  -1 -15   92.56   19.19
  -5  -1  14   82.11   19.84
   5  -1 -14   79.91   17.18
  -5  -1  13  208.47   25.77
   5  -1 -13  181.21   23.59
  -5  -1  12   -7.55   12.81
   5  -1 -12   11.16    9.35
  -5  -1  11   25.28    8.91
  -5  -1  11   40.47   13.64
   5  -1 -11   17.51   11.95
  -5  -1  10   28.55    8.89
  -5  -1  10   18.32   11.54
   5  -1 -10   14.50    9.86
  -5  -1   9  384.58   23.49
  -5  -1   9  401.48   28.80
   5  -1  -9  398.05   27.93
  -5  -1   8  326.62   20.96
   5  -1  -8  320.27   24.24
  -5  -1   8  359.71   25.51
  -5  -1   8  301.39   24.43
   5  -1  -8  295.31   21.71
  -5  -1   7  165.10   14.52
   5  -1  -7  176.14   11.86
  -5  -1   7  168.84   18.06
   5  -1  -7  155.13   17.07
   5  -1  -7  178.01   16.17
  -5  -1   7  149.89   17.74
   5  -1  -6  381.46   16.14
  -5  -1   6  385.03   21.06
   5  -1  -6  401.84   23.10
  -5  -1   6  415.28   25.43
   5  -1  -6  383.02   14.91
  -5  -1   6  399.33   24.86
   5  -1  -6  356.42   23.35
  -5  -1   5 1473.21   39.18
   5  -1  -5 1565.04   31.85
  -5  -1   5 1517.39   44.94
   5  -1  -5 1511.54   41.36
   5  -1  -5 1476.69   28.34
   5  -1  -5 1487.56   43.11
  -5  -1   5 1507.02   44.42
   5  -1  -4  220.73   13.15
  -5  -1   4  231.50   16.24
   5  -1  -4  210.78   17.29
  -5  -1   4  238.19   17.53
   5  -1  -4  235.74   12.85
   5  -1  -4  208.51   15.85
  -5  -1   4  235.48   18.47
  -5  -1   3  819.24   29.42
   5  -1  -3  900.00   27.30
   5  -1  -3  892.24   31.09
  -5  -1   3  922.26   33.51
  -5  -1   2 1119.98   35.19
  -5  -1   2 1152.56   37.21
   5  -1  -2 1187.67   36.47
   5  -1  -1  622.58   15.65
  -5  -1   1  619.07   28.09
   5  -1  -1  644.64   27.91
   5  -1   0  442.86   14.41
   5  -1   0  498.22   25.77
  -5  -1   0  497.73   26.02
  -5  -1  -1  127.36   15.31
   5  -1   1  141.69   15.12
   5  -1   2  612.93   31.52
   5  -1   3  565.32   31.49
   5  -1   3  585.30   32.40
  -5  -1  -5   40.44    9.58
  -5  -1  -6  138.32   15.82
  -5  -1  -7  323.26   24.48
  -5  -1  -8  497.48   30.92
  -5   0  19   73.73   20.17
   5   0 -19  109.74   27.00
  -5   0  18  119.35   24.79
   5   0 -18  150.75   28.04
  -5   0  17   39.86   20.04
   5   0 -17   15.44   15.69
  -5   0  16   -5.62   14.82
   5   0 -16   19.85   15.11
  -5   0  15   17.60   11.51
   5   0 -15   15.35   11.34
  -5   0  14  247.29   28.45
   5   0 -14  235.14   29.19
  -5   0  13   17.22    7.82
  -5   0  13   28.16   14.10
   5   0 -13   18.08   12.96
  -5   0  12   -0.50    4.87
  -5   0  12    3.98    9.99
   5   0 -12    0.05    9.41
  -5   0  11   14.49    6.71
  -5   0  11   15.60   10.93
   5   0 -11   10.05   12.38
  -5   0  10  126.03   13.66
  -5   0  10  115.24   17.84
   5   0 -10  107.74   17.35
  -5   0   9  186.26   15.23
  -5   0   9  195.64   20.44
  -5   0   9  202.44   19.90
   5   0  -9  162.50   19.94
  -5   0   8  356.17   19.56
  -5   0   8  344.73   24.54
   5   0  -8  341.98   23.91
   5   0  -8  371.18   26.44
  -5   0   8  360.77   25.04
  -5   0   7 1527.07   37.92
   5   0  -7 1616.63   39.07
   5   0  -7 1674.26   49.45
  -5   0   7 1587.79   48.53
  -5   0   7 1664.06   50.50
   5   0  -7 1621.19   50.20
   5   0  -6  660.89   24.32
  -5   0   6  649.42   24.25
   5   0  -6  694.97   30.46
  -5   0   6  686.65   30.83
  -5   0   6  661.96   30.56
   5   0  -6  679.14   31.46
   5   0  -5  823.09   26.67
  -5   0   5  797.93   26.15
   5   0  -5  787.65   31.08
  -5   0   5  792.88   31.76
  -5   0   5  903.44   34.22
   5   0  -5  828.25   33.27
  -5   0   4  240.15   14.92
   5   0  -4  243.14   15.49
   5   0  -4  222.16   17.72
  -5   0   4  245.24   18.13
   5   0  -4  222.79   16.75
  -5   0   4  229.14   10.43
   5   0  -3   67.05   10.48
  -5   0   3   96.83   10.41
   5   0  -3   99.16   13.86
  -5   0   3   82.62    8.01
  -5   0   3   88.65   13.18
   5   0  -3   95.51   11.96
   5   0  -2 1734.07   41.45
   5   0  -2 1822.48   45.33
  -5   0   2 1765.82   44.76
  -5   0   2 1673.28   19.53
   5   0  -1  286.11   19.72
   5   0  -1  241.65   17.50
  -5   0   1  274.71   20.05
   5   0   0  531.96   26.47
  -5   0   0  518.36   27.36
  -5   0  -1  118.07   15.23
   5   0   1  119.11   13.75
   5   0   2  431.42   26.74
   5   0   3  296.53   22.30
   5   0   3  293.93   23.20
  -5   0  -4  138.31   12.55
   5   0   4  167.14   18.18
  -5   0  -5    3.54    6.12
  -5   0  -6 1014.44   36.39
  -5   0  -7   85.54   12.71
  -5   1  19   31.96   15.35
  -5   1  18  146.76   25.84
   5   1 -18  122.22   27.14
  -5   1  17    5.97   16.54
   5   1 -17   -2.57   13.89
  -5   1  16  -11.40   13.39
   5   1 -16    4.21   14.61
  -5   1  15   97.24   19.29
   5   1 -15  103.86   23.51
  -5   1  14   96.24   13.88
  -5   1  14  101.52   18.92
   5   1 -14   79.95   19.48
  -5   1  13  212.57   19.33
  -5   1  13  200.37   24.34
   5   1 -13  175.98   25.40
  -5   1  12   13.47    6.53
  -5   1  12    5.91    9.46
   5   1 -12    2.62   10.46
  -5   1  11   14.85    5.99
  -5   1  11   16.01    9.35
   5   1 -11   25.38   12.09
  -5   1  10   20.24    5.93
  -5   1  10   14.86    8.40
   5   1 -10   37.76   13.55
  -5   1   9  371.74   18.82
  -5   1   9  415.05   27.50
  -5   1   9  442.53   28.69
   5   1  -9  416.66   29.45
  -5   1   8  299.11   15.81
   5   1  -8  318.46   20.97
  -5   1   8  306.21   22.88
   5   1  -8  302.65   25.05
  -5   1   8  343.77   23.75
   5   1  -8  346.88   25.31
   5   1  -7  141.63   14.36
  -5   1   7  148.39   10.82
  -5   1   7  158.98   16.03
   5   1  -7  164.22   18.63
   5   1  -7  175.07   17.60
  -5   1   7  139.55   15.37
  -5   1   6  354.54   15.64
   5   1  -6  391.34   21.35
  -5   1   6  367.38   22.52
   5   1  -6  402.12   24.16
   5   1  -6  359.69   24.32
  -5   1   6  383.90   23.08
   5   1  -5 1549.51   40.05
  -5   1   5 1468.10   31.05
   5   1  -5 1495.18   44.38
  -5   1   5 1466.94   41.10
   5   1  -5 1491.46   44.03
   5   1  -4  226.95   16.45
   5   1  -4  243.98   18.29
   5   1  -4  239.39   17.73
  -5   1   4  219.88   12.28
  -5   1   4  233.33   17.12
   5   1  -3  901.61   31.24
   5   1  -3  862.35   31.81
   5   1  -3  858.25   31.93
  -5   1   3  835.06   25.01
  -5   1   3  864.96   22.78
  -5   1   3  896.94   31.69
   5   1  -2 1045.13   34.59
  -5   1   2 1137.68   31.38
   5   1  -2 1079.86   35.41
  -5   1   2 1087.87   34.99
  -5   1   2 1069.16   22.10
   5   1  -1  611.37   27.68
  -5   1   1  626.23   27.96
   5   1  -1  624.83   27.93
   5   1   0  444.17   25.08
  -5   1   0  440.57   24.63
   5   1   0  460.87   25.01
   5   1   1  135.01   14.48
   5   1   2  632.14   31.11
   5   1   3  589.56   30.23
   5   1   3  596.08   32.13
   5   1   4  389.82   26.30
  -5   1  -4  393.92   17.48
   5   1   4  456.13   29.36
  -5   1  -5   68.37    9.08
   5   1   5   57.07   12.50
  -5   2  19   28.35   14.57
  -5   2  18   72.95   20.59
   5   2 -18   38.79   17.39
  -5   2  17   -9.32   13.50
   5   2 -17   30.65   15.63
  -5   2  16   31.48   15.73
   5   2 -16    6.59   13.97
  -5   2  15    5.11   11.84
   5   2 -15   12.47   15.04
  -5   2  14   46.20   15.26
   5   2 -14   91.80   20.99
  -5   2  13  412.66   23.90
   5   2 -13  402.71   21.59
  -5   2  13  379.67   31.67
   5   2 -13  451.67   38.08
  -5   2  12    3.16    4.42
  -5   2  12   -5.38    9.25
   5   2 -12    3.96    4.60
   5   2 -12   -7.46   14.02
  -5   2  11   30.03    6.51
   5   2 -11   35.43    6.04
  -5   2  11   15.88    9.57
   5   2 -11   34.67   12.38
  -5   2  10  282.18   15.61
  -5   2  10  277.72   23.06
   5   2 -10  275.53   12.75
   5   2 -10  252.56   24.95
  -5   2   9  488.13   18.27
  -5   2   9  559.01   31.57
   5   2  -9  497.88   33.15
  -5   2   9  508.76   28.95
   5   2  -9  503.41   13.73
   5   2  -8   12.33    8.64
  -5   2   8    8.38    3.31
  -5   2   8    5.82    7.09
   5   2  -8   -1.11   10.19
   5   2  -8    2.12    6.55
  -5   2   8    8.88    8.20
  -5   2   7  184.01    9.40
   5   2  -7  197.25   18.15
  -5   2   7  174.07   16.28
   5   2  -7  203.76   19.59
   5   2  -7  180.32   19.23
  -5   2   7  206.68   17.90
  -5   2   6  198.98    9.52
   5   2  -6  212.41   17.85
   5   2  -6  214.70   19.64
  -5   2   6  196.00   16.81
   5   2  -6  229.46   19.46
  -5   2   6  190.09   15.69
  -5   2   5   72.12   11.25
   5   2  -5   61.42   11.27
   5   2  -5   80.42   13.45
   5   2  -5   62.60   10.96
  -5   2   5   66.52   10.26
   5   2  -4  793.83   31.51
   5   2  -4  849.84   32.73
   5   2  -4  800.17   32.37
  -5   2   4  791.05   26.59
  -5   2   4  799.33   28.17
  -5   2   4  792.11   28.53
   5   2  -3  222.27   18.18
   5   2  -3  207.64   16.74
   5   2  -3  253.76   18.70
  -5   2   3  246.82   16.04
  -5   2   3  229.05   14.52
  -5   2   3  242.22   16.61
   5   2  -2  514.34   26.56
   5   2  -2  431.41   22.81
   5   2  -2  418.25   23.05
  -5   2   2  417.91   21.05
  -5   2   2  427.41   18.06
  -5   2   2  481.77   23.33
   5   2  -1  599.48   28.66
  -5   2   1  552.28   25.55
  -5   2   1  521.02   25.48
   5   2  -1  559.37   26.74
  -5   2   1  554.66   19.78
   5   2   0  714.39   32.56
  -5   2   0  707.92   30.62
   5   2   0  710.08   16.48
   5   2   0  718.52   30.98
   5   2   1 1525.05   48.15
  -5   2  -1 1525.51   46.42
   5   2   1 1525.67   46.78
   5   2   1 1520.03   28.60
   5   2   2   76.78   13.64
   5   2   2   97.41   13.19
   5   2   2   86.81    8.64
   5   2   3   87.80   10.16
   5   2   3  101.15   13.85
   5   2   4    4.53    6.35
   5   2   4    6.67    5.84
   5   2   5  103.07   14.96
  -5   3  19   84.80   19.38
  -5   3  18   53.51   18.28
   5   3 -18   58.32   22.88
  -5   3  17   10.22   11.96
   5   3 -17   21.16   14.43
  -5   3  16   38.73   19.38
   5   3 -16   38.44   19.43
  -5   3  15   41.23   12.60
   5   3 -15   44.34   19.24
  -5   3  14   12.73   12.38
   5   3 -14   14.44   13.65
  -5   3  13  261.60   16.71
  -5   3  13  267.43   24.59
   5   3 -13  263.20   32.80
  -5   3  12   10.09    4.22
   5   3 -12    9.26    4.12
  -5   3  12    3.04    7.94
   5   3 -12   10.26   13.54
  -5   3  11  189.67   11.75
  -5   3  11  212.16   21.03
   5   3 -11  225.90   13.81
   5   3 -11  208.03   24.73
  -5   3  10   72.29    6.66
   5   3 -10   73.65   16.92
  -5   3  10   77.05   12.93
  -5   3  10   66.07   12.23
   5   3 -10   71.79    7.41
  -5   3   9   10.78    9.77
   5   3  -9   10.77   11.15
  -5   3   9   10.81    7.02
  -5   3   8   82.21   12.77
   5   3  -8   98.17   16.19
   5   3  -8   74.46   13.26
  -5   3   8   78.76   11.41
   5   3  -7  255.41   21.83
   5   3  -7  294.57   24.28
  -5   3   7  263.63   19.80
  -5   3   7  265.68   18.30
  -5   3   7  280.97   22.73
   5   3  -7  249.44   22.25
  -5   3   7  290.38   23.28
   5   3  -6 1925.08   54.19
   5   3  -6 1965.91   55.86
   5   3  -6 1917.07   55.71
  -5   3   6 1874.70   53.13
  -5   3   6 1925.15   45.03
  -5   3   6 1871.84   52.66
   5   3  -5  948.53   37.72
   5   3  -5  966.84   37.55
   5   3  -5  949.47   37.72
  -5   3   5  961.97   35.76
  -5   3   5  878.18   29.54
  -5   3   5  955.20   35.83
   5   3  -4  410.07   23.36
   5   3  -4  413.89   23.91
   5   3  -4  415.87   23.95
  -5   3   4  412.05   21.03
  -5   3   4  417.09   20.41
  -5   3   4  415.39   19.73
   5   3  -3 2233.71   55.97
   5   3  -3 2120.57   49.50
  -5   3   3 2208.08   45.37
   5   3  -3 2135.38   52.84
  -5   3   3 2200.84   51.21
  -5   3   3 2147.59   47.30
  -5   3   3 2143.34   45.90
   5   3  -2  405.35   25.32
   5   3  -2  434.71   22.42
   5   3  -2  432.71   23.86
  -5   3   2  399.04   17.61
  -5   3   2  452.17   24.17
  -5   3   2  407.04   20.63
  -5   3   2  385.73   21.20
   5   3  -1  152.28   16.66
   5   3  -1  119.90   12.85
   5   3  -1  136.25   14.14
  -5   3   1  131.66    8.97
  -5   3   1  134.31   14.55
  -5   3   1  121.69   12.27
   5   3   0  568.12   30.27
  -5   3   0  520.65   13.42
  -5   3   0  582.97   29.67
   5   3   0  544.79   19.07
   5   3   0  588.43   28.03
   5   3   1  626.14   32.83
  -5   3  -1  648.08   32.76
   5   3   1  619.34   21.67
   5   3   1  634.26   30.06
   5   3   2  198.22   20.11
  -5   3  -2  234.13   21.00
   5   3   2  212.05   14.47
   5   3   2  230.07   19.00
   5   3   3  302.44   25.33
   5   3   3  342.84   24.00
   5   3   3  299.17   18.49
   5   3   4   70.93   11.50
   5   3   4   73.57   11.45
   5   3   4   96.74   16.89
   5   3   4   87.21   13.90
   5   3   5   61.66   14.10
   5   3   5   84.48   12.56
   5   3   5   52.46   11.41
   5   3   6   13.76    8.15
   5   3   6    8.19    7.77
   5   3  14   -2.36   16.39
  -5   4  18    9.61   12.16
   5   4 -17   60.35   19.28
  -5   4  17   15.61    8.51
   5   4 -16   81.09   23.57
  -5   4  16   51.34   14.18
   5   4 -15   27.96   15.52
  -5   4  15   35.11   11.63
   5   4 -14   59.00   18.88
  -5   4  14   19.02    9.54
   5   4 -13   44.26   18.98
  -5   4  13   40.84   10.84
   5   4 -12  162.93   24.96
  -5   4  12  139.19   17.45
   5   4 -12  140.02   12.87
   5   4 -11  215.76   26.76
  -5   4  11  232.84   21.07
   5   4 -11  217.18   14.69
  -5   4  11  260.86   28.61
  -5   4  10  727.04   35.93
   5   4 -10  762.26   44.25
  -5   4  10  726.77   33.89
  -5   4  10  794.33   45.65
   5   4  -9  113.79   19.37
  -5   4   9   73.64   11.99
  -5   4   9   88.49   17.91
  -5   4   9   82.66   11.94
   5   4  -8  471.91   30.94
   5   4  -8  565.57   34.80
  -5   4   8  467.67   23.81
  -5   4   8  545.56   34.64
   5   4  -7   47.31   12.42
  -5   4   7   65.01   13.19
   5   4  -7   62.10   14.51
  -5   4   7   61.51   11.71
  -5   4   7   35.52    7.89
   5   4  -6  332.16   25.19
   5   4  -6  372.16   26.37
   5   4  -6  326.05   23.98
  -5   4   6  312.79   23.51
  -5   4   6  322.49   18.23
  -5   4   6  348.79   25.29
   5   4  -5  136.27   17.05
   5   4  -5  129.77   15.63
   5   4  -5  154.87   17.26
  -5   4   5  159.15   16.38
  -5   4   5  137.40   12.10
  -5   4   5  171.88   17.62
   5   4  -4  416.74   27.09
   5   4  -4  455.10   25.64
   5   4  -4  434.88   25.77
  -5   4   4  440.66   23.84
  -5   4   4  476.41   26.44
  -5   4   4  407.90   19.76
   5   4  -3  517.27   29.46
   5   4  -3  514.70   25.68
   5   4  -3  528.15   27.32
  -5   4   3  546.06   24.30
  -5   4   3  560.28   28.82
  -5   4   3  530.45   27.11
  -5   4   3  518.04   22.78
   5   4  -2  202.81   19.65
   5   4  -2  186.91   15.40
  -5   4   2  196.22   13.48
  -5   4   2  218.35   19.40
   5   4  -2  216.30   17.84
  -5   4   2  201.43   17.00
  -5   4   2  215.46   16.23
   5   4  -1 1265.24   45.60
   5   4  -1 1256.88   36.31
   5   4  -1 1344.34   42.29
  -5   4   1 1356.00   46.26
  -5   4   1 1333.66   40.92
   5   4   0  508.70   29.93
   5   4   0  461.72   22.42
   5   4   0  430.18   24.37
  -5   4   0  490.49   28.96
   5   4   0  458.74   20.93
   5   4   1   41.20   11.86
  -5   4  -1   52.07   11.77
   5   4   1   45.13    9.43
   5   4   1   50.65    8.54
   5   4   2  178.07   19.68
   5   4   2  190.13   17.38
   5   4   2  183.94   15.00
   5   4   3   41.59    9.71
   5   4   3   36.44   12.57
   5   4   3   48.28   10.35
   5   4   4  136.60   14.37
   5   4   4  148.71   19.92
   5   4   4  171.23   17.18
   5   4   4  164.78   17.55
   5   4   5    6.79    5.91
   5   4   5    1.16    9.38
   5   4   5    3.81    8.11
   5   4   6  257.25   21.77
   5   4   6  253.82   26.29
   5   4   6  269.29   23.70
   5   4   7  403.64   34.00
   5   4   7  414.88   30.52
   5   4   8  600.17   42.13
   5   4   8  586.55   38.17
   5   4   9   73.35   18.44
   5   4   9   59.24   15.25
   5   4  10   18.43   12.45
   5   4  10   23.45   12.82
   5   4  11   87.63   20.40
   5   4  11   81.95   19.96
   5   4  12   43.87   18.35
   5   4  12   36.06   15.71
   5   4  13   44.47   15.34
   5   4  13   14.64   14.19
   5   4  14   74.99   24.26
  -5   5  17    1.70   18.30
   5   5 -17   35.47   17.23
  -5   5  16   26.05   18.63
  -5   5  16    6.53    5.54
   5   5 -16   38.56   17.40
  -5   5  15  108.51   24.82
  -5   5  15  138.86   19.69
   5   5 -15  116.62   25.59
  -5   5  14   33.50   15.47
   5   5 -14   12.92   10.45
  -5   5  14   19.26    7.80
   5   5 -13  133.87   24.13
  -5   5  13  159.57   26.84
  -5   5  13  125.49   17.49
   5   5 -12  299.31   32.50
  -5   5  12  300.12   23.68
  -5   5  12  301.50   33.56
  -5   5  11  133.51   16.91
   5   5 -11  128.40   21.75
  -5   5  11  141.67   24.12
  -5   5  11  108.02   14.34
  -5   5  10  228.11   27.64
  -5   5  10  259.03   21.62
   5   5 -10  213.68   25.15
  -5   5  10  205.88   17.82
   5   5  -9    2.87   11.11
  -5   5   9    1.92    9.68
  -5   5   9    3.07    4.60
   5   5  -8  288.55   26.78
   5   5  -8  297.46   27.71
  -5   5   8  278.09   17.50
  -5   5   8  289.34   26.77
   5   5  -7  124.70   18.16
   5   5  -7   75.08   15.46
  -5   5   7   91.62   16.55
  -5   5   7   85.23    9.93
   5   5  -6  353.85   25.78
   5   5  -6  353.22   25.31
  -5   5   6  353.86   26.14
   5   5  -6  353.51   24.93
  -5   5   6  353.07   29.00
  -5   5   6  353.35   18.10
  -5   5   5   83.04   15.00
   5   5  -5   93.20   14.44
   5   5  -5   85.07   13.42
   5   5  -5   97.95   15.14
  -5   5   5   93.55   12.74
  -5   5   5   97.00    9.70
   5   5  -4  643.87   34.24
   5   5  -4  642.16   29.81
   5   5  -4  643.75   32.96
  -5   5   4  642.85   29.73
  -5   5   4  646.75   34.82
  -5   5   4  642.75   23.50
   5   5  -3  370.76   28.70
   5   5  -3  370.54   22.88
   5   5  -3  370.89   25.34
  -5   5   3  370.92   26.88
   5   5  -2  453.92   32.08
   5   5  -2  455.15   23.03
   5   5  -2  454.59   27.86
  -5   5   2  453.61   29.95
  -5   5   2  452.64   29.91
   5   5  -1   26.10   11.28
   5   5  -1   27.06    8.35
  -5   5   1   26.86    7.78
   5   5  -1   26.08    9.31
  -5   5   1   26.26    9.93
   5   5  -1   26.89    7.30
   5   5   0  172.09   19.76
   5   5   0  177.26   13.94
  -5   5   0  176.62   19.23
   5   5   0  186.58   16.64
   5   5   0  160.20   14.67
   5   5   1  365.10   27.39
   5   5   1  338.72   18.73
   5   5   1  378.34   23.44
   5   5   1  331.37   20.81
   5   5   2  534.67   33.39
   5   5   2  569.75   29.32
   5   5   2  577.68   28.50
   5   5   3  146.13   13.46
   5   5   3  132.54   18.64
   5   5   3  155.06   16.35
   5   5   3  146.70   16.13
   5   5   4  163.17   14.87
   5   5   4  183.96   21.79
   5   5   4  193.66   19.02
   5   5   4  201.58   19.36
   5   5   5  167.49   16.23
   5   5   5  151.11   20.72
   5   5   5  182.46   19.30
   5   5   6   82.78   12.89
   5   5   6  118.65   19.67
   5   5   6   78.04   14.11
   5   5   7  148.62   17.04
   5   5   7  140.38   21.11
   5   5   7  147.47   20.19
   5   5   8  217.93   26.66
   5   5   8  189.12   23.31
   5   5   9   26.35   11.98
   5   5   9   13.96   10.97
   5   5  10   13.90   13.13
   5   5  10   21.08   13.63
   5   5  11   51.38   15.88
   5   5  11   50.85   16.70
   5   5  12  125.60   23.09
   5   5  12  113.11   22.92
   5   5  13   65.10   18.38
   5   5  13   27.33   16.36
   5   6 -16   65.56   23.08
  -5   6  16  131.64   27.38
   5   6 -15   14.45   14.86
  -5   6  15   32.56   17.87
   5   6 -14   28.86   15.33
  -5   6  14   57.92   19.19
  -5   6  14   36.79    9.71
   5   6 -13   73.57   21.48
  -5   6  13   39.28   18.32
  -5   6  13   57.46   10.99
   5   6 -12    2.90   12.06
  -5   6  12   10.10   12.23
  -5   6  12   19.53    6.84
  -5   6  11  161.10   24.52
  -5   6  11  157.33   15.54
   5   6 -11  205.29   26.93
  -5   6  10  238.20   29.03
   5   6 -10  210.53   25.52
  -5   6  10  238.13   17.41
   5   6  -9  291.04   28.63
  -5   6   9  220.28   15.28
  -5   6   9  299.65   30.35
   5   6  -8  105.42   18.38
   5   6  -8   99.74   18.74
  -5   6   8   89.76   17.45
  -5   6   8   86.59    9.54
   5   6  -7   17.04    9.82
   5   6  -7   22.21   10.72
  -5   6   7   24.73   11.45
  -5   6   7   31.28    6.00
   5   6  -6  425.86   28.92
   5   6  -6  408.61   31.06
  -5   6   6  452.42   32.26
  -5   6   6  449.52   18.01
   5   6  -5   34.43   14.11
  -5   6   5   46.02   13.72
   5   6  -5   13.16    8.87
   5   6  -5   25.85    8.33
  -5   6   5   23.07    5.39
   5   6  -4    9.28    9.01
   5   6  -4    9.83    7.52
   5   6  -4   13.58    8.11
  -5   6   4   -2.35    8.80
   5   6  -3    5.22   11.22
   5   6  -3   15.04    7.23
   5   6  -3    9.76    6.18
  -5   6   3    1.65    8.92
   5   6  -2  541.59   33.59
   5   6  -2  423.80   22.57
   5   6  -2  500.02   27.42
  -5   6   2  529.99   32.48
   5   6  -1  173.33   19.83
   5   6  -1  161.08   13.87
   5   6  -1  174.44   16.85
  -5   6   1  144.73   18.18
   5   6  -1  136.88   15.27
   5   6   0    3.34    5.90
   5   6   0   -0.82   10.24
   5   6   0    0.82    6.82
   5   6   0   -0.42    5.28
   5   6   1  360.10   28.17
   5   6   1  357.37   18.26
   5   6   1  364.76   23.09
   5   6   1  335.85   23.63
   5   6   2   66.55    9.33
   5   6   2   59.59   14.60
   5   6   2   62.76   12.35
   5   6   2   73.29   11.55
   5   6   3  170.05   13.46
   5   6   3  169.23   20.80
   5   6   3  170.88   17.13
   5   6   3  173.67   18.89
   5   6   4  114.15   11.84
   5   6   4  100.18   15.04
   5   6   4   99.70   18.55
   5   6   4   96.46   13.85
   5   6   5   39.92    7.72
   5   6   5   40.80   12.14
   5   6   5   22.53   10.63
   5   6   5   41.58   10.32
   5   6   6   57.76    9.56
   5   6   6   61.24   17.22
   5   6   6   61.95   14.46
   5   6   7  331.91   32.11
   5   6   7  348.76   30.34
   5   6   8    2.15   10.83
   5   6   8   16.53   10.44
   5   6   9  113.29   20.73
   5   6   9  135.40   22.42
   5   6  10   22.16   14.58
   5   6  10   50.91   17.73
   5   6  11   46.89   17.65
   5   6  11   27.80   14.30
   5   6  12   25.63   13.15
   5   6  12   23.33   13.62
   5   6  13   67.35   21.22
   5   7 -16  140.05   31.48
  -5   7  16  157.95   31.35
   5   7 -15    4.51   13.38
  -5   7  15   22.29   14.00
   5   7 -14   44.09   17.45
  -5   7  14   25.56   18.98
   5   7 -13  135.38   24.92
  -5   7  13  157.50   27.61
   5   7 -12   19.97   13.87
  -5   7  12   16.49   12.42
  -5   7  12   -0.44    3.66
  -5   7  11  140.03   25.57
   5   7 -11  124.36   23.07
  -5   7  11  116.52   12.14
   5   7 -10  250.88   28.69
  -5   7  10  267.62   30.71
  -5   7  10  243.16   15.53
   5   7  -9  722.63   44.66
  -5   7   9  636.83   44.78
  -5   7   9  693.42   22.86
   5   7  -8  150.19   21.03
   5   7  -8  164.11   23.81
  -5   7   8  181.35   24.49
  -5   7   8  171.23   10.34
   5   7  -7   15.74   10.03
   5   7  -7    6.80   12.16
  -5   7   7   32.83   12.84
  -5   7   7   37.56    4.93
   5   7  -6  236.69   22.64
   5   7  -6  194.94   23.76
  -5   7   6  212.65   25.05
   5   7  -5  262.34   22.70
   5   7  -5  261.72   26.84
  -5   7   5  268.49   26.93
   5   7  -4  208.25   24.19
   5   7  -4  219.33   19.70
   5   7  -4  211.78   20.35
  -5   7   4  219.05   23.35
   5   7  -3   40.53   14.22
   5   7  -3   59.86   11.00
   5   7  -3   69.11   12.27
  -5   7   3   75.73   15.46
   5   7  -2   15.95   10.23
   5   7  -2   21.14    7.86
   5   7  -2   10.83    6.42
  -5   7   2   36.17   13.33
   5   7  -1  378.12   29.96
   5   7  -1  300.31   18.06
   5   7  -1  341.21   23.12
  -5   7   1  371.99   29.23
   5   7   0  224.23   24.72
   5   7   0  228.63   14.50
   5   7   0  224.77   18.94
   5   7   0  229.67   21.02
   5   7   1   22.55    6.25
   5   7   1   21.65   11.41
   5   7   1   22.39   10.03
   5   7   1   22.05    8.27
   5   7   2  172.89   22.49
   5   7   2  172.23   12.41
   5   7   2  172.46   16.15
   5   7   2  172.58   19.24
   5   7   3   21.44    4.35
   5   7   3   21.09    5.80
   5   7   3   21.84   12.24
   5   7   3   21.57   10.38
   5   7   3   21.98    8.05
   5   7   4  314.35   17.29
   5   7   4  319.39   16.52
   5   7   4  314.27   29.08
   5   7   4  323.12   27.87
   5   7   4  323.77   22.68
   5   7   5   80.74    8.66
   5   7   5   80.91   17.70
   5   7   5   80.19   17.89
   5   7   5   79.99   11.68
   5   7   6   13.98   12.78
   5   7   6   13.17    8.83
   5   7   7  116.48   18.05
   5   7   7  119.15   13.38
   5   7   8  123.42   22.37
   5   7   8  112.83   18.61
   5   7   9   74.66   16.68
   5   7   9   77.03   18.28
   5   7  10    0.25   13.72
   5   7  10   -0.64   15.72
   5   7  11    9.15   15.03
   5   7  11    9.14   12.49
   5   7  12   -1.08   13.28
   5   8 -15   38.49   18.92
  -5   8  15   68.08   24.56
   5   8 -14  -18.26   20.91
  -5   8  14  -10.18   14.65
   5   8 -13   67.62   22.11
  -5   8  13   64.72   23.27
   5   8 -12   84.46   22.75
  -5   8  12   72.41   19.91
   5   8 -11   33.66   16.83
  -5   8  11   11.28   13.84
   5   8 -10  134.57   22.68
  -5   8  10  128.32   23.45
   5   8  -9  239.81   28.09
  -5   8   9  198.25   27.47
   5   8  -8   24.59   14.26
  -5   8   8    0.65   11.06
   5   8  -8    6.24   12.49
   5   8  -7  127.04   19.52
   5   8  -7  137.86   23.40
  -5   8   7  148.26   23.13
   5   8  -6   18.34   10.28
   5   8  -6   20.70   11.75
  -5   8   6   11.25    9.81
   5   8  -5   11.45    9.27
   5   8  -5   36.62   13.59
  -5   8   5   42.65   15.05
   5   8  -4  105.19   15.92
   5   8  -4  127.32   21.24
  -5   8   4  121.40   20.53
   5   8  -3  146.70   20.94
   5   8  -3  140.72   15.41
   5   8  -3  142.57   16.99
  -5   8   3  144.65   21.38
   5   8  -2  377.13   31.91
   5   8  -2  384.77   22.38
   5   8  -2  457.87   27.63
  -5   8   2  384.06   32.89
   5   8  -1    6.70   12.03
   5   8  -1   -0.54    4.64
   5   8  -1    4.67    5.77
  -5   8   1    5.17   11.69
   5   8   0  164.53   22.62
   5   8   0  159.85   12.34
   5   8   0  155.07   15.90
   5   8   0  141.50   19.15
   5   8   1  514.03   36.75
   5   8   1  572.44   19.98
   5   8   1  512.17   27.82
   5   8   1  516.36   34.28
   5   8   2   50.74    6.20
   5   8   2   55.41    6.00
   5   8   2   56.57   15.16
   5   8   2   61.15   10.40
   5   8   2   60.81   14.49
   5   8   3   11.30    3.67
   5   8   3   12.23    3.24
   5   8   3    9.93   11.28
   5   8   3   20.83   10.25
   5   8   3   12.33    5.78
   5   8   4   64.86    6.21
   5   8   4   91.83   19.10
   5   8   4  101.15   13.78
   5   8   4   55.54   14.00
   5   8   5   54.55   15.01
   5   8   5   22.73   10.49
   5   8   6  125.38   21.32
   5   8   6  103.76   18.94
   5   8   7    1.97    9.35
   5   8   7   -2.37   11.00
   5   8   8   35.80   12.85
   5   8   8   23.51   13.09
   5   8   9   13.51   12.31
   5   8   9   21.46   12.41
   5   8  10   48.79   17.00
   5   8  10   29.88   14.26
   5   8  11  104.58   23.02
   5   9 -14   85.67   22.06
  -5   9  14   53.72   21.12
   5   9 -13   50.03   18.69
  -5   9  13   18.51   14.03
   5   9 -12   84.36   22.87
  -5   9  12   31.61   16.91
   5   9 -11   90.73   20.77
  -5   9  11   67.75   18.86
   5   9 -10  129.23   22.56
  -5   9  10   99.05   22.43
   5   9  -9  179.57   25.36
  -5   9   9  234.00   30.27
   5   9  -8   34.15   14.27
   5   9  -8   14.16   13.95
  -5   9   8   59.37   19.30
   5   9  -7   42.54   13.05
   5   9  -7   59.85   16.69
  -5   9   7   70.90   16.96
   5   9  -6  297.29   26.87
   5   9  -6  322.93   33.08
  -5   9   6  378.17   35.39
   5   9  -5  327.47   25.86
   5   9  -5  368.56   34.97
  -5   9   5  330.81   32.51
   5   9  -4  614.90   32.75
   5   9  -4  571.11   41.28
  -5   9   4  560.55   41.92
   5   9  -3   63.99   17.09
   5   9  -3   79.46   12.78
   5   9  -3   84.12   13.83
  -5   9   3   61.75   16.97
   5   9  -2   77.36   18.12
   5   9  -2   98.01   11.98
   5   9  -2  113.62   14.91
  -5   9   2   85.82   18.66
   5   9  -1  146.43   21.83
   5   9  -1  156.67   13.25
   5   9  -1  141.59   15.96
   5   9   0  134.34   21.14
   5   9   0  153.79   11.17
   5   9   0  169.51   16.69
   5   9   0  152.30   21.05
   5   9   1   80.21   17.48
   5   9   1  101.65    7.09
   5   9   1   97.51   13.07
   5   9   1   96.39   18.07
   5   9   2  110.09   19.69
   5   9   2   98.98   12.90
   5   9   2   65.76   15.62
   5   9   3  142.81   21.76
   5   9   3  175.31   23.52
   5   9   4  105.27   20.32
   5   9   4   98.21   18.90
   5   9   5   71.08   17.18
   5   9   5   40.90   14.63
   5   9   6   46.90   15.72
   5   9   6   22.06   12.65
   5   9   7   -4.83   12.22
   5   9   7   13.80   11.77
   5   9   8   -0.63   10.69
   5   9   8    0.61   10.73
   5   9   9   38.60   16.02
   5   9   9   25.41   12.63
   5   9  10   -2.32   13.17
   5   9  11   61.92   18.35
   5  10 -14   36.83   21.05
   5  10 -13    1.53   11.01
  -5  10  13   23.62   15.76
   5  10 -12   -1.64   14.19
  -5  10  12    4.99   14.60
   5  10 -11   22.31   15.18
  -5  10  11   23.51   17.77
   5  10 -10   26.26   14.46
  -5  10  10    4.31   12.58
   5  10  -9   -2.95   12.60
  -5  10   9   16.99   12.28
   5  10  -8  100.91   19.44
  -5  10   8   90.47   20.23
   5  10  -7   46.18   13.62
   5  10  -7   28.87   14.29
  -5  10   7   55.96   16.07
   5  10  -6  161.25   21.19
   5  10  -6  170.73   26.77
  -5  10   6  172.04   26.82
   5  10  -5   -6.02    9.05
   5  10  -5   -4.47   11.71
  -5  10   5   -4.53   11.76
   5  10  -4   36.61   10.49
   5  10  -4   37.05   16.92
  -5  10   4   25.16   14.70
   5  10  -3  143.95   15.92
   5  10  -3  136.09   23.58
  -5  10   3   86.51   18.60
   5  10  -2  220.89   17.09
   5  10  -2  223.89   28.21
  -5  10   2  252.70   29.81
   5  10  -1   39.13    6.72
   5  10  -1   57.73   15.48
   5  10   0  108.68   20.68
   5  10   0  107.95   19.57
   5  10   1   96.14   19.74
   5  10   1   85.28   18.22
   5  10   2  217.17   27.10
   5  10   2  200.36   26.04
   5  10   3   79.88   18.90
   5  10   3   45.65   14.66
   5  10   4  221.70   27.10
   5  10   4  213.44   26.92
   5  10   5   56.32   16.35
   5  10   5   42.86   15.31
   5  10   6  113.48   21.09
   5  10   6  100.85   19.60
   5  10   7   68.88   17.57
   5  10   7   79.46   19.71
   5  10   8   -3.99   11.00
   5  10   8   28.94   12.86
   5  10   9   72.63   20.69
   5  10  10   74.88   19.37
   5  11 -13   29.95   16.52
   5  11 -12   28.81   18.17
  -5  11  12   33.07   19.01
   5  11 -11    6.81   14.58
  -5  11  11   14.00   16.78
   5  11 -10   99.06   22.37
  -5  11  10  116.88   27.07
   5  11  -9   31.71   15.22
  -5  11   9   56.36   18.30
   5  11  -8   62.66   17.63
  -5  11   8   47.26   18.65
   5  11  -7   17.75   12.02
   5  11  -7    9.24   12.22
  -5  11   7   29.11   15.81
   5  11  -6  202.61   23.46
   5  11  -6  240.66   31.62
  -5  11   6  196.36   28.61
   5  11  -5   62.48   13.89
   5  11  -5  106.17   24.45
  -5  11   5   82.91   22.54
   5  11  -4   77.29   12.90
   5  11  -4   59.72   19.89
  -5  11   4   79.86   20.64
   5  11  -3   -1.06    6.06
   5  11  -3    1.19   10.87
  -5  11   3   12.88   13.94
   5  11  -2   42.09   15.25
  -5  11   2   24.84   15.26
   5  11  -1   17.32   13.57
   5  11   0  142.79   23.74
   5  11   1   80.42   18.48
   5  11   1  111.34   21.49
   5  11   2   60.97   17.52
   5  11   2   51.04   16.68
   5  11   3   56.94   17.29
   5  11   3   64.17   17.95
   5  11   4   99.81   20.92
   5  11   4  107.08   22.54
   5  11   5  107.49   21.33
   5  11   5  113.82   24.02
   5  11   6   46.19   14.82
   5  11   6   71.72   18.97
   5  11   7   82.58   18.46
   5  11   7   91.91   21.28
   5  11   8    5.59   12.60
   5  11   9   41.21   16.76
   5  12 -12   70.15   20.89
   5  12 -11   55.06   21.10
   5  12 -10  -21.46   15.85
  -5  12  10   20.61   16.19
   5  12  -9   37.72   14.93
  -5  12   9   21.40   15.47
   5  12  -8   21.31   14.53
  -5  12   8    9.39   11.84
   5  12  -7   19.00   11.89
  -5  12   7   27.28   13.67
   5  12  -6    2.69    9.00
   5  12  -6   28.70   16.39
  -5  12   6   26.76   16.21
   5  12  -5  124.24   24.42
  -5  12   5  117.64   24.44
   5  12  -4   23.20   13.43
  -5  12   4   31.45   14.52
   5  12  -3   -0.36   13.73
  -5  12   3   -2.13   11.62
   5  12  -2   94.67   22.97
   5  12  -1  163.22   26.14
   5  12   0  235.03   30.28
   5  12   1   24.27   15.93
   5  12   2   64.17   17.56
   5  12   2   52.79   15.58
   5  12   3  115.41   23.73
   5  12   3  114.89   22.83
   5  12   4   14.71   14.80
   5  12   4    6.14   12.59
   5  12   5  170.95   26.91
   5  12   5  190.98   28.61
   5  12   6   45.30   17.60
   5  12   7   52.06   16.03
   5  12   8  -11.14    7.71
   5  13 -11    6.78   11.88
  -5  13   7   72.38   22.73
  -5  13   6  -10.14   14.00
   5  13  -5   11.97   15.97
  -5  13   5    7.40   14.10
   5  13  -4   80.21   21.07
  -5  13   4   26.28   19.54
   5  13  -3  119.19   26.24
  -5  13   3  134.40   26.37
   5  13  -2   26.93   13.96
   5  13  -1   13.16   14.96
   5  13   0    7.86   11.44
   5  13   1   70.99   19.88
   5  13   2   26.25   17.67
   5  13   2   14.81   15.28
   5  13   3   -4.99   12.79
   5  13   3   11.83   14.32
   5  13   4   55.74   19.18
   5  13   4   53.99   18.65
   5  13   5  169.27   29.13
   5  13   6  -25.24   14.32
   5  14  -4   76.98   23.24
   5  14  -3   62.24   22.75
   5  14  -2  -16.89   14.28
   5  14  -1  102.29   24.43
   5  14   0  236.76   34.02
   5  14   1   33.74   18.35
   5  14   2   50.60   18.85
   5  14   3   61.50   19.18
   5  14   4   67.81   20.06
   5  15  -2   87.74   25.96
   5  15  -1    2.42   16.04
   5  15   0   89.61   24.62
  -6 -15   4   51.18   21.47
  -6 -14   6   29.52   15.22
  -6 -14   5   10.06   12.21
  -6 -14   4    1.57   11.64
  -6 -14   3   27.56   16.22
  -6 -14   2   14.80   14.85
  -6 -14   1   88.56   24.36
  -6 -13  11  231.75   33.98
  -6 -13  10  -10.83   13.48
  -6 -13   9  123.04   24.14
   6 -13  -8  -45.84   19.52
   6 -13  -7   38.89   19.19
  -6 -13   7   56.75   17.17
  -6 -13   6   16.84   12.10
   6 -13  -6   17.47   13.24
  -6 -13   5   30.01   15.98
   6 -13  -5  -12.11   14.99
  -6 -13   4   -1.79   10.25
   6 -13  -4   20.08   13.16
  -6 -13   3   20.84   13.36
   6 -13  -3    7.89   12.04
  -6 -13   2   38.42   19.19
   6 -13  -2   41.63   20.45
   6 -13  -1   36.20   16.93
   6 -13   0   80.59   23.15
   6 -13   1   13.75   14.16
   6 -12 -12   44.97   15.74
  -6 -12  12   52.48   19.24
   6 -12 -11   39.51   15.97
  -6 -12  11   35.83   16.36
   6 -12 -10   31.98   15.32
  -6 -12  10   86.25   21.30
   6 -12  -9   -0.61   11.86
  -6 -12   9   29.37   14.76
  -6 -12   8   67.27   17.56
  -6 -12   8   75.14   18.55
   6 -12  -7   47.48   15.91
  -6 -12   7   34.58   14.03
  -6 -12   7   48.34   16.79
  -6 -12   6   -2.96   10.35
  -6 -12   6   -5.75   10.49
  -6 -12   5   27.69   14.24
   6 -12  -5   48.30   17.04
  -6 -12   5   67.91   15.70
  -6 -12   4   21.12   16.47
   6 -12  -4  -21.51   12.71
  -6 -12   3   51.60   18.48
   6 -12  -3   24.95   13.19
   6 -12  -2  175.99   28.53
   6 -12  -1   72.51   20.84
   6 -12   0   65.50   22.89
   6 -12   1   36.85   16.01
   6 -12   2   67.90   25.31
   6 -11 -14   29.21   14.83
   6 -11 -13   66.89   18.72
  -6 -11  13   43.95   19.30
   6 -11 -12   -1.98   11.48
  -6 -11  12   -3.60   12.20
   6 -11 -11   56.99   17.06
  -6 -11  11   68.02   20.19
   6 -11 -10   30.34   13.98
  -6 -11  10   33.86   15.89
  -6 -11   9   75.63   17.46
  -6 -11   9   48.80   17.13
   6 -11  -8   12.80   12.38
  -6 -11   8   -1.59    7.63
  -6 -11   8   -1.87   10.00
   6 -11  -7   17.91   16.35
  -6 -11   7   42.47   14.28
  -6 -11   7   30.45   12.64
  -6 -11   6   80.35   17.92
   6 -11  -6   60.48   20.61
  -6 -11   6   32.50   12.13
  -6 -11   5  111.67   20.17
   6 -11  -5   77.78   20.38
  -6 -11   5  100.65   18.23
  -6 -11   4   61.30   18.15
   6 -11  -4   71.97   18.72
  -6 -11   4   97.85   16.94
   6 -11  -3   19.51   16.03
  -6 -11   3   30.08   11.03
   6 -11  -2   74.14   19.88
  -6 -11   2   61.28   12.95
   6 -11  -1   20.11   13.06
  -6 -11   1   28.06    9.61
   6 -11   0   98.43   24.96
   6 -11   1   22.66   16.84
   6 -11   2   24.63   16.70
  -6 -10  14   18.93   16.96
   6 -10 -13   17.15   13.11
  -6 -10  13   19.93   16.32
   6 -10 -12  -42.24   21.64
  -6 -10  12   -4.23   11.52
   6 -10 -11   -4.73   14.57
  -6 -10  11   13.35   15.75
   6 -10 -10   -3.20   13.64
  -6 -10  10    1.42    8.42
  -6 -10  10   12.91   14.13
   6 -10  -9   65.86   18.12
  -6 -10   9   62.27   14.06
  -6 -10   9   40.17   14.64
   6 -10  -8   29.32   16.15
  -6 -10   8   62.08   14.27
  -6 -10   8   76.36   18.00
   6 -10  -7  150.70   24.75
  -6 -10   7  190.60   22.56
  -6 -10   7  175.54   23.75
   6 -10  -6  172.00   17.28
  -6 -10   6  206.36   24.28
   6 -10  -6  172.76   26.32
  -6 -10   6  205.32   24.82
   6 -10  -5   14.32    7.65
  -6 -10   5   -5.63   10.65
   6 -10  -5   13.07   13.25
  -6 -10   5    6.92   11.02
  -6 -10   4  139.42   20.97
   6 -10  -4  143.75   24.94
  -6 -10   4  105.60   16.59
   6 -10  -3   19.94   12.69
  -6 -10   3   19.47   10.98
   6 -10  -2   37.06   16.08
  -6 -10   2   35.58   10.78
   6 -10  -1   50.68   17.01
  -6 -10   1   61.43   12.98
   6 -10   0   63.71   18.10
  -6 -10   0   72.34   13.78
   6 -10   1   18.67   13.75
  -6 -10  -1   34.41   10.75
   6 -10   2   14.17   18.87
  -6 -10  -7   29.20   16.70
  -6  -9  15   67.18   23.28
  -6  -9  14   10.69   14.07
  -6  -9  13  168.94   29.32
   6  -9 -12   31.01   15.80
  -6  -9  12   34.87   16.69
   6  -9 -11   -4.39   10.86
  -6  -9  11   13.97   15.00
   6  -9 -10   -7.75   11.42
  -6  -9  10   18.58    8.64
  -6  -9  10   12.76   13.88
   6  -9  -9   21.01    8.30
   6  -9  -9   19.62   13.62
  -6  -9   9   32.56   11.30
  -6  -9   9   47.32   15.45
   6  -9  -8  145.25   15.43
   6  -9  -8  163.46   24.10
  -6  -9   8  154.44   19.15
  -6  -9   8  174.91   24.01
   6  -9  -7    9.02    7.02
   6  -9  -7   20.46   12.03
  -6  -9   7   -4.50    8.56
  -6  -9   7    6.58   10.57
   6  -9  -6    2.32    6.96
  -6  -9   6    9.49    7.98
   6  -9  -6  -13.37   11.01
  -6  -9   6    8.26    9.01
   6  -9  -5   13.26    7.60
  -6  -9   5   16.81   10.32
   6  -9  -5   41.19   15.16
  -6  -9   5   28.52   11.90
   6  -9  -4  137.20   14.54
   6  -9  -4  155.83   17.40
  -6  -9   4  158.51   17.66
   6  -9  -4  118.50   21.45
  -6  -9   4  178.54   20.87
   6  -9  -3  203.57   18.79
   6  -9  -3  235.74   21.88
   6  -9  -3  189.13   25.46
  -6  -9   3  197.34   20.88
   6  -9  -3  189.56   15.45
   6  -9  -2  208.50   27.26
  -6  -9   2  301.37   25.11
   6  -9  -2  236.73   18.65
   6  -9  -1   36.86   14.91
  -6  -9   1   25.04   10.12
   6  -9  -1   25.71    8.43
   6  -9   0  156.49   25.29
  -6  -9   0  138.97   17.15
   6  -9   1   55.19   18.39
  -6  -9  -1   67.13   12.69
   6  -9   2   23.46   16.33
  -6  -9  -2   31.17    9.63
  -6  -9  -7   22.20   12.90
  -6  -9  -8   55.55   19.76
  -6  -9  -9   41.66   16.93
  -6  -8  15   17.10   15.52
  -6  -8  14  -20.95   14.53
  -6  -8  13   10.73   13.68
  -6  -8  12   29.23   17.42
   6  -8 -11  102.63   14.66
  -6  -8  11   72.80   19.90
   6  -8 -10  242.28   20.49
   6  -8 -10  225.01   27.39
  -6  -8  10  251.62   29.86
   6  -8  -9    4.05    6.85
   6  -8  -9  -13.32   10.82
  -6  -8   9    5.33    6.86
  -6  -8   9   15.76   12.23
   6  -8  -8   50.71   10.81
   6  -8  -8   46.45   15.89
  -6  -8   8   44.46   10.51
  -6  -8   8   55.53   15.32
   6  -8  -7  432.17   26.11
   6  -8  -7  378.65   32.75
  -6  -8   7  447.15   34.70
  -6  -8   7  442.19   28.47
   6  -8  -6   85.37    7.69
   6  -8  -6   77.49   12.75
   6  -8  -6   87.26    7.87
  -6  -8   6   99.97   15.65
   6  -8  -6   95.42   19.22
  -6  -8   6   58.32   13.90
   6  -8  -5   14.04    4.99
  -6  -8   5   -1.85    7.22
  -6  -8   5    6.06    8.87
   6  -8  -5    5.22   10.94
   6  -8  -5    3.61    3.73
  -6  -8   5    6.10   10.45
   6  -8  -4  700.89   29.65
  -6  -8   4  651.77   33.51
  -6  -8   4  683.22   37.83
   6  -8  -4  616.28   24.95
   6  -8  -4  631.85   41.84
   6  -8  -3   59.82   10.83
   6  -8  -3   46.23   15.73
   6  -8  -3   68.63   10.23
  -6  -8   3   71.85   14.76
   6  -8  -2  194.98   19.01
   6  -8  -2  180.84   24.62
  -6  -8   2  186.34   19.93
   6  -8  -2  195.35   17.26
   6  -8  -1  118.85   21.98
  -6  -8   1  129.24   16.88
   6  -8  -1  106.82   14.08
   6  -8   0   12.97    9.20
   6  -8   0   20.08    9.61
  -6  -8   0    9.02    8.83
   6  -8   1  101.03   20.35
  -6  -8  -1  110.99   15.50
  -6  -8  -2   50.29   11.57
  -6  -8  -7    8.35   14.43
  -6  -8  -8   84.71   21.12
  -6  -8  -9   18.87   12.80
  -6  -8 -10   50.36   17.11
  -6  -7  16   86.70   24.94
  -6  -7  15   30.85   18.41
  -6  -7  14   38.09   16.26
   6  -7 -13   71.72   14.12
  -6  -7  13   75.92   21.47
   6  -7 -12    7.00    7.75
  -6  -7  12   17.39   13.36
   6  -7 -11   77.90   13.36
  -6  -7  11   73.10   21.32
   6  -7 -10   52.67   11.30
   6  -7 -10   55.82   14.63
  -6  -7  10   82.36   19.24
   6  -7  -9    9.25    7.38
   6  -7  -9    6.20   10.29
  -6  -7   9   14.65    7.40
  -6  -7   9  -10.98   12.82
   6  -7  -8  122.38   15.02
   6  -7  -8  121.63   19.62
  -6  -7   8  127.15   14.46
  -6  -7   8  165.58   22.98
  -6  -7   7  280.55   27.63
   6  -7  -7  233.60   25.02
  -6  -7   7  246.24   19.83
   6  -7  -7  248.10   14.57
   6  -7  -7  229.25   19.55
   6  -7  -6  237.58   10.50
  -6  -7   6  229.63   23.94
   6  -7  -6  232.54   14.31
  -6  -7   6  231.30   19.93
   6  -7  -6  268.67   26.50
   6  -7  -6  247.89   20.10
   6  -7  -5  556.48   21.55
  -6  -7   5  554.51   32.02
  -6  -7   5  600.42   36.18
   6  -7  -5  541.27   22.78
   6  -7  -5  638.41   39.07
   6  -7  -4  202.06   15.38
  -6  -7   4  214.88   19.35
   6  -7  -4  206.00   15.33
   6  -7  -4  178.95   22.69
  -6  -7   4  202.14   21.57
  -6  -7   4  253.03   23.04
   6  -7  -3  520.96   26.73
   6  -7  -3  504.06   35.33
  -6  -7   3  532.07   31.55
   6  -7  -3  519.59   25.54
  -6  -7   3  579.98   33.23
  -6  -7   2  131.48   15.73
   6  -7  -2  136.79   20.58
  -6  -7   2  144.52   17.34
   6  -7  -2  119.57   14.10
  -6  -7   1   12.39    6.89
   6  -7  -1   27.98   13.15
  -6  -7   1   24.70    9.66
   6  -7  -1   18.65    7.46
   6  -7   0  203.47   24.48
  -6  -7   0  193.80   19.17
  -6  -7   0  185.85   19.05
   6  -7   0  210.32   20.13
  -6  -7  -1   76.91   12.46
   6  -7   1   75.98   19.85
  -6  -7  -1   61.48   13.06
  -6  -7  -2   14.18    8.09
  -6  -7  -7   15.33   11.80
  -6  -7  -8  117.34   23.75
  -6  -7  -9   83.96   20.57
  -6  -7 -10   92.12   23.11
  -6  -7 -11   98.56   21.61
  -6  -6  16  -10.63   18.62
   6  -6 -15   19.96    9.85
  -6  -6  15   15.09   14.82
   6  -6 -14   57.28   14.77
  -6  -6  14   50.35   19.10
   6  -6 -13   26.05   10.13
  -6  -6  13   18.08   14.06
   6  -6 -12    3.97    8.19
  -6  -6  12  -13.53   15.80
   6  -6 -11  149.00   17.86
  -6  -6  11  178.33   25.43
   6  -6 -10   42.35   11.74
  -6  -6  10   39.24   14.78
   6  -6  -9  327.24   23.99
  -6  -6   9  330.54   19.14
   6  -6  -9  301.81   26.83
   6  -6  -8  121.94   15.27
   6  -6  -8  121.55   18.02
   6  -6  -8  132.61   12.34
  -6  -6   8  130.28   12.91
  -6  -6   8  148.50   21.15
   6  -6  -7   26.46    9.42
   6  -6  -7   28.50   10.63
   6  -6  -7   21.04    5.53
  -6  -6   7   28.71    7.67
  -6  -6   7   27.24   13.45
   6  -6  -6  108.41    6.07
   6  -6  -6   82.40   13.21
  -6  -6   6  116.07   13.33
   6  -6  -6  112.01   11.20
   6  -6  -6   98.30   16.36
  -6  -6   6   95.03   16.18
  -6  -6   6   98.50   15.03
   6  -6  -5  103.13    8.88
  -6  -6   5  130.79   15.91
   6  -6  -5  104.89   11.26
   6  -6  -5  109.52   17.33
  -6  -6   5  109.17   14.68
  -6  -6   5   98.02   16.70
  -6  -6   4  137.13   15.81
   6  -6  -4  106.68   18.06
   6  -6  -4  124.87   12.24
  -6  -6   4  118.95   14.88
  -6  -6   4  132.72   17.27
   6  -6  -3  217.12   23.06
  -6  -6   3  256.70   22.54
   6  -6  -3  253.89   17.98
   6  -6  -3  279.50   23.79
  -6  -6   3  259.28   20.21
   6  -6  -2  666.66   38.46
  -6  -6   2  676.92   31.81
   6  -6  -2  693.87   31.08
   6  -6  -2  697.68   36.70
  -6  -6   2  708.39   35.30
   6  -6  -1  387.32   30.70
   6  -6  -1  371.80   26.81
  -6  -6   1  359.50   23.19
  -6  -6   1  363.84   25.55
   6  -6  -1  361.97   24.03
  -6  -6   0  105.96   13.33
   6  -6   0   95.62   18.67
   6  -6   0  111.82   15.91
   6  -6   0  107.90   14.42
  -6  -6   0  125.71   15.47
  -6  -6  -1   96.09   13.37
  -6  -6  -1   75.96   13.86
  -6  -6  -2  386.53   27.25
  -6  -6  -7  363.66   35.93
  -6  -6  -8  326.24   35.02
  -6  -6  -9   24.02   15.18
  -6  -6 -10   -6.72   10.93
  -6  -6 -11   11.19   10.75
  -6  -6 -12  158.13   26.74
  -6  -5  17    5.88   12.03
   6  -5 -16   15.58   12.95
  -6  -5  16   18.65   16.95
   6  -5 -15   68.67   16.32
  -6  -5  15  108.96   25.74
   6  -5 -14   10.30   10.18
  -6  -5  14   33.96   15.23
   6  -5 -13  225.28   24.54
  -6  -5  13  240.09   30.61
   6  -5 -12   35.86   11.28
  -6  -5  12   21.63   12.43
   6  -5 -11  109.20   16.67
  -6  -5  11   75.58   18.56
   6  -5 -10  335.91   25.95
  -6  -5  10  279.69   29.72
   6  -5  -9   87.50   14.62
   6  -5  -9  104.40   15.65
  -6  -5   9   83.68   17.29
   6  -5  -8  196.62   18.85
  -6  -5   8  170.22   12.01
  -6  -5   8  210.63   23.93
   6  -5  -8  171.41   18.67
   6  -5  -8  167.63   14.68
   6  -5  -7  127.07   15.97
   6  -5  -7   92.95   14.72
   6  -5  -7   98.73   10.99
  -6  -5   7  108.07   10.57
  -6  -5   7  136.82   19.60
   6  -5  -6  356.27    9.72
   6  -5  -6  357.70    9.73
  -6  -5   6  374.18   26.74
   6  -5  -6  385.14   24.73
   6  -5  -6  376.04   20.29
  -6  -5   6  370.41   19.39
   6  -5  -6  361.80   25.86
  -6  -5   6  373.98   28.31
   6  -5  -5   15.23    8.19
  -6  -5   5   14.02    6.65
   6  -5  -5    2.98    7.29
   6  -5  -5   10.64    9.66
   6  -5  -5   23.33    6.93
  -6  -5   5   21.10    7.62
  -6  -5   5    7.81    9.49
  -6  -5   4  282.36   21.20
  -6  -5   4  316.40   24.32
   6  -5  -4  318.24   19.34
   6  -5  -4  271.04   23.30
   6  -5  -4  266.07   21.52
  -6  -5   4  296.99   20.38
   6  -5  -3 1066.33   43.87
  -6  -5   3 1015.40   35.79
   6  -5  -3 1005.00   35.36
   6  -5  -3 1086.45   41.86
  -6  -5   3 1078.63   42.77
   6  -5  -2   78.15   11.98
   6  -5  -2   60.63   13.54
  -6  -5   2   55.58   11.93
   6  -5  -2   39.31    8.76
  -6  -5   2   68.82    9.87
   6  -5  -1  910.21   42.48
   6  -5  -1  927.31   38.64
  -6  -5   1  903.64   32.32
  -6  -5   1  992.54   40.21
   6  -5  -1  914.27   37.38
   6  -5   0  277.79   21.83
  -6  -5   0  261.75   17.87
  -6  -5   0  280.00   22.43
   6  -5   0  266.51   22.07
   6  -5   1   91.16   14.86
  -6  -5  -1   74.14   13.63
   6  -5   1   78.65   12.40
   6  -5   2   -2.93    7.77
  -6  -5  -2   -2.39    8.99
  -6  -5  -7  106.99   21.42
  -6  -5  -8   11.12   10.42
  -6  -5  -9  -10.21   14.69
  -6  -5 -10   41.80   18.12
  -6  -5 -11  144.01   25.24
  -6  -5 -12    5.52    9.87
   6  -4 -18  -14.63   10.45
   6  -4 -17   43.20   15.60
  -6  -4  17  -13.36   12.70
   6  -4 -16   57.58   16.18
  -6  -4  16   76.55   20.22
   6  -4 -15   32.50   13.66
  -6  -4  15   15.59   13.38
   6  -4 -14   13.45   11.04
  -6  -4  14   -7.25   13.11
   6  -4 -13  131.31   19.89
  -6  -4  13  147.27   24.11
   6  -4 -12  120.55   18.27
  -6  -4  12  109.62   21.72
   6  -4 -11  259.48   24.28
  -6  -4  11  284.19   30.57
   6  -4 -10  573.33   33.68
  -6  -4  10  671.51   42.49
   6  -4  -9  153.09   17.67
  -6  -4   9  138.58   21.42
   6  -4  -9  154.54   15.73
   6  -4  -8   29.81    9.54
   6  -4  -8   51.71   11.39
   6  -4  -8   44.86    9.28
  -6  -4   8   57.19   15.37
   6  -4  -7  303.04   19.51
  -6  -4   7  410.82   29.93
   6  -4  -7  319.71   22.37
  -6  -4   7  353.12   13.98
   6  -4  -7  349.13   24.03
  -6  -4   6  278.71   23.56
   6  -4  -6  285.60    9.76
  -6  -4   6  317.28   24.07
   6  -4  -6  292.70   21.70
   6  -4  -6  244.26   17.26
  -6  -4   6  285.41   14.20
   6  -4  -6  273.10   20.72
  -6  -4   6  310.27   25.52
   6  -4  -5   22.92    5.15
  -6  -4   5   24.93    9.19
  -6  -4   5   13.28    7.23
   6  -4  -5    6.78    7.54
   6  -4  -5    1.40    8.05
  -6  -4   5   20.34   10.96
   6  -4  -5   16.13    6.12
  -6  -4   4   -0.98    7.09
   6  -4  -4    0.82    5.42
  -6  -4   4    8.78    7.96
   6  -4  -4    1.23    7.40
  -6  -4   4   -0.45    9.03
   6  -4  -4   -0.30    4.87
  -6  -4   4    2.85    4.54
  -6  -4   3  199.83   20.07
   6  -4  -3  178.56   17.54
  -6  -4   3  174.54   13.52
  -6  -4   3  204.67   19.60
   6  -4  -3  208.74   16.92
   6  -4  -3  183.64   16.52
  -6  -4   2  565.65   32.17
   6  -4  -2  559.56   30.76
  -6  -4   2  523.92   21.72
   6  -4  -2  517.79   26.20
   6  -4  -2  528.58   26.99
  -6  -4   2  585.69   30.66
  -6  -4   1  999.75   43.07
   6  -4  -1  955.83   34.92
  -6  -4   1  973.76   28.74
  -6  -4   1 1024.46   40.30
   6  -4  -1  931.84   37.25
  -6  -4   0   72.22   12.98
  -6  -4   0   66.51    8.51
  -6  -4   0   71.09   12.65
   6  -4   0   80.49   13.34
   6  -4   0   63.39   10.61
   6  -4   1  188.51   19.55
   6  -4   1  187.93   16.72
  -6  -4  -1  172.50   18.70
  -6  -4  -2  169.20   19.60
   6  -4   2  196.50   18.25
   6  -4   3  631.32   32.73
  -6  -4  -7   16.16    9.14
  -6  -4  -8  101.02   19.19
  -6  -4  -9   13.64   10.85
  -6  -4 -10    7.68   11.69
  -6  -4 -11   33.59   17.34
   6  -3 -19  159.72   28.11
   6  -3 -18  105.20   22.60
  -6  -3  18   95.74   23.54
   6  -3 -17    7.92   11.06
  -6  -3  17   13.37   11.91
   6  -3 -16   15.90   11.83
  -6  -3  16   10.58   16.01
   6  -3 -15   66.92   17.98
  -6  -3  15   79.97   18.89
   6  -3 -14   97.17   18.17
  -6  -3  14  115.39   22.51
   6  -3 -13   11.81   10.28
  -6  -3  13   10.82    9.66
   6  -3 -12   13.18   12.13
  -6  -3  12   11.74   10.06
   6  -3 -11  106.54   16.51
  -6  -3  11   54.77   16.38
   6  -3 -10  146.73   18.94
  -6  -3  10  148.38   21.94
   6  -3  -9  571.56   32.66
[truncated: 338,119 more chars]
