# Supplementary material for: Access to Cyclic Monensin Derivatives via a Four-Component Ugi Reaction
Source: J Org Chem. 2026 Jul 4;91(28):9933–9. doi: 10.1021/acs.joc.6c01246 (PMC13386529; doi:10.1021/acs.joc.6c01246)
Supplement: Supplementary file 1 [file jo6c01246_si_001.zip › Compouds data/Compound 4/FT-IR/Compound 4.dpt]

3999.93888	0.99773
3998.97458	0.99750
3998.01027	0.99716
3997.04597	0.99702
3996.08166	0.99697
3995.11735	0.99673
3994.15305	0.99646
3993.18874	0.99627
3992.22444	0.99622
3991.26013	0.99645
3990.29583	0.99664
3989.33152	0.99632
3988.36722	0.99570
3987.40291	0.99542
3986.43861	0.99557
3985.47430	0.99559
3984.51000	0.99538
3983.54569	0.99537
3982.58138	0.99542
3981.61708	0.99518
3980.65277	0.99486
3979.68847	0.99494
3978.72416	0.99524
3977.75986	0.99516
3976.79555	0.99496
3975.83125	0.99522
3974.86694	0.99563
3973.90264	0.99573
3972.93833	0.99563
3971.97402	0.99559
3971.00972	0.99561
3970.04541	0.99559
3969.08111	0.99556
3968.11680	0.99554
3967.15250	0.99550
3966.18819	0.99565
3965.22389	0.99597
3964.25958	0.99602
3963.29528	0.99574
3962.33097	0.99553
3961.36667	0.99559
3960.40236	0.99599
3959.43805	0.99641
3958.47375	0.99629
3957.50944	0.99588
3956.54514	0.99601
3955.58083	0.99654
3954.61653	0.99658
3953.65222	0.99621
3952.68792	0.99594
3951.72361	0.99552
3950.75931	0.99492
3949.79500	0.99450
3948.83069	0.99436
3947.86639	0.99442
3946.90208	0.99480
3945.93778	0.99544
3944.97347	0.99570
3944.00917	0.99530
3943.04486	0.99469
3942.08056	0.99449
3941.11625	0.99474
3940.15195	0.99518
3939.18764	0.99571
3938.22333	0.99615
3937.25903	0.99618
3936.29472	0.99582
3935.33042	0.99540
3934.36611	0.99485
3933.40181	0.99396
3932.43750	0.99326
3931.47320	0.99331
3930.50889	0.99375
3929.54459	0.99410
3928.58028	0.99428
3927.61598	0.99432
3926.65167	0.99423
3925.68736	0.99389
3924.72306	0.99345
3923.75875	0.99348
3922.79445	0.99395
3921.83014	0.99404
3920.86584	0.99355
3919.90153	0.99336
3918.93723	0.99353
3917.97292	0.99317
3917.00862	0.99272
3916.04431	0.99318
3915.08000	0.99405
3914.11570	0.99456
3913.15139	0.99479
3912.18709	0.99492
3911.22278	0.99488
3910.25848	0.99465
3909.29417	0.99450
3908.32987	0.99453
3907.36556	0.99419
3906.40126	0.99324
3905.43695	0.99178
3904.47265	0.99053
3903.50834	0.99040
3902.54403	0.99073
3901.57973	0.99114
3900.61542	0.99173
3899.65112	0.99169
3898.68681	0.99177
3897.72251	0.99293
3896.75820	0.99389
3895.79390	0.99375
3894.82959	0.99324
3893.86529	0.99307
3892.90098	0.99282
3891.93667	0.99211
3890.97237	0.99202
3890.00806	0.99308
3889.04376	0.99414
3888.07945	0.99431
3887.11515	0.99331
3886.15084	0.99174
3885.18654	0.99151
3884.22223	0.99272
3883.25793	0.99364
3882.29362	0.99347
3881.32932	0.99224
3880.36501	0.99120
3879.40070	0.99191
3878.43640	0.99347
3877.47209	0.99427
3876.50779	0.99438
3875.54348	0.99403
3874.57918	0.99329
3873.61487	0.99317
3872.65057	0.99375
3871.68626	0.99359
3870.72196	0.99237
3869.75765	0.99153
3868.79334	0.99220
3867.82904	0.99369
3866.86473	0.99437
3865.90043	0.99369
3864.93612	0.99290
3863.97182	0.99311
3863.00751	0.99350
3862.04321	0.99346
3861.07890	0.99391
3860.11460	0.99491
3859.15029	0.99546
3858.18599	0.99504
3857.22168	0.99417
3856.25737	0.99315
3855.29307	0.99080
3854.32876	0.98792
3853.36446	0.98786
3852.40015	0.99033
3851.43585	0.99245
3850.47154	0.99358
3849.50724	0.99422
3848.54293	0.99449
3847.57863	0.99446
3846.61432	0.99454
3845.65001	0.99452
3844.68571	0.99359
3843.72140	0.99247
3842.75710	0.99237
3841.79279	0.99236
3840.82849	0.99174
3839.86418	0.99145
3838.89988	0.99148
3837.93557	0.99150
3836.97127	0.99187
3836.00696	0.99201
3835.04266	0.99182
3834.07835	0.99215
3833.11404	0.99226
3832.14974	0.99148
3831.18543	0.99129
3830.22113	0.99232
3829.25682	0.99316
3828.29252	0.99283
3827.32821	0.99186
3826.36391	0.99160
3825.39960	0.99231
3824.43530	0.99287
3823.47099	0.99253
3822.50668	0.99101
3821.54238	0.98915
3820.57807	0.98893
3819.61377	0.99041
3818.64946	0.99177
3817.68516	0.99194
3816.72085	0.99125
3815.75655	0.99113
3814.79224	0.99207
3813.82794	0.99287
3812.86363	0.99309
3811.89932	0.99310
3810.93502	0.99300
3809.97071	0.99287
3809.00641	0.99259
3808.04210	0.99173
3807.07780	0.99083
3806.11349	0.99116
3805.14919	0.99211
3804.18488	0.99203
3803.22058	0.99080
3802.25627	0.98936
3801.29197	0.98883
3800.32766	0.98954
3799.36335	0.99044
3798.39905	0.99055
3797.43474	0.98986
3796.47044	0.98923
3795.50613	0.98945
3794.54183	0.99016
3793.57752	0.99067
3792.61322	0.99077
3791.64891	0.99054
3790.68461	0.99011
3789.72030	0.98975
3788.75599	0.98963
3787.79169	0.98964
3786.82738	0.98956
3785.86308	0.98927
3784.89877	0.98900
3783.93447	0.98913
3782.97016	0.98946
3782.00586	0.98950
3781.04155	0.98899
3780.07725	0.98793
3779.11294	0.98722
3778.14864	0.98761
3777.18433	0.98839
3776.22002	0.98872
3775.25572	0.98870
3774.29141	0.98856
3773.32711	0.98845
3772.36280	0.98825
3771.39850	0.98740
3770.43419	0.98614
3769.46989	0.98590
3768.50558	0.98690
3767.54128	0.98761
3766.57697	0.98729
3765.61266	0.98690
3764.64836	0.98721
3763.68405	0.98762
3762.71975	0.98764
3761.75544	0.98736
3760.79114	0.98640
3759.82683	0.98527
3758.86253	0.98522
3757.89822	0.98578
3756.93392	0.98580
3755.96961	0.98574
3755.00531	0.98600
3754.04100	0.98551
3753.07669	0.98382
3752.11239	0.98275
3751.14808	0.98304
3750.18378	0.98282
3749.21947	0.98237
3748.25517	0.98335
3747.29086	0.98456
3746.32656	0.98366
3745.36225	0.98034
3744.39795	0.97810
3743.43364	0.97992
3742.46933	0.98277
3741.50503	0.98351
3740.54072	0.98339
3739.57642	0.98355
3738.61211	0.98323
3737.64781	0.98192
3736.68350	0.98019
3735.71920	0.97911
3734.75489	0.97958
3733.79059	0.98101
3732.82628	0.98170
3731.86198	0.98180
3730.89767	0.98239
3729.93336	0.98301
3728.96906	0.98291
3728.00475	0.98189
3727.04045	0.98043
3726.07614	0.97961
3725.11184	0.97972
3724.14753	0.98000
3723.18323	0.97980
3722.21892	0.97963
3721.25462	0.98014
3720.29031	0.98049
3719.32600	0.98006
3718.36170	0.97973
3717.39739	0.97992
3716.43309	0.97996
3715.46878	0.97960
3714.50448	0.97909
3713.54017	0.97808
3712.57587	0.97654
3711.61156	0.97580
3710.64726	0.97592
3709.68295	0.97584
3708.71865	0.97603
3707.75434	0.97671
3706.79003	0.97678
3705.82573	0.97608
3704.86142	0.97543
3703.89712	0.97481
3702.93281	0.97336
3701.96851	0.97169
3701.00420	0.97139
3700.03990	0.97206
3699.07559	0.97218
3698.11129	0.97137
3697.14698	0.97026
3696.18267	0.96939
3695.21837	0.96856
3694.25406	0.96744
3693.28976	0.96601
3692.32545	0.96415
3691.36115	0.96232
3690.39684	0.96147
3689.43254	0.96105
3688.46823	0.96042
3687.50393	0.96033
3686.53962	0.96054
3685.57531	0.96018
3684.61101	0.95951
3683.64670	0.95919
3682.68240	0.95915
3681.71809	0.95882
3680.75379	0.95789
3679.78948	0.95677
3678.82518	0.95608
3677.86087	0.95567
3676.89657	0.95459
3675.93226	0.95278
3674.96796	0.95178
3674.00365	0.95238
3673.03934	0.95332
3672.07504	0.95307
3671.11073	0.95180
3670.14643	0.95062
3669.18212	0.94991
3668.21782	0.94967
3667.25351	0.94977
3666.28921	0.94954
3665.32490	0.94885
3664.36060	0.94811
3663.39629	0.94730
3662.43198	0.94631
3661.46768	0.94521
3660.50337	0.94419
3659.53907	0.94330
3658.57476	0.94238
3657.61046	0.94091
3656.64615	0.93902
3655.68185	0.93788
3654.71754	0.93760
3653.75324	0.93692
3652.78893	0.93506
3651.82463	0.93247
3650.86032	0.93032
3649.89601	0.92921
3648.93171	0.92860
3647.96740	0.92757
3647.00310	0.92642
3646.03879	0.92616
3645.07449	0.92632
3644.11018	0.92583
3643.14588	0.92472
3642.18157	0.92332
3641.21727	0.92184
3640.25296	0.92057
3639.28865	0.91946
3638.32435	0.91822
3637.36004	0.91691
3636.39574	0.91553
3635.43143	0.91385
3634.46713	0.91186
3633.50282	0.91018
3632.53852	0.90933
3631.57421	0.90836
3630.60991	0.90597
3629.64560	0.90280
3628.68130	0.90098
3627.71699	0.90088
3626.75268	0.90085
3625.78838	0.90012
3624.82407	0.89898
3623.85977	0.89755
3622.89546	0.89608
3621.93116	0.89453
3620.96685	0.89242
3620.00255	0.89003
3619.03824	0.88823
3618.07394	0.88705
3617.10963	0.88613
3616.14532	0.88499
3615.18102	0.88330
3614.21671	0.88138
3613.25241	0.87957
3612.28810	0.87818
3611.32380	0.87712
3610.35949	0.87536
3609.39519	0.87317
3608.43088	0.87158
3607.46658	0.87047
3606.50227	0.86982
3605.53797	0.86941
3604.57366	0.86830
3603.60935	0.86644
3602.64505	0.86443
3601.68074	0.86264
3600.71644	0.86122
3599.75213	0.85985
3598.78783	0.85832
3597.82352	0.85695
3596.85922	0.85566
3595.89491	0.85406
3594.93061	0.85245
3593.96630	0.85103
3593.00199	0.84965
3592.03769	0.84833
3591.07338	0.84680
3590.10908	0.84448
3589.14477	0.84185
3588.18047	0.83987
3587.21616	0.83838
3586.25186	0.83731
3585.28755	0.83702
3584.32325	0.83672
3583.35894	0.83556
3582.39464	0.83385
3581.43033	0.83210
3580.46602	0.83046
3579.50172	0.82898
3578.53741	0.82762
3577.57311	0.82614
3576.60880	0.82458
3575.64450	0.82302
3574.68019	0.82127
3573.71589	0.81949
3572.75158	0.81793
3571.78728	0.81642
3570.82297	0.81474
3569.85866	0.81272
3568.89436	0.81010
3567.93005	0.80724
3566.96575	0.80519
3566.00144	0.80428
3565.03714	0.80371
3564.07283	0.80265
3563.10853	0.80112
3562.14422	0.79958
3561.17992	0.79792
3560.21561	0.79604
3559.25130	0.79408
3558.28700	0.79188
3557.32269	0.78935
3556.35839	0.78697
3555.39408	0.78483
3554.42978	0.78248
3553.46547	0.77984
3552.50117	0.77715
3551.53686	0.77455
3550.57256	0.77210
3549.60825	0.76955
3548.64395	0.76647
3547.67964	0.76298
3546.71533	0.75973
3545.75103	0.75671
3544.78672	0.75359
3543.82242	0.75046
3542.85811	0.74722
3541.89381	0.74355
3540.92950	0.73938
3539.96520	0.73495
3539.00089	0.73035
3538.03659	0.72526
3537.07228	0.71956
3536.10797	0.71364
3535.14367	0.70763
3534.17936	0.70134
3533.21506	0.69450
3532.25075	0.68702
3531.28645	0.67897
3530.32214	0.67037
3529.35784	0.66122
3528.39353	0.65145
3527.42923	0.64090
3526.46492	0.62950
3525.50062	0.61737
3524.53631	0.60471
3523.57200	0.59149
3522.60770	0.57758
3521.64339	0.56310
3520.67909	0.54858
3519.71478	0.53463
3518.75048	0.52193
3517.78617	0.51124
3516.82187	0.50326
3515.85756	0.49870
3514.89326	0.49802
3513.92895	0.50130
3512.96464	0.50826
3512.00034	0.51819
3511.03603	0.53015
3510.07173	0.54327
3509.10742	0.55696
3508.14312	0.57084
3507.17881	0.58449
3506.21451	0.59761
3505.25020	0.61004
3504.28590	0.62145
3503.32159	0.63154
3502.35729	0.64042
3501.39298	0.64840
3500.42867	0.65533
3499.46437	0.66098
3498.50006	0.66556
3497.53576	0.66951
3496.57145	0.67306
3495.60715	0.67625
3494.64284	0.67914
3493.67854	0.68184
3492.71423	0.68442
3491.74993	0.68680
3490.78562	0.68894
3489.82131	0.69089
3488.85701	0.69278
3487.89270	0.69472
3486.92840	0.69670
3485.96409	0.69862
3484.99979	0.70049
3484.03548	0.70220
3483.07118	0.70363
3482.10687	0.70511
3481.14257	0.70688
3480.17826	0.70870
3479.21396	0.71035
3478.24965	0.71177
3477.28534	0.71300
3476.32104	0.71399
3475.35673	0.71484
3474.39243	0.71575
3473.42812	0.71675
3472.46382	0.71772
3471.49951	0.71857
3470.53521	0.71922
3469.57090	0.71966
3468.60660	0.71992
3467.64229	0.72010
3466.67798	0.72034
3465.71368	0.72068
3464.74937	0.72105
3463.78507	0.72115
3462.82076	0.72087
3461.85646	0.72067
3460.89215	0.72073
3459.92785	0.72078
3458.96354	0.72071
3457.99924	0.72060
3457.03493	0.72040
3456.07063	0.72009
3455.10632	0.71979
3454.14201	0.71949
3453.17771	0.71901
3452.21340	0.71838
3451.24910	0.71776
3450.28479	0.71727
3449.32049	0.71678
3448.35618	0.71620
3447.39188	0.71547
3446.42757	0.71464
3445.46327	0.71398
3444.49896	0.71352
3443.53465	0.71296
3442.57035	0.71209
3441.60604	0.71103
3440.64174	0.70991
3439.67743	0.70873
3438.71313	0.70757
3437.74882	0.70647
3436.78452	0.70522
3435.82021	0.70380
3434.85591	0.70250
3433.89160	0.70122
3432.92729	0.69981
3431.96299	0.69839
3430.99868	0.69687
3430.03438	0.69515
3429.07007	0.69357
3428.10577	0.69221
3427.14146	0.69073
3426.17716	0.68911
3425.21285	0.68750
3424.24855	0.68590
3423.28424	0.68447
3422.31994	0.68320
3421.35563	0.68184
3420.39132	0.68054
3419.42702	0.67946
3418.46271	0.67844
3417.49841	0.67748
3416.53410	0.67673
3415.56980	0.67598
3414.60549	0.67504
3413.64119	0.67403
3412.67688	0.67302
3411.71258	0.67188
3410.74827	0.67068
3409.78396	0.66966
3408.81966	0.66877
3407.85535	0.66773
3406.89105	0.66640
3405.92674	0.66492
3404.96244	0.66350
3403.99813	0.66219
3403.03383	0.66081
3402.06952	0.65917
3401.10522	0.65733
3400.14091	0.65547
3399.17661	0.65367
3398.21230	0.65182
3397.24799	0.64978
3396.28369	0.64762
3395.31938	0.64543
3394.35508	0.64313
3393.39077	0.64058
3392.42647	0.63783
3391.46216	0.63508
3390.49786	0.63239
3389.53355	0.62972
3388.56925	0.62695
3387.60494	0.62382
3386.64063	0.62031
3385.67633	0.61668
3384.71202	0.61310
3383.74772	0.60935
3382.78341	0.60522
3381.81911	0.60090
3380.85480	0.59643
3379.89050	0.59158
3378.92619	0.58647
3377.96189	0.58120
3376.99758	0.57556
3376.03328	0.56954
3375.06897	0.56337
3374.10466	0.55718
3373.14036	0.55106
3372.17605	0.54510
3371.21175	0.53943
3370.24744	0.53428
3369.28314	0.52978
3368.31883	0.52568
3367.35453	0.52166
3366.39022	0.51742
3365.42592	0.51263
3364.46161	0.50719
3363.49730	0.50114
3362.53300	0.49469
3361.56869	0.48840
3360.60439	0.48304
3359.64008	0.47988
3358.67578	0.48020
3357.71147	0.48422
3356.74717	0.49157
3355.78286	0.50190
3354.81856	0.51420
3353.85425	0.52676
3352.88995	0.53849
3351.92564	0.54926
3350.96133	0.55893
3349.99703	0.56705
3349.03272	0.57350
3348.06842	0.57856
3347.10411	0.58257
3346.13981	0.58577
3345.17550	0.58827
3344.21120	0.59033
3343.24689	0.59215
3342.28259	0.59355
3341.31828	0.59433
3340.35397	0.59469
3339.38967	0.59497
3338.42536	0.59532
3337.46106	0.59559
3336.49675	0.59558
3335.53245	0.59531
3334.56814	0.59493
3333.60384	0.59455
3332.63953	0.59417
3331.67523	0.59359
3330.71092	0.59276
3329.74661	0.59185
3328.78231	0.59101
3327.81800	0.59026
3326.85370	0.58945
3325.88939	0.58859
3324.92509	0.58779
3323.96078	0.58700
3322.99648	0.58612
3322.03217	0.58504
3321.06787	0.58382
3320.10356	0.58277
3319.13926	0.58198
3318.17495	0.58123
3317.21064	0.58044
3316.24634	0.57968
3315.28203	0.57895
3314.31773	0.57835
3313.35342	0.57789
3312.38912	0.57740
3311.42481	0.57678
3310.46051	0.57613
3309.49620	0.57571
3308.53190	0.57564
3307.56759	0.57580
3306.60328	0.57606
3305.63898	0.57639
3304.67467	0.57678
3303.71037	0.57727
3302.74606	0.57790
3301.78176	0.57870
3300.81745	0.57969
3299.85315	0.58071
3298.88884	0.58174
3297.92454	0.58293
3296.96023	0.58429
3295.99593	0.58576
3295.03162	0.58742
3294.06731	0.58933
3293.10301	0.59134
3292.13870	0.59328
3291.17440	0.59528
3290.21009	0.59756
3289.24579	0.60000
3288.28148	0.60252
3287.31718	0.60528
3286.35287	0.60832
3285.38857	0.61149
3284.42426	0.61478
3283.45995	0.61827
3282.49565	0.62194
3281.53134	0.62571
3280.56704	0.62960
3279.60273	0.63350
3278.63843	0.63752
3277.67412	0.64166
3276.70982	0.64566
3275.74551	0.64953
3274.78121	0.65354
3273.81690	0.65772
3272.85260	0.66176
3271.88829	0.66553
3270.92398	0.66922
3269.95968	0.67300
3268.99537	0.67678
3268.03107	0.68045
3267.06676	0.68409
3266.10246	0.68778
3265.13815	0.69144
3264.17385	0.69506
3263.20954	0.69870
3262.24524	0.70234
3261.28093	0.70585
3260.31662	0.70925
3259.35232	0.71251
3258.38801	0.71560
3257.42371	0.71875
3256.45940	0.72202
3255.49510	0.72523
3254.53079	0.72834
3253.56649	0.73142
3252.60218	0.73435
3251.63788	0.73711
3250.67357	0.73985
3249.70927	0.74263
3248.74496	0.74537
3247.78065	0.74793
3246.81635	0.75030
3245.85204	0.75270
3244.88774	0.75527
3243.92343	0.75784
3242.95913	0.76025
3241.99482	0.76260
3241.03052	0.76501
3240.06621	0.76736
3239.10191	0.76956
3238.13760	0.77156
3237.17329	0.77336
3236.20899	0.77517
3235.24468	0.77714
3234.28038	0.77910
3233.31607	0.78101
3232.35177	0.78296
3231.38746	0.78488
3230.42316	0.78667
3229.45885	0.78837
3228.49455	0.78997
3227.53024	0.79150
3226.56594	0.79307
3225.60163	0.79471
3224.63732	0.79635
3223.67302	0.79788
3222.70871	0.79933
3221.74441	0.80084
3220.78010	0.80231
3219.81580	0.80370
3218.85149	0.80522
3217.88719	0.80674
3216.92288	0.80812
3215.95858	0.80957
3214.99427	0.81116
3214.02996	0.81265
3213.06566	0.81398
3212.10135	0.81541
3211.13705	0.81713
3210.17274	0.81897
3209.20844	0.82061
3208.24413	0.82200
3207.27983	0.82345
3206.31552	0.82504
3205.35122	0.82657
3204.38691	0.82807
3203.42260	0.82962
3202.45830	0.83112
3201.49399	0.83252
3200.52969	0.83385
3199.56538	0.83514
3198.60108	0.83646
3197.63677	0.83784
3196.67247	0.83934
3195.70816	0.84082
3194.74386	0.84209
3193.77955	0.84326
3192.81525	0.84454
3191.85094	0.84579
3190.88663	0.84685
3189.92233	0.84793
3188.95802	0.84926
3187.99372	0.85061
3187.02941	0.85168
3186.06511	0.85253
3185.10080	0.85339
3184.13650	0.85446
3183.17219	0.85564
3182.20789	0.85669
3181.24358	0.85765
3180.27927	0.85861
3179.31497	0.85959
3178.35066	0.86063
3177.38636	0.86171
3176.42205	0.86265
3175.45775	0.86341
3174.49344	0.86419
3173.52914	0.86508
3172.56483	0.86588
3171.60053	0.86661
3170.63622	0.86737
3169.67192	0.86811
3168.70761	0.86881
3167.74330	0.86950
3166.77900	0.87009
3165.81469	0.87067
3164.85039	0.87139
3163.88608	0.87220
3162.92178	0.87300
3161.95747	0.87376
3160.99317	0.87443
3160.02886	0.87510
3159.06456	0.87582
3158.10025	0.87644
3157.13594	0.87695
3156.17164	0.87749
3155.20733	0.87810
3154.24303	0.87871
3153.27872	0.87928
3152.31442	0.87989
3151.35011	0.88057
3150.38581	0.88113
3149.42150	0.88143
3148.45720	0.88160
3147.49289	0.88187
3146.52859	0.88228
3145.56428	0.88272
3144.59997	0.88308
3143.63567	0.88336
3142.67136	0.88369
3141.70706	0.88408
3140.74275	0.88434
3139.77845	0.88446
3138.81414	0.88460
3137.84984	0.88475
3136.88553	0.88485
3135.92123	0.88499
3134.95692	0.88525
3133.99261	0.88550
3133.02831	0.88562
3132.06400	0.88569
3131.09970	0.88572
3130.13539	0.88576
3129.17109	0.88580
3128.20678	0.88577
3127.24248	0.88571
3126.27817	0.88570
3125.31387	0.88581
3124.34956	0.88591
3123.38526	0.88586
3122.42095	0.88572
3121.45664	0.88562
3120.49234	0.88564
3119.52803	0.88574
3118.56373	0.88575
3117.59942	0.88554
3116.63512	0.88529
3115.67081	0.88516
3114.70651	0.88510
3113.74220	0.88503
3112.77790	0.88492
3111.81359	0.88476
3110.84928	0.88465
3109.88498	0.88459
3108.92067	0.88448
3107.95637	0.88429
3106.99206	0.88410
3106.02776	0.88387
3105.06345	0.88354
3104.09915	0.88322
3103.13484	0.88303
3102.17054	0.88293
3101.20623	0.88274
3100.24193	0.88242
3099.27762	0.88211
3098.31331	0.88183
3097.34901	0.88149
3096.38470	0.88107
3095.42040	0.88062
3094.45609	0.88018
3093.49179	0.87981
3092.52748	0.87944
3091.56318	0.87890
3090.59887	0.87823
3089.63457	0.87761
3088.67026	0.87715
3087.70595	0.87679
3086.74165	0.87641
3085.77734	0.87596
3084.81304	0.87544
3083.84873	0.87478
3082.88443	0.87406
3081.92012	0.87348
3080.95582	0.87296
3079.99151	0.87234
3079.02721	0.87174
3078.06290	0.87129
3077.09859	0.87085
3076.13429	0.87025
3075.16998	0.86952
3074.20568	0.86878
3073.24137	0.86804
3072.27707	0.86727
3071.31276	0.86651
3070.34846	0.86575
3069.38415	0.86503
3068.41985	0.86432
3067.45554	0.86345
3066.49124	0.86241
3065.52693	0.86148
3064.56262	0.86074
3063.59832	0.85996
3062.63401	0.85906
3061.66971	0.85816
3060.70540	0.85726
3059.74110	0.85621
3058.77679	0.85513
3057.81249	0.85413
3056.84818	0.85310
3055.88388	0.85200
3054.91957	0.85088
3053.95526	0.84969
3052.99096	0.84838
3052.02665	0.84703
3051.06235	0.84563
3050.09804	0.84406
3049.13374	0.84228
3048.16943	0.84046
3047.20513	0.83870
3046.24082	0.83691
3045.27652	0.83504
3044.31221	0.83308
3043.34791	0.83093
3042.38360	0.82866
3041.41929	0.82630
3040.45499	0.82380
3039.49068	0.82121
3038.52638	0.81857
3037.56207	0.81574
3036.59777	0.81270
3035.63346	0.80949
3034.66916	0.80604
3033.70485	0.80241
3032.74055	0.79862
3031.77624	0.79460
3030.81193	0.79040
3029.84763	0.78604
3028.88332	0.78139
3027.91902	0.77639
3026.95471	0.77121
3025.99041	0.76585
3025.02610	0.76011
3024.06180	0.75389
3023.09749	0.74723
3022.13319	0.74006
3021.16888	0.73221
3020.20458	0.72352
3019.24027	0.71400
3018.27596	0.70368
3017.31166	0.69255
3016.34735	0.68082
3015.38305	0.66892
3014.41874	0.65739
3013.45444	0.64699
3012.49013	0.63841
3011.52583	0.63161
3010.56152	0.62574
3009.59722	0.61998
3008.63291	0.61420
3007.66860	0.60880
3006.70430	0.60413
3005.73999	0.60021
3004.77569	0.59643
3003.81138	0.59166
3002.84708	0.58495
3001.88277	0.57591
3000.91847	0.56450
2999.95416	0.55087
2998.98986	0.53539
2998.02555	0.51856
2997.06125	0.50112
2996.09694	0.48443
2995.13263	0.46991
2994.16833	0.45770
2993.20402	0.44633
2992.23972	0.43413
2991.27541	0.42051
2990.31111	0.40578
2989.34680	0.39046
2988.38250	0.37554
2987.41819	0.36284
2986.45389	0.35448
2985.48958	0.35137
2984.52527	0.35214
2983.56097	0.35382
2982.59666	0.35400
2981.63236	0.35189
2980.66805	0.34779
2979.70375	0.34229
2978.73944	0.33613
2977.77514	0.32978
2976.81083	0.32308
2975.84653	0.31546
2974.88222	0.30679
2973.91792	0.29756
2972.95361	0.28845
2971.98930	0.28017
2971.02500	0.27354
2970.06069	0.26951
2969.09639	0.26860
2968.13208	0.27052
2967.16778	0.27436
2966.20347	0.27885
2965.23917	0.28254
2964.27486	0.28435
2963.31056	0.28427
2962.34625	0.28336
2961.38194	0.28314
2960.41764	0.28540
2959.45333	0.29162
2958.48903	0.30166
2957.52472	0.31330
2956.56042	0.32387
2955.59611	0.33248
2954.63181	0.34013
2953.66750	0.34757
2952.70320	0.35404
2951.73889	0.35804
2950.77458	0.35882
2949.81028	0.35691
2948.84597	0.35363
2947.88167	0.35029
2946.91736	0.34766
2945.95306	0.34568
2944.98875	0.34388
2944.02445	0.34174
2943.06014	0.33885
2942.09584	0.33529
2941.13153	0.33155
2940.16723	0.32791
2939.20292	0.32454
2938.23861	0.32171
2937.27431	0.31957
2936.31000	0.31826
2935.34570	0.31818
2934.38139	0.31972
2933.41709	0.32323
2932.45278	0.32898
2931.48848	0.33654
2930.52417	0.34495
2929.55987	0.35330
2928.59556	0.36077
2927.63125	0.36672
2926.66695	0.37091
2925.70264	0.37323
2924.73834	0.37352
2923.77403	0.37175
2922.80973	0.36817
2921.84542	0.36341
2920.88112	0.35846
2919.91681	0.35472
2918.95251	0.35389
2917.98820	0.35738
2917.02390	0.36553
2916.05959	0.37744
2915.09528	0.39150
2914.13098	0.40581
2913.16667	0.41881
2912.20237	0.42973
2911.23806	0.43829
2910.27376	0.44465
2909.30945	0.44932
2908.34515	0.45289
2907.38084	0.45581
2906.41654	0.45855
2905.45223	0.46170
2904.48792	0.46577
2903.52362	0.47099
2902.55931	0.47722
2901.59501	0.48398
2900.63070	0.49078
2899.66640	0.49735
2898.70209	0.50362
2897.73779	0.50963
2896.77348	0.51564
2895.80918	0.52193
2894.84487	0.52841
2893.88057	0.53458
2892.91626	0.53988
2891.95195	0.54373
2890.98765	0.54551
2890.02334	0.54494
2889.05904	0.54228
2888.09473	0.53829
2887.13043	0.53400
2886.16612	0.53013
2885.20182	0.52690
2884.23751	0.52427
2883.27321	0.52234
2882.30890	0.52174
2881.34459	0.52334
2880.38029	0.52742
2879.41598	0.53352
2878.45168	0.54102
2877.48737	0.54968
2876.52307	0.55964
2875.55876	0.57114
2874.59446	0.58397
2873.63015	0.59743
2872.66585	0.61045
2871.70154	0.62212
2870.73724	0.63223
2869.77293	0.64108
2868.80862	0.64923
2867.84432	0.65732
2866.88001	0.66574
2865.91571	0.67449
2864.95140	0.68338
2863.98710	0.69199
2863.02279	0.69992
2862.05849	0.70689
2861.09418	0.71252
2860.12988	0.71644
2859.16557	0.71860
2858.20126	0.71914
2857.23696	0.71803
2856.27265	0.71523
2855.30835	0.71106
2854.34404	0.70616
2853.37974	0.70124
2852.41543	0.69695
2851.45113	0.69370
2850.48682	0.69137
2849.52252	0.68947
2848.55821	0.68756
2847.59391	0.68573
2846.62960	0.68499
2845.66529	0.68697
2844.70099	0.69257
2843.73668	0.70087
2842.77238	0.70970
2841.80807	0.71715
2840.84377	0.72272
2839.87946	0.72729
2838.91516	0.73233
2837.95085	0.73908
2836.98655	0.74805
2836.02224	0.75890
2835.05793	0.77080
2834.09363	0.78286
2833.12932	0.79442
2832.16502	0.80499
2831.20071	0.81431
2830.23641	0.82243
2829.27210	0.82956
2828.30780	0.83574
2827.34349	0.84098
2826.37919	0.84538
2825.41488	0.84908
2824.45057	0.85208
2823.48627	0.85429
2822.52196	0.85565
2821.55766	0.85595
2820.59335	0.85487
2819.62905	0.85234
2818.66474	0.84855
2817.70044	0.84379
2816.73613	0.83872
2815.77183	0.83455
2814.80752	0.83270
2813.84322	0.83415
2812.87891	0.83930
2811.91460	0.84817
2810.95030	0.86009
2809.98599	0.87370
2809.02169	0.88773
2808.05738	0.90121
2807.09308	0.91342
2806.12877	0.92402
2805.16447	0.93307
2804.20016	0.94073
2803.23586	0.94714
2802.27155	0.95253
2801.30724	0.95710
2800.34294	0.96095
2799.37863	0.96422
2798.41433	0.96693
2797.45002	0.96906
2796.48572	0.97083
2795.52141	0.97249
2794.55711	0.97395
2793.59280	0.97509
2792.62850	0.97601
2791.66419	0.97672
2790.69989	0.97721
2789.73558	0.97758
2788.77127	0.97795
2787.80697	0.97834
2786.84266	0.97862
2785.87836	0.97878
2784.91405	0.97888
2783.94975	0.97898
2782.98544	0.97914
2782.02114	0.97933
2781.05683	0.97940
2780.09253	0.97936
2779.12822	0.97930
2778.16391	0.97923
2777.19961	0.97912
2776.23530	0.97897
2775.27100	0.97892
2774.30669	0.97891
2773.34239	0.97877
2772.37808	0.97850
2771.41378	0.97826
2770.44947	0.97803
2769.48517	0.97782
2768.52086	0.97758
2767.55656	0.97723
2766.59225	0.97683
2765.62794	0.97640
2764.66364	0.97582
2763.69933	0.97516
2762.73503	0.97455
2761.77072	0.97395
2760.80642	0.97322
2759.84211	0.97240
2758.87781	0.97157
2757.91350	0.97072
2756.94920	0.96990
2755.98489	0.96914
2755.02058	0.96845
2754.05628	0.96785
2753.09197	0.96729
2752.12767	0.96668
2751.16336	0.96588
2750.19906	0.96497
2749.23475	0.96412
2748.27045	0.96328
2747.30614	0.96240
2746.34184	0.96152
2745.37753	0.96063
2744.41323	0.95974
2743.44892	0.95901
2742.48461	0.95848
2741.52031	0.95804
2740.55600	0.95773
2739.59170	0.95763
2738.62739	0.95773
2737.66309	0.95801
2736.69878	0.95849
2735.73448	0.95909
2734.77017	0.95967
2733.80587	0.96024
2732.84156	0.96078
2731.87725	0.96120
2730.91295	0.96137
2729.94864	0.96135
2728.98434	0.96126
2728.02003	0.96116
2727.05573	0.96098
2726.09142	0.96077
2725.12712	0.96070
2724.16281	0.96091
2723.19851	0.96134
2722.23420	0.96181
2721.26990	0.96218
2720.30559	0.96256
2719.34128	0.96303
2718.37698	0.96336
2717.41267	0.96335
2716.44837	0.96306
2715.48406	0.96276
2714.51976	0.96260
2713.55545	0.96264
2712.59115	0.96302
2711.62684	0.96386
2710.66254	0.96501
2709.69823	0.96625
2708.73392	0.96742
2707.76962	0.96850
2706.80531	0.96962
2705.84101	0.97088
2704.87670	0.97227
2703.91240	0.97360
2702.94809	0.97461
2701.98379	0.97539
2701.01948	0.97613
2700.05518	0.97676
2699.09087	0.97721
2698.12656	0.97757
2697.16226	0.97786
2696.19795	0.97797
2695.23365	0.97786
2694.26934	0.97762
2693.30504	0.97739
2692.34073	0.97726
2691.37643	0.97713
2690.41212	0.97693
2689.44782	0.97679
2688.48351	0.97687
2687.51921	0.97719
2686.55490	0.97757
2685.59059	0.97793
2684.62629	0.97831
2683.66198	0.97868
2682.69768	0.97892
2681.73337	0.97902
2680.76907	0.97910
2679.80476	0.97929
2678.84046	0.97954
2677.87615	0.97986
2676.91185	0.98027
2675.94754	0.98073
2674.98323	0.98113
2674.01893	0.98144
2673.05462	0.98158
2672.09032	0.98161
2671.12601	0.98164
2670.16171	0.98162
2669.19740	0.98140
2668.23310	0.98102
2667.26879	0.98055
2666.30449	0.98006
2665.34018	0.97962
2664.37588	0.97915
2663.41157	0.97861
2662.44726	0.97816
2661.48296	0.97786
2660.51865	0.97765
2659.55435	0.97747
2658.59004	0.97733
2657.62574	0.97720
2656.66143	0.97701
2655.69713	0.97676
2654.73282	0.97645
2653.76852	0.97614
2652.80421	0.97590
2651.83990	0.97570
2650.87560	0.97547
2649.91129	0.97526
2648.94699	0.97515
2647.98268	0.97516
2647.01838	0.97523
2646.05407	0.97528
2645.08977	0.97534
2644.12546	0.97538
2643.16116	0.97526
2642.19685	0.97502
2641.23255	0.97492
2640.26824	0.97506
2639.30393	0.97531
2638.33963	0.97558
2637.37532	0.97604
2636.41102	0.97681
2635.44671	0.97770
2634.48241	0.97850
2633.51810	0.97909
2632.55380	0.97943
2631.58949	0.97958
2630.62519	0.97968
2629.66088	0.97978
2628.69657	0.97989
2627.73227	0.97991
2626.76796	0.97974
2625.80366	0.97942
2624.83935	0.97901
2623.87505	0.97855
2622.91074	0.97816
2621.94644	0.97792
2620.98213	0.97773
2620.01783	0.97747
2619.05352	0.97718
2618.08922	0.97696
2617.12491	0.97672
2616.16060	0.97646
2615.19630	0.97616
2614.23199	0.97577
2613.26769	0.97522
2612.30338	0.97450
2611.33908	0.97367
2610.37477	0.97283
2609.41047	0.97215
2608.44616	0.97171
2607.48186	0.97146
2606.51755	0.97135
2605.55324	0.97148
2604.58894	0.97190
2603.62463	0.97254
2602.66033	0.97331
2601.69602	0.97407
2600.73172	0.97474
2599.76741	0.97532
2598.80311	0.97572
2597.83880	0.97596
2596.87450	0.97624
2595.91019	0.97669
2594.94589	0.97727
2593.98158	0.97787
2593.01727	0.97835
2592.05297	0.97867
2591.08866	0.97896
2590.12436	0.97926
2589.16005	0.97954
2588.19575	0.97978
2587.23144	0.97996
2586.26714	0.98002
2585.30283	0.98004
2584.33853	0.98012
2583.37422	0.98028
2582.40991	0.98044
2581.44561	0.98058
2580.48130	0.98081
2579.51700	0.98110
2578.55269	0.98141
2577.58839	0.98182
2576.62408	0.98234
2575.65978	0.98286
2574.69547	0.98326
2573.73117	0.98362
2572.76686	0.98398
2571.80255	0.98429
2570.83825	0.98454
2569.87394	0.98472
2568.90964	0.98481
2567.94533	0.98492
2566.98103	0.98513
2566.01672	0.98540
2565.05242	0.98574
2564.08811	0.98603
2563.12381	0.98619
2562.15950	0.98626
2561.19520	0.98636
2560.23089	0.98649
2559.26658	0.98657
2558.30228	0.98666
2557.33797	0.98679
2556.37367	0.98690
2555.40936	0.98691
2554.44506	0.98685
2553.48075	0.98687
2552.51645	0.98697
2551.55214	0.98700
2550.58784	0.98692
2549.62353	0.98684
2548.65922	0.98681
2547.69492	0.98677
2546.73061	0.98676
2545.76631	0.98693
2544.80200	0.98721
2543.83770	0.98742
2542.87339	0.98751
2541.90909	0.98761
2540.94478	0.98773
2539.98048	0.98775
2539.01617	0.98770
2538.05187	0.98763
2537.08756	0.98756
2536.12325	0.98754
2535.15895	0.98755
2534.19464	0.98747
2533.23034	0.98726
2532.26603	0.98698
2531.30173	0.98682
2530.33742	0.98685
2529.37312	0.98685
2528.40881	0.98670
2527.44451	0.98649
2526.48020	0.98634
2525.51589	0.98627
2524.55159	0.98616
2523.58728	0.98598
2522.62298	0.98583
2521.65867	0.98576
2520.69437	0.98575
2519.73006	0.98570
2518.76576	0.98560
2517.80145	0.98546
2516.83715	0.98537
2515.87284	0.98540
2514.90854	0.98543
2513.94423	0.98538
2512.97992	0.98534
2512.01562	0.98541
2511.05131	0.98549
2510.08701	0.98553
2509.12270	0.98556
2508.15840	0.98561
2507.19409	0.98568
2506.22979	0.98574
2505.26548	0.98572
2504.30118	0.98569
2503.33687	0.98570
2502.37256	0.98572
2501.40826	0.98572
2500.44395	0.98577
2499.47965	0.98583
2498.51534	0.98569
2497.55104	0.98537
2496.58673	0.98518
2495.62243	0.98527
2494.65812	0.98544
2493.69382	0.98551
2492.72951	0.98552
2491.76521	0.98552
2490.80090	0.98552
2489.83659	0.98560
2488.87229	0.98570
2487.90798	0.98575
2486.94368	0.98580
2485.97937	0.98585
2485.01507	0.98587
2484.05076	0.98582
2483.08646	0.98575
2482.12215	0.98575
2481.15785	0.98579
2480.19354	0.98586
2479.22923	0.98599
2478.26493	0.98611
2477.30062	0.98608
2476.33632	0.98591
2475.37201	0.98574
2474.40771	0.98570
2473.44340	0.98573
2472.47910	0.98573
2471.51479	0.98568
2470.55049	0.98553
2469.58618	0.98531
2468.62188	0.98510
2467.65757	0.98495
2466.69326	0.98482
2465.72896	0.98463
2464.76465	0.98435
2463.80035	0.98405
2462.83604	0.98382
2461.87174	0.98364
2460.90743	0.98343
2459.94313	0.98325
2458.97882	0.98314
2458.01452	0.98309
2457.05021	0.98304
2456.08590	0.98298
2455.12160	0.98292
2454.15729	0.98283
2453.19299	0.98269
2452.22868	0.98254
2451.26438	0.98241
2450.30007	0.98225
2449.33577	0.98208
2448.37146	0.98195
2447.40716	0.98193
2446.44285	0.98192
2445.47854	0.98186
2444.51424	0.98178
2443.54993	0.98172
2442.58563	0.98170
2441.62132	0.98174
2440.65702	0.98186
2439.69271	0.98198
2438.72841	0.98197
2437.76410	0.98189
2436.79980	0.98186
2435.83549	0.98194
2434.87119	0.98210
2433.90688	0.98223
2432.94257	0.98228
2431.97827	0.98228
2431.01396	0.98229
2430.04966	0.98228
2429.08535	0.98209
2428.12105	0.98176
2427.15674	0.98149
2426.19244	0.98135
2425.22813	0.98135
2424.26383	0.98142
2423.29952	0.98149
2422.33521	0.98154
2421.37091	0.98154
2420.40660	0.98143
2419.44230	0.98125
2418.47799	0.98110
2417.51369	0.98104
2416.54938	0.98101
2415.58508	0.98098
2414.62077	0.98097
2413.65647	0.98105
2412.69216	0.98116
2411.72786	0.98124
2410.76355	0.98133
2409.79924	0.98143
2408.83494	0.98153
2407.87063	0.98169
2406.90633	0.98188
2405.94202	0.98201
2404.97772	0.98204
2404.01341	0.98205
2403.04911	0.98211
2402.08480	0.98223
2401.12050	0.98242
2400.15619	0.98261
2399.19188	0.98269
2398.22758	0.98280
2397.26327	0.98299
2396.29897	0.98312
2395.33466	0.98320
2394.37036	0.98335
2393.40605	0.98360
2392.44175	0.98386
2391.47744	0.98405
2390.51314	0.98416
2389.54883	0.98421
2388.58453	0.98435
2387.62022	0.98459
2386.65591	0.98482
2385.69161	0.98499
2384.72730	0.98516
2383.76300	0.98536
2382.79869	0.98552
2381.83439	0.98565
2380.87008	0.98579
2379.90578	0.98595
2378.94147	0.98608
2377.97717	0.98620
2377.01286	0.98633
2376.04855	0.98645
2375.08425	0.98654
2374.11994	0.98665
2373.15564	0.98680
2372.19133	0.98686
2371.22703	0.98685
2370.26272	0.98689
2369.29842	0.98699
2368.33411	0.98711
2367.36981	0.98720
2366.40550	0.98731
2365.44120	0.98739
2364.47689	0.98741
2363.51258	0.98745
2362.54828	0.98758
2361.58397	0.98776
2360.61967	0.98785
2359.65536	0.98782
2358.69106	0.98776
2357.72675	0.98778
2356.76245	0.98781
2355.79814	0.98774
2354.83384	0.98762
2353.86953	0.98756
2352.90522	0.98758
2351.94092	0.98762
2350.97661	0.98763
2350.01231	0.98758
2349.04800	0.98748
2348.08370	0.98739
2347.11939	0.98737
2346.15509	0.98737
2345.19078	0.98732
2344.22648	0.98721
2343.26217	0.98702
2342.29786	0.98679
2341.33356	0.98665
2340.36925	0.98659
2339.40495	0.98641
2338.44064	0.98602
2337.47634	0.98552
2336.51203	0.98507
2335.54773	0.98500
2334.58342	0.98553
2333.61912	0.98623
2332.65481	0.98666
2331.69051	0.98684
2330.72620	0.98689
2329.76189	0.98686
2328.79759	0.98680
2327.83328	0.98677
2326.86898	0.98680
2325.90467	0.98685
2324.94037	0.98690
2323.97606	0.98693
2323.01176	0.98690
2322.04745	0.98678
2321.08315	0.98662
2320.11884	0.98648
2319.15453	0.98640
2318.19023	0.98643
2317.22592	0.98653
2316.26162	0.98657
2315.29731	0.98648
2314.33301	0.98633
2313.36870	0.98622
2312.40440	0.98620
2311.44009	0.98625
2310.47579	0.98631
2309.51148	0.98636
2308.54718	0.98641
2307.58287	0.98644
2306.61856	0.98648
2305.65426	0.98652
2304.68995	0.98649
2303.72565	0.98641
2302.76134	0.98635
2301.79704	0.98634
2300.83273	0.98633
2299.86843	0.98626
2298.90412	0.98619
2297.93982	0.98615
2296.97551	0.98611
2296.01120	0.98603
2295.04690	0.98593
2294.08259	0.98585
2293.11829	0.98578
2292.15398	0.98573
2291.18968	0.98568
2290.22537	0.98562
2289.26107	0.98551
2288.29676	0.98531
2287.33246	0.98514
2286.36815	0.98510
2285.40385	0.98512
2284.43954	0.98511
2283.47523	0.98509
2282.51093	0.98516
2281.54662	0.98529
2280.58232	0.98540
2279.61801	0.98554
2278.65371	0.98577
2277.68940	0.98602
2276.72510	0.98624
2275.76079	0.98648
2274.79649	0.98675
2273.83218	0.98700
2272.86787	0.98725
2271.90357	0.98749
2270.93926	0.98768
2269.97496	0.98782
2269.01065	0.98794
2268.04635	0.98804
2267.08204	0.98804
2266.11774	0.98796
2265.15343	0.98786
2264.18913	0.98773
2263.22482	0.98762
2262.26052	0.98755
2261.29621	0.98750
2260.33190	0.98745
2259.36760	0.98737
2258.40329	0.98721
2257.43899	0.98703
2256.47468	0.98692
2255.51038	0.98684
2254.54607	0.98674
2253.58177	0.98667
2252.61746	0.98666
2251.65316	0.98659
2250.68885	0.98642
2249.72454	0.98625
2248.76024	0.98617
2247.79593	0.98620
2246.83163	0.98623
2245.86732	0.98610
2244.90302	0.98589
2243.93871	0.98574
2242.97441	0.98560
2242.01010	0.98547
2241.04580	0.98542
2240.08149	0.98545
2239.11719	0.98549
2238.15288	0.98546
2237.18857	0.98544
2236.22427	0.98546
2235.25996	0.98549
2234.29566	0.98556
2233.33135	0.98564
2232.36705	0.98574
2231.40274	0.98589
2230.43844	0.98601
2229.47413	0.98602
2228.50983	0.98594
2227.54552	0.98586
2226.58121	0.98578
2225.61691	0.98569
2224.65260	0.98561
2223.68830	0.98554
2222.72399	0.98551
2221.75969	0.98539
2220.79538	0.98515
2219.83108	0.98491
2218.86677	0.98480
2217.90247	0.98478
2216.93816	0.98476
2215.97385	0.98474
2215.00955	0.98470
2214.04524	0.98468
2213.08094	0.98466
2212.11663	0.98466
2211.15233	0.98472
2210.18802	0.98486
2209.22372	0.98500
2208.25941	0.98513
2207.29511	0.98530
2206.33080	0.98543
2205.36650	0.98543
2204.40219	0.98538
2203.43788	0.98537
2202.47358	0.98544
2201.50927	0.98549
2200.54497	0.98543
2199.58066	0.98526
2198.61636	0.98510
2197.65205	0.98498
2196.68775	0.98487
2195.72344	0.98473
2194.75914	0.98467
2193.79483	0.98469
2192.83052	0.98468
2191.86622	0.98460
2190.90191	0.98448
2189.93761	0.98435
2188.97330	0.98423
2188.00900	0.98412
2187.04469	0.98399
2186.08039	0.98390
2185.11608	0.98383
2184.15178	0.98371
2183.18747	0.98354
2182.22317	0.98333
2181.25886	0.98311
2180.29455	0.98296
2179.33025	0.98285
2178.36594	0.98264
2177.40164	0.98236
2176.43733	0.98213
2175.47303	0.98200
2174.50872	0.98191
2173.54442	0.98178
2172.58011	0.98164
2171.61581	0.98155
2170.65150	0.98149
2169.68719	0.98141
2168.72289	0.98137
2167.75858	0.98141
2166.79428	0.98146
2165.82997	0.98145
2164.86567	0.98141
2163.90136	0.98139
2162.93706	0.98140
2161.97275	0.98143
2161.00845	0.98142
2160.04414	0.98128
2159.07984	0.98108
2158.11553	0.98099
2157.15122	0.98098
2156.18692	0.98089
2155.22261	0.98080
2154.25831	0.98077
2153.29400	0.98070
2152.32970	0.98061
2151.36539	0.98061
2150.40109	0.98068
2149.43678	0.98080
2148.47248	0.98097
2147.50817	0.98106
2146.54386	0.98104
2145.57956	0.98103
2144.61525	0.98105
2143.65095	0.98106
2142.68664	0.98108
2141.72234	0.98111
2140.75803	0.98110
2139.79373	0.98104
2138.82942	0.98095
2137.86512	0.98084
2136.90081	0.98067
2135.93651	0.98050
2134.97220	0.98033
2134.00789	0.98017
2133.04359	0.98000
2132.07928	0.97981
2131.11498	0.97957
2130.15067	0.97934
2129.18637	0.97919
2128.22206	0.97902
2127.25776	0.97880
2126.29345	0.97858
2125.32915	0.97838
2124.36484	0.97825
2123.40053	0.97821
2122.43623	0.97828
2121.47192	0.97836
2120.50762	0.97837
2119.54331	0.97835
2118.57901	0.97834
2117.61470	0.97834
2116.65040	0.97837
2115.68609	0.97845
2114.72179	0.97857
2113.75748	0.97862
2112.79318	0.97855
2111.82887	0.97837
2110.86456	0.97821
2109.90026	0.97815
2108.93595	0.97814
2107.97165	0.97806
2107.00734	0.97788
2106.04304	0.97770
2105.07873	0.97755
2104.11443	0.97738
2103.15012	0.97724
2102.18582	0.97719
2101.22151	0.97724
2100.25720	0.97739
2099.29290	0.97756
2098.32859	0.97765
2097.36429	0.97771
2096.39998	0.97782
2095.43568	0.97790
2094.47137	0.97789
2093.50707	0.97788
2092.54276	0.97796
2091.57846	0.97805
2090.61415	0.97804
2089.64984	0.97795
2088.68554	0.97783
2087.72123	0.97768
2086.75693	0.97753
2085.79262	0.97741
2084.82832	0.97728
2083.86401	0.97709
2082.89971	0.97687
2081.93540	0.97664
2080.97110	0.97643
2080.00679	0.97625
2079.04249	0.97609
2078.07818	0.97597
2077.11387	0.97588
2076.14957	0.97582
2075.18526	0.97570
2074.22096	0.97547
2073.25665	0.97527
2072.29235	0.97514
[truncated: 1,734 more rows]
