# Supplementary material for: Access to Cyclic Monensin Derivatives via a Four-Component Ugi Reaction
Source: J Org Chem. 2026 Jul 4;91(28):9933–9. doi: 10.1021/acs.joc.6c01246 (PMC13386529; doi:10.1021/acs.joc.6c01246)
Supplement: Supplementary file 1 [file jo6c01246_si_001.zip › Compouds data/Compound 4/scXRD/UGI_8_4.cif]

 
data_monugi8_100
 
_audit_creation_method            'SHELXL-2018/3'
_shelx_SHELXL_version_number      '2018/3'
_chemical_name_systematic         ?
_chemical_name_common             ?
_chemical_melting_point           ?
_chemical_formula_moiety          'C42 H72 N2 O10'
_chemical_formula_sum
 'C42 H72 N2 O10' 
_chemical_formula_weight          765.01

loop_
 _atom_type_symbol
 _atom_type_description
 _atom_type_scat_dispersion_real
 _atom_type_scat_dispersion_imag
 _atom_type_scat_source
 'C'  'C'   0.0033   0.0016
 'International Tables Vol C Tables 4.2.6.8 and 6.1.1.4'
 'H'  'H'   0.0000   0.0000
 'International Tables Vol C Tables 4.2.6.8 and 6.1.1.4'
 'N'  'N'   0.0061   0.0033
 'International Tables Vol C Tables 4.2.6.8 and 6.1.1.4'
 'O'  'O'   0.0106   0.0060
 'International Tables Vol C Tables 4.2.6.8 and 6.1.1.4'
 
_space_group_crystal_system       monoclinic
_space_group_IT_number            4
_space_group_name_H-M_alt         'P 21'
_space_group_name_Hall            'P 2yb'
 
_shelx_space_group_comment
;
The symmetry employed for this shelxl refinement is uniquely defined
by the following loop, which should always be used as a source of
symmetry information in preference to the above space-group names.
They are only intended as comments.
;
 
loop_
 _space_group_symop_operation_xyz
 'x, y, z'
 '-x, y+1/2, -z'
 
_cell_length_a                    13.5682(18)
_cell_length_b                    11.2722(7)
_cell_length_c                    15.2350(14)
_cell_angle_alpha                 90
_cell_angle_beta                  109.469(13)
_cell_angle_gamma                 90
_cell_volume                      2196.9(4)
_cell_formula_units_Z             2
_cell_measurement_temperature     100(2)
_cell_measurement_reflns_used     2893
_cell_measurement_theta_min       2.7540
_cell_measurement_theta_max       22.6150
 
_exptl_crystal_description       'parallelepiped'
_exptl_crystal_colour             'colourless'
_exptl_crystal_density_meas       ?
_exptl_crystal_density_method     ?
_exptl_crystal_density_diffrn     1.156          
_exptl_crystal_F_000              836
_exptl_transmission_factor_min    ?
_exptl_transmission_factor_max    ?
_exptl_crystal_size_max           0.286
_exptl_crystal_size_mid           0.252
_exptl_crystal_size_min           0.148
_exptl_absorpt_coefficient_mu     0.081
_shelx_estimated_absorpt_T_min    0.977
_shelx_estimated_absorpt_T_max    0.988
_exptl_absorpt_correction_type    multi-scan
_exptl_absorpt_correction_T_min   0.9877
_exptl_absorpt_correction_T_max   1.0000
_exptl_absorpt_process_details    
;
CrysAlisPro 1.171.42.93a (Rigaku Oxford Diffraction, 2023)
Empirical absorption correction using spherical harmonics,
implemented in SCALE3 ABSPACK scaling algorithm.
;
_exptl_absorpt_special_details    
;
Empirical correction (ABSPACK) includes:
- Absorption correction using spherical harmonics
- Frame scaling
;
_diffrn_ambient_temperature       100(2)
_diffrn_radiation_wavelength      0.71073
_diffrn_radiation_type            MoK\a
_diffrn_source                    'fine-focus sealed X-ray tube'
_diffrn_measurement_device        'four-circle diffractometer'
_diffrn_measurement_device_type   'Xcalibur, Atlas'
_diffrn_detector                  'CCD plate'
_diffrn_measurement_method        '\w-scan'
_diffrn_detector_area_resol_mean  10.6249
_diffrn_reflns_number             20268
_diffrn_reflns_av_unetI/netI      0.0719
_diffrn_reflns_av_R_equivalents   0.0711
_diffrn_reflns_limit_h_min        -15
_diffrn_reflns_limit_h_max        17
_diffrn_reflns_limit_k_min        -14
_diffrn_reflns_limit_k_max        14
_diffrn_reflns_limit_l_min        -19
_diffrn_reflns_limit_l_max        19
_diffrn_reflns_theta_min          2.460
_diffrn_reflns_theta_max          27.497
_diffrn_reflns_theta_full         26.500
_diffrn_measured_fraction_theta_max   0.987
_diffrn_measured_fraction_theta_full  0.999
_diffrn_reflns_Laue_measured_fraction_max    0.987
_diffrn_reflns_Laue_measured_fraction_full   0.999
_diffrn_reflns_point_group_measured_fraction_max   0.962
_diffrn_reflns_point_group_measured_fraction_full  0.999
_reflns_number_total              9716
_reflns_number_gt                 4595
_reflns_threshold_expression      'I > 2\s(I)'
_reflns_Friedel_coverage          0.855
_reflns_Friedel_fraction_max      0.935
_reflns_Friedel_fraction_full     0.999
 
_reflns_special_details
;
 Reflections were merged by SHELXL according to the crystal
 class for the calculation of statistics and refinement.
 
 _reflns_Friedel_fraction is defined as the number of unique
 Friedel pairs measured divided by the number that would be
 possible theoretically, ignoring centric projections and
 systematic absences.
;
 
_computing_data_collection                                                                                                                                                                   
;
CrysAlisPro 1.171.42.93a (Rigaku Oxford Diffraction, 2023)
;
_computing_cell_refinement        
;
CrysAlisPro 1.171.42.93a (Rigaku Oxford Diffraction, 2023)
;
_computing_data_reduction         
;
CrysAlisPro 1.171.42.93a (Rigaku Oxford Diffraction, 2023)
;
_computing_structure_solution     'SHELXT 2014/5 (Sheldrick, 2014)'
_computing_structure_refinement 'SHELXL-2018/3 (Sheldrick, 2018)'
_computing_molecular_graphics     
;
Brandenburg & Putz (2006). Diamond 3.0. Crystal and Molecular
Structure Visualisation, University of Bonn, Germany
;
_refine_special_details           
;
 Refinement of F^2^ against ALL reflections.  The weighted R-factor wR and 
 goodness of fit S are based on F^2^, conventional R-factors R are based 
 on F, with F set to zero for negative F^2^. The threshold expression of 
 F^2^ > 2sigma(F^2^) is used only for calculating R-factors(gt) etc. and is 
 not relevant to the choice of reflections for refinement.  R-factors based 
 on F^2^ are statistically about twice as large as those based on F, and R- 
 factors based on ALL data will be even larger. 
;
_refine_ls_structure_factor_coef  Fsqd
_refine_ls_matrix_type            full
_refine_ls_weighting_scheme       calc
_refine_ls_weighting_details
'w=1/[\s^2^(Fo^2^)+(0.0127P)^2^] where P=(Fo^2^+2Fc^2^)/3'
_atom_sites_solution_primary      direct 
_atom_sites_solution_secondary    difmap
_atom_sites_solution_hydrogens    mixed
_refine_ls_hydrogen_treatment     mixed
_refine_ls_extinction_method      none
_refine_ls_extinction_coef        .
_refine_ls_abs_structure_details
;
 Flack x determined using 1266 quotients [(I+)-(I-)]/[(I+)+(I-)]
 (Parsons, Flack and Wagner, Acta Cryst. B69 (2013) 249-259).
;
_refine_ls_abs_structure_Flack    -0.2(10)
_chemical_absolute_configuration  'rm'
_refine_ls_number_reflns          9716
_refine_ls_number_parameters      504
_refine_ls_number_restraints      2
_refine_ls_R_factor_all           0.1850
_refine_ls_R_factor_gt            0.0777
_refine_ls_wR_factor_ref          0.1240
_refine_ls_wR_factor_gt           0.1004
_refine_ls_goodness_of_fit_ref    1.000
_refine_ls_restrained_S_all       1.000
_refine_ls_shift/su_max           0.000
_refine_ls_shift/su_mean          0.000

# start Validation Reply Form
_vrf_PLAT601_monugi8_100
;
PROBLEM: Unit Cell Contains Solvent Accessible VOIDS   <=    196 Ang**3
RESPONSE: In our opinion there is no solvent, we checked 
with the SQUEEZE procedure and it shows only trace electron density
;
# end Validation Reply Form
 
 
loop_
 _atom_site_label
 _atom_site_type_symbol
 _atom_site_fract_x
 _atom_site_fract_y
 _atom_site_fract_z
 _atom_site_U_iso_or_equiv
 _atom_site_adp_type
 _atom_site_occupancy
 _atom_site_site_symmetry_order  
 _atom_site_calc_flag
 _atom_site_refinement_flags_posn
 _atom_site_refinement_flags_adp
 _atom_site_refinement_flags_occupancy
 _atom_site_disorder_assembly
 _atom_site_disorder_group
N1 N 0.6060(4) 0.6869(4) 0.2854(3) 0.0280(13) Uani 1 1 d . . . . .
O1 O 0.5934(3) 0.8526(3) 0.3654(3) 0.0320(11) Uani 1 1 d . . . . .
C1 C 0.6451(5) 0.7667(5) 0.3572(4) 0.0271(15) Uani 1 1 d . . . . .
C2 C 0.7564(5) 0.7506(5) 0.4255(4) 0.0280(16) Uani 1 1 d . . . . .
H2 H 0.780230 0.668199 0.418832 0.034 Uiso 1 1 calc R U . . .
C3 C 0.7532(5) 0.7661(4) 0.5272(4) 0.0286(16) Uani 1 1 d . . . . .
H3 H 0.679385 0.781763 0.523404 0.034 Uiso 1 1 calc R U . . .
O2 O 0.8165(3) 0.8688(3) 0.5687(3) 0.0349(12) Uani 1 1 d . . . . .
C4 C 0.7927(5) 0.6551(5) 0.5878(4) 0.0255(15) Uani 1 1 d . . . . .
H4 H 0.787027 0.672742 0.650273 0.031 Uiso 1 1 calc R U . . .
C5 C 0.7180(5) 0.5517(5) 0.5469(4) 0.0256(15) Uani 1 1 d . . . . .
H5 H 0.712362 0.544085 0.479972 0.031 Uiso 1 1 calc R U . . .
C6 C 0.6070(5) 0.5655(5) 0.5496(4) 0.0292(16) Uani 1 1 d . . . . .
H6 H 0.575402 0.638108 0.513367 0.035 Uiso 1 1 calc R U . . .
C7 C 0.5417(5) 0.4585(5) 0.5027(4) 0.0299(16) Uani 1 1 d . . . . .
H7 H 0.473713 0.461727 0.514833 0.036 Uiso 1 1 calc R U . . .
O3 O 0.5196(4) 0.4635(3) 0.4026(3) 0.0338(12) Uani 1 1 d . . . . .
H3O H 0.561841 0.419763 0.388068 0.051 Uiso 1 1 calc R U . . .
C8 C 0.5961(5) 0.3437(5) 0.5429(4) 0.0274(15) Uani 1 1 d . . . . .
H8A H 0.593971 0.333360 0.606744 0.033 Uiso 1 1 calc R U . . .
H8B H 0.557937 0.276456 0.504672 0.033 Uiso 1 1 calc R U . . .
C9 C 0.7084(5) 0.3413(5) 0.5458(4) 0.0282(16) Uani 1 1 d . . . . .
O4 O 0.7650(3) 0.4432(3) 0.5931(3) 0.0264(10) Uani 1 1 d . . . . .
C10 C 0.7690(5) 0.2302(5) 0.5890(4) 0.0318(17) Uani 1 1 d . . . . .
H10A H 0.721277 0.161514 0.580461 0.038 Uiso 1 1 calc R U . . .
H10B H 0.805763 0.241914 0.656409 0.038 Uiso 1 1 calc R U . . .
C11 C 0.8476(5) 0.2099(5) 0.5378(4) 0.0393(18) Uani 1 1 d . . . . .
H11A H 0.853573 0.124441 0.525530 0.047 Uiso 1 1 calc R U . . .
H11B H 0.917548 0.240511 0.574806 0.047 Uiso 1 1 calc R U . . .
C12 C 0.8018(5) 0.2804(5) 0.4445(4) 0.0313(16) Uani 1 1 d . . . . .
O5 O 0.7098(3) 0.3416(3) 0.4518(3) 0.0283(10) Uani 1 1 d . . . . .
C13 C 0.7646(5) 0.1959(5) 0.3628(4) 0.0326(17) Uani 1 1 d . . . . .
H13 H 0.823026 0.141253 0.363838 0.039 Uiso 1 1 calc R U . . .
C14 C 0.6681(5) 0.1232(5) 0.3554(4) 0.0318(17) Uani 1 1 d . . . . .
H14A H 0.615310 0.171565 0.371125 0.038 Uiso 1 1 calc R U . . .
H14B H 0.685987 0.053249 0.397003 0.038 Uiso 1 1 calc R U . . .
C15 C 0.6283(6) 0.0857(5) 0.2525(4) 0.0363(18) Uani 1 1 d . . . . .
H15A H 0.551400 0.075618 0.229804 0.044 Uiso 1 1 calc R U . . .
H15B H 0.661286 0.010597 0.243244 0.044 Uiso 1 1 calc R U . . .
C16 C 0.6613(5) 0.1903(5) 0.2018(4) 0.0306(16) Uani 1 1 d . . . . .
O6 O 0.7323(3) 0.2631(3) 0.2757(3) 0.0300(11) Uani 1 1 d . . . . .
C17 C 0.5719(5) 0.2719(5) 0.1486(4) 0.0321(16) Uani 1 1 d . . . . .
H17 H 0.604003 0.348710 0.139423 0.039 Uiso 1 1 calc R U . . .
C18 C 0.4990(6) 0.2319(5) 0.0523(4) 0.0358(17) Uani 1 1 d . . . . .
H18 H 0.533333 0.245414 0.004349 0.043 Uiso 1 1 calc R U . . .
C19 C 0.4101(5) 0.3218(5) 0.0395(4) 0.0349(18) Uani 1 1 d . . . . .
H19A H 0.344442 0.294357 -0.007859 0.042 Uiso 1 1 calc R U . . .
H19B H 0.428802 0.400695 0.021281 0.042 Uiso 1 1 calc R U . . .
C20 C 0.4000(5) 0.3249(5) 0.1372(4) 0.0303(16) Uani 1 1 d . . . . .
H20 H 0.351681 0.259777 0.141261 0.036 Uiso 1 1 calc R U . . .
O7 O 0.5038(4) 0.2979(3) 0.2013(3) 0.0317(11) Uani 1 1 d . . . . .
C21 C 0.3586(5) 0.4420(5) 0.1626(4) 0.0311(16) Uani 1 1 d . . . . .
H21 H 0.348390 0.432770 0.224271 0.037 Uiso 1 1 calc R U . . .
C22 C 0.2562(5) 0.4808(5) 0.0911(5) 0.0332(17) Uani 1 1 d . . . . .
H22 H 0.267781 0.488901 0.029925 0.040 Uiso 1 1 calc R U . . .
C23 C 0.2263(5) 0.6039(5) 0.1182(4) 0.0363(18) Uani 1 1 d . . . . .
H23A H 0.163040 0.632579 0.068543 0.044 Uiso 1 1 calc R U . . .
H23B H 0.209226 0.596903 0.176269 0.044 Uiso 1 1 calc R U . . .
C24 C 0.3143(5) 0.6943(5) 0.1326(4) 0.0337(17) Uani 1 1 d . . . . .
H24 H 0.326539 0.704973 0.071886 0.040 Uiso 1 1 calc R U . . .
C25 C 0.4151(5) 0.6454(5) 0.2035(4) 0.0289(16) Uani 1 1 d . . . . .
O8 O 0.4385(3) 0.5301(3) 0.1709(3) 0.0296(11) Uani 1 1 d . . . . .
O9 O 0.3990(4) 0.6353(3) 0.2889(3) 0.0316(11) Uani 1 1 d . . . . .
H9O H 0.445538 0.591925 0.324570 0.047 Uiso 1 1 calc R U . . .
C26 C 0.5108(5) 0.7202(5) 0.2093(4) 0.0296(16) Uani 1 1 d . . . . .
H26A H 0.524484 0.713270 0.149630 0.035 Uiso 1 1 calc R U . . .
H26B H 0.494754 0.804403 0.217159 0.035 Uiso 1 1 calc R U . . .
C27 C 0.2817(5) 0.8153(5) 0.1617(4) 0.0422(19) Uani 1 1 d . . . . .
H27A H 0.275787 0.808712 0.223827 0.063 Uiso 1 1 calc R U . . .
H27B H 0.214178 0.839169 0.116939 0.063 Uiso 1 1 calc R U . . .
H27C H 0.334643 0.875018 0.162653 0.063 Uiso 1 1 calc R U . . .
C28 C 0.1673(5) 0.3912(5) 0.0785(4) 0.0443(19) Uani 1 1 d . . . . .
H28A H 0.184000 0.317221 0.052718 0.067 Uiso 1 1 calc R U . . .
H28B H 0.102043 0.424028 0.035684 0.067 Uiso 1 1 calc R U . . .
H28C H 0.159073 0.375273 0.138866 0.067 Uiso 1 1 calc R U . . .
C29 C 0.4550(5) 0.1049(5) 0.0439(4) 0.042(2) Uani 1 1 d . . . . .
H29A H 0.512561 0.047797 0.057011 0.063 Uiso 1 1 calc R U . . .
H29B H 0.406424 0.092157 -0.019377 0.063 Uiso 1 1 calc R U . . .
H29C H 0.418023 0.094006 0.088647 0.063 Uiso 1 1 calc R U . . .
C30 C 0.7197(5) 0.1499(5) 0.1355(4) 0.0360(18) Uani 1 1 d . . . . .
H30A H 0.673570 0.095329 0.088684 0.043 Uiso 1 1 calc R U . . .
H30B H 0.731942 0.220343 0.101699 0.043 Uiso 1 1 calc R U . . .
C31 C 0.8249(5) 0.0876(5) 0.1820(5) 0.044(2) Uani 1 1 d . . . . .
H31A H 0.858099 0.070891 0.135201 0.066 Uiso 1 1 calc R U . . .
H31B H 0.813261 0.012942 0.210086 0.066 Uiso 1 1 calc R U . . .
H31C H 0.870562 0.139064 0.230445 0.066 Uiso 1 1 calc R U . . .
C32 C 0.8812(5) 0.3693(5) 0.4340(4) 0.0349(17) Uani 1 1 d . . . . .
H32A H 0.848128 0.420659 0.380345 0.052 Uiso 1 1 calc R U . . .
H32B H 0.939863 0.326855 0.424427 0.052 Uiso 1 1 calc R U . . .
H32C H 0.906997 0.417777 0.490480 0.052 Uiso 1 1 calc R U . . .
C33 C 0.6066(5) 0.5809(5) 0.6500(4) 0.0391(18) Uani 1 1 d . . . . .
H33A H 0.664176 0.535072 0.692617 0.059 Uiso 1 1 calc R U . . .
H33B H 0.540025 0.552366 0.654001 0.059 Uiso 1 1 calc R U . . .
H33C H 0.615419 0.664971 0.667153 0.059 Uiso 1 1 calc R U . . .
C34 C 0.9075(5) 0.6283(5) 0.6036(4) 0.0368(18) Uani 1 1 d . . . . .
H34A H 0.917414 0.615246 0.543545 0.055 Uiso 1 1 calc R U . . .
H34B H 0.928311 0.556918 0.642110 0.055 Uiso 1 1 calc R U . . .
H34C H 0.950475 0.695493 0.635445 0.055 Uiso 1 1 calc R U . . .
C35 C 0.7872(6) 0.9150(5) 0.6435(4) 0.044(2) Uani 1 1 d . . . . .
H35A H 0.711283 0.926247 0.622806 0.065 Uiso 1 1 calc R U . . .
H35B H 0.822088 0.991331 0.663364 0.065 Uiso 1 1 calc R U . . .
H35C H 0.808143 0.859190 0.695805 0.065 Uiso 1 1 calc R U . . .
C36 C 0.8281(5) 0.8384(5) 0.3993(4) 0.0346(17) Uani 1 1 d . . . . .
H36A H 0.824580 0.824257 0.334833 0.052 Uiso 1 1 calc R U . . .
H36B H 0.900142 0.827569 0.440944 0.052 Uiso 1 1 calc R U . . .
H36C H 0.805371 0.919674 0.405222 0.052 Uiso 1 1 calc R U . . .
C37 C 0.6619(5) 0.5845(5) 0.2682(4) 0.0309(17) Uani 1 1 d . . . . .
H37A H 0.610365 0.524852 0.232695 0.037 Uiso 1 1 calc R U . . .
H37B H 0.702720 0.548387 0.328608 0.037 Uiso 1 1 calc R U . . .
C38 C 0.7362(6) 0.6134(5) 0.2141(4) 0.0345(18) Uani 1 1 d . . . . .
O10 O 0.7417(4) 0.7135(3) 0.1844(3) 0.0389(12) Uani 1 1 d . . . . .
N2 N 0.7939(5) 0.5205(4) 0.2047(4) 0.0352(14) Uani 1 1 d D . . . .
H2N H 0.774(4) 0.451(3) 0.216(4) 0.042 Uiso 1 1 d D U . . .
C39 C 0.8811(6) 0.5248(6) 0.1667(5) 0.0394(18) Uani 1 1 d . . . . .
C40 C 0.9312(6) 0.4007(5) 0.1802(5) 0.052(2) Uani 1 1 d . . . . .
H40A H 0.956422 0.380792 0.246652 0.079 Uiso 1 1 calc R U . . .
H40B H 0.990045 0.400197 0.156479 0.079 Uiso 1 1 calc R U . . .
H40C H 0.879135 0.342109 0.146229 0.079 Uiso 1 1 calc R U . . .
C41 C 0.8379(6) 0.5550(6) 0.0621(4) 0.057(2) Uani 1 1 d . . . . .
H41A H 0.787166 0.494435 0.029342 0.086 Uiso 1 1 calc R U . . .
H41B H 0.895505 0.557082 0.036798 0.086 Uiso 1 1 calc R U . . .
H41C H 0.803598 0.632704 0.053653 0.086 Uiso 1 1 calc R U . . .
C42 C 0.9619(6) 0.6164(6) 0.2196(5) 0.056(2) Uani 1 1 d . . . . .
H42A H 0.929202 0.695020 0.212106 0.083 Uiso 1 1 calc R U . . .
H42B H 1.019882 0.617605 0.194799 0.083 Uiso 1 1 calc R U . . .
H42C H 0.988348 0.595519 0.285768 0.083 Uiso 1 1 calc R U . . .
 
loop_
 _atom_site_aniso_label
 _atom_site_aniso_U_11
 _atom_site_aniso_U_22
 _atom_site_aniso_U_33
 _atom_site_aniso_U_23
 _atom_site_aniso_U_13
 _atom_site_aniso_U_12
N1 0.031(4) 0.029(3) 0.024(3) -0.003(2) 0.010(3) 0.004(2)
O1 0.037(3) 0.024(2) 0.037(3) -0.001(2) 0.014(2) 0.004(2)
C1 0.043(5) 0.021(3) 0.024(4) 0.002(3) 0.019(3) -0.005(3)
C2 0.040(5) 0.019(3) 0.025(4) -0.002(3) 0.011(3) 0.003(3)
C3 0.036(5) 0.023(3) 0.027(4) -0.003(3) 0.010(3) -0.004(3)
O2 0.054(4) 0.025(2) 0.026(3) -0.0042(19) 0.014(3) -0.007(2)
C4 0.035(5) 0.029(3) 0.014(3) 0.002(3) 0.010(3) 0.000(3)
C5 0.037(5) 0.024(3) 0.021(3) 0.000(3) 0.016(3) 0.001(3)
C6 0.036(5) 0.024(3) 0.028(4) 0.009(3) 0.010(3) 0.001(3)
C7 0.035(5) 0.030(3) 0.026(4) 0.002(3) 0.011(3) 0.001(3)
O3 0.042(3) 0.034(3) 0.024(3) 0.002(2) 0.009(2) 0.005(2)
C8 0.033(4) 0.027(3) 0.025(4) 0.001(3) 0.012(3) -0.001(3)
C9 0.050(5) 0.014(3) 0.023(4) 0.001(3) 0.015(4) 0.000(3)
O4 0.038(3) 0.021(2) 0.022(2) -0.0016(18) 0.012(2) 0.004(2)
C10 0.042(5) 0.026(3) 0.028(4) 0.005(3) 0.013(4) 0.006(3)
C11 0.051(5) 0.031(4) 0.036(4) -0.001(3) 0.015(4) 0.003(3)
C12 0.039(5) 0.035(4) 0.018(4) -0.004(3) 0.007(3) 0.001(3)
O5 0.034(3) 0.032(2) 0.023(2) 0.0018(19) 0.013(2) 0.004(2)
C13 0.040(5) 0.038(4) 0.020(4) 0.000(3) 0.011(3) 0.000(3)
C14 0.042(5) 0.028(3) 0.025(4) -0.002(3) 0.011(4) 0.003(3)
C15 0.055(5) 0.021(3) 0.038(4) -0.003(3) 0.022(4) -0.001(3)
C16 0.042(5) 0.028(3) 0.022(4) -0.008(3) 0.011(4) -0.003(3)
O6 0.042(3) 0.031(2) 0.018(2) -0.0009(19) 0.011(2) -0.007(2)
C17 0.037(5) 0.029(3) 0.032(4) -0.002(3) 0.014(4) 0.003(3)
C18 0.047(5) 0.045(4) 0.020(4) -0.003(3) 0.018(4) -0.005(3)
C19 0.046(5) 0.033(4) 0.027(4) -0.007(3) 0.015(4) -0.006(3)
C20 0.032(5) 0.028(3) 0.032(4) -0.002(3) 0.011(3) 0.000(3)
O7 0.045(3) 0.032(2) 0.021(2) 0.0001(18) 0.016(2) 0.003(2)
C21 0.028(4) 0.042(4) 0.025(4) -0.004(3) 0.010(3) -0.001(3)
C22 0.025(5) 0.047(4) 0.028(4) -0.002(3) 0.009(4) 0.000(3)
C23 0.034(5) 0.049(4) 0.025(4) 0.005(3) 0.008(4) 0.011(3)
C24 0.030(5) 0.040(4) 0.027(4) 0.003(3) 0.005(3) 0.003(3)
C25 0.038(5) 0.030(3) 0.020(4) 0.001(3) 0.011(3) 0.005(3)
O8 0.038(3) 0.031(2) 0.023(2) -0.0032(19) 0.014(2) -0.003(2)
O9 0.041(3) 0.034(3) 0.022(3) 0.0004(19) 0.014(2) 0.005(2)
C26 0.040(5) 0.032(3) 0.019(4) -0.002(3) 0.013(3) 0.003(3)
C27 0.048(5) 0.048(4) 0.031(4) 0.009(3) 0.014(4) 0.009(4)
C28 0.044(5) 0.062(5) 0.030(4) -0.003(3) 0.016(4) -0.001(4)
C29 0.061(6) 0.041(4) 0.026(4) -0.011(3) 0.016(4) -0.004(4)
C30 0.039(5) 0.047(4) 0.025(4) -0.006(3) 0.015(4) -0.001(3)
C31 0.048(6) 0.047(4) 0.041(5) -0.006(3) 0.019(4) 0.005(4)
C32 0.043(5) 0.031(4) 0.032(4) -0.002(3) 0.015(4) -0.001(3)
C33 0.051(5) 0.037(4) 0.034(4) -0.005(3) 0.021(4) 0.002(3)
C34 0.043(5) 0.031(4) 0.029(4) 0.001(3) 0.002(4) -0.010(3)
C35 0.071(6) 0.031(4) 0.029(4) -0.010(3) 0.016(4) -0.008(3)
C36 0.040(5) 0.034(4) 0.031(4) 0.001(3) 0.013(4) 0.003(3)
C37 0.036(5) 0.034(4) 0.023(4) 0.006(3) 0.010(3) 0.001(3)
C38 0.054(6) 0.038(4) 0.015(4) -0.003(3) 0.017(4) -0.002(4)
O10 0.049(3) 0.036(3) 0.036(3) 0.007(2) 0.020(3) 0.002(2)
N2 0.046(4) 0.026(3) 0.039(4) -0.001(3) 0.022(3) 0.003(3)
C39 0.041(5) 0.047(4) 0.037(4) -0.005(3) 0.022(4) -0.002(4)
C40 0.046(6) 0.053(4) 0.065(6) -0.004(4) 0.028(5) 0.005(4)
C41 0.054(6) 0.090(6) 0.032(5) 0.007(4) 0.021(4) 0.014(5)
C42 0.045(6) 0.056(5) 0.068(6) -0.003(4) 0.022(5) -0.004(4)
 
_geom_special_details
;
 All esds (except the esd in the dihedral angle between two l.s. planes)
 are estimated using the full covariance matrix.  The cell esds are taken
 into account individually in the estimation of esds in distances, angles
 and torsion angles; correlations between esds in cell parameters are only
 used when they are defined by crystal symmetry.  An approximate (isotropic)
 treatment of cell esds is used for estimating esds involving l.s. planes.
;
 
loop_
 _geom_bond_atom_site_label_1
 _geom_bond_atom_site_label_2
 _geom_bond_distance
 _geom_bond_site_symmetry_2
 _geom_bond_publ_flag
N1 C1 1.378(7) . ?
N1 C37 1.453(7) . ?
N1 C26 1.468(7) . ?
O1 C1 1.227(6) . ?
C1 C2 1.533(8) . ?
C2 C36 1.531(8) . ?
C2 C3 1.573(7) . ?
C2 H2 1.0000 . ?
C3 O2 1.454(6) . ?
C3 C4 1.541(7) . ?
C3 H3 1.0000 . ?
O2 C35 1.425(6) . ?
C4 C34 1.524(8) . ?
C4 C5 1.535(7) . ?
C4 H4 1.0000 . ?
C5 O4 1.448(6) . ?
C5 C6 1.529(8) . ?
C5 H5 1.0000 . ?
C6 C7 1.526(7) . ?
C6 C33 1.541(7) . ?
C6 H6 1.0000 . ?
C7 O3 1.454(6) . ?
C7 C8 1.514(7) . ?
C7 H7 1.0000 . ?
O3 H3O 0.8400 . ?
C8 C9 1.511(8) . ?
C8 H8A 0.9900 . ?
C8 H8B 0.9900 . ?
C9 O4 1.434(6) . ?
C9 O5 1.438(6) . ?
C9 C10 1.522(7) . ?
C10 C11 1.534(8) . ?
C10 H10A 0.9900 . ?
C10 H10B 0.9900 . ?
C11 C12 1.565(8) . ?
C11 H11A 0.9900 . ?
C11 H11B 0.9900 . ?
C12 O5 1.463(7) . ?
C12 C13 1.514(7) . ?
C12 C32 1.518(8) . ?
C13 O6 1.463(6) . ?
C13 C14 1.517(8) . ?
C13 H13 1.0000 . ?
C14 C15 1.538(7) . ?
C14 H14A 0.9900 . ?
C14 H14B 0.9900 . ?
C15 C16 1.554(8) . ?
C15 H15A 0.9900 . ?
C15 H15B 0.9900 . ?
C16 O6 1.465(7) . ?
C16 C17 1.523(8) . ?
C16 C30 1.546(8) . ?
C17 O7 1.443(7) . ?
C17 C18 1.540(8) . ?
C17 H17 1.0000 . ?
C18 C19 1.538(8) . ?
C18 C29 1.539(8) . ?
C18 H18 1.0000 . ?
C19 C20 1.540(8) . ?
C19 H19A 0.9900 . ?
C19 H19B 0.9900 . ?
C20 O7 1.453(7) . ?
C20 C21 1.534(8) . ?
C20 H20 1.0000 . ?
C21 O8 1.445(7) . ?
C21 C22 1.516(8) . ?
C21 H21 1.0000 . ?
C22 C28 1.535(8) . ?
C22 C23 1.540(7) . ?
C22 H22 1.0000 . ?
C23 C24 1.529(8) . ?
C23 H23A 0.9900 . ?
C23 H23B 0.9900 . ?
C24 C25 1.536(8) . ?
C24 C27 1.544(8) . ?
C24 H24 1.0000 . ?
C25 O9 1.393(6) . ?
C25 O8 1.463(6) . ?
C25 C26 1.526(8) . ?
O9 H9O 0.8400 . ?
C26 H26A 0.9900 . ?
C26 H26B 0.9900 . ?
C27 H27A 0.9800 . ?
C27 H27B 0.9800 . ?
C27 H27C 0.9800 . ?
C28 H28A 0.9800 . ?
C28 H28B 0.9800 . ?
C28 H28C 0.9800 . ?
C29 H29A 0.9800 . ?
C29 H29B 0.9800 . ?
C29 H29C 0.9800 . ?
C30 C31 1.537(8) . ?
C30 H30A 0.9900 . ?
C30 H30B 0.9900 . ?
C31 H31A 0.9800 . ?
C31 H31B 0.9800 . ?
C31 H31C 0.9800 . ?
C32 H32A 0.9800 . ?
C32 H32B 0.9800 . ?
C32 H32C 0.9800 . ?
C33 H33A 0.9800 . ?
C33 H33B 0.9800 . ?
C33 H33C 0.9800 . ?
C34 H34A 0.9800 . ?
C34 H34B 0.9800 . ?
C34 H34C 0.9800 . ?
C35 H35A 0.9800 . ?
C35 H35B 0.9800 . ?
C35 H35C 0.9800 . ?
C36 H36A 0.9800 . ?
C36 H36B 0.9800 . ?
C36 H36C 0.9800 . ?
C37 C38 1.535(8) . ?
C37 H37A 0.9900 . ?
C37 H37B 0.9900 . ?
C38 O10 1.227(6) . ?
C38 N2 1.344(7) . ?
N2 C39 1.481(8) . ?
N2 H2N 0.86 . ?
C39 C42 1.525(8) . ?
C39 C40 1.539(8) . ?
C39 C41 1.541(8) . ?
C40 H40A 0.9800 . ?
C40 H40B 0.9800 . ?
C40 H40C 0.9800 . ?
C41 H41A 0.9800 . ?
C41 H41B 0.9800 . ?
C41 H41C 0.9800 . ?
C42 H42A 0.9800 . ?
C42 H42B 0.9800 . ?
C42 H42C 0.9800 . ?
 
loop_
 _geom_angle_atom_site_label_1
 _geom_angle_atom_site_label_2
 _geom_angle_atom_site_label_3
 _geom_angle
 _geom_angle_site_symmetry_1
 _geom_angle_site_symmetry_3
 _geom_angle_publ_flag
C1 N1 C37 125.2(5) . . ?
C1 N1 C26 117.7(5) . . ?
C37 N1 C26 115.8(5) . . ?
O1 C1 N1 120.9(6) . . ?
O1 C1 C2 119.4(5) . . ?
N1 C1 C2 119.6(5) . . ?
C36 C2 C1 108.3(5) . . ?
C36 C2 C3 114.4(5) . . ?
C1 C2 C3 108.1(5) . . ?
C36 C2 H2 108.6 . . ?
C1 C2 H2 108.6 . . ?
C3 C2 H2 108.6 . . ?
O2 C3 C4 110.4(4) . . ?
O2 C3 C2 108.1(4) . . ?
C4 C3 C2 112.5(5) . . ?
O2 C3 H3 108.6 . . ?
C4 C3 H3 108.6 . . ?
C2 C3 H3 108.6 . . ?
C35 O2 C3 111.0(4) . . ?
C34 C4 C5 114.5(5) . . ?
C34 C4 C3 112.9(5) . . ?
C5 C4 C3 108.8(5) . . ?
C34 C4 H4 106.7 . . ?
C5 C4 H4 106.7 . . ?
C3 C4 H4 106.7 . . ?
O4 C5 C6 110.5(4) . . ?
O4 C5 C4 108.7(5) . . ?
C6 C5 C4 115.8(5) . . ?
O4 C5 H5 107.2 . . ?
C6 C5 H5 107.2 . . ?
C4 C5 H5 107.2 . . ?
C7 C6 C5 109.3(5) . . ?
C7 C6 C33 111.1(5) . . ?
C5 C6 C33 111.6(5) . . ?
C7 C6 H6 108.3 . . ?
C5 C6 H6 108.3 . . ?
C33 C6 H6 108.3 . . ?
O3 C7 C8 111.1(4) . . ?
O3 C7 C6 110.2(4) . . ?
C8 C7 C6 111.0(5) . . ?
O3 C7 H7 108.2 . . ?
C8 C7 H7 108.2 . . ?
C6 C7 H7 108.2 . . ?
C7 O3 H3O 109.5 . . ?
C9 C8 C7 112.2(5) . . ?
C9 C8 H8A 109.2 . . ?
C7 C8 H8A 109.2 . . ?
C9 C8 H8B 109.2 . . ?
C7 C8 H8B 109.2 . . ?
H8A C8 H8B 107.9 . . ?
O4 C9 O5 108.4(4) . . ?
O4 C9 C8 111.5(4) . . ?
O5 C9 C8 108.5(5) . . ?
O4 C9 C10 108.7(5) . . ?
O5 C9 C10 104.4(4) . . ?
C8 C9 C10 114.9(5) . . ?
C9 O4 C5 110.9(4) . . ?
C9 C10 C11 105.7(5) . . ?
C9 C10 H10A 110.6 . . ?
C11 C10 H10A 110.6 . . ?
C9 C10 H10B 110.6 . . ?
C11 C10 H10B 110.6 . . ?
H10A C10 H10B 108.7 . . ?
C10 C11 C12 104.6(5) . . ?
C10 C11 H11A 110.8 . . ?
C12 C11 H11A 110.8 . . ?
C10 C11 H11B 110.8 . . ?
C12 C11 H11B 110.8 . . ?
H11A C11 H11B 108.9 . . ?
O5 C12 C13 107.4(5) . . ?
O5 C12 C32 110.6(5) . . ?
C13 C12 C32 112.5(5) . . ?
O5 C12 C11 105.1(5) . . ?
C13 C12 C11 110.5(5) . . ?
C32 C12 C11 110.5(5) . . ?
C9 O5 C12 111.6(4) . . ?
O6 C13 C12 109.7(4) . . ?
O6 C13 C14 102.9(5) . . ?
C12 C13 C14 116.3(5) . . ?
O6 C13 H13 109.2 . . ?
C12 C13 H13 109.2 . . ?
C14 C13 H13 109.2 . . ?
C13 C14 C15 103.0(5) . . ?
C13 C14 H14A 111.2 . . ?
C15 C14 H14A 111.2 . . ?
C13 C14 H14B 111.2 . . ?
C15 C14 H14B 111.2 . . ?
H14A C14 H14B 109.1 . . ?
C14 C15 C16 103.7(5) . . ?
C14 C15 H15A 111.0 . . ?
C16 C15 H15A 111.0 . . ?
C14 C15 H15B 111.0 . . ?
C16 C15 H15B 111.0 . . ?
H15A C15 H15B 109.0 . . ?
O6 C16 C17 105.9(4) . . ?
O6 C16 C30 108.5(5) . . ?
C17 C16 C30 108.7(5) . . ?
O6 C16 C15 105.5(4) . . ?
C17 C16 C15 114.3(6) . . ?
C30 C16 C15 113.4(5) . . ?
C13 O6 C16 109.1(4) . . ?
O7 C17 C16 111.8(5) . . ?
O7 C17 C18 105.2(5) . . ?
C16 C17 C18 118.4(5) . . ?
O7 C17 H17 106.9 . . ?
C16 C17 H17 106.9 . . ?
C18 C17 H17 106.9 . . ?
C19 C18 C29 109.6(6) . . ?
C19 C18 C17 98.9(5) . . ?
C29 C18 C17 117.4(5) . . ?
C19 C18 H18 110.1 . . ?
C29 C18 H18 110.1 . . ?
C17 C18 H18 110.1 . . ?
C18 C19 C20 102.2(5) . . ?
C18 C19 H19A 111.3 . . ?
C20 C19 H19A 111.3 . . ?
C18 C19 H19B 111.3 . . ?
C20 C19 H19B 111.3 . . ?
H19A C19 H19B 109.2 . . ?
O7 C20 C21 111.4(5) . . ?
O7 C20 C19 105.5(5) . . ?
C21 C20 C19 114.9(5) . . ?
O7 C20 H20 108.3 . . ?
C21 C20 H20 108.3 . . ?
C19 C20 H20 108.3 . . ?
C17 O7 C20 109.0(4) . . ?
O8 C21 C22 110.3(5) . . ?
O8 C21 C20 106.6(5) . . ?
C22 C21 C20 113.1(5) . . ?
O8 C21 H21 108.9 . . ?
C22 C21 H21 108.9 . . ?
C20 C21 H21 108.9 . . ?
C21 C22 C28 113.2(5) . . ?
C21 C22 C23 109.1(5) . . ?
C28 C22 C23 111.1(5) . . ?
C21 C22 H22 107.7 . . ?
C28 C22 H22 107.7 . . ?
C23 C22 H22 107.7 . . ?
C24 C23 C22 112.1(5) . . ?
C24 C23 H23A 109.2 . . ?
C22 C23 H23A 109.2 . . ?
C24 C23 H23B 109.2 . . ?
C22 C23 H23B 109.2 . . ?
H23A C23 H23B 107.9 . . ?
C23 C24 C25 109.4(5) . . ?
C23 C24 C27 110.3(5) . . ?
C25 C24 C27 112.8(5) . . ?
C23 C24 H24 108.1 . . ?
C25 C24 H24 108.1 . . ?
C27 C24 H24 108.1 . . ?
O9 C25 O8 111.4(4) . . ?
O9 C25 C26 112.7(5) . . ?
O8 C25 C26 103.5(5) . . ?
O9 C25 C24 107.8(5) . . ?
O8 C25 C24 108.8(5) . . ?
C26 C25 C24 112.5(5) . . ?
C21 O8 C25 113.5(5) . . ?
C25 O9 H9O 109.5 . . ?
N1 C26 C25 114.3(5) . . ?
N1 C26 H26A 108.7 . . ?
C25 C26 H26A 108.7 . . ?
N1 C26 H26B 108.7 . . ?
C25 C26 H26B 108.7 . . ?
H26A C26 H26B 107.6 . . ?
C24 C27 H27A 109.5 . . ?
C24 C27 H27B 109.5 . . ?
H27A C27 H27B 109.5 . . ?
C24 C27 H27C 109.5 . . ?
H27A C27 H27C 109.5 . . ?
H27B C27 H27C 109.5 . . ?
C22 C28 H28A 109.5 . . ?
C22 C28 H28B 109.5 . . ?
H28A C28 H28B 109.5 . . ?
C22 C28 H28C 109.5 . . ?
H28A C28 H28C 109.5 . . ?
H28B C28 H28C 109.5 . . ?
C18 C29 H29A 109.5 . . ?
C18 C29 H29B 109.5 . . ?
H29A C29 H29B 109.5 . . ?
C18 C29 H29C 109.5 . . ?
H29A C29 H29C 109.5 . . ?
H29B C29 H29C 109.5 . . ?
C31 C30 C16 115.6(5) . . ?
C31 C30 H30A 108.4 . . ?
C16 C30 H30A 108.4 . . ?
C31 C30 H30B 108.4 . . ?
C16 C30 H30B 108.4 . . ?
H30A C30 H30B 107.4 . . ?
C30 C31 H31A 109.5 . . ?
C30 C31 H31B 109.5 . . ?
H31A C31 H31B 109.5 . . ?
C30 C31 H31C 109.5 . . ?
H31A C31 H31C 109.5 . . ?
H31B C31 H31C 109.5 . . ?
C12 C32 H32A 109.5 . . ?
C12 C32 H32B 109.5 . . ?
H32A C32 H32B 109.5 . . ?
C12 C32 H32C 109.5 . . ?
H32A C32 H32C 109.5 . . ?
H32B C32 H32C 109.5 . . ?
C6 C33 H33A 109.5 . . ?
C6 C33 H33B 109.5 . . ?
H33A C33 H33B 109.5 . . ?
C6 C33 H33C 109.5 . . ?
H33A C33 H33C 109.5 . . ?
H33B C33 H33C 109.5 . . ?
C4 C34 H34A 109.5 . . ?
C4 C34 H34B 109.5 . . ?
H34A C34 H34B 109.5 . . ?
C4 C34 H34C 109.5 . . ?
H34A C34 H34C 109.5 . . ?
H34B C34 H34C 109.5 . . ?
O2 C35 H35A 109.5 . . ?
O2 C35 H35B 109.5 . . ?
H35A C35 H35B 109.5 . . ?
O2 C35 H35C 109.5 . . ?
H35A C35 H35C 109.5 . . ?
H35B C35 H35C 109.5 . . ?
C2 C36 H36A 109.5 . . ?
C2 C36 H36B 109.5 . . ?
H36A C36 H36B 109.5 . . ?
C2 C36 H36C 109.5 . . ?
H36A C36 H36C 109.5 . . ?
H36B C36 H36C 109.5 . . ?
N1 C37 C38 113.8(5) . . ?
N1 C37 H37A 108.8 . . ?
C38 C37 H37A 108.8 . . ?
N1 C37 H37B 108.8 . . ?
C38 C37 H37B 108.8 . . ?
H37A C37 H37B 107.7 . . ?
O10 C38 N2 124.6(6) . . ?
O10 C38 C37 121.7(6) . . ?
N2 C38 C37 113.7(5) . . ?
C38 N2 C39 125.8(5) . . ?
C38 N2 H2N 117(4) . . ?
C39 N2 H2N 117(4) . . ?
N2 C39 C42 110.0(5) . . ?
N2 C39 C40 107.0(5) . . ?
C42 C39 C40 109.7(6) . . ?
N2 C39 C41 109.5(6) . . ?
C42 C39 C41 110.8(6) . . ?
C40 C39 C41 109.8(5) . . ?
C39 C40 H40A 109.5 . . ?
C39 C40 H40B 109.5 . . ?
H40A C40 H40B 109.5 . . ?
C39 C40 H40C 109.5 . . ?
H40A C40 H40C 109.5 . . ?
H40B C40 H40C 109.5 . . ?
C39 C41 H41A 109.5 . . ?
C39 C41 H41B 109.5 . . ?
H41A C41 H41B 109.5 . . ?
C39 C41 H41C 109.5 . . ?
H41A C41 H41C 109.5 . . ?
H41B C41 H41C 109.5 . . ?
C39 C42 H42A 109.5 . . ?
C39 C42 H42B 109.5 . . ?
H42A C42 H42B 109.5 . . ?
C39 C42 H42C 109.5 . . ?
H42A C42 H42C 109.5 . . ?
H42B C42 H42C 109.5 . . ?
 
loop_
 _geom_torsion_atom_site_label_1
 _geom_torsion_atom_site_label_2
 _geom_torsion_atom_site_label_3
 _geom_torsion_atom_site_label_4
 _geom_torsion
 _geom_torsion_site_symmetry_1
 _geom_torsion_site_symmetry_2
 _geom_torsion_site_symmetry_3
 _geom_torsion_site_symmetry_4
 _geom_torsion_publ_flag
C37 N1 C1 O1 178.3(5) . . . . ?
C26 N1 C1 O1 12.1(8) . . . . ?
C37 N1 C1 C2 0.7(8) . . . . ?
C26 N1 C1 C2 -165.5(5) . . . . ?
O1 C1 C2 C36 -75.8(7) . . . . ?
N1 C1 C2 C36 101.9(6) . . . . ?
O1 C1 C2 C3 48.8(7) . . . . ?
N1 C1 C2 C3 -133.6(5) . . . . ?
C36 C2 C3 O2 3.8(7) . . . . ?
C1 C2 C3 O2 -117.0(5) . . . . ?
C36 C2 C3 C4 -118.3(6) . . . . ?
C1 C2 C3 C4 120.9(5) . . . . ?
C4 C3 O2 C35 -78.6(6) . . . . ?
C2 C3 O2 C35 158.1(5) . . . . ?
O2 C3 C4 C34 -57.0(6) . . . . ?
C2 C3 C4 C34 63.8(7) . . . . ?
O2 C3 C4 C5 174.7(5) . . . . ?
C2 C3 C4 C5 -64.5(6) . . . . ?
C34 C4 C5 O4 42.3(6) . . . . ?
C3 C4 C5 O4 169.6(4) . . . . ?
C34 C4 C5 C6 167.3(5) . . . . ?
C3 C4 C5 C6 -65.3(6) . . . . ?
O4 C5 C6 C7 -58.4(6) . . . . ?
C4 C5 C6 C7 177.5(5) . . . . ?
O4 C5 C6 C33 64.9(6) . . . . ?
C4 C5 C6 C33 -59.2(6) . . . . ?
C5 C6 C7 O3 -71.7(6) . . . . ?
C33 C6 C7 O3 164.7(5) . . . . ?
C5 C6 C7 C8 51.7(6) . . . . ?
C33 C6 C7 C8 -71.8(6) . . . . ?
O3 C7 C8 C9 73.1(6) . . . . ?
C6 C7 C8 C9 -49.8(6) . . . . ?
C7 C8 C9 O4 53.5(6) . . . . ?
C7 C8 C9 O5 -65.9(6) . . . . ?
C7 C8 C9 C10 177.7(5) . . . . ?
O5 C9 O4 C5 59.5(6) . . . . ?
C8 C9 O4 C5 -59.9(6) . . . . ?
C10 C9 O4 C5 172.4(5) . . . . ?
C6 C5 O4 C9 63.0(6) . . . . ?
C4 C5 O4 C9 -168.9(5) . . . . ?
O4 C9 C10 C11 -86.4(6) . . . . ?
O5 C9 C10 C11 29.2(6) . . . . ?
C8 C9 C10 C11 147.9(5) . . . . ?
C9 C10 C11 C12 -20.5(6) . . . . ?
C10 C11 C12 O5 4.6(6) . . . . ?
C10 C11 C12 C13 -111.0(6) . . . . ?
C10 C11 C12 C32 123.9(5) . . . . ?
O4 C9 O5 C12 88.1(5) . . . . ?
C8 C9 O5 C12 -150.6(4) . . . . ?
C10 C9 O5 C12 -27.6(6) . . . . ?
C13 C12 O5 C9 132.2(5) . . . . ?
C32 C12 O5 C9 -104.7(5) . . . . ?
C11 C12 O5 C9 14.5(6) . . . . ?
O5 C12 C13 O6 71.8(6) . . . . ?
C32 C12 C13 O6 -50.1(7) . . . . ?
C11 C12 C13 O6 -174.1(5) . . . . ?
O5 C12 C13 C14 -44.4(7) . . . . ?
C32 C12 C13 C14 -166.3(5) . . . . ?
C11 C12 C13 C14 69.8(7) . . . . ?
O6 C13 C14 C15 39.8(6) . . . . ?
C12 C13 C14 C15 159.7(5) . . . . ?
C13 C14 C15 C16 -31.1(6) . . . . ?
C14 C15 C16 O6 11.2(6) . . . . ?
C14 C15 C16 C17 -104.7(6) . . . . ?
C14 C15 C16 C30 129.9(6) . . . . ?
C12 C13 O6 C16 -158.5(5) . . . . ?
C14 C13 O6 C16 -34.0(6) . . . . ?
C17 C16 O6 C13 135.7(5) . . . . ?
C30 C16 O6 C13 -107.8(5) . . . . ?
C15 C16 O6 C13 14.1(6) . . . . ?
O6 C16 C17 O7 -72.8(6) . . . . ?
C30 C16 C17 O7 170.7(5) . . . . ?
C15 C16 C17 O7 42.9(7) . . . . ?
O6 C16 C17 C18 164.6(5) . . . . ?
C30 C16 C17 C18 48.2(7) . . . . ?
C15 C16 C17 C18 -79.7(7) . . . . ?
O7 C17 C18 C19 40.4(5) . . . . ?
C16 C17 C18 C19 166.2(5) . . . . ?
O7 C17 C18 C29 -77.3(6) . . . . ?
C16 C17 C18 C29 48.5(8) . . . . ?
C29 C18 C19 C20 82.1(6) . . . . ?
C17 C18 C19 C20 -41.3(6) . . . . ?
C18 C19 C20 O7 29.1(6) . . . . ?
C18 C19 C20 C21 152.2(5) . . . . ?
C16 C17 O7 C20 -153.3(5) . . . . ?
C18 C17 O7 C20 -23.6(5) . . . . ?
C21 C20 O7 C17 -128.9(5) . . . . ?
C19 C20 O7 C17 -3.6(6) . . . . ?
O7 C20 C21 O8 51.9(6) . . . . ?
C19 C20 C21 O8 -68.0(7) . . . . ?
O7 C20 C21 C22 173.3(5) . . . . ?
C19 C20 C21 C22 53.4(7) . . . . ?
O8 C21 C22 C28 180.0(5) . . . . ?
C20 C21 C22 C28 60.7(7) . . . . ?
O8 C21 C22 C23 -55.7(6) . . . . ?
C20 C21 C22 C23 -175.0(5) . . . . ?
C21 C22 C23 C24 53.6(7) . . . . ?
C28 C22 C23 C24 179.2(5) . . . . ?
C22 C23 C24 C25 -54.1(7) . . . . ?
C22 C23 C24 C27 -178.8(5) . . . . ?
C23 C24 C25 O9 -65.0(6) . . . . ?
C27 C24 C25 O9 58.1(7) . . . . ?
C23 C24 C25 O8 55.9(6) . . . . ?
C27 C24 C25 O8 179.1(5) . . . . ?
C23 C24 C25 C26 170.1(5) . . . . ?
C27 C24 C25 C26 -66.8(7) . . . . ?
C22 C21 O8 C25 62.3(6) . . . . ?
C20 C21 O8 C25 -174.6(4) . . . . ?
O9 C25 O8 C21 56.9(7) . . . . ?
C26 C25 O8 C21 178.3(4) . . . . ?
C24 C25 O8 C21 -61.8(6) . . . . ?
C1 N1 C26 C25 -112.6(6) . . . . ?
C37 N1 C26 C25 79.9(6) . . . . ?
O9 C25 C26 N1 49.4(6) . . . . ?
O8 C25 C26 N1 -71.1(6) . . . . ?
C24 C25 C26 N1 171.6(5) . . . . ?
O6 C16 C30 C31 53.5(7) . . . . ?
C17 C16 C30 C31 168.2(5) . . . . ?
C15 C16 C30 C31 -63.4(7) . . . . ?
C1 N1 C37 C38 -82.8(7) . . . . ?
C26 N1 C37 C38 83.6(7) . . . . ?
N1 C37 C38 O10 -4.0(9) . . . . ?
N1 C37 C38 N2 175.0(5) . . . . ?
O10 C38 N2 C39 7.1(11) . . . . ?
C37 C38 N2 C39 -171.9(6) . . . . ?
C38 N2 C39 C42 54.4(9) . . . . ?
C38 N2 C39 C40 173.5(6) . . . . ?
C38 N2 C39 C41 -67.6(8) . . . . ?
 
loop_
 _geom_hbond_atom_site_label_D 
 _geom_hbond_atom_site_label_H 
 _geom_hbond_atom_site_label_A 
 _geom_hbond_distance_DH 
 _geom_hbond_distance_HA 
 _geom_hbond_distance_DA 
 _geom_hbond_angle_DHA 
 _geom_hbond_site_symmetry_A 
 _geom_hbond_publ_flag
O3 H3O O5  0.84 2.11 2.796(6) 139 . yes
O9 H9O O3  0.84 1.93 2.746(5) 164 . yes
N2 H2N O6  0.86 2.45 3.300(6) 170 . yes
 
_refine_diff_density_max    0.251
_refine_diff_density_min   -0.295
_refine_diff_density_rms    0.058

_shelx_res_file
;
TITL monugi8_100_a.res in P2(1)
    monugi8_100.res
    created by SHELXL-2018/3 at 09:54:55 on 20-Aug-2025
CELL 0.71073 13.5682 11.2722 15.235 90 109.469 90
ZERR 2 0.0018 0.0007 0.0014 0 0.013 0
LATT -1
SYMM -X,0.5+Y,-Z
SFAC C H N O
UNIT 84 144 4 20
DFIX 0.87 N2 H2n

L.S. 4 0 0
PLAN  13
SIZE 0.286 0.252 0.148
TEMP -173.15
CONF
BOND $H
HTAB 2
HTAB O3 O5
HTAB O9 O3
HTAB N2 O6
list 4
MORE -1
fmap 2
acta 53
OMIT 0 55

WGHT    0.012700
FVAR       0.78759
N1    3    0.605983    0.686938    0.285432    11.00000    0.03130    0.02875 =
         0.02418   -0.00262    0.00965    0.00448
O1    4    0.593398    0.852637    0.365435    11.00000    0.03722    0.02361 =
         0.03682   -0.00065    0.01438    0.00396
C1    1    0.645119    0.766680    0.357182    11.00000    0.04258    0.02106 =
         0.02367    0.00184    0.01894   -0.00532
C2    1    0.756417    0.750625    0.425519    11.00000    0.03957    0.01940 =
         0.02502   -0.00175    0.01083    0.00255
AFIX  13
H2    2    0.780230    0.668199    0.418832    11.00000   -1.20000
AFIX   0
C3    1    0.753225    0.766102    0.527158    11.00000    0.03599    0.02278 =
         0.02656   -0.00295    0.00978   -0.00360
AFIX  13
H3    2    0.679385    0.781763    0.523404    11.00000   -1.20000
AFIX   0
O2    4    0.816478    0.868799    0.568698    11.00000    0.05372    0.02546 =
         0.02608   -0.00418    0.01397   -0.00735
C4    1    0.792718    0.655121    0.587809    11.00000    0.03528    0.02851 =
         0.01366    0.00151    0.00962    0.00007
AFIX  13
H4    2    0.787027    0.672742    0.650273    11.00000   -1.20000
AFIX   0
C5    1    0.718009    0.551662    0.546875    11.00000    0.03663    0.02392 =
         0.02089    0.00022    0.01559    0.00105
AFIX  13
H5    2    0.712362    0.544085    0.479972    11.00000   -1.20000
AFIX   0
C6    1    0.606981    0.565526    0.549598    11.00000    0.03616    0.02352 =
         0.02760    0.00882    0.01035    0.00065
AFIX  13
H6    2    0.575402    0.638108    0.513367    11.00000   -1.20000
AFIX   0
C7    1    0.541701    0.458484    0.502708    11.00000    0.03472    0.02964 =
         0.02638    0.00163    0.01138    0.00088
AFIX  13
H7    2    0.473713    0.461727    0.514833    11.00000   -1.20000
AFIX   0
O3    4    0.519597    0.463526    0.402610    11.00000    0.04171    0.03441 =
         0.02392    0.00231    0.00925    0.00465
AFIX 147
H3O   2    0.561841    0.419763    0.388068    11.00000   -1.50000
AFIX   0
C8    1    0.596061    0.343707    0.542859    11.00000    0.03257    0.02660 =
         0.02509    0.00051    0.01241   -0.00085
AFIX  23
H8A   2    0.593971    0.333360    0.606744    11.00000   -1.20000
H8B   2    0.557937    0.276456    0.504672    11.00000   -1.20000
AFIX   0
C9    1    0.708450    0.341316    0.545787    11.00000    0.04978    0.01397 =
         0.02312    0.00121    0.01506    0.00048
O4    4    0.764955    0.443183    0.593056    11.00000    0.03818    0.02108 =
         0.02169   -0.00158    0.01247    0.00352
C10   1    0.768995    0.230234    0.588972    11.00000    0.04236    0.02588 =
         0.02838    0.00468    0.01347    0.00637
AFIX  23
H10A  2    0.721277    0.161514    0.580461    11.00000   -1.20000
H10B  2    0.805763    0.241914    0.656409    11.00000   -1.20000
AFIX   0
C11   1    0.847630    0.209928    0.537804    11.00000    0.05110    0.03095 =
         0.03644   -0.00104    0.01530    0.00267
AFIX  23
H11A  2    0.853573    0.124441    0.525530    11.00000   -1.20000
H11B  2    0.917548    0.240511    0.574806    11.00000   -1.20000
AFIX   0
C12   1    0.801808    0.280447    0.444495    11.00000    0.03930    0.03452 =
         0.01837   -0.00389    0.00746    0.00077
O5    4    0.709751    0.341584    0.451764    11.00000    0.03354    0.03162 =
         0.02254    0.00183    0.01324    0.00363
C13   1    0.764587    0.195899    0.362796    11.00000    0.03999    0.03803 =
         0.02005    0.00012    0.01051   -0.00005
AFIX  13
H13   2    0.823026    0.141253    0.363838    11.00000   -1.20000
AFIX   0
C14   1    0.668063    0.123249    0.355438    11.00000    0.04213    0.02839 =
         0.02455   -0.00226    0.01067    0.00272
AFIX  23
H14A  2    0.615310    0.171565    0.371125    11.00000   -1.20000
H14B  2    0.685987    0.053249    0.397003    11.00000   -1.20000
AFIX   0
C15   1    0.628273    0.085744    0.252493    11.00000    0.05470    0.02058 =
         0.03830   -0.00259    0.02186   -0.00095
AFIX  23
H15A  2    0.551400    0.075618    0.229804    11.00000   -1.20000
H15B  2    0.661286    0.010597    0.243244    11.00000   -1.20000
AFIX   0
C16   1    0.661310    0.190251    0.201796    11.00000    0.04156    0.02818 =
         0.02227   -0.00816    0.01103   -0.00315
O6    4    0.732332    0.263111    0.275653    11.00000    0.04154    0.03127 =
         0.01814   -0.00092    0.01108   -0.00685
C17   1    0.571933    0.271869    0.148639    11.00000    0.03730    0.02936 =
         0.03165   -0.00175    0.01406    0.00307
AFIX  13
H17   2    0.604003    0.348710    0.139423    11.00000   -1.20000
AFIX   0
C18   1    0.498996    0.231852    0.052264    11.00000    0.04704    0.04461 =
         0.02050   -0.00344    0.01764   -0.00459
AFIX  13
H18   2    0.533333    0.245414    0.004349    11.00000   -1.20000
AFIX   0
C19   1    0.410054    0.321767    0.039477    11.00000    0.04623    0.03339 =
         0.02740   -0.00696    0.01543   -0.00592
AFIX  23
H19A  2    0.344442    0.294357   -0.007859    11.00000   -1.20000
H19B  2    0.428802    0.400695    0.021281    11.00000   -1.20000
AFIX   0
C20   1    0.400027    0.324917    0.137238    11.00000    0.03157    0.02813 =
         0.03162   -0.00175    0.01106   -0.00047
AFIX  13
H20   2    0.351681    0.259777    0.141261    11.00000   -1.20000
AFIX   0
O7    4    0.503776    0.297937    0.201347    11.00000    0.04458    0.03244 =
         0.02141    0.00007    0.01558    0.00271
C21   1    0.358584    0.442004    0.162578    11.00000    0.02769    0.04194 =
         0.02482   -0.00407    0.01025   -0.00147
AFIX  13
H21   2    0.348390    0.432770    0.224271    11.00000   -1.20000
AFIX   0
C22   1    0.256170    0.480783    0.091110    11.00000    0.02547    0.04655 =
         0.02757   -0.00159    0.00897    0.00015
AFIX  13
H22   2    0.267781    0.488901    0.029925    11.00000   -1.20000
AFIX   0
C23   1    0.226289    0.603883    0.118162    11.00000    0.03431    0.04877 =
         0.02452    0.00461    0.00823    0.01086
AFIX  23
H23A  2    0.163040    0.632579    0.068543    11.00000   -1.20000
H23B  2    0.209226    0.596903    0.176269    11.00000   -1.20000
AFIX   0
C24   1    0.314264    0.694274    0.132581    11.00000    0.02998    0.04029 =
         0.02709    0.00251    0.00466    0.00334
AFIX  13
H24   2    0.326539    0.704973    0.071886    11.00000   -1.20000
AFIX   0
C25   1    0.415116    0.645366    0.203540    11.00000    0.03816    0.02996 =
         0.01967    0.00054    0.01099    0.00490
O8    4    0.438523    0.530150    0.170881    11.00000    0.03813    0.03065 =
         0.02268   -0.00318    0.01370   -0.00263
O9    4    0.398965    0.635336    0.288858    11.00000    0.04105    0.03448 =
         0.02182    0.00044    0.01383    0.00520
AFIX 147
H9O   2    0.445538    0.591925    0.324570    11.00000   -1.50000
AFIX   0
C26   1    0.510776    0.720185    0.209311    11.00000    0.04015    0.03169 =
         0.01930   -0.00183    0.01313    0.00275
AFIX  23
H26A  2    0.524484    0.713270    0.149630    11.00000   -1.20000
H26B  2    0.494754    0.804403    0.217159    11.00000   -1.20000
AFIX   0
C27   1    0.281749    0.815349    0.161655    11.00000    0.04811    0.04810 =
         0.03081    0.00948    0.01372    0.00878
AFIX 137
H27A  2    0.275787    0.808712    0.223827    11.00000   -1.50000
H27B  2    0.214178    0.839169    0.116939    11.00000   -1.50000
H27C  2    0.334643    0.875018    0.162653    11.00000   -1.50000
AFIX   0
C28   1    0.167290    0.391235    0.078451    11.00000    0.04356    0.06183 =
         0.03014   -0.00259    0.01563   -0.00098
AFIX 137
H28A  2    0.184000    0.317221    0.052718    11.00000   -1.50000
H28B  2    0.102043    0.424028    0.035684    11.00000   -1.50000
H28C  2    0.159073    0.375273    0.138866    11.00000   -1.50000
AFIX   0
C29   1    0.455006    0.104927    0.043874    11.00000    0.06052    0.04086 =
         0.02594   -0.01122    0.01597   -0.00410
AFIX 137
H29A  2    0.512561    0.047797    0.057011    11.00000   -1.50000
H29B  2    0.406424    0.092157   -0.019377    11.00000   -1.50000
H29C  2    0.418023    0.094006    0.088647    11.00000   -1.50000
AFIX   0
C30   1    0.719664    0.149889    0.135458    11.00000    0.03923    0.04658 =
         0.02544   -0.00621    0.01513   -0.00148
AFIX  23
H30A  2    0.673570    0.095329    0.088684    11.00000   -1.20000
H30B  2    0.731942    0.220343    0.101699    11.00000   -1.20000
AFIX   0
C31   1    0.824931    0.087550    0.182014    11.00000    0.04751    0.04673 =
         0.04131   -0.00564    0.01857    0.00525
AFIX 137
H31A  2    0.858099    0.070891    0.135201    11.00000   -1.50000
H31B  2    0.813261    0.012942    0.210086    11.00000   -1.50000
H31C  2    0.870562    0.139064    0.230445    11.00000   -1.50000
AFIX   0
C32   1    0.881239    0.369311    0.434007    11.00000    0.04312    0.03146 =
         0.03193   -0.00216    0.01511   -0.00111
AFIX 137
H32A  2    0.848128    0.420659    0.380345    11.00000   -1.50000
H32B  2    0.939863    0.326855    0.424427    11.00000   -1.50000
H32C  2    0.906997    0.417777    0.490480    11.00000   -1.50000
AFIX   0
C33   1    0.606617    0.580881    0.649974    11.00000    0.05122    0.03680 =
         0.03440   -0.00515    0.02108    0.00150
AFIX 137
H33A  2    0.664176    0.535072    0.692617    11.00000   -1.50000
H33B  2    0.540025    0.552366    0.654001    11.00000   -1.50000
H33C  2    0.615419    0.664971    0.667153    11.00000   -1.50000
AFIX   0
C34   1    0.907474    0.628300    0.603641    11.00000    0.04316    0.03127 =
         0.02888    0.00069    0.00246   -0.00986
AFIX 137
H34A  2    0.917414    0.615246    0.543545    11.00000   -1.50000
H34B  2    0.928311    0.556918    0.642110    11.00000   -1.50000
H34C  2    0.950475    0.695493    0.635445    11.00000   -1.50000
AFIX   0
C35   1    0.787215    0.914996    0.643504    11.00000    0.07063    0.03142 =
         0.02852   -0.01012    0.01630   -0.00775
AFIX 137
H35A  2    0.711283    0.926247    0.622806    11.00000   -1.50000
H35B  2    0.822088    0.991331    0.663364    11.00000   -1.50000
H35C  2    0.808143    0.859190    0.695805    11.00000   -1.50000
AFIX   0
C36   1    0.828075    0.838432    0.399267    11.00000    0.03981    0.03425 =
         0.03085    0.00127    0.01334    0.00280
AFIX 137
H36A  2    0.824580    0.824257    0.334833    11.00000   -1.50000
H36B  2    0.900142    0.827569    0.440944    11.00000   -1.50000
H36C  2    0.805371    0.919674    0.405222    11.00000   -1.50000
AFIX   0
C37   1    0.661877    0.584451    0.268167    11.00000    0.03585    0.03394 =
         0.02268    0.00576    0.00965    0.00081
AFIX  23
H37A  2    0.610365    0.524852    0.232695    11.00000   -1.20000
H37B  2    0.702720    0.548387    0.328608    11.00000   -1.20000
AFIX   0
C38   1    0.736229    0.613438    0.214106    11.00000    0.05424    0.03770 =
         0.01539   -0.00308    0.01654   -0.00197
O10   4    0.741711    0.713474    0.184399    11.00000    0.04918    0.03573 =
         0.03643    0.00652    0.02042    0.00217
N2    3    0.793938    0.520481    0.204682    11.00000    0.04567    0.02648 =
         0.03921   -0.00074    0.02179    0.00261
H2N   2    0.774238    0.451481    0.215727    11.00000   -1.20000
C39   1    0.881135    0.524841    0.166678    11.00000    0.04077    0.04738 =
         0.03669   -0.00539    0.02167   -0.00197
C40   1    0.931234    0.400712    0.180242    11.00000    0.04618    0.05298 =
         0.06491   -0.00355    0.02760    0.00518
AFIX 137
H40A  2    0.956422    0.380792    0.246652    11.00000   -1.50000
H40B  2    0.990045    0.400197    0.156479    11.00000   -1.50000
H40C  2    0.879135    0.342109    0.146229    11.00000   -1.50000
AFIX   0
C41   1    0.837917    0.555012    0.062098    11.00000    0.05412    0.09036 =
         0.03232    0.00712    0.02138    0.01437
AFIX 137
H41A  2    0.787166    0.494435    0.029342    11.00000   -1.50000
H41B  2    0.895505    0.557082    0.036798    11.00000   -1.50000
H41C  2    0.803598    0.632704    0.053653    11.00000   -1.50000
AFIX   0
C42   1    0.961856    0.616432    0.219564    11.00000    0.04477    0.05550 =
         0.06848   -0.00264    0.02186   -0.00413
AFIX 137
H42A  2    0.929202    0.695020    0.212106    11.00000   -1.50000
H42B  2    1.019882    0.617605    0.194799    11.00000   -1.50000
H42C  2    0.988348    0.595519    0.285768    11.00000   -1.50000
AFIX   0
HKLF 4


REM  monugi8_100_a.res in P2(1)
REM wR2 = 0.1240, GooF = S = 1.000, Restrained GooF = 1.000 for all data
REM R1 = 0.0777 for 4595 Fo > 4sig(Fo) and 0.1850 for all 9716 data
REM 504 parameters refined using 2 restraints

END

WGHT      0.0394      0.0000

REM Instructions for potential hydrogen bonds
EQIV $1 -x+1, y-1/2, -z+1
HTAB C7 O1_$1
HTAB O3 O5
EQIV $2 x, y-1, z
HTAB C14 O1_$2
HTAB O9 O3
HTAB C37 O8
HTAB N2 O6
HTAB C41 O10
HTAB C42 O10

REM Highest difference peak  0.251,  deepest hole -0.295,  1-sigma level  0.058
Q1    1   0.5033  0.7581  0.2202  11.00000  0.05    0.25
Q2    1   0.5608  0.3576  0.6952  11.00000  0.05    0.24
Q3    1   0.3050  0.6330  0.1485  11.00000  0.05    0.24
Q4    1   0.5207  0.5255  0.2017  11.00000  0.05    0.23
Q5    1   0.3041  0.7390  0.1381  11.00000  0.05    0.23
Q6    1   0.7254  0.2431  0.2887  11.00000  0.05    0.23
Q7    1   0.4344  0.4578  0.3632  11.00000  0.05    0.22
Q8    1   0.9423  0.0999  0.1405  11.00000  0.05    0.22
Q9    1   0.6400  0.3595  0.2755  11.00000  0.05    0.21
Q10   1   0.8448  0.4424  0.6128  11.00000  0.05    0.21
Q11   1   0.1138  0.7982  0.0158  11.00000  0.05    0.21
Q12   1   0.8370  0.7202  0.2220  11.00000  0.05    0.21
Q13   1   0.6603  0.8475  0.3717  11.00000  0.05    0.21
;
_shelx_res_checksum   80787

_shelx_hkl_file
;
   0 -14   0    0.15   18.65
   0 -14   1  115.40   60.30
   0 -14   2   77.55   45.77
   0 -14   3  -62.33   41.55
   0 -14   4    0.15   34.26
   0 -14   5   56.05   39.36
   0 -13   0   46.07   30.08
   0 -13  -1    0.68   29.93
   0 -13   1   39.71   28.83
   0 -13   2   96.43   47.89
   0 -13   3   33.63   39.72
   0 -13   4  155.07   57.61
   0 -13   5   22.33   24.85
   0 -13   6    8.26   33.33
   0 -13   7  -12.66   22.14
   0 -13   8   20.54   37.94
   0 -13   9   -1.62   16.83
   0 -12   0  224.25   67.27
   0 -12   1   68.42   33.50
   0 -12  -1   36.96   36.57
   0 -12   2   -5.59   36.55
   0 -12   3   50.70   26.49
   0 -12   4    8.11   19.91
   0 -12   5   38.95   26.26
   0 -12   6   -0.13   18.20
   0 -12   7   15.49   31.93
   0 -12   8   49.59   32.20
   0 -12   9  -20.93   26.30
   0 -12  10  126.55   54.74
   0 -12  11   44.90   37.49
   0 -12  12   83.11   46.30
   0 -11   0   30.12   16.59
   0 -11   1   80.50   38.55
   0 -11  -1   45.01   36.54
   0 -11  -2  193.00   60.78
   0 -11   2  249.69   65.66
   0 -11   3  130.08   46.39
   0 -11   4  230.48   63.42
   0 -11   5   95.74   47.30
   0 -11   6   80.41   45.46
   0 -11   7  140.90   50.08
   0 -11   8    5.87   16.93
   0 -11   9   36.63   30.23
   0 -11  10  -19.81   25.71
   0 -11  11   16.98   28.47
   0 -11  12  -17.79   23.62
   0 -11  13   46.58   35.17
   0 -10   0  147.46   41.19
   0 -10  -1  897.71  120.25
   0 -10   1  968.49  119.06
   0 -10  -2  411.24   80.07
   0 -10   2  428.73   79.05
   0 -10   3   41.50   29.12
   0 -10   4   21.08   17.67
   0 -10   5  204.48   55.78
   0 -10   6  174.52   53.03
   0 -10   7  232.36   63.91
   0 -10   8   57.40   38.91
   0 -10   9    7.26   21.81
   0 -10  10   13.63   23.26
   0 -10  11   38.41   29.06
   0 -10  12    8.89   18.92
   0 -10  13  -17.21   22.94
   0 -10  14  -37.20   31.73
   0  -9   0   15.20   17.40
   0  -9  -1  510.00   84.21
   0  -9   1  536.83   85.42
   0  -9  -2   35.12   28.72
   0  -9   2  103.57   45.19
   0  -9   3  150.23   43.18
   0  -9   4  794.43  103.87
   0  -9  -5  213.62   42.77
   0  -9   5  198.36   53.99
   0  -9  -6  547.97   71.58
   0  -9   6  510.08   85.87
   0  -9   7   81.83   33.98
   0  -9   8  171.49   50.24
   0  -9   9   54.78   29.88
   0  -9  10    0.10   22.79
   0  -9  11    0.10   25.10
   0  -9  12   29.25   22.06
   0  -9  13   24.16   29.60
   0  -9  14  -19.65   23.97
   0  -9  15   47.96   33.79
   0  -8   0  411.08   69.71
   0  -8  -1  150.70   43.80
   0  -8   1  126.27   41.45
   0  -8   2  193.96   50.57
   0  -8  -2  259.90   57.27
   0  -8   3  135.45   41.79
   0  -8  -3   54.59   29.30
   0  -8  -4   12.03    7.34
   0  -8  -4   -4.96   17.62
   0  -8  -5   19.56   12.91
   0  -8   5   12.21   18.27
   0  -8  -5   -3.80   18.57
   0  -8  -6  265.86   50.13
   0  -8   6  213.38   51.94
   0  -8  -6  281.66   62.79
   0  -8  -7   11.50   20.89
   0  -8   7   -0.56   17.34
   0  -8   8   -8.91   24.14
   0  -8  -8   14.37   27.16
   0  -8   9   51.03   17.18
   0  -8  -9   55.77   33.06
   0  -8   9   26.62   25.30
   0  -8  10   18.06    8.43
   0  -8  10   30.86   32.33
   0  -8  11    0.59   15.33
   0  -8  11   -6.20   15.49
   0  -8  12   33.16   33.81
   0  -8  13   54.83   33.28
   0  -8  14   87.78   43.38
   0  -8  15   17.45   27.75
   0  -7   0  -13.49   17.12
   0  -7  -1  127.35   37.78
   0  -7  -1  174.50   41.59
   0  -7   1  176.23   42.86
   0  -7  -2   51.95   26.67
   0  -7  -2   35.21   20.46
   0  -7   2   59.69   29.70
   0  -7  -3    6.19    9.00
   0  -7  -3   21.54   22.61
   0  -7  -3   16.22   19.53
   0  -7   3    1.32   14.47
   0  -7  -4   11.16   10.62
   0  -7  -4   61.64   31.51
   0  -7   4   47.85   28.93
   0  -7  -5   89.62   23.40
   0  -7   5   78.77   32.68
   0  -7  -5   97.76   35.70
   0  -7  -6   16.67   14.14
   0  -7  -6   -1.45   17.52
   0  -7   6   20.30   18.02
   0  -7   7  109.17   22.47
   0  -7  -7  124.71   41.26
   0  -7   7  121.99   34.38
   0  -7   8   62.11   18.06
   0  -7  -8  155.31   49.03
   0  -7   8  140.30   41.90
   0  -7  -8   87.43   16.39
   0  -7   9   94.63   24.14
   0  -7  -9   98.62   19.94
   0  -7   9  100.01   40.38
   0  -7  -9  129.26   44.78
   0  -7 -10  344.88   43.10
   0  -7  10  334.31   64.36
   0  -7 -10  441.47   82.17
   0  -7  10  388.96   56.71
   0  -7  11  107.63   36.43
   0  -7  11   94.03   36.15
   0  -7  12  -26.34   26.59
   0  -7  12   50.08   29.12
   0  -7  13   75.46   32.89
   0  -7  13   43.47   34.48
   0  -7  14   26.29   19.41
   0  -7  14   29.13   24.64
   0  -7  15    0.11   16.87
   0  -7  16  -13.11   20.99
   0  -6   0   10.82   14.07
   0  -6   0   13.52   19.55
   0  -6  -1  -15.65   17.91
   0  -6  -1   15.07   14.42
   0  -6   1   -1.68   18.34
   0  -6  -2   47.53   14.30
   0  -6  -2   58.29   26.29
   0  -6  -2   54.46   27.27
   0  -6   2   43.22   23.00
   0  -6  -3  205.53   31.05
   0  -6  -3  196.59   46.30
   0  -6   3  228.73   45.96
   0  -6  -4   44.45   14.92
   0  -6  -4   89.20   31.75
   0  -6   4  120.17   35.33
   0  -6   5   35.72   10.82
   0  -6  -5   23.73   13.72
   0  -6  -5   27.41   20.40
   0  -6   5   16.95   17.68
   0  -6   5   20.73   14.04
   0  -6   6   16.26    8.46
   0  -6  -6   40.50   17.76
   0  -6   6   23.74   16.85
   0  -6  -6   12.90   17.40
   0  -6  -6   31.00    8.19
   0  -6   7   28.82   17.16
   0  -6  -7   50.37   13.80
   0  -6   7   50.57   21.97
   0  -6  -7    3.05   20.90
   0  -6  -8  409.38   41.08
   0  -6   8  422.00   69.28
   0  -6  -8  458.46   74.91
   0  -6   8  438.20   55.47
   0  -6   9  110.19   30.92
   0  -6  -9  100.88   38.24
   0  -6   9  175.58   43.55
   0  -6  -9  132.74   27.53
   0  -6  10  268.02   50.96
   0  -6  10  217.99   50.68
   0  -6 -10  326.31   67.13
   0  -6 -10  261.13   41.42
   0  -6  11  376.99   65.61
   0  -6 -11  379.81   73.54
   0  -6  11  257.98   57.22
   0  -6 -11  308.21   47.61
   0  -6  12   59.53   27.64
   0  -6  12  108.25   40.77
   0  -6  13   61.95   32.57
   0  -6  13  102.55   40.12
   0  -6  14   66.09   32.54
   0  -6  14   18.78   27.95
   0  -6  15   36.39   27.18
   0  -6  15  -47.37   30.15
   0  -6  16  128.81   51.84
   0  -6  16  141.05   57.24
   0  -6  17  -34.05   29.00
   0  -5   0  -10.60   14.88
   0  -5   0   -0.91   13.67
   0  -5  -1  490.81   34.42
   0  -5  -1  552.89   65.07
   0  -5  -1  504.46   60.92
   0  -5   1  570.91   64.64
   0  -5  -2  138.67   22.41
   0  -5   2  201.68   39.07
   0  -5  -2  124.64   33.08
   0  -5  -2  162.03   38.33
   0  -5  -3  433.52   44.12
   0  -5  -3  519.77   65.18
   0  -5   3  513.39   60.86
   0  -5  -4  714.26   63.67
   0  -5   4  723.98   72.55
   0  -5  -4  692.11   79.74
   0  -5   4  695.97   70.94
   0  -5   4  654.31   38.35
   0  -5   5   29.79   11.80
   0  -5  -5   17.65   11.22
   0  -5  -5   37.55    8.76
   0  -5  -5   66.86   26.09
   0  -5   5   76.43   26.50
   0  -5   5   77.00   24.83
   0  -5   6  132.86   23.76
   0  -5  -6  101.61   28.89
   0  -5  -6  129.26   20.94
   0  -5   6  196.63   41.42
   0  -5  -6  206.69   45.94
   0  -5   6  153.43   35.70
   0  -5  -7  203.78   42.16
   0  -5   7  100.02   25.50
   0  -5  -7  179.31   44.36
   0  -5   7  171.93   39.40
   0  -5  -7  177.51   26.14
   0  -5   8  177.79   36.93
   0  -5  -8  192.67   48.74
   0  -5   8  182.71   43.79
   0  -5  -8  129.80   26.56
   0  -5   9  149.38   35.28
   0  -5   9  121.98   37.98
   0  -5  -9  133.62   37.74
   0  -5  -9  173.29   34.11
   0  -5  10  325.13   56.32
   0  -5 -10  450.25   56.29
   0  -5  10  351.76   63.07
   0  -5 -10  365.12   68.26
   0  -5  11  140.24   37.83
   0  -5 -11  118.96   38.73
   0  -5  11  131.60   42.06
   0  -5 -11  103.09   30.67
   0  -5  12   -1.88   14.87
   0  -5 -12   15.40   21.06
   0  -5  13   68.35   32.46
   0  -5  14   59.22   26.47
   0  -5  15   40.76   31.33
   0  -5  16   21.04   23.44
   0  -5  17  111.08   47.86
   0  -5  18  -41.74   33.60
   0  -4   0 2069.64  108.10
   0  -4   0 2164.92  106.24
   0  -4  -1  255.61   23.38
   0  -4  -1  287.26   43.32
   0  -4   1  322.96   40.11
   0  -4  -1  287.24   42.02
   0  -4   1  295.42   43.28
   0  -4  -2   79.47   17.30
   0  -4   2   77.23   25.09
   0  -4  -2   67.27   24.36
   0  -4  -2   46.80   16.65
   0  -4  -3  640.66   52.21
   0  -4   3  698.04   63.29
   0  -4  -3  708.09   69.77
   0  -4   3  754.14   65.31
   0  -4   3  634.15   33.16
   0  -4  -4  558.32   32.58
   0  -4  -4  587.37   56.49
   0  -4   4  570.64   60.11
   0  -4  -4  633.25   68.73
   0  -4   4  597.15   59.43
   0  -4   4  587.51   41.00
   0  -4   5   42.94   15.68
   0  -4  -5   17.59   13.66
   0  -4  -5   25.97    9.54
   0  -4  -5   19.65   12.77
   0  -4   5   37.80   25.75
   0  -4   5   45.42   22.67
   0  -4   6  215.36   34.43
   0  -4  -6  243.39   43.69
   0  -4  -6  227.25   29.79
   0  -4   6  241.50   43.22
   0  -4  -6  283.18   49.74
   0  -4   6  240.04   41.77
   0  -4   7   55.38   20.65
   0  -4  -7   77.20   27.89
   0  -4  -7   38.94   14.77
   0  -4  -7   98.66   32.25
   0  -4   7   50.60   21.81
   0  -4   8  170.51   39.02
   0  -4  -8  142.06   27.39
   0  -4  -8  152.64   38.15
   0  -4  -9  359.47   49.70
   0  -4  -9  368.69   60.88
   0  -4   9  430.63   62.19
   0  -4 -10 1138.42   94.61
   0  -4 -10 1118.01  106.37
   0  -4  10 1266.06  113.45
   0  -4  11  198.85   47.32
   0  -4 -11  226.26   51.27
   0  -4 -11  193.06   42.83
   0  -4  12  210.14   57.13
   0  -4 -12  193.27   46.46
   0  -4  13   45.19   31.04
   0  -4  14   56.98   22.23
   0  -4  15  -53.48   32.89
   0  -4  16   52.50   31.00
   0  -4  17    2.02   16.85
   0  -4  18  -24.00   27.56
   0  -3   0   -0.33   11.60
   0  -3   0    9.21   11.15
   0  -3  -1  422.59   28.96
   0  -3  -1  442.92   46.19
   0  -3   1  463.43   45.46
   0  -3  -1  453.56   46.10
   0  -3   1  484.91   40.96
   0  -3  -2 1550.49   67.91
   0  -3  -2 1672.00   91.62
   0  -3   2 1583.29   81.78
   0  -3  -2 1663.59   89.16
   0  -3   2 1581.45   79.48
   0  -3  -3 2913.08  108.82
   0  -3  -3 2958.55   67.17
   0  -3  -3 3040.96  128.93
   0  -3   3 3017.74  117.06
   0  -3   3 2865.16  113.85
   0  -3   3 2733.14   77.90
   0  -3  -4  656.52   58.18
   0  -3  -4  676.83   41.13
   0  -3  -4  749.89   65.10
   0  -3   4  694.68   59.36
   0  -3   4  675.67   59.55
   0  -3   4  618.45   46.66
   0  -3  -5 2373.39   89.43
   0  -3  -5 2567.39  126.97
   0  -3  -5 2507.31  124.91
   0  -3   5 2380.90  103.93
   0  -3   5 2350.04  116.06
   0  -3  -6 2001.44   93.23
   0  -3  -6 2226.26  128.09
   0  -3  -6 2065.13  117.97
   0  -3   6 2008.39  106.48
   0  -3  -7  238.01   46.35
   0  -3   7  203.63   35.11
   0  -3  -7  200.15   38.72
   0  -3  -7  223.10   33.89
   0  -3   8    4.97   11.63
   0  -3  -8   28.03   17.26
   0  -3  -8   10.77   11.32
   0  -3   9  117.07   36.70
   0  -3  -9   81.14   29.83
   0  -3  -9  103.00   27.92
   0  -3  10  282.80   54.83
   0  -3 -10  258.57   50.75
   0  -3 -10  255.42   46.51
   0  -3  11  461.14   74.08
   0  -3 -11  375.34   60.20
   0  -3  12  141.69   49.10
   0  -3 -12  137.07   37.84
   0  -3  13  367.29   72.99
   0  -3  14   47.95   35.43
   0  -3  15  -46.25   32.14
   0  -3  16   76.51   43.10
   0  -3  17   27.44   27.55
   0  -3  18   26.65   29.39
   0  -2   0 3968.18  103.96
   0  -2   0 3958.22  100.53
   0  -2  -1 2415.27   63.08
   0  -2  -1 2626.88   90.14
   0  -2  -1 2711.12   89.71
   0  -2   1 2627.00   84.38
   0  -2   1 2711.81   75.24
   0  -2  -2 6061.92  128.10
   0  -2  -2 6683.98  149.89
   0  -2   2 6442.26  137.89
   0  -2   2 5755.35   92.81
   0  -2   2 6364.89  136.26
   0  -2  -3  242.73   22.27
   0  -2  -3  272.88   31.96
   0  -2  -3  229.24   31.09
   0  -2   3  265.48   31.56
   0  -2   3  255.88   26.19
   0  -2  -4  494.08   39.40
   0  -2  -4  577.91   52.46
   0  -2  -4  612.96   52.41
   0  -2   4  492.97   43.34
   0  -2   5   97.25   22.08
   0  -2  -5  124.50   27.97
   0  -2  -5   88.07   22.69
   0  -2  -5  113.02   22.41
   0  -2  -6   11.39   13.48
   0  -2   6    2.58   10.03
   0  -2  -6   23.12   17.22
   0  -2  -6   15.63   14.08
   0  -2  -7  580.06   68.93
   0  -2  -7  585.11   59.36
   0  -2  -7  534.92   54.94
   0  -2   7  600.30   65.60
   0  -2   8   72.18   31.40
   0  -2  -8   50.68   22.26
   0  -2  -8   29.84   15.40
   0  -2  -8   38.22   17.58
   0  -2   9   86.75   28.21
   0  -2  -9  137.64   29.95
   0  -2  -9  144.56   34.37
   0  -2  10  216.38   47.34
   0  -2 -10  205.92   37.86
   0  -2 -10  248.46   48.27
   0  -2  11   13.92   22.40
   0  -2 -11   21.69    9.63
   0  -2 -12  756.10   80.48
   0  -2  12  853.53  108.59
   0  -2  13  154.78   46.72
   0  -2  14  167.00   58.19
   0  -2  15  247.23   65.85
   0  -2  16    4.75   17.39
   0  -2  17  127.69   58.40
   0  -2  18   22.66   41.65
   0  -1  -2 7175.39  131.44
   0  -1  -2 7653.12  126.34
   0  -1   2 7018.25  109.97
   0  -1  -3 2319.91   88.96
   0  -1  -3 2219.17   75.25
   0  -1   3 2192.18   76.44
   0  -1   3 2201.93   78.85
   0  -1  -4  268.85   35.35
   0  -1  -4  247.07   28.00
   0  -1   4  237.41   27.45
   0  -1   4  294.20   35.23
   0  -1   5  200.90   33.16
   0  -1  -5  240.44   35.85
   0  -1  -5  196.70   26.90
   0  -1   5  199.38   27.20
   0  -1  -6  -16.41   12.14
   0  -1  -6   -0.73    7.45
   0  -1   6   -2.99    7.08
   0  -1   7  375.54   51.80
   0  -1  -7  452.96   60.65
   0  -1  -7  370.65   40.12
   0  -1   7  372.89   41.71
   0  -1   8  104.12   26.99
   0  -1  -8  108.73   29.82
   0  -1  -8   85.99   22.13
   0  -1  -9  778.88   65.67
   0  -1   9  909.78   95.48
   0  -1  10   -4.19   17.95
   0  -1 -10    6.85   10.63
   0  -1  11  141.45   43.86
   0  -1 -11  190.02   35.73
   0  -1  12    0.78   19.42
   0  -1  13    9.93   17.17
   0  -1  14  -30.46   22.62
   0  -1  15   99.30   43.25
   0  -1  16   68.49   45.54
   0  -1  17   67.27   42.78
   0  -1  18  110.41   54.80
   0   0   2   76.97   13.39
   0   0  -3 8794.50  168.63
   0   0  -3 8383.34  108.20
   0   0   3 9199.49  166.62
   0   0   3 8502.77  113.83
   0   0  -4 1760.71   86.93
   0   0  -4 1756.46   57.05
   0   0   4 1695.73   58.93
   0   0   4 2043.05   91.08
   0   0  -5 6511.75  185.66
   0   0  -5 6075.53  117.49
   0   0   5 6591.85  185.76
   0   0   5 5859.50  120.43
   0   0  -6   48.01   15.03
   0   0   6   47.19   16.92
   0   0  -6   48.53   13.39
   0   0   6   39.59   12.14
   0   0  -7  110.60   28.56
   0   0   7   64.05   22.24
   0   0  -7   84.32   16.53
   0   0   7   81.71   16.25
   0   0  -8 1455.84  111.80
   0   0  -8 1249.26   67.18
   0   0   8 1421.26  110.71
   0   0   8 1212.90   70.03
   0   0   9  183.76   43.97
   0   0  -9  121.65   22.95
   0   0   9  135.51   24.81
   0   0  10  294.31   60.67
   0   0 -10  179.21   27.95
   0   0  11  369.99   70.87
   0   0 -11  218.90   31.20
   0   0  12  472.25   79.44
   0   0  13  164.87   51.88
   0   0  14  283.05   70.16
   0   0  15   88.35   43.61
   0   0  16  118.58   46.76
   0   0  17   22.80   25.04
   0   0  18  -68.42   43.29
   0   1   2 7421.58  130.73
   0   1   2 7117.90  122.88
   0   1  -2 7383.04  126.38
   0   1  -3 2098.79   78.00
   0   1   3 2197.75   75.29
   0   1  -3 2211.18   76.62
   0   1   3 2248.24   86.80
   0   1   4  231.59   32.94
   0   1  -4  253.55   33.00
   0   1   4  289.17   30.19
   0   1  -4  317.00   32.49
   0   1   5  193.20   34.37
   0   1  -5  223.96   34.39
   0   1  -5  170.83   14.39
   0   1  -5  222.28   30.43
   0   1   5  165.61   24.35
   0   1   6  -19.77   20.61
   0   1  -6    6.52   11.22
   0   1  -6   10.61    5.49
   0   1   6    0.84    7.38
   0   1  -6    7.52   11.64
   0   1   6    5.58    6.39
   0   1   7  371.36   54.30
   0   1  -7  387.23   52.73
   0   1  -7  320.33   23.99
   0   1   7  368.82   31.15
   0   1  -8  152.83   31.92
   0   1   8  121.94   34.00
   0   1  -8   94.19   13.31
   0   1   8   83.09   16.67
   0   1  -9  960.75   95.20
   0   1  -9  744.93   42.91
   0   1   9  888.45   96.33
   0   1   9  685.36   48.12
   0   1  10   50.61   23.29
   0   1  10   21.61   11.09
   0   1  11  210.44   54.38
   0   1  12   54.24   29.28
   0   1  13   60.11   29.54
   0   1  14   -7.41   19.10
   0   1  15   70.92   40.76
   0   1  16   33.55   36.72
   0   1  17   88.61   47.51
   0   1  18  101.49   54.15
   0   2   0 3875.88  102.50
   0   2   0 3827.73   97.21
   0   2  -1 2581.81   75.05
   0   2   1 2604.18   88.41
   0   2   1 2498.60   84.93
   0   2  -1 2548.11   84.59
   0   2  -1 2798.28   83.80
   0   2   1 2605.21   64.58
   0   2  -2 5500.23   90.52
   0   2  -2 5951.27  102.61
   0   2   2 6021.64  142.18
   0   2   2 6200.96  145.49
   0   2  -2 6461.50  136.67
   0   2   2 6324.25  128.25
   0   2  -2 6698.22  154.49
   0   2  -3  217.57   24.28
   0   2   3  238.98   31.16
   0   2   3  232.80   30.31
   0   2  -3  257.56   33.25
   0   2  -4  501.44   42.97
   0   2   4  516.21   46.74
   0   2  -4  599.23   51.83
   0   2   4  562.57   52.66
   0   2  -5   73.33   20.26
   0   2   5   79.90   21.92
   0   2  -5  124.58   24.38
   0   2   5  107.97   23.48
   0   2  -6   31.97   13.11
   0   2   6   -7.37   18.45
   0   2   6    4.81    7.39
   0   2  -6   23.23   15.25
   0   2  -7  480.67   58.21
   0   2   7  509.83   54.26
   0   2  -7  538.12   54.55
   0   2   7  587.98   69.67
   0   2  -8   59.17   20.57
   0   2   8    7.15   15.25
   0   2  -8   52.56   19.72
   0   2   8   23.59   12.57
   0   2  -9  140.91   35.73
   0   2   9  107.48   40.33
   0   2   9   96.60   16.38
   0   2  10  178.61   47.72
   0   2  10  133.00   18.93
   0   2  11   41.39   30.40
   0   2  12  905.22  117.56
   0   2  13  153.15   51.90
   0   2  14  239.37   64.20
   0   2  15  151.20   58.80
   0   2  16   59.04   33.56
   0   2  17    7.15   31.26
   0   3   0    6.46   13.22
   0   3   0    8.11    9.92
   0   3   1  436.20   21.16
   0   3  -1  436.93   38.71
   0   3   1  466.86   44.11
   0   3  -1  451.69   42.91
   0   3   1  404.72   41.71
   0   3   1  464.51   30.17
   0   3  -1  425.89   40.96
   0   3  -2 1524.54   68.36
   0   3   2 1633.02   86.67
   0   3  -2 1513.85   79.52
   0   3   2 1715.84   90.33
   0   3   2 1565.76   68.13
   0   3  -2 1629.43   81.61
   0   3  -3 2939.02   76.66
   0   3   3 2940.27  123.60
   0   3   3 2942.66  125.19
   0   3  -3 2946.06   85.93
   0   3  -3 2936.36  115.50
   0   3   3 2935.80  111.30
   0   3  -3 2944.52  128.17
   0   3  -4  672.94   44.91
   0   3  -4  676.48   37.62
   0   3   4  675.07   64.47
   0   3   4  671.34   57.97
   0   3  -4  671.03   64.85
   0   3  -5 2349.93  101.36
   0   3  -5 2398.64   63.57
   0   3   5 2374.60  119.73
   0   3  -5 2356.97  122.23
   0   3   5 2345.81  126.57
   0   3  -6 2073.60  104.57
   0   3   6 2071.84  115.94
   0   3  -6 2077.76  120.65
   0   3   6 2073.80  123.62
   0   3   7  213.53   43.65
   0   3  -7  213.91   38.26
   0   3   7  212.36   39.23
   0   3  -7  212.79   38.26
   0   3   8   37.88   30.10
   0   3  -8   37.79   16.56
   0   3  -8   37.13   12.21
   0   3   8   37.85   19.02
   0   3   9   90.13   41.49
   0   3  -9   91.06   21.84
   0   3  -9   91.47   27.79
   0   3   9   95.14   23.73
   0   3  10  223.19   56.31
   0   3 -10  230.38   46.10
   0   3  10  233.68   20.00
   0   3  10  222.06   50.53
   0   3  11  326.36   81.00
   0   3  11  317.75   20.38
   0   3  12  143.60   50.76
   0   3  13  352.99   79.83
   0   3  14   45.11   40.76
   0   3  15  -16.99   29.09
   0   3  16   71.08   43.86
   0   3  17   46.83   37.09
   0   4   0 2049.45  101.15
   0   4   0 2025.24  106.10
   0   4   0 1912.00   46.92
   0   4   1  293.56   21.84
   0   4  -1  300.24   38.98
   0   4  -1  284.56   40.16
   0   4   1  313.94   43.34
   0   4   1  295.77   41.09
   0   4  -1  310.68   38.60
   0   4   1  291.75   26.51
   0   4   2   85.52   20.15
   0   4   2   87.80   26.37
   0   4  -2   73.19   21.96
   0   4   2   52.78   20.80
   0   4  -2   65.82   18.15
   0   4  -2   69.67   20.15
   0   4  -3  596.81   30.96
   0   4   3  719.83   69.16
   0   4  -3  650.62   50.63
   0   4   3  684.67   67.30
   0   4  -3  733.91   62.85
   0   4   3  709.68   57.28
   0   4  -3  717.88   70.24
   0   4  -4  555.61   39.21
   0   4  -4  521.64   42.70
   0   4   4  623.42   66.85
   0   4   4  590.97   64.93
   0   4  -4  613.38   65.80
   0   4   4  666.66   61.01
   0   4  -5   41.77   13.32
   0   4   5   24.92   12.45
   0   4  -5   36.27   10.28
   0   4   5   49.34   20.56
   0   4   5   33.85   18.32
   0   4  -5   74.11   28.30
   0   4   6  242.45   43.77
   0   4  -6  202.15   32.69
   0   4   6  276.20   47.28
   0   4  -6  196.64   22.54
   0   4  -6  214.60   43.02
   0   4   6  249.52   44.05
   0   4  -7   47.88   17.60
   0   4   7   33.00   12.74
   0   4  -7   31.21    8.33
   0   4  -7   73.11   29.94
   0   4   7   29.65   14.10
   0   4  -8  127.83   31.67
   0   4   8  139.00   39.37
   0   4  -8  119.77   37.11
   0   4   8  115.61   33.06
   0   4  -9  422.90   59.34
   0   4   9  407.71   68.92
   0   4  -9  358.32   59.35
   0   4   9  347.94   57.83
   0   4  10 1178.05  122.07
   0   4 -10 1077.41  105.07
   0   4  11  178.74   49.43
   0   4 -11  214.45   46.61
   0   4  12  268.51   68.72
   0   4  13   46.93   29.07
   0   4  14  107.24   48.18
   0   4  15    7.60   27.75
   0   4  16    0.14   31.92
   0   4  17  -92.35   50.64
   0   5   0    4.78    5.16
   0   5   0   36.86   18.31
   0   5   0   16.25   16.66
   0   5   1  575.40   35.74
   0   5   1  541.64   62.54
   0   5  -1  614.71   61.25
   0   5  -1  627.53   66.91
   0   5   1  595.09   64.74
   0   5  -1  641.22   63.13
   0   5   1  553.55   39.28
   0   5   2  166.94   26.28
   0   5   2  237.50   18.21
   0   5  -2  199.46   35.55
   0   5  -2  232.93   44.72
   0   5   2  166.31   35.58
   0   5   2  166.92   35.07
   0   5  -2  187.28   36.04
   0   5  -3  407.68   45.73
   0   5   3  513.55   63.79
   0   5  -3  359.96   49.91
   0   5   3  452.51   60.39
   0   5  -3  501.58   58.18
   0   5  -3  499.51   64.98
   0   5   3  494.93   51.01
   0   5  -4  646.85   36.98
   0   5  -4  655.03   56.21
   0   5   4  728.22   79.47
   0   5   4  593.73   70.27
   0   5   4  677.33   64.11
   0   5  -4  663.79   75.42
   0   5  -4  727.45   71.29
   0   5  -5   50.35   12.94
   0   5   5   51.24   21.00
   0   5  -5   61.33   17.06
   0   5   5   45.91   21.43
   0   5   5   62.12   24.35
   0   5  -5   81.37   25.24
   0   5  -6  139.45   25.68
   0   5   6  140.91   34.39
   0   5  -6  150.51   23.67
   0   5   6  136.40   37.75
   0   5   6  128.01   34.03
   0   5  -6  195.48   42.32
   0   5  -7  161.00   29.78
   0   5   7  209.49   44.04
   0   5  -7  178.52   24.03
   0   5  -7  215.42   47.12
   0   5  -8  150.41   31.52
   0   5   8  161.37   43.17
   0   5  -8  109.49   15.57
   0   5  -8  209.89   50.93
   0   5  -9  108.65   29.83
   0   5   9  116.52   39.03
   0   5  -9  153.88   39.55
   0   5 -10  350.77   53.26
   0   5  10  355.34   69.35
   0   5 -10  393.55   68.89
   0   5  11  167.85   48.18
   0   5 -11  130.70   39.82
   0   5  12  -19.31   22.46
   0   5 -12    2.01   18.20
   0   5  13   61.56   38.67
   0   5  14   87.47   40.95
   0   5  15  -54.00   38.93
   0   5  16  -50.97   38.63
   0   6   0   14.00    4.90
   0   6   0   14.19   13.54
   0   6   0   39.95   21.31
   0   6   1   -4.00    6.38
   0   6   1   -1.82    5.42
   0   6   1   -0.60   11.30
   0   6   1    8.37   11.37
   0   6  -1   -3.70    7.52
   0   6  -1  -10.41   13.77
   0   6  -1   16.79   10.63
   0   6   2   53.48   14.54
   0   6   2   64.93   10.20
   0   6   2   73.14   26.62
   0   6  -2   52.82   22.18
   0   6  -2   46.60   21.05
   0   6  -2  103.18   33.56
   0   6   2   73.90   27.25
   0   6  -2   40.19   19.86
   0   6  -3  216.34   43.80
   0   6   3  217.95   47.16
   0   6  -3  248.84   40.02
   0   6  -3  265.58   48.03
   0   6  -3  231.77   47.82
   0   6   3  280.46   40.12
   0   6   3  288.71   51.10
   0   6   4  105.70   27.50
   0   6   4   64.30   25.18
   0   6  -4   81.55   22.23
   0   6  -4   72.55   27.01
   0   6   4   62.07   21.13
   0   6  -4   81.26   28.17
   0   6   5   11.01   13.85
   0   6  -5   26.17   12.78
   0   6  -6   24.75    9.66
   0   6   6   49.77   26.18
   0   6  -6   25.42   13.80
   0   6  -6    7.82   15.92
   0   6  -7   39.41   13.89
   0   6   7   27.60   21.09
   0   6  -7   43.78   14.13
   0   6  -7   33.54   27.95
   0   6  -8  409.74   50.11
   0   6   8  515.27   76.82
   0   6  -8  321.76   34.65
   0   6  -8  461.29   75.37
   0   6   9  107.09   40.57
   0   6  -9  113.27   29.27
   0   6  -9   83.89   14.28
   0   6  -9  124.47   41.60
   0   6  10  267.30   62.85
   0   6 -10  267.93   48.40
   0   6 -10  363.32   69.07
   0   6  11  284.65   66.03
   0   6 -11  313.22   65.87
   0   6  12   93.41   40.44
   0   6 -12  144.40   44.87
   0   6  13   94.55   41.06
   0   6 -13   58.16   37.92
   0   6  14   46.59   18.61
   0   6  15   31.62   31.71
   0   6  16    0.15   70.02
   0   7   0   34.13   21.09
   0   7   1  169.20   21.96
   0   7   1  172.29   22.24
   0   7  -1  179.39   41.79
   0   7  -1  183.45   39.93
   0   7   2   36.67   16.13
   0   7   2   38.67    8.71
   0   7  -2   67.32   25.28
   0   7  -2   45.36   23.88
   0   7  -2   29.66   20.95
   0   7   3   -3.67   13.22
   0   7  -3   27.11   18.71
   0   7  -3  -23.81   25.63
   0   7  -3    3.85   13.68
   0   7   4   19.39   10.75
   0   7  -4   38.00   21.67
   0   7  -4   60.28   24.82
   0   7  -4   80.01   30.68
   0   7   5  139.72   35.95
   0   7  -5  104.07   28.45
   0   7  -5  130.40   40.07
   0   7  -5  102.68   33.66
   0   7   6   22.90   22.78
   0   7  -6   30.50   19.46
   0   7  -6   20.43   13.28
   0   7   7  111.48   38.14
   0   7  -7  198.50   51.43
   0   7  -7  103.47   23.80
   0   7   8  119.51   44.28
   0   7  -8  116.65   25.22
   0   7  -8   85.08   20.87
   0   7  -8  116.67   44.08
   0   7   9   74.71   34.84
   0   7  -9  106.00   27.24
   0   7  -9  125.09   41.89
   0   7  -9   94.96   17.97
   0   7  10  434.84   79.44
   0   7 -10  361.99   52.93
   0   7 -10  390.39   77.04
   0   7  11  100.13   39.16
   0   7 -11  111.19   47.67
   0   7  12   43.41   35.64
   0   7 -12   56.54   32.94
   0   7  13   32.17   24.00
   0   7 -13   47.31   35.15
   0   7  14    7.77   27.76
   0   7  15 -147.59   60.33
   0   7  16   18.23   30.03
   0   8   0  422.48   46.38
   0   8   1  124.28   19.66
   0   8   1  138.83   19.76
   0   8  -1  197.16   51.33
   0   8  -1  179.36   39.82
   0   8   2  258.49   23.89
   0   8   2  223.44   31.67
   0   8  -2  251.36   50.31
   0   8  -2  223.92   53.98
   0   8   3   35.20   14.90
   0   8  -3  118.39   44.90
   0   8  -3   52.49   22.99
   0   8  -3   97.13   33.21
   0   8   4   -1.79   12.23
   0   8  -4   -0.96   14.48
   0   8  -4   25.53   19.05
   0   8  -4    6.61   29.43
   0   8   5    3.54   14.46
   0   8  -5   -7.56   19.62
   0   8  -5   42.15   28.91
   0   8  -5   12.29   10.15
   0   8   6  330.53   57.95
   0   8  -6  185.53   35.54
   0   8  -6  240.34   58.99
   0   8   7   44.40   32.49
   0   8  -7  -27.51   19.39
   0   8  -7  -47.89   34.67
   0   8   8   34.77   21.93
   0   8  -8    3.73   12.91
   0   8  -8   47.01   32.30
   0   8   9   38.64   25.13
   0   8  -9   72.88   32.96
   0   8  10    2.67   21.77
   0   8 -10  -49.63   31.51
   0   8  11  -26.97   26.43
   0   8 -11  -22.37   28.94
   0   8  12   -8.25   21.71
   0   8 -12   33.23   27.17
   0   8  13  -57.38   28.03
   0   8 -13   23.99   30.61
   0   8  14  172.56   67.01
   0   8 -14  144.09   56.70
   0   8  15   44.51   36.56
   0   9   0   12.08    9.06
   0   9   0   -6.39   33.37
   0   9   1  562.33   46.38
   0   9   1  576.92   85.92
   0   9  -1  655.61   93.35
   0   9  -1  607.99   84.50
   0   9   2   58.17   12.78
   0   9   2   41.45   11.68
   0   9  -2   42.69   35.40
   0   9  -2   70.81   33.06
   0   9   3   76.65   23.32
   0   9  -3  111.52   35.48
   0   9  -3  122.59   44.11
   0   9   4  825.59   78.38
   0   9  -4  876.45  103.35
   0   9  -4  724.57  103.13
   0   9   5  212.71   43.66
   0   9  -5  204.39   57.78
   0   9  -5  251.68   56.44
   0   9  -6  478.19   71.05
   0   9   6  718.60   85.97
   0   9  -6  626.12  100.63
   0   9   7  131.94   40.88
   0   9  -7   75.77   28.84
   0   9  -7  110.68   50.89
   0   9   8  194.41   51.55
   0   9  -8  145.68   49.82
   0   9   9   71.74   35.10
   0   9   9   66.55   27.02
   0   9  -9  110.39   44.04
   0   9  10    3.93   17.13
   0   9 -10   17.16   24.60
   0   9  11   53.66   36.76
   0   9 -11    0.96   18.21
   0   9  12   46.63   33.53
   0   9 -12    7.79   19.44
   0   9  13   24.04   27.59
   0   9 -13    3.70   26.44
   0   9  14   41.86   34.42
   0   9 -14   25.67   15.60
   0   9  15   32.51   47.58
   0  10   0  104.99   24.25
   0  10   0  156.02   44.81
   0  10   0  170.90   55.88
   0  10  -1  903.77   80.10
   0  10   1 1029.34   62.85
   0  10  -1  836.25  103.48
   0  10   1  781.09  105.78
   0  10  -1  881.53  116.00
   0  10   2  424.37   30.08
   0  10   2  348.94   33.31
   0  10   2  369.88   72.98
   0  10  -2  418.79   81.85
   0  10  -2  389.02   72.73
   0  10   3   18.20   10.10
   0  10   3  -13.91   32.04
   0  10  -3   34.40   29.42
   0  10  -3   40.24   20.67
   0  10   4   48.97   18.32
   0  10   4   13.57   16.38
   0  10  -4  -11.22   26.71
   0  10  -4   59.67   34.00
   0  10   5  225.72   44.83
   0  10  -5  201.38   56.45
   0  10  -5  256.06   62.77
   0  10   5   94.76   31.67
   0  10   6   92.65   31.80
   0  10  -6  234.76   66.11
   0  10  -6   74.73   32.13
   0  10   6  176.33   49.69
   0  10   7  280.88   57.50
   0  10   7  254.86   56.93
   0  10  -7  354.66   78.45
   0  10   8   43.54   30.58
   0  10  -8   23.66   22.21
   0  10   9   30.64   26.31
   0  10  -9   32.83   28.95
   0  10  10   39.94   32.29
   0  10 -10   27.47   27.95
   0  10  11   52.54   32.69
   0  10 -11    5.98   31.50
   0  10  12   33.41   41.81
   0  10 -12   39.30   41.44
   0  10  13    7.22   27.19
   0  10 -13   40.86   33.75
   0  10  14   42.72   36.02
   0  10 -14    0.43   30.94
   0  11   0    0.44   11.82
   0  11   0   10.10   19.70
   0  11  -1   51.94   20.55
   0  11  -1   66.79   33.12
   0  11   1   85.22   40.22
   0  11  -1   28.98   19.52
   0  11  -2  262.80   49.17
   0  11  -2  204.02   56.74
   0  11  -2  276.79   59.75
   0  11   2  191.15   54.47
   0  11  -3  140.88   51.39
   0  11  -3  106.68   45.50
   0  11   3  153.30   50.25
   0  11  -4  130.86   46.81
   0  11  -4  213.21   59.68
   0  11   4  183.30   52.70
   0  11  -5   18.94   25.95
   0  11   5   49.72   27.32
   0  11  -5   30.37   18.70
   0  11   6   77.17   33.02
   0  11   6   95.74   39.95
   0  11  -6  108.45   44.22
   0  11  -6  101.01   48.25
   0  11   7  138.57   40.97
   0  11   7  119.45   43.57
   0  11  -7  135.79   55.13
   0  11   8   24.86   21.76
   0  11   8  -10.57   16.79
   0  11   9  128.81   48.83
   0  11  -9  160.02   62.13
   0  11  10   11.62   19.23
   0  11 -10  -19.76   25.34
   0  11  11   19.36   28.84
   0  11 -11  -50.93   38.16
   0  11  12    5.43   26.76
   0  11 -12   31.21   31.90
   0  11  13   33.71   35.27
   0  12   0  157.45   53.85
   0  12   0   98.12   41.80
   0  12  -1   61.89   30.10
   0  12  -1   75.99   41.49
   0  12   1   52.74   36.74
   0  12   1   69.64   37.99
   0  12  -2  -16.75   31.11
   0  12  -2    7.42   18.77
   0  12   2    5.26   16.44
   0  12   3   23.22   23.62
   0  12  -3   17.94   27.16
   0  12  -3   38.48   24.28
   0  12   4   -0.42   24.99
   0  12  -4   44.57   39.14
   0  12  -4   43.75   33.18
   0  12  -5   18.83   19.81
   0  12   5   10.02   16.31
   0  12  -6   41.67   41.48
   0  12  -6   67.48   35.07
   0  12   6   47.59   35.65
   0  12  -7   17.48   25.52
   0  12   7   25.25   25.17
   0  12  -8  117.16   58.95
   0  12  -9  -74.41   44.59
   0  13   0   -3.02   16.35
   0  13   0  -20.31   25.02
   0  13   1  -42.96   31.77
   0  13   1  -21.95   25.31
   0  13  -1   41.69   39.66
   0  13  -1   18.17   33.56
   0  13   2  -10.49   20.37
   0  13  -2  -42.11   30.51
   0  13  -3    1.51   18.17
   0  13   3   50.03   32.11
   0  13  -4  151.90   59.29
   0  13   4   66.30   32.17
   0  13  -4   98.36   51.74
   0  13  -5   36.17   39.73
   0  13   5   13.27   24.30
   0  13  -5  -47.38   37.10
   0  13  -6   21.13   27.98
   0  13  -6   23.60   20.53
   0  13   6    9.60   15.59
   0  13  -7    1.39   26.93
   0  14   0   95.52   51.03
   0  14   0   51.23   37.30
   0  14   1   66.33   41.39
   0  14  -1   72.66   42.84
   0  14   1  123.24   55.03
   0  14  -1  133.43   51.70
   0  14  -2   34.39   29.94
   0  14   2   65.93   38.77
   0  14  -2    8.29   21.76
   0  14   2   49.19   24.50
   0  14   3  -72.52   41.26
   0  14  -3  -25.80   30.85
   0  14   4  -38.78   31.51
   0  14  -4   58.68   44.09
   0  14  -5   77.47   54.20
   0  14   5    0.50   19.44
   0  15   3  -27.30   28.41
   0  15   4   56.76   41.87
  -1 -14   6   80.76   49.74
  -1 -14   5   73.75   46.58
  -1 -14   4    9.32   17.34
  -1 -14   3   40.78   33.97
  -1 -14   2    4.45   32.97
  -1 -14   1   47.94   29.73
   1 -14  -1  -68.81   43.81
   1 -14   0   -0.15   20.67
   1 -14   1   24.75   40.97
   1 -14   2  176.92   70.60
   1 -14   3  -61.35   41.77
  -1 -13  10  128.10   60.04
  -1 -13   9   27.51   37.05
  -1 -13   8   32.72   37.18
  -1 -13   7  -48.99   36.42
  -1 -13   6   22.97   32.64
  -1 -13   5   18.38   38.68
  -1 -13   4   15.27   23.59
  -1 -13   3   11.48   23.53
  -1 -13   2   44.28   45.83
   1 -13  -2   43.85   28.73
   1 -13  -1    9.51   20.81
  -1 -13   1  -60.35   38.64
   1 -13   0   37.56   30.85
   1 -13   1    6.08   19.51
   1 -13   2  113.03   49.76
   1 -13   3   48.27   46.18
   1 -13   4   22.12   27.01
   1 -13   5   66.64   41.46
   1 -13   6  -32.15   17.38
   1 -13   7   47.31   36.15
   1 -13   8   38.52   52.48
  -1 -12  12   51.90   31.98
  -1 -12  11   13.70   34.40
  -1 -12  10   95.38   54.98
  -1 -12   9   -0.51   15.04
  -1 -12   8   70.53   44.63
  -1 -12   7   18.16   33.38
  -1 -12   6  231.86   66.49
  -1 -12   5   50.50   44.33
  -1 -12   4  -36.42   30.10
   1 -12  -3   27.52   29.37
  -1 -12   3  -47.19   33.53
   1 -12  -2   78.86   46.94
  -1 -12   2  -12.22   20.95
   1 -12  -1   74.38   43.25
  -1 -12   1  178.47   63.50
   1 -12   0  -16.12   25.97
  -1 -12   0  -10.49   24.65
   1 -12   1  118.13   49.89
   1 -12   2  107.11   57.72
   1 -12   3   35.29   32.41
   1 -12   4    6.06   21.07
   1 -12   5   42.64   30.20
   1 -12   6   27.77   33.82
   1 -12   7   61.12   41.12
   1 -12   8   83.38   45.82
   1 -12   9   46.93   45.47
   1 -12  10   65.69   48.70
   1 -12  11  -56.34   39.32
  -1 -11  13   13.16   29.21
  -1 -11  12   12.91   32.19
  -1 -11  11   24.84   31.94
  -1 -11  10   32.10   32.85
  -1 -11   9   87.11   43.39
  -1 -11   8   80.41   34.44
  -1 -11   7    2.22   19.66
  -1 -11   6   43.31   31.85
  -1 -11   5   33.74   24.25
  -1 -11   4  128.72   50.23
  -1 -11   3  107.03   42.84
   1 -11  -3  115.16   52.70
   1 -11  -2   92.50   42.41
  -1 -11   2   39.33   25.98
  -1 -11   1   25.13   19.05
   1 -11  -1   54.97   35.33
   1 -11   0   46.25   38.45
  -1 -11   0    6.14   27.88
   1 -11   1   34.05   29.62
  -1 -11  -1   76.39   36.17
   1 -11   2   56.20   32.44
   1 -11   3   67.30   42.31
   1 -11   4  117.29   51.50
   1 -11   5  -35.40   37.11
   1 -11   6   67.55   35.79
   1 -11   7   43.09   36.31
   1 -11   8   15.04   22.43
   1 -11   9  -31.81   29.92
   1 -11  10   70.56   35.38
   1 -11  11   19.42   24.70
   1 -11  12   53.21   35.67
   1 -11  13   80.41   43.47
  -1 -10  14    8.28   18.19
  -1 -10  13   64.13   40.93
  -1 -10  12   58.36   37.12
  -1 -10  11    5.16   16.58
  -1 -10  10  -30.23   26.21
   1 -10  -9   86.29   38.82
  -1 -10   9  105.93   52.10
  -1 -10   8  438.20   84.62
   1 -10  -8  549.55  101.97
  -1 -10   7   51.18   30.67
   1 -10  -7   29.95   23.64
   1 -10  -6   66.25   38.78
  -1 -10   6   88.45   41.80
   1 -10  -5   44.95   17.38
   1 -10  -5   36.15   30.24
  -1 -10   5   62.49   31.60
   1 -10  -4  166.04   52.98
  -1 -10   4   79.88   34.02
   1 -10  -3    5.34   26.12
   1 -10  -3   -7.66   20.18
  -1 -10   3   -7.24   21.11
  -1 -10   2   87.39   32.78
   1 -10  -2   97.70   38.21
   1 -10  -1  247.15   62.09
  -1 -10   1  191.39   57.32
   1 -10   0  134.13   50.21
  -1 -10   0   78.43   35.58
   1 -10   1  212.60   57.14
  -1 -10  -1  207.42   57.67
   1 -10   2   -3.92   15.58
   1 -10   3   74.07   36.37
   1 -10   4  336.55   75.13
   1 -10   5   40.02   34.38
   1 -10   6   81.45   33.37
   1 -10   7   37.47   26.22
   1 -10   8   21.98   30.43
   1 -10   9   98.82   44.97
   1 -10  10   74.75   42.04
   1 -10  11  -76.73   41.38
   1 -10  12  -18.93   23.93
   1 -10  13   72.14   35.01
   1 -10  14  -60.80   39.63
  -1  -9  14 -131.23   49.66
  -1  -9  13   -9.63   17.61
   1  -9 -12   34.38   31.75
  -1  -9  12  -25.16   30.83
  -1  -9  11   94.13   38.41
   1  -9 -11   81.43   39.25
   1  -9 -10   62.50   32.20
  -1  -9  10   74.24   34.15
   1  -9  -9   69.61   29.64
  -1  -9   9   61.78   27.06
   1  -9  -8   86.03   37.16
  -1  -9   8  145.96   48.30
  -1  -9   7   68.43   24.73
   1  -9  -7   84.39   38.07
   1  -9  -6  166.38   40.24
  -1  -9   6  242.55   57.48
   1  -9  -6  216.02   62.36
   1  -9  -5  144.05   33.07
   1  -9  -5  222.60   59.09
  -1  -9   5  135.96   48.16
   1  -9  -4   39.68   19.01
  -1  -9   4   54.04   31.28
   1  -9  -4   27.38   33.61
   1  -9  -4   70.71   39.82
   1  -9  -3  100.11   38.52
   1  -9  -3   53.60   27.49
  -1  -9   3  102.19   36.85
   1  -9  -2  473.86   78.56
  -1  -9   2  328.97   66.32
   1  -9  -2  505.55   83.68
  -1  -9   1  581.78   90.14
   1  -9  -1  632.53   94.03
   1  -9  -1  811.72  101.15
   1  -9   0  146.71   47.68
  -1  -9   0  199.79   56.91
   1  -9   1  394.46   74.84
  -1  -9  -1  236.87   61.10
   1  -9   2  476.18   82.32
   1  -9   3  124.52   45.70
   1  -9   4  187.26   55.12
   1  -9   5  159.16   53.86
   1  -9   6   38.25   29.81
   1  -9   7   22.49   23.20
   1  -9   8   26.93   14.29
   1  -9   9    3.39   16.74
   1  -9  10    0.11   15.22
   1  -9  11   36.71   33.04
   1  -9  12   53.59   37.65
   1  -9  13   74.23   44.29
   1  -9  14   -1.41   14.38
   1  -9  15  105.48   49.38
  -1  -8  15   24.66   29.83
  -1  -8  14  -50.72   31.58
  -1  -8  13   31.79   16.60
   1  -8 -13   25.71   25.07
  -1  -8  12   -9.39   12.98
   1  -8 -12  -20.11   23.14
  -1  -8  12   -0.28   19.02
  -1  -8  11   24.93   10.09
  -1  -8  11  -22.31   21.83
   1  -8 -11   -0.43   24.28
   1  -8 -10  188.16   59.99
  -1  -8  10  205.71   53.21
   1  -8  -9   58.03   31.41
  -1  -8   9   48.89   23.98
   1  -8  -8    9.07   15.72
  -1  -8   8   70.35   29.18
  -1  -8   7   48.16   31.81
   1  -8  -7   25.56   25.34
   1  -8  -6   54.97   23.02
  -1  -8   6   54.40   30.96
   1  -8  -6   73.43   34.65
   1  -8  -5  137.39   32.74
   1  -8  -5  188.22   49.47
  -1  -8   5   73.07   27.57
   1  -8  -4  105.48   23.27
  -1  -8   4  164.28   48.36
   1  -8  -4  169.59   46.92
   1  -8  -4  119.27   37.28
   1  -8  -3  247.48   33.67
   1  -8  -3  340.70   64.16
   1  -8  -3  383.42   69.76
  -1  -8   3  314.64   62.89
   1  -8  -2   12.53   21.07
  -1  -8   2  -10.03   23.95
   1  -8  -2    6.11   15.31
   1  -8  -1  116.38   37.10
   1  -8  -1   94.87   31.99
  -1  -8   1  121.73   39.89
   1  -8   0  457.73   69.41
   1  -8   0  535.40   80.69
  -1  -8   0  414.87   71.31
   1  -8   1   91.75   34.06
  -1  -8  -1   54.07   26.71
   1  -8   2  287.71   60.52
   1  -8   3  293.81   61.48
   1  -8   4   53.42   29.08
   1  -8   5   15.14   18.73
   1  -8   6  245.79   52.98
   1  -8   7   75.38   16.97
   1  -8   7   53.73   26.96
  -1  -8  -7   39.56   10.19
   1  -8   8   30.19   12.30
   1  -8   8  -16.16   21.34
  -1  -8  -8    4.59    6.01
   1  -8   9   86.76   22.65
   1  -8   9   76.24   34.51
   1  -8  10   24.44   16.82
   1  -8  10   79.31   39.94
   1  -8  11   14.71   17.18
   1  -8  11   16.20   18.39
   1  -8  12  -18.39   23.07
   1  -8  13   31.61   16.37
   1  -8  14  -62.47   37.39
   1  -8  15    0.38   27.46
  -1  -7  15    9.57   18.41
  -1  -7  15   -1.61   13.50
  -1  -7  14  122.90   35.47
  -1  -7  14   99.78   37.95
   1  -7 -14   31.67   30.59
  -1  -7  13   -4.08   15.19
  -1  -7  13   45.96   29.58
   1  -7 -13   55.33   31.61
  -1  -7  12   12.18   15.37
  -1  -7  12   32.99   21.70
   1  -7 -12  -27.50   32.29
  -1  -7  11   31.16   23.36
   1  -7 -11   24.47   22.88
  -1  -7  11   21.69   15.45
  -1  -7  10   39.19   18.65
   1  -7 -10   53.26   27.83
  -1  -7  10   34.97   24.57
   1  -7 -10   46.34   13.39
  -1  -7   9  330.47   47.17
   1  -7  -9  376.20   72.78
  -1  -7   9  280.38   56.30
   1  -7  -9  276.51   26.35
   1  -7  -8   41.16   24.12
  -1  -7   8   -1.66   18.97
  -1  -7   7   92.96   33.75
   1  -7  -7   51.65   28.24
   1  -7  -6   39.97   20.44
   1  -7  -6   59.47   29.54
  -1  -7   6   71.85   34.05
   1  -7  -5  106.14   26.92
  -1  -7   5   84.22   30.49
   1  -7  -5  107.20   40.16
   1  -7  -4  101.75   25.29
   1  -7  -4  151.51   45.61
  -1  -7   4   97.90   31.85
   1  -7  -4   71.51   31.06
   1  -7  -3  399.63   43.40
   1  -7  -3  425.43   66.83
  -1  -7   3  352.92   61.23
   1  -7  -3  260.47   54.28
   1  -7  -2  419.68   37.33
   1  -7  -2  476.16   70.75
   1  -7  -2  509.90   73.77
  -1  -7   2  458.88   68.75
   1  -7  -1  269.15   53.06
   1  -7  -1  368.89   59.68
  -1  -7   1  308.29   57.46
  -1  -7   0   33.96   24.00
   1  -7   0   37.67   27.05
   1  -7   0   76.14   23.45
   1  -7   1  115.28   33.41
  -1  -7  -1  109.15   35.98
   1  -7   1   98.39   26.54
   1  -7   2   84.71   34.07
   1  -7   3    0.33   19.42
  -1  -7  -4  190.66   36.38
   1  -7   4  220.38   49.42
  -1  -7  -5  201.83   40.20
   1  -7   5  208.37   49.44
  -1  -7  -5  143.68   20.25
  -1  -7  -6   16.88   14.65
   1  -7   6    4.20    8.45
   1  -7   6   26.01   21.49
  -1  -7  -6   36.50   11.40
   1  -7   7  119.41   25.37
   1  -7   7  105.73   36.11
  -1  -7  -7   98.56   18.28
   1  -7   8   23.84   17.23
   1  -7   8   32.12   22.41
  -1  -7  -8   11.71    9.12
   1  -7   9   19.16    9.48
   1  -7   9   13.84   15.33
  -1  -7  -9   20.79   12.94
   1  -7  10   17.39   14.45
   1  -7  10    7.64   16.35
   1  -7  11  -63.30   26.77
   1  -7  11   12.15   13.98
   1  -7  12    8.09   18.41
   1  -7  12   -2.17   19.71
   1  -7  13   -2.39   13.18
   1  -7  13   16.07   25.87
   1  -7  14    1.15   14.70
   1  -7  14   13.51   15.72
   1  -7  15   -0.12   28.19
   1  -7  16   62.73   37.54
  -1  -6  17  -63.23   36.71
  -1  -6  16  -14.55   20.35
  -1  -6  15  -69.32   34.82
  -1  -6  15   21.28   18.69
  -1  -6  14  123.00   41.86
  -1  -6  14   61.45   28.04
   1  -6 -14  161.78   52.61
  -1  -6  13  202.07   50.54
   1  -6 -13  197.02   55.56
  -1  -6  13  150.30   41.53
  -1  -6  12  162.36   41.28
   1  -6 -12  161.02   50.16
  -1  -6  12  183.74   46.18
  -1  -6  11  312.63   55.07
  -1  -6  11  216.26   50.86
   1  -6 -11  301.08   65.25
   1  -6 -11  285.25   45.11
  -1  -6  10  181.09   39.39
  -1  -6  10  159.62   40.60
   1  -6 -10  254.10   62.29
   1  -6 -10  157.79   29.40
  -1  -6   9   26.90   15.31
  -1  -6   9   22.95   16.01
   1  -6  -9   54.91   34.04
   1  -6  -9   35.45   12.11
   1  -6  -8  351.73   32.62
  -1  -6   8  286.53   42.81
   1  -6  -8  330.90   62.83
  -1  -6   8  289.40   52.10
  -1  -6   7    0.31    7.66
   1  -6  -7   20.17   13.59
   1  -6  -7    2.85   18.93
  -1  -6   7   -6.84   17.18
   1  -6  -6  384.55   55.42
  -1  -6   6  297.71   51.58
   1  -6  -6  347.02   63.33
  -1  -6   6  341.70   53.82
   1  -6  -5  240.16   40.76
   1  -6  -5  190.24   46.65
  -1  -6   5  204.97   43.11
  -1  -6   5  141.28   31.82
   1  -6  -4   16.06   10.90
   1  -6  -4   61.28   29.04
  -1  -6   4   30.41   14.61
   1  -6  -4   31.57   12.96
   1  -6  -3   13.56   10.41
   1  -6  -3   15.07   16.75
  -1  -6   3   13.54   16.04
   1  -6  -3   26.31   20.46
   1  -6  -2  266.38   29.70
   1  -6  -2  251.60   47.07
   1  -6  -2  273.45   49.83
  -1  -6   2  279.27   49.69
   1  -6  -1  273.26   23.71
   1  -6  -1  300.02   51.17
  -1  -6   1  296.38   52.01
   1  -6  -1  327.37   52.33
   1  -6   0  357.63   52.37
   1  -6   0  410.66   61.35
  -1  -6   0  405.29   59.86
   1  -6   1  120.00   31.57
   1  -6   1  154.16   36.20
  -1  -6  -1  111.72   32.34
   1  -6   2  270.98   48.12
   1  -6   2  308.50   45.52
  -1  -6  -3  544.71   54.13
   1  -6   3  670.25   77.17
  -1  -6  -4  -15.44   14.10
   1  -6   4    2.70    4.66
   1  -6   4   19.51   24.05
  -1  -6  -4    8.71    5.16
  -1  -6  -5  118.87   31.44
   1  -6   5  180.58   24.00
  -1  -6  -5  153.94   21.83
   1  -6   5  202.76   44.66
  -1  -6  -6  286.75   50.50
  -1  -6  -6  287.29   31.90
   1  -6   6  307.53   55.40
   1  -6   6  284.15   35.59
   1  -6   7    0.67    9.12
   1  -6   7  -16.53   18.47
  -1  -6  -7   -3.93    6.03
   1  -6   8   95.39   28.30
   1  -6   8   98.67   34.87
  -1  -6  -8   97.70   23.02
   1  -6   9  278.80   48.97
   1  -6   9  187.11   45.74
  -1  -6  -9  171.63   32.05
   1  -6  10   16.44   14.45
   1  -6  10   43.88   26.00
  -1  -6 -10   32.58   19.52
   1  -6  11    2.48   16.38
   1  -6  11   39.11   28.91
  -1  -6 -11   -1.37   11.07
   1  -6  12   41.36   31.48
   1  -6  12    0.90   20.12
   1  -6  13   26.14   21.10
   1  -6  13    8.06   22.47
   1  -6  14  -54.72   31.31
   1  -6  14   -0.10   13.87
   1  -6  15    4.44   18.31
   1  -6  15  -12.18   19.99
   1  -6  16   24.45   18.75
   1  -6  16   40.07   25.54
  -1  -5  19  -32.82   31.89
  -1  -5  18  -84.29   43.91
  -1  -5  17   46.55   28.61
  -1  -5  16   67.86   44.42
  -1  -5  16   14.70   23.56
  -1  -5  15   95.28   43.01
  -1  -5  15   73.59   27.35
   1  -5 -15  129.84   46.45
  -1  -5  14   16.84   14.60
  -1  -5  14   22.05   26.91
   1  -5 -14   51.20   33.31
  -1  -5  13   20.59   26.24
  -1  -5  13    9.19   17.83
   1  -5 -13   10.79   13.03
  -1  -5  12  235.55   53.33
   1  -5 -12  233.73   43.43
  -1  -5  12  181.12   49.23
   1  -5 -12  222.45   51.10
   1  -5 -11  449.58   56.25
  -1  -5  11  384.62   64.21
   1  -5 -11  469.59   79.15
  -1  -5  11  498.63   72.24
   1  -5 -10  578.72   62.47
  -1  -5  10  518.10   71.67
   1  -5 -10  630.89   86.52
  -1  -5  10  623.28   75.96
  -1  -5   9  138.40   32.29
  -1  -5   9  135.92   36.66
   1  -5  -9  150.83   43.35
   1  -5  -9  144.82   28.38
  -1  -5   8  104.06   26.31
   1  -5  -8   97.84   21.73
  -1  -5   8  109.61   31.81
   1  -5  -8  103.13   33.24
   1  -5  -7  173.53   40.43
  -1  -5   7  219.16   34.98
   1  -5  -7  211.88   26.75
  -1  -5   7  225.61   44.30
   1  -5  -7  213.15   46.39
  -1  -5   7  155.84   37.70
   1  -5  -6  287.43   46.26
   1  -5  -6  299.70   24.70
   1  -5  -6  403.15   60.74
  -1  -5   6  321.22   50.29
  -1  -5   6  348.14   50.63
  -1  -5   6  279.14   37.02
   1  -5  -5   23.23   13.09
  -1  -5   5   -5.08    6.37
   1  -5  -5   31.77   20.79
  -1  -5   5   -8.97   14.01
  -1  -5   5   14.31   11.41
   1  -5  -4   21.00   11.02
   1  -5  -4   53.83   28.88
  -1  -5   4   60.49   25.02
  -1  -5   4   56.51   18.08
   1  -5  -3  193.23   29.53
   1  -5  -3  270.72   48.33
  -1  -5   3  251.31   43.03
   1  -5  -3  277.31   48.72
   1  -5  -2 1179.70   61.93
   1  -5  -2 1326.91   98.91
  -1  -5   2 1212.10   91.23
   1  -5  -2 1301.68   98.94
   1  -5  -1 1345.17   53.61
   1  -5  -1 1473.91   99.80
  -1  -5   1 1297.54   95.86
   1  -5  -1 1547.56  105.74
   1  -5   0  519.91   56.76
   1  -5   0  513.82   62.34
  -1  -5   0  481.28   59.25
   1  -5   1 1504.05  104.84
  -1  -5  -1 1460.63  104.87
   1  -5   1 1616.37   97.00
   1  -5   2  747.63   62.65
   1  -5   2  699.26   71.94
  -1  -5  -3 1817.96   95.65
  -1  -5  -3 1694.09   66.06
   1  -5   3 1950.98  123.08
   1  -5   3 1731.57   52.68
  -1  -5  -4  213.28   35.62
   1  -5   4  194.94   23.20
  -1  -5  -4  189.21   23.07
   1  -5   4  245.49   45.28
  -1  -5  -4  203.82   44.29
   1  -5   4  195.58   39.79
  -1  -5  -5  656.15   68.59
  -1  -5  -5  601.95   45.53
  -1  -5  -5  747.70   81.73
   1  -5   5  650.45   74.99
   1  -5   5  639.54   74.05
   1  -5   5  693.59   53.07
  -1  -5  -6  717.23   55.04
  -1  -5  -6  782.35   80.14
   1  -5   6  655.46   76.96
  -1  -5  -6  760.24   85.66
   1  -5   6  735.80   62.04
   1  -5   7  131.81   30.68
  -1  -5  -7  144.85   28.90
   1  -5   7  208.23   46.59
  -1  -5  -8  357.97   46.98
   1  -5   8  389.24   66.46
   1  -5   8  466.89   59.41
  -1  -5  -9  444.74   57.57
   1  -5   9  547.63   69.47
  -1  -5 -10  199.99   41.97
   1  -5  10  213.99   43.43
  -1  -5 -11  400.88   60.75
   1  -5  11  530.36   78.72
   1  -5  12  126.87   43.64
   1  -5  13  158.84   48.31
   1  -5  14   38.61   30.04
   1  -5  15   24.37   23.26
   1  -5  16  -14.08   21.51
   1  -5  17   18.25   28.16
   1  -5  18   -9.92   20.30
  -1  -4  19  -47.63   36.77
  -1  -4  18   15.34   23.53
  -1  -4  17    6.37   15.02
  -1  -4  16   -0.90   21.35
  -1  -4  15  -29.71   26.24
   1  -4 -15   18.51   16.14
  -1  -4  14   84.59   41.00
   1  -4 -14   76.26   29.80
  -1  -4  13   30.81   24.59
   1  -4 -13   59.91   28.88
  -1  -4  12  487.30   78.15
   1  -4 -12  482.91   76.70
  -1  -4  11  137.81   37.00
   1  -4 -11  132.49   32.56
   1  -4 -11  115.56   35.57
   1  -4 -10  478.47   59.51
   1  -4 -10  444.95   68.02
  -1  -4  10  483.22   69.37
  -1  -4   9  297.16   51.84
   1  -4  -9  304.12   43.53
   1  -4  -9  273.56   52.54
  -1  -4   8  129.09   33.26
   1  -4  -8  102.15   24.81
  -1  -4   8   98.78   28.58
   1  -4  -8  105.15   33.17
  -1  -4   8   67.93   27.28
   1  -4  -7  498.30   45.66
   1  -4  -7  641.10   73.61
  -1  -4   7  584.23   63.34
   1  -4  -7  566.39   68.58
  -1  -4   7  514.35   64.11
  -1  -4   7  606.30   60.53
  -1  -4   6  250.76   34.42
   1  -4  -6  225.08   26.45
   1  -4  -6  293.70   48.00
  -1  -4   6  241.42   40.16
   1  -4  -6  289.45   48.97
  -1  -4   6  307.81   45.92
   1  -4  -5  972.71   78.90
   1  -4  -5  921.25   42.81
   1  -4  -5 1017.51   87.10
  -1  -4   5  896.33   72.07
  -1  -4   5  874.32   58.78
  -1  -4   5  896.54   73.51
  -1  -4   4   58.59   12.77
   1  -4  -4   70.36   21.78
   1  -4  -4   96.43   30.41
  -1  -4   4   63.27   21.65
  -1  -4   4  100.88   25.58
   1  -4  -3  700.08   53.64
   1  -4  -3  801.95   73.31
  -1  -4   3  833.37   67.47
   1  -4  -3  819.21   72.58
  -1  -4   3  799.12   61.91
  -1  -4   2  222.82   37.02
   1  -4  -2  196.46   35.34
   1  -4  -2  222.68   37.19
   1  -4  -2  205.98   24.97
  -1  -4   1  724.01   63.29
   1  -4  -1  775.18   67.71
   1  -4  -1  834.13   68.95
   1  -4  -1  698.33   36.94
  -1  -4   0  808.62   69.45
   1  -4   0 1048.67   79.73
   1  -4   0  992.19   72.26
   1  -4   1  441.47   51.62
  -1  -4  -1  438.00   51.12
   1  -4   1  466.33   46.41
  -1  -4  -2  440.77   41.52
  -1  -4  -2  415.38   31.55
   1  -4   2  523.47   46.48
   1  -4   2  481.34   54.77
   1  -4   2  411.89   21.41
  -1  -4  -3  622.67   53.92
  -1  -4  -3  601.80   38.53
   1  -4   3  675.07   67.14
  -1  -4  -3  761.88   71.56
   1  -4   3  603.10   35.95
   1  -4   3  686.86   65.67
   1  -4   4   61.47   14.65
  -1  -4  -4   85.72   23.52
  -1  -4  -4   88.51   18.09
   1  -4   4   95.57   28.41
  -1  -4  -4   81.43   23.43
   1  -4   4   90.69   24.73
   1  -4   5  139.53   24.61
  -1  -4  -5  137.93   30.78
  -1  -4  -5  144.80   24.41
  -1  -4  -5  161.91   34.66
   1  -4   5  173.42   37.12
   1  -4   5  178.70   36.70
   1  -4   6  -15.33   10.12
  -1  -4  -6  -11.11   11.62
  -1  -4  -6   -6.54    9.36
  -1  -4  -6    6.85   12.74
   1  -4   6    0.66    9.60
   1  -4   7  211.90   39.04
  -1  -4  -7  240.34   49.59
  -1  -4  -7  234.68   44.88
  -1  -4  -7  215.63   35.77
   1  -4   8  243.74   42.94
  -1  -4  -8  214.67   38.49
   1  -4   9  259.46   49.41
  -1  -4  -9  213.72   41.82
   1  -4  10  361.85   62.77
  -1  -4 -10  396.88   59.25
   1  -4  11  302.92   58.29
   1  -4  12   -7.11   13.69
   1  -4  13   68.00   39.03
   1  -4  14   33.38   29.84
   1  -4  15   38.59   35.42
   1  -4  16   -1.45   16.67
   1  -4  17  -30.90   28.56
   1  -4  18   -0.14   17.19
  -1  -3  19 -112.57   53.60
  -1  -3  18  203.89   65.03
  -1  -3  17  126.24   58.35
  -1  -3  16  182.61   58.15
  -1  -3  15  106.87   40.08
   1  -3 -15  101.64   38.61
  -1  -3  14  132.95   50.85
   1  -3 -14  122.75   36.35
  -1  -3  13  210.34   57.27
   1  -3 -13  234.29   50.85
  -1  -3  12  230.84   54.29
   1  -3 -12  236.67   49.15
  -1  -3  11    4.38   15.61
   1  -3 -11   33.68   20.86
   1  -3 -11   16.36   19.02
  -1  -3  10   63.88   27.99
   1  -3 -10   75.33   26.15
   1  -3 -10   93.62   27.43
  -1  -3   9  146.37   36.57
   1  -3  -9  172.12   34.98
   1  -3  -9  149.51   38.21
   1  -3  -8  848.94   88.64
   1  -3  -8  813.66   78.12
  -1  -3   8  752.68   75.88
  -1  -3   8  652.72   74.49
   1  -3  -7  433.97   60.31
  -1  -3   7  293.41   44.25
   1  -3  -7  375.12   50.96
  -1  -3   7  329.30   51.95
  -1  -3   6   33.75   17.66
   1  -3  -6   64.81   23.87
   1  -3  -6   18.55   12.60
  -1  -3   6   35.20   17.40
   1  -3  -5   22.01   10.37
  -1  -3   5   11.12    9.60
  -1  -3   5   39.49   16.12
   1  -3  -5   30.74   16.27
  -1  -3   5   52.06   21.56
  -1  -3   5   53.54   18.79
  -1  -3   4  280.90   34.14
   1  -3  -4  278.37   40.33
  -1  -3   4  281.48   35.70
  -1  -3   4  263.10   28.87
  -1  -3   4  290.61   42.53
   1  -3  -4  307.39   38.86
   1  -3  -3  463.51   48.00
   1  -3  -3  440.85   48.68
  -1  -3   3  385.86   39.89
  -1  -3   3  412.25   40.08
  -1  -3   3  388.13   46.67
   1  -3  -3  356.21   36.05
  -1  -3   3  364.42   28.40
   1  -3  -2  430.66   47.53
  -1  -3   2  372.94   39.54
   1  -3  -2  441.91   47.01
   1  -3  -2  363.86   31.44
   1  -3  -1  121.91   15.54
   1  -3  -1  159.00   27.94
  -1  -3   1  159.66   27.15
   1  -3  -1  149.13   26.66
   1  -3   0 1856.04   91.11
  -1  -3   0 1703.17   85.86
   1  -3   0 1739.01   81.14
  -1  -3  -1   33.43    9.77
   1  -3   1   28.73   13.02
   1  -3   1   40.26   12.57
   1  -3   2  622.26   32.16
  -1  -3  -2  640.86   46.73
  -1  -3  -2  617.09   36.44
   1  -3   2  617.28   42.07
   1  -3   2  678.73   57.61
   1  -3   2  612.25   53.41
   1  -3   3 1746.84   68.41
  -1  -3  -3 1748.32   68.30
  -1  -3  -3 1815.71   90.60
  -1  -3  -3 1937.76  101.76
   1  -3   3 1748.88   62.58
   1  -3   3 1916.17   99.88
   1  -3   3 1801.24   96.29
  -1  -3  -4 1024.45   76.00
  -1  -3  -4 1033.37   59.28
  -1  -3  -4 1005.01   75.58
   1  -3   4  977.84   59.73
   1  -3   4  983.31   75.76
   1  -3   5   85.94   21.35
  -1  -3  -5   91.77   27.39
  -1  -3  -5   96.30   23.23
  -1  -3  -5   85.65   24.01
   1  -3   5   92.55   26.69
  -1  -3  -6  448.10   48.52
  -1  -3  -6  449.27   59.97
  -1  -3  -6  439.44   56.35
   1  -3   6  468.27   59.95
   1  -3   6  441.87   49.46
  -1  -3  -7  233.36   46.38
   1  -3   7  241.33   41.07
  -1  -3  -7  243.71   42.02
  -1  -3  -7  231.46   37.51
  -1  -3  -8   83.98   25.73
   1  -3   8   45.99   17.98
  -1  -3  -9   41.95   20.50
   1  -3   9    3.46   20.48
  -1  -3 -10  338.19   55.22
   1  -3  10  268.39   54.08
   1  -3  11  645.21   88.14
   1  -3  12   21.71   15.25
   1  -3  13   38.40   26.12
   1  -3  14  176.99   56.57
   1  -3  15   -6.17   30.11
   1  -3  16   73.68   38.83
   1  -3  17   49.98   37.29
   1  -3  18   74.66   43.82
  -1  -2  18    3.07   17.83
  -1  -2  17   51.72   31.43
  -1  -2  16   17.77   23.86
  -1  -2  15   81.88   38.89
   1  -2 -15   49.39   22.21
  -1  -2  14  344.81   73.39
   1  -2 -14  339.82   56.44
  -1  -2  13  202.24   54.09
   1  -2 -13  223.28   44.97
  -1  -2  12  -30.65   27.87
   1  -2 -12    0.75   12.57
  -1  -2  11   55.61   26.91
   1  -2 -11   36.29   15.66
  -1  -2  10   97.68   31.64
   1  -2 -10  122.62   31.89
  -1  -2  10   96.82   26.29
  -1  -2   9   31.21   25.48
   1  -2  -9   25.61   18.61
  -1  -2   9   15.95   11.49
   1  -2  -8  283.91   50.18
  -1  -2   8  314.41   50.79
   1  -2  -8  321.36   47.63
  -1  -2   8  270.68   43.01
   1  -2  -7  530.42   63.94
   1  -2  -7  432.27   50.73
  -1  -2   7  428.91   52.24
  -1  -2   7  494.85   57.67
   1  -2  -6  218.79   37.78
  -1  -2   6  201.54   35.15
  -1  -2   6  244.39   37.11
   1  -2  -6  251.95   38.14
   1  -2  -5  442.48   47.24
   1  -2  -5  459.43   50.00
  -1  -2   5  412.32   46.51
  -1  -2   5  356.07   41.25
  -1  -2   4  258.59   30.03
   1  -2  -4  330.31   39.42
   1  -2  -4  269.94   34.83
  -1  -2   4  269.37   35.59
  -1  -2   3   76.86   14.21
   1  -2  -3   73.18   17.93
  -1  -2   3   82.78   16.51
  -1  -2   3   69.93   18.50
   1  -2  -3  109.95   22.20
  -1  -2   3  110.93   19.56
   1  -2  -2 3993.03  111.98
  -1  -2   2 3723.78   97.01
   1  -2  -2 3933.08  116.66
   1  -2  -2 3710.80   99.53
  -1  -2   2 3588.78   92.29
  -1  -2   2 3669.48  112.69
   1  -2  -1 8496.40  158.19
  -1  -2   1 7900.26  144.12
   1  -2  -1 8218.28  154.55
  -1  -2   1 7969.80  155.35
   1  -2  -1 7847.67  114.30
  -1  -2   0  924.49   42.95
  -1  -2   0  989.75   54.10
   1  -2   0  967.26   53.90
   1  -2   0  964.24   49.44
  -1  -2   0 1065.35   52.73
  -1  -2  -1 1498.18   51.78
   1  -2   1 1671.10   74.46
   1  -2   1 1575.09   56.74
   1  -2   1 1520.35   70.18
   1  -2   2 3279.06   80.55
  -1  -2  -2 3557.90  105.78
  -1  -2  -2 3343.00   85.49
   1  -2   2 3098.85   67.78
   1  -2   2 3327.74  109.42
  -1  -2  -3 1702.07   84.01
   1  -2   3 1665.79   70.76
  -1  -2  -3 1663.45   68.97
   1  -2   3 1651.66   83.62
   1  -2   4  101.49   22.30
  -1  -2  -4   91.10   23.18
  -1  -2  -4  129.95   25.24
  -1  -2  -4  128.62   22.48
  -1  -2  -5  314.84   45.01
  -1  -2  -5  312.71   38.13
   1  -2   5  275.40   39.52
  -1  -2  -5  294.65   40.13
  -1  -2  -6 1143.04   91.65
  -1  -2  -6  969.84   74.00
  -1  -2  -6 1002.21   74.14
   1  -2   6  990.86   76.90
   1  -2   7   38.28   15.95
  -1  -2  -7   57.78   22.60
  -1  -2  -7   28.39   15.66
  -1  -2  -7   73.15   24.99
  -1  -2  -8  162.17   35.96
   1  -2   8  180.69   40.41
  -1  -2  -9   28.28   15.06
   1  -2   9   65.19   27.79
   1  -2  10   -3.76   25.25
   1  -2  11  202.64   53.48
   1  -2  12 1193.19  127.45
   1  -2  13   32.73   16.47
   1  -2  14   47.34   31.54
   1  -2  15   78.15   27.53
   1  -2  16  -17.38   23.75
   1  -2  17    6.91   21.02
   1  -2  18   16.97   30.95
  -1  -1  18   99.61   52.80
  -1  -1  17   30.75   25.25
  -1  -1  16   27.88   22.64
  -1  -1  15   84.93   37.25
  -1  -1  14   24.77   23.32
   1  -1 -14   27.81   17.32
  -1  -1  13   40.39   30.00
   1  -1 -13   41.48   19.63
  -1  -1  12   -3.16   27.74
   1  -1 -12   11.23   13.24
  -1  -1  11  385.14   67.71
   1  -1 -11  351.07   49.21
  -1  -1  11  318.72   49.32
   1  -1 -10  341.33   45.85
  -1  -1  10  325.83   45.65
  -1  -1  10  488.53   73.82
  -1  -1   9  282.52   50.81
   1  -1  -9  241.62   37.21
  -1  -1   9  248.12   38.41
   1  -1  -8 2777.11  154.65
   1  -1  -8 2491.50  113.94
  -1  -1   8 2363.20  114.55
  -1  -1   8 2745.23  151.21
   1  -1  -7  843.05   79.21
   1  -1  -7  695.76   57.41
  -1  -1   7  697.41   59.39
  -1  -1   7  784.42   75.90
  -1  -1   6  166.48   30.92
   1  -1  -6  237.65   39.75
  -1  -1   6  248.77   33.81
   1  -1  -6  240.41   31.89
   1  -1  -5 2478.80   97.60
  -1  -1   5 2468.28   99.14
   1  -1  -5 2368.28  110.66
  -1  -1   5 2544.95  113.07
   1  -1  -4 2771.76   96.76
   1  -1  -4 2608.73  106.19
  -1  -1   4 2773.07   97.99
  -1  -1   4 2681.38  100.81
   1  -1  -3 2717.78   88.53
  -1  -1   3 2586.14   87.57
  -1  -1   3 2563.64   84.45
   1  -1  -3 2671.83   94.55
   1  -1  -2 2987.62   71.78
   1  -1  -2 2974.09   84.72
  -1  -1   2 2790.81   71.35
   1  -1  -2 2725.04   81.13
  -1  -1   2 2493.86   77.49
   1  -1  -1 1856.41   36.78
  -1  -1  -1 1950.51   57.39
   1  -1   2  985.03   47.62
  -1  -1  -2 1093.97   55.56
  -1  -1  -2 1031.50   49.74
   1  -1   3 1388.81   68.44
  -1  -1  -3 1325.46   64.60
  -1  -1  -3 1417.58   74.03
  -1  -1  -4  619.78   55.07
  -1  -1  -4  568.10   49.02
   1  -1   4  534.11   48.39
  -1  -1  -5   78.44   20.56
  -1  -1  -5   94.54   25.66
   1  -1   5   73.82   22.78
   1  -1   6  353.63   47.27
  -1  -1  -6  381.54   51.95
  -1  -1  -6  412.20   49.52
  -1  -1  -7  847.69   77.95
  -1  -1  -7  913.83   85.43
   1  -1   7  848.97   79.57
  -1  -1  -8  112.75   32.69
   1  -1   8  106.91   31.58
  -1  -1  -8   93.33   26.74
   1  -1   9  328.92   58.76
  -1  -1  -9  343.13   54.98
   1  -1  10  -35.28   25.03
   1  -1  11   23.56   22.05
   1  -1  12  365.40   76.19
   1  -1  13  139.43   48.03
   1  -1  14   17.35   34.23
   1  -1  15  103.21   49.86
   1  -1  16  -40.55   32.80
   1  -1  17   -0.14   16.82
   1  -1  18   80.67   50.72
  -1   0  18    0.15   36.07
  -1   0  17  -18.42   28.04
  -1   0  16  -49.90   18.40
  -1   0  15    9.96   30.26
  -1   0  14   51.68   34.78
   1   0 -14   12.38   12.90
  -1   0  13  629.65   95.08
   1   0 -13  494.33   53.87
  -1   0  12   32.43   25.64
   1   0 -12   12.31   10.12
  -1   0  12   -5.11   13.13
   1   0 -11   -2.59    9.30
  -1   0  11    4.25   11.25
  -1   0  10  346.92   60.26
   1   0 -10  260.92   35.59
  -1   0  10  262.13   37.40
   1   0  -9  249.66   48.53
  -1   0   9  324.28   56.77
   1   0  -9  245.86   33.50
  -1   0   9  189.03   31.04
   1   0  -8   42.89   18.97
  -1   0   8   15.65   15.33
  -1   0   8   26.12    8.41
   1   0  -8   26.10    8.41
  -1   0   7   94.58   26.30
   1   0  -7  142.55   32.49
  -1   0   7  140.27   25.04
   1   0  -7  143.50   23.73
   1   0  -6 5420.52  134.30
   1   0  -6 5506.00  181.37
  -1   0   6 5402.56  138.58
   1   0  -5  158.05   28.88
  -1   0   5  182.26   31.27
  -1   0   4  146.66   25.52
   1   0  -4  127.42   23.78
  -1   0   3 7994.92  168.92
   1   0  -3 7989.12  170.27
  -1   0   2  507.64   32.83
   1   0   1  705.40   34.09
   1   0   2  741.24   43.93
   1   0   2  691.66   44.14
  -1   0  -2  665.68   41.50
  -1   0  -2  631.88   41.89
   1   0   3 6662.19  158.66
  -1   0  -3 6646.35  154.79
  -1   0  -3 6674.68  154.59
   1   0   3 6719.63   98.69
  -1   0  -3 6797.56   91.76
  -1   0  -4  347.08   40.59
   1   0   4  310.48   39.70
  -1   0  -4  295.91   37.96
   1   0   4  324.59   24.59
  -1   0  -4  320.38   23.94
  -1   0  -5   12.99   11.05
  -1   0  -5  -10.37   11.88
   1   0   5   -1.17   12.98
   1   0   5   -2.35    5.49
  -1   0  -6  116.35   29.58
  -1   0  -6  130.36   27.52
   1   0   6  147.81   32.69
   1   0   6  119.22   17.85
  -1   0  -7   20.42   17.43
  -1   0  -7    6.36   10.36
   1   0   7   17.49   13.54
  -1   0  -8   45.22   22.59
   1   0   8   69.65   26.58
  -1   0  -8   42.65   20.52
   1   0   9  175.17   43.11
   1   0  10   -4.25   16.05
   1   0  11  -25.18   27.69
   1   0  12 1099.04  128.13
   1   0  13   71.74   32.89
   1   0  14  111.28   44.68
   1   0  15  -12.95   24.47
   1   0  16  103.66   49.08
   1   0  17  127.80   59.89
  -1   1  18  130.53   62.08
  -1   1  17    3.98   30.58
  -1   1  16   71.67   49.36
  -1   1  15  178.09   65.45
  -1   1  14   74.32   39.34
  -1   1  13   24.87   19.18
   1   1 -13    2.38   11.32
  -1   1  13   44.49   16.24
   1   1 -12   -5.68    6.03
  -1   1  12    2.58    9.87
   1   1 -11  312.22   34.22
  -1   1  11  294.26   38.46
  -1   1  10  461.89   69.29
   1   1 -10  331.23   34.89
  -1   1  10  309.09   38.67
   1   1  -9  339.04   56.09
  -1   1   9  287.29   56.83
   1   1  -9  241.64   28.09
  -1   1   9  234.66   32.63
   1   1  -8 2715.58  116.81
  -1   1   8 2720.47  121.50
   1   1  -7  748.43   70.77
  -1   1   7  781.32   77.39
   1   1  -6  215.29   36.31
  -1   1   6  293.49   44.91
   1   1  -5 2221.40  103.76
  -1   1   5 2615.17  121.21
  -1   1   4 2837.60  111.73
   1   1  -4 2469.23   97.32
   1   1  -3 2449.07   84.13
  -1   1   3 2793.80   96.26
  -1   1   2 3057.64   83.63
   1   1  -2 2988.43   84.43
   1   1   1 2158.83   64.73
  -1   1  -1 2033.22   66.05
   1   1   2 1101.12   57.58
  -1   1  -2  961.74   47.01
   1   1   2  975.58   49.05
   1   1   2 1020.03   50.02
   1   1   3 1439.90   76.78
  -1   1  -3 1234.20   63.63
   1   1   3 1242.69   59.32
   1   1   4  623.49   58.60
  -1   1  -4  587.50   51.42
   1   1   4  546.86   41.03
  -1   1  -4  579.85   42.40
   1   1   5   49.20   21.17
  -1   1  -5   60.67   20.52
   1   1   5   99.70   20.16
  -1   1  -5   93.42   19.12
   1   1   6  386.87   54.41
  -1   1  -6  364.75   49.29
   1   1   6  361.17   38.14
  -1   1  -6  385.16   39.77
  -1   1  -7  857.33   80.35
   1   1   7  773.27   58.65
   1   1   7  862.31   84.74
  -1   1  -7  873.65   60.13
   1   1   8  126.07   32.71
  -1   1  -8  130.95   31.17
   1   1   8   95.82   22.24
   1   1   9  358.04   59.15
   1   1  10  -24.86   26.18
   1   1  11   60.78   24.91
   1   1  12  514.80   88.10
   1   1  13  118.36   45.52
   1   1  14   93.00   42.42
   1   1  15  175.92   60.84
   1   1  16   63.54   44.84
   1   1  17   69.68   48.09
  -1   2  18   98.45   50.38
  -1   2  17   72.65   46.81
  -1   2  16  -19.98   23.61
  -1   2  15   78.44   40.58
  -1   2  14  393.05   83.58
  -1   2  13  236.27   61.96
  -1   2  13   94.08   20.30
   1   2 -12    2.76    6.09
  -1   2  12    0.30    7.22
  -1   2  11   36.29   31.59
   1   2 -11   37.96   10.97
  -1   2  11   20.39   13.25
  -1   2  10  111.79   37.96
   1   2 -10   69.09   13.33
  -1   2   9   32.62   17.99
   1   2  -9   32.74   16.94
   1   2  -9   22.58    9.48
  -1   2   8  371.79   57.91
   1   2  -8  279.62   48.11
   1   2  -7  484.44   56.12
  -1   2   7  516.89   66.45
   1   2  -6  218.35   34.31
  -1   2   6  217.72   39.50
  -1   2   6  284.17   38.95
   1   2  -6  202.73   34.68
  -1   2   5  473.64   48.22
   1   2  -5  393.31   42.30
   1   2  -5  493.32   50.73
  -1   2   5  489.10   52.88
  -1   2   4  289.51   37.38
  -1   2   4  308.76   37.16
   1   2  -4  297.75   33.57
   1   2  -4  315.39   41.00
  -1   2   3   89.13   18.60
   1   2  -3   71.89   14.52
  -1   2   3   81.50   18.06
   1   2  -3  137.91   27.07
  -1   2   3   94.11   21.62
  -1   2   2 3842.79  110.27
  -1   2   2 4011.44  117.75
   1   2  -2 3572.45   95.13
   1   2  -2 4002.78  118.55
   1   2  -2 3940.39   93.22
  -1   2   2 3954.60  101.29
   1   2  -2 3586.73   79.06
  -1   2   1 7832.09  151.80
  -1   2   1 7997.66  155.29
   1   2  -1 7835.15  141.54
   1   2  -1 8505.35  158.31
  -1   2   1 8112.85  113.67
  -1   2   0  927.08   39.39
   1   2   0  999.41   42.08
  -1   2   0  966.28   50.06
   1   2   0  973.15   53.33
  -1   2   0  972.19   54.32
   1   2   0 1017.31   51.18
   1   2   1 1622.73   60.71
   1   2   1 1683.26   53.55
   1   2   1 1512.43   70.41
  -1   2  -1 1482.56   55.69
  -1   2  -1 1636.14   72.07
   1   2   1 1539.10   57.24
   1   2   2 3592.40  107.91
   1   2   2 3474.47   86.27
   1   2   2 3508.48  114.30
  -1   2  -2 3052.70   69.20
  -1   2  -2 3345.36  111.89
   1   2   2 3338.89   74.59
  -1   2  -3 1613.43   68.25
   1   2   3 1741.60   71.71
   1   2   3 1809.05   88.68
   1   2   3 1730.54   83.27
   1   2   4  124.49   28.51
  -1   2  -4  110.21   21.56
   1   2   4  126.20   23.76
  -1   2  -4   96.04   21.11
   1   2   5  325.73   47.30
  -1   2  -5  325.72   40.55
   1   2   5  301.27   37.67
  -1   2  -5  291.72   38.12
   1   2   6 1075.09   89.56
  -1   2  -6 1039.20   80.00
   1   2   6  909.59   69.49
  -1   2  -6  973.63   71.32
   1   2   7   63.60   25.46
  -1   2  -7   54.77   20.22
  -1   2  -7   44.61   19.09
   1   2   7   58.01   19.30
   1   2   8  153.65   40.05
  -1   2  -8  156.35   37.81
  -1   2  -8  190.84   36.23
   1   2   8  179.08   34.41
  -1   2  -9   74.72   26.84
   1   2   9   62.47   31.17
   1   2   9   59.50   21.35
  -1   2  -9   83.29   24.73
   1   2  10    9.34   31.30
   1   2  10   53.09   22.08
   1   2  11  199.60   54.31
   1   2  12 1161.37  134.54
   1   2  13   59.25   27.20
   1   2  14   70.05   46.37
   1   2  15  105.67   51.98
   1   2  16   26.31   29.62
   1   2  17    1.37   17.81
  -1   3  17  192.75   71.89
  -1   3  16  217.60   70.91
  -1   3  15  146.42   54.69
  -1   3  14  255.14   70.63
  -1   3  13  246.60   62.52
  -1   3  12  188.09   55.11
  -1   3  12  111.11   24.03
  -1   3  11   27.17   30.02
  -1   3  10   79.44   30.65
   1   3 -10   40.90    8.09
  -1   3   9  196.54   48.95
   1   3  -9  185.89   40.22
   1   3  -8  706.80   73.30
  -1   3   8  746.63   74.03
  -1   3   8  800.10   87.59
   1   3  -8  761.39   76.99
  -1   3   7  334.42   53.81
   1   3  -7  299.86   44.11
  -1   3   7  365.60   51.53
   1   3  -7  375.69   53.71
   1   3  -6   33.94   10.80
  -1   3   6   52.49   26.46
   1   3  -6   43.61   21.09
  -1   3   6   40.30   20.36
   1   3  -5   17.49    7.27
  -1   3   5   15.03   15.90
  -1   3   5   51.56   20.01
  -1   3   5   64.81   23.31
   1   3  -5   52.95   22.83
  -1   3   4  295.70   39.34
  -1   3   4  303.43   40.85
  -1   3   4  262.51   39.10
   1   3  -4  270.64   30.84
   1   3  -4  307.13   42.86
  -1   3   3  383.95   44.73
   1   3  -3  414.43   39.92
  -1   3   3  421.49   45.72
  -1   3   3  386.08   39.36
   1   3  -3  401.97   47.49
   1   3  -3  397.94   41.78
   1   3  -3  364.68   29.81
  -1   3   2  415.41   44.03
  -1   3   2  466.68   46.15
   1   3  -2  399.00   39.78
  -1   3   2  419.41   35.18
   1   3  -2  375.68   24.34
   1   3  -2  450.00   46.69
   1   3  -2  401.48   37.29
  -1   3   1  150.47   17.18
   1   3  -1  165.31   26.75
  -1   3   1  160.90   27.94
  -1   3   1  139.69   24.47
   1   3  -1  153.48   25.85
   1   3   0 1703.21   54.24
   1   3   0 1688.33   63.65
  -1   3   0 1646.63   78.67
   1   3   0 1718.58   85.89
  -1   3   0 1668.14   84.52
   1   3   0 1654.38   84.11
   1   3   0 1732.61   82.25
   1   3   1   27.69    9.76
   1   3   1   28.90    8.97
  -1   3  -1   34.93   16.22
   1   3   1   49.99   18.19
   1   3   1   25.41   16.06
   1   3   1   14.70   10.20
  -1   3  -1   38.03   12.39
  -1   3  -1   29.92   15.00
   1   3   2  734.99   40.33
   1   3   2  685.66   50.16
   1   3   2  692.67   60.14
  -1   3  -2  563.92   39.89
   1   3   2  644.60   56.37
  -1   3  -2  690.57   58.58
  -1   3  -3 1612.87   64.73
   1   3   3 1768.02   69.15
   1   3   3 1824.44   92.99
   1   3   3 1798.19   97.48
  -1   3  -3 1596.47   60.74
  -1   3  -4  965.91   58.41
   1   3   4 1092.22   61.81
   1   3   4 1040.20   76.97
  -1   3  -4  855.22   39.06
   1   3   4 1102.44   79.42
  -1   3  -5   87.46   20.37
   1   3   5   77.25   24.17
   1   3   5  102.51   27.52
  -1   3  -5   70.58   16.88
   1   3   6  468.02   60.49
  -1   3  -6  448.36   50.52
   1   3   6  400.36   51.03
  -1   3  -6  435.65   53.98
  -1   3  -7  210.74   39.81
   1   3   7  222.35   41.54
  -1   3  -7  230.89   41.68
   1   3   7  214.98   39.71
  -1   3  -8   88.14   27.54
   1   3   8   55.74   13.85
  -1   3  -8   67.73   23.88
   1   3   8   99.11   27.50
  -1   3  -9   21.64   11.24
   1   3   9   26.09   19.69
  -1   3  -9   50.71   21.12
   1   3   9   22.75   14.69
   1   3  10  198.44   48.53
   1   3  10  279.23   49.28
  -1   3 -10  348.47   55.36
   1   3  11  564.00   92.37
   1   3  11  612.38   74.09
   1   3  12   83.72   26.54
   1   3  13   -9.33   32.65
   1   3  14  336.26   80.75
   1   3  15   31.38   28.98
   1   3  16    0.14   39.99
   1   3  17  -18.84   27.70
  -1   4  17   27.35   36.69
  -1   4  16   64.12   41.34
  -1   4  15   -0.50   21.37
  -1   4  14   76.81   41.59
  -1   4  13  133.07   54.41
  -1   4  12  556.42   94.16
  -1   4  11  122.49   42.16
   1   4 -10  409.37   63.84
  -1   4  10  447.41   75.92
   1   4 -10  421.43   66.15
   1   4  -9  320.62   51.34
  -1   4   9  334.94   66.04
  -1   4   9  354.77   58.14
   1   4  -9  324.98   57.62
  -1   4   8   95.22   34.21
   1   4  -8   85.34   23.14
  -1   4   8   69.51   24.46
   1   4  -8  122.05   36.79
  -1   4   8  118.39   33.94
   1   4  -7  457.16   51.53
  -1   4   7  464.89   62.92
  -1   4   7  533.09   67.35
  -1   4   7  506.57   68.78
   1   4  -7  586.27   72.35
  -1   4   6  281.64   49.95
   1   4  -6  239.35   33.91
  -1   4   6  255.34   44.24
   1   4  -6  252.29   46.99
  -1   4   6  290.34   49.69
  -1   4   5  914.05   80.47
  -1   4   5 1060.60   89.40
   1   4  -5  829.74   55.64
  -1   4   5  966.58   79.36
   1   4  -5  912.04   83.33
   1   4  -4   77.04   15.84
  -1   4   4   84.37   24.49
  -1   4   4  122.99   30.18
  -1   4   4   89.15   27.80
   1   4  -4   93.44   30.85
   1   4  -3  745.69   62.54
  -1   4   3  874.28   76.07
  -1   4   3  772.12   70.11
   1   4  -3  814.79   60.87
   1   4  -3  749.94   40.36
   1   4  -3  877.03   65.18
   1   4  -3  849.52   74.99
  -1   4   3  778.03   58.73
  -1   4   2  193.93   25.88
   1   4  -2  236.37   35.24
  -1   4   2  212.24   34.47
   1   4  -2  239.69   36.91
  -1   4   2  206.70   35.82
   1   4  -2  168.15   15.49
   1   4  -2  223.31   31.62
   1   4  -2  195.28   32.72
   1   4  -1  770.46   63.16
   1   4  -1  774.18   64.68
  -1   4   1  694.13   62.55
  -1   4   1  780.29   67.30
  -1   4   1  702.56   39.35
   1   4  -1  734.43   64.81
   1   4   0  901.97   41.99
   1   4   0  883.39   50.80
   1   4   0  820.71   67.20
  -1   4   0  866.64   67.29
   1   4   0  849.26   69.65
  -1   4   0  896.44   72.97
   1   4   0  977.03   71.47
   1   4   1  486.72   38.84
   1   4   1  487.62   33.57
   1   4   1  440.06   53.09
   1   4   1  430.72   51.16
  -1   4  -1  374.31   40.78
  -1   4  -1  419.37   48.29
   1   4   1  479.68   49.20
  -1   4  -1  499.61   51.59
   1   4   2  499.81   33.82
   1   4   2  540.47   47.12
   1   4   2  480.53   55.89
  -1   4  -2  427.25   41.20
   1   4   2  456.88   53.35
  -1   4  -2  489.60   53.52
   1   4   3  664.62   41.60
   1   4   3  655.39   58.85
  -1   4  -3  537.32   43.65
   1   4   3  650.20   65.54
   1   4   3  691.91   70.17
  -1   4  -3  677.74   64.51
   1   4   4   86.96   25.25
   1   4   4   64.38   15.21
   1   4   4  112.73   28.96
   1   4   4   94.27   29.13
  -1   4  -4   56.43   12.95
  -1   4  -5  131.67   23.56
   1   4   5  161.98   35.13
   1   4   5  116.08   31.07
  -1   4  -5  117.58   17.74
  -1   4  -5  146.96   34.98
   1   4   6   -6.04   16.16
  -1   4  -6   -3.27   10.07
   1   4   6   -5.45   17.46
  -1   4  -6   22.09   17.56
   1   4   7  224.50   47.25
  -1   4  -7  232.68   39.50
  -1   4  -7  216.59   42.25
   1   4   7  214.65   42.35
  -1   4  -8  207.26   37.40
   1   4   8  202.90   47.01
   1   4   8  218.25   44.14
  -1   4  -8  320.81   53.41
   1   4   9  199.75   52.27
  -1   4  -9  188.08   38.75
   1   4   9  194.32   42.00
  -1   4  -9  228.84   48.32
   1   4  10  428.67   75.35
  -1   4 -10  371.92   60.49
   1   4  11  285.34   62.89
  -1   4 -11  298.93   56.51
   1   4  12  -47.76   39.08
  -1   4 -12   -0.33   14.84
   1   4  13   42.49   28.82
   1   4  14   -2.27   28.44
   1   4  15  -28.71   37.97
   1   4  16  -11.35   21.37
  -1   5  17   33.56   36.96
  -1   5  16   80.42   45.67
  -1   5  15  151.05   64.31
  -1   5  14   74.32   38.90
  -1   5  13   19.32   31.71
  -1   5  12  262.83   61.90
  -1   5  11  408.73   75.58
   1   5 -11  464.79   74.97
   1   5 -10  614.10   75.55
   1   5 -10  678.41   88.83
  -1   5  10  725.94   97.28
   1   5  -9  183.53   38.36
  -1   5   9  197.85   51.71
   1   5  -9  100.66   17.34
   1   5  -9  186.78   47.85
  -1   5   8  137.31   36.55
   1   5  -8  142.82   33.19
   1   5  -8   96.74   19.35
   1   5  -8  180.79   47.27
   1   5  -7  215.80   34.31
  -1   5   7  199.67   43.97
   1   5  -7  208.13   30.16
  -1   5   7  161.13   38.47
   1   5  -7  242.54   51.02
  -1   5   6  342.02   53.40
   1   5  -6  243.98   32.49
   1   5  -6  261.02   35.59
  -1   5   6  353.64   57.71
   1   5  -6  377.97   60.66
  -1   5   6  304.72   54.01
   1   5  -5    8.99    8.15
  -1   5   5   29.90   18.09
  -1   5   5   23.51   16.81
   1   5  -5   13.46   11.43
   1   5  -5   11.59   17.54
  -1   5   5   -0.06   12.76
  -1   5   4   64.91   23.59
   1   5  -4   39.86   10.91
   1   5  -4   53.05   21.00
  -1   5   4   80.73   28.31
   1   5  -4   61.44   20.05
   1   5  -4   58.69   24.88
  -1   5   4   55.94   18.77
   1   5  -4   77.52   25.75
  -1   5   3  238.88   34.09
   1   5  -3  268.42   39.27
   1   5  -3  236.00   39.99
  -1   5   3  258.48   45.33
  -1   5   3  286.49   49.12
   1   5  -3  271.83   47.96
   1   5  -3  190.37   18.30
   1   5  -3  247.79   37.28
   1   5  -2 1384.44   95.88
   1   5  -2 1410.33   92.97
  -1   5   2 1379.09  101.20
  -1   5   2 1278.26   96.44
   1   5  -2 1359.41   87.10
  -1   5   2 1304.58   67.09
   1   5  -2 1326.19   98.74
   1   5  -1 1336.02   42.41
   1   5  -1 1576.84  102.93
   1   5  -1 1516.40   99.45
  -1   5   1 1397.14   96.97
  -1   5   1 1524.58  105.47
   1   5  -1 1499.70  102.79
  -1   5   1 1345.79   55.29
   1   5   0  492.89   33.38
   1   5   0  523.48   43.49
  -1   5   0  512.81   60.40
   1   5   0  557.58   61.69
   1   5   0  483.69   58.26
  -1   5   0  508.19   57.57
   1   5   0  580.95   62.59
   1   5   1 1571.38   71.45
   1   5   1 1543.62   65.04
   1   5   1 1466.45  104.16
   1   5   1 1542.02  104.76
  -1   5  -1 1447.36  102.13
  -1   5  -1 1540.05   95.75
  -1   5  -1 1593.40  103.18
   1   5   1 1576.84   99.34
   1   5   2  738.95   56.42
   1   5   2  741.24   42.89
  -1   5  -2  650.63   59.11
   1   5   2  679.01   72.15
  -1   5  -2  716.16   72.05
   1   5   2  791.63   78.77
  -1   5  -2  803.39   73.51
   1   5   3 1805.50   67.26
   1   5   3 1893.21  100.16
   1   5   3 1956.65  127.00
  -1   5  -3 1700.31   92.30
   1   5   3 1887.65  121.31
  -1   5  -3 1855.75  115.28
   1   5   4  185.04   35.28
   1   5   4  180.91   24.86
   1   5   4  219.03   44.21
   1   5   4  269.47   48.28
  -1   5  -4  178.57   28.39
  -1   5  -4  204.81   41.14
  -1   5  -5  586.78   47.87
   1   5   5  694.35   79.40
   1   5   5  604.93   76.28
   1   5   5  704.92   72.32
  -1   5  -5  696.79   80.79
  -1   5  -6  656.64   57.16
  -1   5  -6  643.00   45.68
   1   5   6  779.85   86.34
  -1   5  -6  798.70   86.99
   1   5   6  784.26   80.47
   1   5   7  152.93   40.46
  -1   5  -7  172.13   33.66
  -1   5  -7  156.91   38.67
  -1   5  -8  391.76   52.45
   1   5   8  422.09   69.46
  -1   5  -8  465.40   70.33
   1   5   9  442.95   75.84
  -1   5  -9  486.35   64.52
  -1   5  -9  599.12   82.56
   1   5  10  213.21   59.17
  -1   5 -10  258.08   58.21
   1   5  11  535.40   91.20
  -1   5 -11  394.54   68.85
   1   5  12  105.19   39.78
  -1   5 -12  139.35   42.43
   1   5  13  116.53   46.17
  -1   5 -13  124.09   41.60
   1   5  14   13.40   22.00
   1   5  15  -55.85   39.32
   1   5  16   62.03   42.48
  -1   6  16   97.84   55.06
  -1   6  15   48.87   35.50
  -1   6  14  112.20   44.36
  -1   6  13  237.08   68.49
  -1   6  12  206.86   58.08
   1   6 -12  163.39   49.91
  -1   6  11  279.28   67.49
   1   6 -11  257.73   59.45
  -1   6  10   91.08   35.59
   1   6 -10  189.98   40.39
   1   6 -10  154.53   22.74
   1   6 -10  229.59   56.97
  -1   6   9   67.48   30.31
   1   6  -9   39.15   16.65
   1   6  -9   32.50   11.48
   1   6  -9   42.32   30.03
   1   6  -8  326.32   45.39
  -1   6   8  380.85   61.64
   1   6  -8  290.35   38.08
   1   6  -8  362.22   64.58
  -1   6   7   -1.03   19.30
   1   6  -7    5.22   10.43
   1   6  -7    6.12    7.43
   1   6  -7  -10.48   21.04
  -1   6   6  394.90   58.66
   1   6  -6  338.79   36.81
   1   6  -6  316.75   42.91
   1   6  -6  368.92   64.30
  -1   6   5  205.75   38.86
   1   6  -5  195.56   23.67
   1   6  -5  160.59   31.97
   1   6  -5  195.06   44.19
   1   6  -5  155.81   38.03
   1   6  -4   22.97    7.33
  -1   6   4   26.81   12.58
  -1   6   4   51.61   25.09
   1   6  -4   37.42   17.15
   1   6  -4   60.56   23.24
  -1   6   4   29.36   17.68
   1   6  -4   60.34   21.78
   1   6  -4   14.49   18.55
  -1   6   3    3.04    8.24
   1   6  -3    8.12   11.94
  -1   6   3   -7.72   13.53
   1   6  -3    7.52    9.02
   1   6  -3    6.30   10.10
   1   6  -3   13.38   13.76
  -1   6   3   -3.85   15.81
  -1   6   2  277.23   49.99
   1   6  -2  295.44   48.34
   1   6  -2  286.74   46.47
   1   6  -2  336.46   48.68
  -1   6   2  276.15   48.58
  -1   6   2  275.08   31.21
   1   6  -2  322.31   52.33
   1   6  -1  339.47   52.14
   1   6  -1  279.36   48.85
  -1   6   1  286.27   50.04
   1   6  -1  293.20   49.55
   1   6  -1  251.55   17.43
  -1   6   1  282.72   48.98
  -1   6   1  268.14   24.79
   1   6   0  397.72   39.83
   1   6   0  361.20   55.83
  -1   6   0  352.54   56.62
   1   6   0  331.34   53.22
  -1   6   0  349.29   52.30
   1   6   0  390.52   58.60
   1   6   0  329.75   27.50
   1   6   1  142.06   22.43
   1   6   1  153.87   22.89
   1   6   1  125.54   34.80
   1   6   1  150.30   35.64
  -1   6  -1  102.32   33.06
  -1   6  -1  115.79   29.22
  -1   6  -1  121.87   31.53
   1   6   1  133.24   31.65
   1   6   2  338.11   30.94
   1   6   2  317.50   54.74
  -1   6  -2  349.50   55.15
  -1   6  -2  291.75   44.80
   1   6   2  295.16   51.36
   1   6   2  282.89   36.23
  -1   6  -2  357.34   53.64
   1   6   2  254.62   42.67
   1   6   3  559.70   38.33
   1   6   3  609.38   77.30
   1   6   3  672.31   78.82
  -1   6  -3  578.24   60.10
   1   6   3  530.41   53.09
  -1   6  -3  652.09   73.91
   1   6   4    6.34    8.31
   1   6   4    0.78   14.64
  -1   6  -4    5.08   13.09
  -1   6  -4   -5.34   12.87
  -1   6  -4   -8.99   13.49
   1   6   5  170.74   37.82
  -1   6  -5  222.01   50.89
  -1   6  -5  133.96   26.12
   1   6   6  329.46   55.12
  -1   6  -6  260.51   35.45
  -1   6  -6  313.22   57.13
  -1   6  -7    1.92    8.53
  -1   6  -7   -1.76   14.43
  -1   6  -8  106.70   28.14
   1   6   8  153.63   44.53
   1   6   8   74.80   19.50
  -1   6  -8   75.12   31.08
  -1   6  -9  215.93   41.78
   1   6   9  140.81   39.37
   1   6   9  109.42   19.88
  -1   6  -9  256.96   55.08
  -1   6 -10   20.43   14.93
   1   6  10   52.76   24.36
  -1   6 -10   52.05   30.91
   1   6  10   25.46    7.89
   1   6  11   27.42   18.95
  -1   6 -11   43.39   27.21
   1   6  12  -43.25   32.45
  -1   6 -12   21.98   26.07
   1   6  13  -66.08   40.00
  -1   6 -13   10.87   20.60
   1   6  14    0.93   19.75
   1   6  15    1.01   30.47
   1   6  16   46.41   37.92
  -1   7  16    0.15   25.50
  -1   7  15   39.23   32.78
  -1   7  14   53.22   42.36
  -1   7  13   34.85   34.98
  -1   7  12    2.56   17.98
   1   7 -12    4.36   29.36
  -1   7  11  -28.41   33.78
   1   7 -11   31.50   32.21
   1   7 -10   14.52    8.79
  -1   7  10   35.87   29.40
   1   7 -10   29.35   10.05
   1   7 -10   48.25   35.86
  -1   7   9  336.64   67.03
   1   7  -9  293.51   43.43
   1   7  -9  216.14   34.16
   1   7  -9  315.15   66.10
   1   7  -8   14.96    7.68
  -1   7   8    3.82   17.54
   1   7  -8    1.31    8.95
   1   7  -8   30.69   26.78
  -1   7   7   28.48   19.13
   1   7  -7   49.39   12.65
   1   7  -7   60.34   20.30
   1   7  -7   80.22   37.96
  -1   7   6   27.95   22.67
   1   7  -6   47.80   11.67
   1   7  -6   41.91   20.35
   1   7  -6   70.77   37.59
   1   7  -5   91.45   11.57
  -1   7   5  110.44   29.83
   1   7  -5  117.01   30.84
   1   7  -5  162.15   43.27
   1   7  -5   99.58   39.01
  -1   7   4  155.49   34.18
   1   7  -4  152.15   36.38
   1   7  -4  150.77   41.97
   1   7  -4  165.70   42.85
   1   7  -3  353.74   55.82
   1   7  -3  341.70   59.29
   1   7  -3  315.19   49.56
  -1   7   3  357.93   44.35
  -1   7   2  355.91   22.90
  -1   7   2  481.36   26.36
   1   7  -2  367.30   56.14
  -1   7   2  436.79   40.98
   1   7  -2  499.93   71.51
   1   7  -2  443.47   60.53
   1   7  -1  256.22   38.84
   1   7  -1  272.02   50.26
  -1   7   1  275.23   51.67
   1   7  -1  271.56   52.82
   1   7   0   52.40   11.73
   1   7   0   47.51   14.66
   1   7   0   53.12   26.44
  -1   7   0   65.82   23.50
   1   7   0   36.00   20.53
   1   7   1  147.20   24.34
   1   7   1  112.60   21.30
  -1   7  -1  110.84   34.24
   1   7   1  125.07   31.66
  -1   7  -1  137.02   35.30
   1   7   2   39.09   12.70
   1   7   2   51.94   16.28
  -1   7  -2   53.22   24.96
   1   7   2   55.03   21.04
  -1   7  -2   56.85   21.72
   1   7   3   28.48    9.92
   1   7   3   28.55   17.20
  -1   7  -3   53.29   29.38
   1   7   3   -0.31   11.82
  -1   7  -3   27.68   16.49
   1   7   4  128.91   19.68
   1   7   4  211.64   38.52
   1   7   4  241.63   45.87
  -1   7  -4  280.30   53.85
  -1   7  -4  252.48   55.69
  -1   7  -4  166.08   32.82
   1   7   5  206.80   40.66
  -1   7  -5  228.16   51.17
  -1   7  -5  189.38   35.84
  -1   7  -5  151.16   44.05
   1   7   5  199.94   39.62
   1   7   6   41.08   18.57
  -1   7  -6   28.32   21.75
  -1   7  -6   14.17    9.41
   1   7   6   29.24   15.93
   1   7   7   98.17   36.47
  -1   7  -7   91.84   22.19
  -1   7  -7  101.25   37.46
   1   7   7   91.51   24.62
   1   7   8   20.08   19.56
  -1   7  -8   11.91   23.37
   1   7   8    8.40    9.30
   1   7   9   16.27   20.07
   1   7   9   13.56   10.50
  -1   7  -9   32.41   28.37
   1   7  10    1.71   22.53
  -1   7 -10   73.05   40.52
   1   7  11   59.14   34.72
  -1   7 -11    9.58   17.28
   1   7  12   26.65   27.88
  -1   7 -12   14.68   16.88
   1   7  13   53.88   27.23
  -1   7 -13   52.54   31.95
   1   7  14   41.64   38.65
  -1   7 -14   65.09   41.07
   1   7  15   18.58   26.86
  -1   8  15   -4.54   20.34
  -1   8  14   20.39   27.17
  -1   8  13    4.19   19.53
   1   8 -13  -25.86   25.27
  -1   8  12  -10.42   20.67
   1   8 -12   42.20   32.43
  -1   8  11   45.58   28.27
   1   8 -11   33.74   35.46
  -1   8  10  193.72   53.60
   1   8 -10  175.40   53.59
  -1   8   9   83.73   33.33
   1   8  -9   74.14   23.34
   1   8  -9  121.69   45.84
   1   8  -8    2.66    9.37
  -1   8   8   55.94   27.06
   1   8  -8   34.68   20.27
   1   8  -8   40.99   28.23
  -1   8   7   58.64   28.71
   1   8  -7   15.00   11.34
   1   8  -7   69.95   35.70
  -1   8   6   25.02   18.76
   1   8  -6   60.51   26.94
   1   8  -6   20.62   16.97
  -1   8   5  130.31   35.35
   1   8  -5  108.80   34.58
   1   8  -5   80.78   34.02
   1   8  -5  128.16   41.72
  -1   8   4  139.73   30.86
   1   8  -4  118.46   32.65
   1   8  -4  183.89   50.17
   1   8  -4  163.07   43.62
  -1   8   3  310.42   38.65
   1   8  -3  320.38   57.45
   1   8  -3  364.74   69.19
  -1   8   2    8.12    5.05
  -1   8   2   24.93    7.45
  -1   8   2    4.37   10.14
   1   8  -2    6.07   13.77
   1   8  -1  105.35   25.77
  -1   8   1   82.26   15.55
   1   8  -1  104.58   34.76
   1   8  -1  116.38   34.74
   1   8   0  490.39   49.70
   1   8   0  483.69   71.48
   1   8   0  387.52   28.58
   1   8   1   51.21   15.39
   1   8   1   53.09   16.85
   1   8   1   58.50   26.11
  -1   8  -1   46.44   19.46
   1   8   2  297.16   32.27
  -1   8  -2  312.73   58.90
   1   8   2  297.98   54.17
  -1   8  -2  310.11   54.72
   1   8   2  315.22   41.86
   1   8   3  208.63   23.65
   1   8   3  244.59   40.24
  -1   8  -3  253.43   59.15
  -1   8  -3  243.56   48.45
   1   8   3  244.77   51.40
  -1   8  -3  306.35   59.13
   1   8   4   28.72    7.15
   1   8   4   55.87   19.28
  -1   8  -4   30.28   15.96
   1   8   4   10.77   12.41
  -1   8  -4   54.05   26.14
   1   8   5   -7.36   19.04
  -1   8  -5   -0.07   18.87
  -1   8  -5  -25.92   25.54
   1   8   5  -54.23   27.86
  -1   8  -5   -0.47    9.56
   1   8   6  255.13   52.04
  -1   8  -6  194.76   38.78
  -1   8  -6  246.58   59.77
   1   8   6  168.27   37.03
   1   8   7   88.71   32.04
  -1   8  -7   63.00   44.21
   1   8   7   50.99   18.48
  -1   8  -7   73.72   24.45
   1   8   8   31.56   15.36
   1   8   8   29.50   16.12
  -1   8  -8   50.17   30.77
   1   8   9   83.07   35.80
   1   8   9   64.06   23.09
  -1   8  -9  111.71   49.21
   1   8  10   90.62   41.13
  -1   8 -10   15.73   21.23
   1   8  11   61.58   36.46
  -1   8 -11   75.07   42.53
   1   8  12   14.97   19.26
  -1   8 -12   18.29   24.09
   1   8  13   59.79   34.05
  -1   8 -13   58.91   37.21
   1   8  14   -0.14   41.23
  -1   8 -14  -33.34   20.39
   1   8  15  -30.93   32.50
  -1   9  15   33.24   32.98
  -1   9  14    0.13   34.50
  -1   9  13   90.41   52.79
   1   9 -13   11.19   19.02
  -1   9  12    4.54   18.22
   1   9 -12    6.87   19.03
  -1   9  11   69.92   36.40
   1   9 -11   60.33   34.08
  -1   9  10   68.11   37.02
   1   9 -10   41.58   27.25
  -1   9   9  103.11   42.35
   1   9  -9   88.43   40.00
  -1   9   8  147.34   45.64
   1   9  -8  114.31   46.03
   1   9  -8   75.25   27.56
  -1   9   7   78.44   30.24
   1   9  -7   80.32   27.83
   1   9  -7  126.59   48.66
  -1   9   6  111.55   34.50
   1   9  -6  196.83   55.67
   1   9  -6  182.04   51.99
  -1   9   5  152.73   39.45
   1   9  -5  143.54   43.18
   1   9  -5  214.66   54.62
  -1   9   4   55.89   23.49
   1   9  -4   75.17   38.33
   1   9  -4   71.84   31.50
  -1   9   3   80.85   20.46
   1   9  -3   97.48   38.59
   1   9  -3   89.83   29.28
  -1   9   2  492.16   26.52
  -1   9   2  418.24   27.07
   1   9  -2  375.30   71.62
   1   9  -2  481.49   73.13
   1   9  -1  707.32   68.26
  -1   9   1  608.03   48.04
  -1   9   1  575.61   46.35
   1   9  -1  695.27   88.17
   1   9  -1  645.73   93.78
   1   9   0  124.30   26.53
   1   9   0  186.84   48.95
  -1   9   0  153.06   46.96
   1   9   1  302.88   36.31
   1   9   1  221.97   27.56
  -1   9  -1  360.39   64.93
   1   9   1  268.72   58.50
   1   9   2  398.01   38.05
  -1   9  -2  482.48   75.95
   1   9   2  379.86   46.47
  -1   9  -2  487.08   86.28
   1   9   2  498.86   77.50
   1   9   3   88.54   14.78
   1   9   3  100.47   26.70
  -1   9  -3  142.97   51.28
   1   9   3   99.01   33.40
  -1   9  -3  146.63   44.99
   1   9   4  199.10   38.64
  -1   9  -4  286.73   65.39
  -1   9  -4  204.16   59.46
   1   9   4  177.53   44.45
   1   9   5  192.35   43.58
  -1   9  -5  139.61   40.66
   1   9   5  149.69   40.60
  -1   9  -5  202.78   60.67
  -1   9  -5  255.32   63.93
   1   9   6  -22.54   20.16
   1   9   6  -17.30   17.38
  -1   9  -6  -16.20   16.99
  -1   9  -6   35.59   19.55
   1   9   7    0.08   20.45
   1   9   7    1.31   12.30
  -1   9  -7   -7.28   14.41
  -1   9  -7   12.18   23.00
   1   9   8   28.46   20.61
   1   9   8    3.23   12.43
  -1   9  -8   59.18   32.10
   1   9   9   47.43   25.16
  -1   9  -9  109.31   49.20
   1   9  10   12.20   23.10
  -1   9 -10   28.64   32.92
   1   9  11    8.61   31.16
  -1   9 -11    8.08   35.40
   1   9  12   39.73   38.36
  -1   9 -12   31.47   29.34
   1   9  13  -61.81   40.53
  -1   9 -13   49.20   34.77
   1   9  14 -119.43   55.21
  -1   9 -14   25.05   35.70
  -1   9 -15    0.13   20.47
  -1  10  14  -40.69   34.37
   1  10 -14    0.14   31.22
  -1  10  13    8.11   20.43
   1  10 -13    1.95   26.99
  -1  10  12   54.58   44.93
   1  10 -12   39.49   39.26
  -1  10  11  -63.14   36.04
   1  10 -11   11.68   21.11
  -1  10  10   12.49   19.81
   1  10 -10   19.25   31.29
  -1  10   9   68.79   31.12
   1  10  -9   48.91   37.03
   1  10  -8  452.54   93.79
  -1  10   8  532.44   83.05
  -1  10   7   59.44   31.75
   1  10  -7  111.46   41.63
  -1  10   6   35.03   25.78
   1  10  -6   89.25   33.93
   1  10  -6   31.52   28.82
  -1  10   5   46.87   20.52
   1  10  -5   68.13   33.56
   1  10  -5   54.15   26.61
  -1  10   4  106.76   29.87
   1  10  -4  163.34   50.23
   1  10  -4  111.18   39.86
   1  10  -3   -2.24   22.20
   1  10  -3    5.02   16.26
   1  10  -2  165.15   34.36
   1  10  -2   89.08   35.98
   1  10  -2  138.92   41.03
  -1  10   1  219.31   29.66
   1  10  -1  206.50   38.94
  -1  10   1  119.72   22.10
   1  10  -1  145.42   42.93
   1  10  -1  120.41   35.79
  -1  10   0   27.94   10.68
  -1  10   0   73.12   21.87
   1  10   0   71.25   21.69
   1  10   0   53.37   33.59
  -1  10   0   38.82   20.71
   1  10   1  257.79   33.25
   1  10   1  159.40   19.62
   1  10   1  200.85   53.83
  -1  10  -1  284.80   71.28
  -1  10  -1  211.96   54.20
   1  10   2    2.84    5.33
   1  10   2  -21.85   15.49
   1  10   2    5.03   14.79
  -1  10  -2    7.13   17.63
  -1  10  -2    8.12   17.58
   1  10   3   91.41   24.91
  -1  10  -3  135.72   37.65
  -1  10  -3  127.00   38.81
   1  10   3  172.80   50.01
   1  10   4  208.75   43.67
  -1  10  -4  267.96   61.89
   1  10   4  281.74   59.16
  -1  10  -4  267.49   67.36
   1  10   5    4.99   14.86
   1  10   5   14.03   18.11
  -1  10  -5   15.80   25.08
  -1  10  -5   56.97   30.40
   1  10   6  101.15   32.69
   1  10   6   74.14   29.26
  -1  10  -6  107.74   46.37
  -1  10  -7    1.72   18.31
   1  10   7   21.98   18.41
   1  10   8   23.11   17.43
  -1  10  -8   -1.30   18.51
   1  10   8  -13.55   15.57
   1  10   9   93.03   43.28
  -1  10  -9  113.27   50.60
   1  10  10   38.45   17.54
  -1  10 -10   89.09   49.41
   1  10  11   32.83   31.63
  -1  10 -11   54.75   37.95
   1  10  12 -132.19   53.64
  -1  10 -12  -77.87   44.25
   1  10  13   37.01   33.70
  -1  10 -13   30.26   34.79
   1  10  14   48.64   38.00
  -1  10 -14    4.21   18.87
  -1  11  14  116.09   52.02
  -1  11  13   26.44   27.64
  -1  11  12   44.33   39.39
   1  11 -12    0.15   31.97
  -1  11  11   58.30   37.64
   1  11 -11   13.72   27.47
  -1  11  10   69.22   38.96
   1  11 -10   81.64   56.19
  -1  11   9   27.00   28.94
   1  11  -9   20.34   31.08
  -1  11   8  178.73   49.44
   1  11  -8  172.00   62.35
  -1  11   7   15.71   20.02
   1  11  -7   40.37   43.95
   1  11  -6   97.30   47.15
   1  11  -6   96.82   43.03
   1  11  -5   31.32   30.89
   1  11  -5   40.45   32.85
   1  11  -4  227.30   64.64
   1  11  -4  135.04   52.50
   1  11  -3   57.26   20.36
   1  11  -3   58.43   29.82
   1  11  -3   73.29   30.92
   1  11  -2   35.61   19.20
   1  11  -2   57.60   29.91
   1  11  -2   55.19   33.67
   1  11  -1   46.05   18.12
   1  11  -1   34.83   17.40
  -1  11   1   25.65   24.46
  -1  11   1   30.40   16.27
   1  11  -1   32.17   31.73
   1  11   0   34.84   19.50
  -1  11   0  -66.90   36.73
   1  11   0  -12.83   15.74
  -1  11   0  -35.21   34.66
   1  11   0   -6.30   20.06
   1  11   1   51.91   28.28
  -1  11  -1   22.51   16.98
   1  11   2   31.72   22.83
  -1  11  -2   18.75   15.89
  -1  11  -3  102.65   44.55
   1  11   3   74.04   34.80
  -1  11  -3  169.25   54.18
  -1  11  -4  149.52   51.99
   1  11   4   41.05   22.96
  -1  11  -4  138.38   49.72
   1  11   5   31.91   19.84
  -1  11  -5  -35.21   33.18
  -1  11  -5    7.05   24.41
   1  11   5  -44.37   26.80
   1  11   6   53.94   30.48
  -1  11  -6   85.95   42.79
   1  11   6   26.07   12.35
  -1  11  -6   67.52   38.21
   1  11   7   -4.32   16.22
   1  11   7   11.57   24.20
  -1  11  -7   30.64   21.16
   1  11   8    0.71   14.60
  -1  11  -8   25.09   33.06
   1  11   9   37.70   28.02
  -1  11  -9   48.61   46.47
   1  11  10   39.72   29.74
  -1  11 -10   42.85   39.22
   1  11  11   33.85   37.24
  -1  11 -11   15.76   24.72
   1  11  12  136.32   62.87
  -1  11 -12  -16.32   25.52
   1  11  13    1.96   18.23
   1  12 -10  115.81   60.50
   1  12  -9   40.96   35.18
   1  12  -8   33.83   19.98
  -1  12   8   24.96   14.76
  -1  12   7   32.60   27.38
   1  12  -7  -54.53   37.79
   1  12  -6  229.97   72.96
  -1  12   6  119.19   44.95
   1  12  -6  273.80   65.33
   1  12  -5   71.45   41.31
   1  12  -5   55.91   39.19
  -1  12   5   44.58   25.94
   1  12  -4   28.49   12.30
   1  12  -4   61.57   36.87
   1  12  -4   11.64   27.69
   1  12  -3  -29.48   25.03
  -1  12   3    8.83   19.53
   1  12  -3    5.49   21.05
   1  12  -2    5.10   22.97
   1  12  -2    5.66   29.65
  -1  12   2   16.87   17.56
  -1  12   1  113.14   45.43
   1  12  -1  113.82   48.35
  -1  12   1  132.47   49.40
   1  12  -1   32.02   21.60
   1  12   0  -12.03   21.63
  -1  12   0   -2.26   20.73
  -1  12   0   20.20   17.70
   1  12   0   -6.86   17.88
  -1  12  -1  202.20   58.65
   1  12   1   97.91   37.89
  -1  12  -1  122.04   54.55
  -1  12  -2   86.63   46.61
   1  12   2   27.50   24.62
  -1  12  -2   25.06   22.44
   1  12   3   12.97   19.41
  -1  12  -3   16.80   24.02
  -1  12  -3   18.29   28.01
  -1  12  -4  -16.57   30.20
  -1  12  -4   15.21   35.76
   1  12   4   29.13   33.53
   1  12   5   59.28   32.92
  -1  12  -5   91.31   44.11
   1  12   6   -6.41   15.11
  -1  12  -6    4.24   22.26
  -1  12  -7    7.04   21.31
  -1  12  -8   90.41   43.49
  -1  12  -9  -47.31   37.71
  -1  13   7    4.65   18.68
   1  13  -7   55.45   41.21
   1  13  -6    3.73   37.32
   1  13  -6   46.81   33.61
  -1  13   6    9.65   14.00
   1  13  -5   52.06   32.30
   1  13  -5  -98.88   50.74
  -1  13   5  -57.54   35.52
   1  13  -4  103.73   54.29
   1  13  -4   81.36   36.25
  -1  13   4   38.62   37.77
   1  13  -3   81.90   43.80
  -1  13   3   10.04   21.36
   1  13  -3   62.66   32.76
  -1  13   2   24.55   25.77
   1  13  -2   -0.99   32.93
  -1  13   2    1.14   19.87
   1  13  -2   43.59   30.84
   1  13  -1   25.73   26.88
   1  13  -1  -11.68   20.44
  -1  13   1   -8.97   26.80
  -1  13   1   24.48   23.01
  -1  13   0   16.64   30.19
  -1  13   0  -19.64   20.16
   1  13   0   15.92   29.19
   1  13   0  -59.93   35.58
   1  13   1    6.60   16.61
  -1  13  -1   77.49   38.16
  -1  13  -1    0.13   43.09
   1  13   1   16.82   15.13
   1  13   2   -4.65   17.26
  -1  13  -2   29.07   29.99
  -1  13  -2   51.07   25.42
  -1  13  -3  116.55   60.59
  -1  13  -3   40.54   33.92
   1  13   3   16.96   24.11
  -1  13  -4    1.58   29.74
   1  13   4   22.47   26.07
  -1  13  -4   71.60   45.31
   1  13   5   66.11   40.60
  -1  13  -5   -0.12   25.98
  -1  13  -5  121.20   52.53
  -1  13  -6   -0.15   17.79
  -1  14   6   35.89   30.19
  -1  14   5   51.10   28.73
   1  14  -5   95.44   52.28
  -1  14   4   73.21   41.56
   1  14  -4   38.47   41.42
   1  14  -3   39.59   37.37
  -1  14   3  -72.09   42.98
  -1  14   3   11.58   21.87
   1  14  -3  -37.43   34.56
  -1  14   2  -35.96   31.70
   1  14  -2    4.49   25.14
   1  14  -2   13.83   24.40
  -1  14   2   18.50   28.36
   1  14  -1   50.55   35.90
  -1  14   1   31.95   20.34
  -1  14   1  -36.09   31.81
   1  14  -1   34.00   24.65
  -1  14   0   14.04   28.33
  -1  14   0   -0.14   16.60
   1  14   0  -65.56   43.15
   1  14   0  -24.16   26.78
  -1  14  -1  -18.16   26.99
  -1  14  -1   43.25   31.64
   1  14   1   46.21   42.61
   1  14   1  -12.81   21.62
  -1  14  -2  256.48   78.02
   1  14   2  258.71   80.90
   1  14   2  232.16   74.66
  -1  14  -2  222.59   80.44
  -1  14  -3  129.02   52.92
   1  14   3   98.00   52.72
  -1  14  -4    1.05   28.06
   1  14   4  -10.76   19.32
   1  14   5   -7.75   17.16
  -1  14  -5    0.13   29.78
  -1  15   5  -93.16   48.64
  -1  15   4   44.07   35.41
   1  15  -4  106.98   60.79
   1  15  -3   56.21   40.65
   1  15  -2   80.67   42.76
   1  15  -1 -136.93   55.81
   1  15   0   25.93   38.45
   1  15   1  -67.78   41.04
   1  15   2   59.56   39.73
   1  15   3   24.59   25.69
  -2 -14   7  143.15   67.93
  -2 -14   6   65.17   42.18
  -2 -14   5   44.06   32.58
  -2 -14   4 -109.95   52.11
  -2 -14   3  -14.18   22.65
   2 -14  -1   15.83   19.88
   2 -14   0   43.46   37.13
   2 -14   1  -34.55   33.84
  -2 -13  11   24.84   28.78
  -2 -13  10  125.14   57.86
  -2 -13   9   36.63   32.10
  -2 -13   8   48.51   44.80
  -2 -13   7   57.56   38.02
  -2 -13   6  -64.00   39.74
  -2 -13   5  -38.64   32.35
  -2 -13   4  -39.46   32.38
  -2 -13   3   14.11   18.44
   2 -13  -3  116.89   53.38
  -2 -13   2   15.86   22.42
   2 -13  -2   75.86   45.37
   2 -13  -1   69.29   44.85
   2 -13   0  -42.56   34.42
   2 -13   1   71.14   48.22
   2 -13   2   59.26   38.62
   2 -13   3   30.42   28.57
   2 -13   4  -43.98   35.32
   2 -13   5   41.46   34.50
   2 -13   6   16.92   31.14
   2 -13   7  -23.91   28.72
  -2 -12  12  164.31   62.06
  -2 -12  11   48.16   33.38
  -2 -12  10   94.16   45.99
  -2 -12   9   11.80   14.82
  -2 -12   8  -44.00   32.93
  -2 -12   7   40.67   32.54
   2 -12  -7  -48.84   35.72
  -2 -12   6   27.10   37.65
  -2 -12   5   24.22   19.56
   2 -12  -4   32.89   28.87
  -2 -12   4   -6.21   20.87
   2 -12  -3   62.48   42.28
  -2 -12   3   36.65   29.43
  -2 -12   2   15.66   27.37
   2 -12  -2   41.40   36.36
  -2 -12   1  215.07   61.46
   2 -12  -1  101.66   41.05
   2 -12   0  197.54   65.31
   2 -12   1  -13.78   27.15
   2 -12   2   33.33   22.52
   2 -12   3  124.03   51.56
   2 -12   4  113.09   56.38
   2 -12   5   47.50   34.14
   2 -12   6   26.71   27.46
   2 -12   7    3.85   19.34
   2 -12   8   52.78   43.49
   2 -12   9    0.14   17.64
   2 -12  10   19.83   28.12
  -2 -11  12   74.69   42.06
   2 -11 -11  111.50   58.46
  -2 -11  11  111.14   48.01
   2 -11 -10   -1.65   31.02
  -2 -11  10   18.98   22.37
  -2 -11   9   30.61   17.54
   2 -11  -9   48.44   35.71
  -2 -11   8   23.90   24.78
   2 -11  -8  -17.30   24.14
  -2 -11   7   73.85   40.79
   2 -11  -7  136.98   53.12
  -2 -11   6   94.58   37.88
   2 -11  -6   51.32   34.51
   2 -11  -5   38.89   28.23
  -2 -11   5    7.39   14.68
   2 -11  -4   27.34   35.34
  -2 -11   4   50.78   30.52
   2 -11  -4   47.66   30.45
   2 -11  -3  168.24   51.56
   2 -11  -3  117.19   47.95
  -2 -11   3  187.46   60.05
  -2 -11   2  163.53   55.91
   2 -11  -2  203.69   59.66
   2 -11  -2  173.60   54.25
  -2 -11   1    4.99   32.44
   2 -11  -1   16.16   28.47
   2 -11   0   77.09   41.45
   2 -11   1   74.50   38.79
   2 -11   2   36.62   28.64
   2 -11   3  122.63   55.69
   2 -11   4  140.46   48.32
   2 -11   5   91.80   45.49
   2 -11   6   -1.45   19.71
   2 -11   7   30.39   34.00
   2 -11   8   77.63   46.72
   2 -11   9   -0.13   28.76
   2 -11  10   49.86   39.30
   2 -11  11   44.75   35.31
   2 -11  12  -68.69   42.76
  -2 -10  13  -35.59   28.46
   2 -10 -13    2.82   23.80
   2 -10 -12  104.38   51.85
  -2 -10  12   57.98   29.45
  -2 -10  11  -33.71   21.81
   2 -10 -11   73.63   42.82
  -2 -10  10   -0.10   26.67
   2 -10 -10    6.06   27.73
  -2 -10   9   34.17   27.57
   2 -10  -9   -8.26   20.25
  -2 -10   8  339.61   71.93
   2 -10  -8  327.32   80.24
  -2 -10   7  254.36   62.00
   2 -10  -7  323.41   78.76
   2 -10  -6  323.61   75.43
  -2 -10   6  312.47   70.21
   2 -10  -5  220.35   40.24
  -2 -10   5  235.17   58.77
   2 -10  -5  302.29   69.86
   2 -10  -4   16.55   11.64
   2 -10  -4   29.32   21.83
   2 -10  -4   97.27   39.04
  -2 -10   4   49.30   30.43
  -2 -10   3  125.58   44.05
   2 -10  -3  124.42   41.44
   2 -10  -3  173.06   56.21
  -2 -10   2  174.97   55.31
   2 -10  -2  243.68   66.43
   2 -10  -2  153.58   46.37
  -2 -10   1   62.69   28.75
   2 -10  -1   55.75   37.49
   2 -10  -1  116.84   43.05
   2 -10   0    8.83   20.97
   2 -10   0   29.89   23.03
   2 -10   1  465.60   86.24
   2 -10   2  120.32   48.30
   2 -10   3   98.91   39.89
   2 -10   4   99.39   46.15
   2 -10   5  137.75   57.64
   2 -10   6   -9.43   26.52
   2 -10   7   75.58   42.36
   2 -10   8   57.03   36.36
   2 -10   9  -56.20   35.74
   2 -10  10    3.98   28.09
   2 -10  11   22.53   19.62
   2 -10  12   -4.32   18.28
   2 -10  13  -38.32   33.20
   2  -9 -15  -32.97   23.69
  -2  -9  14   84.65   43.12
   2  -9 -14    7.24   17.34
   2  -9 -13   10.21   27.47
  -2  -9  13   11.41   14.82
  -2  -9  12  -14.96   19.56
   2  -9 -12  -93.67   45.30
   2  -9 -11   53.55   32.61
  -2  -9  11   70.71   32.94
  -2  -9  10   36.10   29.98
   2  -9 -10   16.65   25.12
   2  -9  -9  141.27   47.53
  -2  -9   9  172.43   49.31
  -2  -9   8  177.66   50.18
   2  -9  -8  282.88   70.25
  -2  -9   7  276.18   60.08
   2  -9  -7  318.06   73.83
   2  -9  -6   35.27   21.12
  -2  -9   6   66.61   32.98
   2  -9  -6   87.23   42.33
   2  -9  -5   98.97   26.23
   2  -9  -5  144.53   48.26
   2  -9  -5  171.78   55.89
  -2  -9   5  132.78   41.86
   2  -9  -4  157.26   30.18
   2  -9  -4  155.10   50.41
  -2  -9   4  126.43   42.98
   2  -9  -4  224.94   64.13
   2  -9  -3  272.73   33.75
   2  -9  -3  327.18   67.12
   2  -9  -3  294.79   61.67
  -2  -9   3  250.71   53.85
   2  -9  -2  157.85   45.19
  -2  -9   2  135.40   43.81
   2  -9  -2  136.91   45.13
   2  -9  -1  859.53  107.53
  -2  -9   1  734.47   99.05
   2  -9  -1 1021.99  114.38
   2  -9   0  462.09   77.35
  -2  -9   0  377.36   72.06
   2  -9   0  502.74   84.23
   2  -9   1  127.70   44.39
   2  -9   1  158.68   41.95
   2  -9   2  255.00   59.46
   2  -9   3  371.09   75.27
   2  -9   4   24.51   21.04
   2  -9   5   12.91   21.43
   2  -9   6  165.84   50.28
   2  -9   7   39.19   30.48
   2  -9   8   59.01   35.23
   2  -9   9   66.56   34.47
   2  -9  10   28.70   19.89
   2  -9  11   90.34   41.14
   2  -9  12   33.67   39.56
   2  -9  13   10.52   20.62
   2  -9  14  112.33   51.77
   2  -9  15   30.02   41.11
   2  -8 -15   31.15   32.41
  -2  -8  14    4.73   20.97
   2  -8 -14   51.05   36.10
  -2  -8  13   -6.32   20.29
   2  -8 -13   -8.13   19.58
   2  -8 -12   38.07   29.69
  -2  -8  12    4.24   23.21
  -2  -8  11  179.76   46.96
   2  -8 -11  169.25   58.80
   2  -8 -10  114.33   48.35
  -2  -8  10   78.00   34.82
  -2  -8   9   52.12   29.16
   2  -8  -9   73.43   36.70
   2  -8  -8   76.49   36.41
  -2  -8   8   80.03   32.84
  -2  -8   7   23.14   23.36
   2  -8  -7   14.82   28.80
   2  -8  -6   79.58   28.11
  -2  -8   6   85.79   36.28
   2  -8  -6  105.74   39.08
   2  -8  -5   42.37   16.56
  -2  -8   5    6.73   17.67
   2  -8  -5   -6.42   21.36
   2  -8  -5   45.16   30.23
   2  -8  -4   65.75   20.52
   2  -8  -4   89.89   39.87
  -2  -8   4   67.93   35.24
   2  -8  -4  131.15   49.15
   2  -8  -3  614.03   52.52
   2  -8  -3  570.81   84.46
   2  -8  -3  665.82   91.86
  -2  -8   3  547.56   79.47
   2  -8  -2   59.33   13.44
   2  -8  -2   80.96   31.64
   2  -8  -2  111.08   40.65
  -2  -8   2   64.03   25.22
   2  -8  -1    4.84   13.91
  -2  -8   1   16.96   24.20
   2  -8  -1   20.18   23.80
   2  -8   0  -21.13   15.07
   2  -8   0  -18.89   27.61
  -2  -8   0   -9.86   24.76
   2  -8   1  258.09   56.76
   2  -8   1  267.21   52.63
   2  -8   2   33.54   20.30
   2  -8   2   87.90   37.06
   2  -8   3  986.05  114.36
   2  -8   4  121.96   38.55
   2  -8   5  209.38   49.99
   2  -8   6    7.79    7.37
  -2  -8  -6    0.24    8.46
   2  -8   7   41.34   12.83
  -2  -8  -7   35.46   13.33
   2  -8   8   12.58   12.03
   2  -8   8   17.42   22.80
   2  -8   9  175.68   37.49
   2  -8   9  181.21   52.69
   2  -8  10    1.63    9.85
   2  -8  10   34.60   31.31
   2  -8  11  128.15   47.74
   2  -8  12   54.14   35.33
   2  -8  13  -52.63   35.00
   2  -8  14   89.38   41.47
   2  -8  15  -29.20   28.83
   2  -7 -16   81.58   44.26
  -2  -7  15   -6.53   17.93
  -2  -7  15   10.48   24.55
   2  -7 -15   15.09   25.48
  -2  -7  14   10.96   17.06
   2  -7 -14   -4.47   16.85
  -2  -7  14    8.64   23.69
  -2  -7  13   56.86   28.70
  -2  -7  13   53.42   35.82
   2  -7 -13   10.41   17.66
  -2  -7  12   75.38   30.03
  -2  -7  12   61.89   28.01
   2  -7 -12   91.80   43.38
  -2  -7  11   -7.43   12.92
   2  -7 -11    2.66   20.49
  -2  -7  11   13.80   12.75
   2  -7 -10   32.98   26.66
  -2  -7  10    9.48   17.32
   2  -7 -10   23.13    7.34
  -2  -7   9  -15.74   21.22
   2  -7  -9   18.33   25.87
  -2  -7   8  108.45   33.58
   2  -7  -8  166.42   46.79
   2  -7  -7   -3.41    9.95
  -2  -7   7   15.52   24.31
   2  -7  -7  -16.04   19.38
   2  -7  -6   58.80   23.30
  -2  -7   6   31.61   23.41
   2  -7  -6   62.22   29.91
   2  -7  -5  173.69   34.94
  -2  -7   5  118.28   34.53
   2  -7  -5  244.30   53.19
   2  -7  -5  168.74   45.32
   2  -7  -4   29.88   13.69
  -2  -7   4   28.37   24.28
   2  -7  -4   47.39   19.55
   2  -7  -4    2.73   17.64
   2  -7  -3  103.94   21.50
   2  -7  -3  153.91   43.05
  -2  -7   3   73.08   29.09
   2  -7  -3  129.53   40.03
   2  -7  -2  173.75   24.05
   2  -7  -2  222.66   48.61
   2  -7  -2  235.12   52.59
  -2  -7   2  151.96   39.56
   2  -7  -1   22.59    8.94
   2  -7  -1   33.36   19.89
   2  -7  -1   29.61   18.78
  -2  -7   1   16.69   20.47
   2  -7   0  351.48   61.19
  -2  -7   0  355.56   61.92
   2  -7   0  342.43   56.31
   2  -7   1   37.16   26.86
   2  -7   1   30.01   18.39
   2  -7   2  168.73   43.56
   2  -7   2  177.80   39.66
   2  -7   3  301.34   55.50
   2  -7   3  394.31   53.80
   2  -7   4   95.35   12.05
   2  -7   4   88.84   23.62
  -2  -7  -4  107.26   22.26
   2  -7   5  133.89   18.62
   2  -7   5  142.33   42.87
  -2  -7  -5   97.97   21.67
   2  -7   6  142.51   23.61
   2  -7   6  238.58   55.85
  -2  -7  -6  167.29   28.57
   2  -7   7   39.49   15.46
   2  -7   7   55.42   25.87
  -2  -7  -7   47.54   18.38
   2  -7   8   28.36   11.11
   2  -7   8   59.42   29.05
  -2  -7  -8   48.58   15.95
   2  -7   9  105.23   30.30
   2  -7   9  104.63   47.06
  -2  -7  -9   79.61   23.29
   2  -7  10   42.08   28.10
   2  -7  10    6.99   16.58
   2  -7  11   63.84   23.95
   2  -7  11  122.34   49.90
   2  -7  12    3.41   24.42
   2  -7  12   21.41   31.56
   2  -7  13   11.81   13.13
   2  -7  13   41.98   30.61
   2  -7  14  146.37   58.38
   2  -7  15   28.64   33.46
   2  -7  16  -21.28   25.59
  -2  -6  18    3.83   18.87
  -2  -6  17   80.89   45.22
   2  -6 -17  -30.71   26.64
  -2  -6  16   86.03   39.76
   2  -6 -16   62.97   35.38
  -2  -6  15  -15.48   15.56
  -2  -6  15  -14.72   17.39
   2  -6 -15   -4.83   19.05
  -2  -6  14   40.19   25.45
  -2  -6  14  -19.56   22.25
   2  -6 -14   40.04   35.15
  -2  -6  13  104.08   31.99
  -2  -6  13   91.10   35.53
   2  -6 -13   87.04   36.99
  -2  -6  12   63.61   26.82
   2  -6 -12   79.38   37.17
  -2  -6  12   50.23   26.48
  -2  -6  11  106.65   33.95
   2  -6 -11   51.32   24.31
  -2  -6  11  128.00   39.75
   2  -6 -11  103.73   23.02
  -2  -6  10   66.24   22.16
  -2  -6  10   65.94   25.49
   2  -6 -10  113.51   39.20
   2  -6 -10  114.85   24.23
  -2  -6   9  200.44   39.55
   2  -6  -9  200.42   27.38
  -2  -6   9  149.31   36.52
   2  -6  -9  122.24   43.29
   2  -6  -8   21.78    8.03
   2  -6  -8   52.87   32.79
  -2  -6   8   12.39   14.63
   2  -6  -7  168.82   39.91
  -2  -6   7  163.69   37.33
   2  -6  -7  163.63   41.51
  -2  -6   7  124.64   31.78
   2  -6  -6   35.27   19.70
  -2  -6   6   42.89   25.22
   2  -6  -6   35.74   29.14
  -2  -6   6   15.63   15.98
   2  -6  -5   11.86   10.54
   2  -6  -5   34.60   24.30
  -2  -6   5   27.79   21.90
   2  -6  -5   17.60   23.10
   2  -6  -4  -10.82    8.56
  -2  -6   4   14.13   11.13
   2  -6  -4  -11.14   12.70
   2  -6  -4   26.53   24.51
   2  -6  -3   67.94   17.69
  -2  -6   3  101.41   30.72
   2  -6  -3   91.33   29.30
   2  -6  -3  109.96   31.51
   2  -6  -2  308.51   52.69
   2  -6  -2  321.39   54.25
  -2  -6   2  305.26   49.77
   2  -6  -2  264.96   29.93
   2  -6  -1  768.54   79.34
   2  -6  -1  793.02   85.37
  -2  -6   1  741.05   79.52
   2  -6  -1  724.27   40.96
   2  -6   0  194.92   41.91
   2  -6   0  174.21   36.73
  -2  -6   0  205.45   43.05
   2  -6   1   96.54   27.26
   2  -6   1   70.64   23.18
   2  -6   2    8.72   11.79
   2  -6   2   36.08   22.65
  -2  -6  -3  313.73   35.79
   2  -6   3  390.79   49.34
   2  -6   3  369.25   58.66
   2  -6   3  319.42   23.89
   2  -6   4  155.32   21.34
  -2  -6  -4  134.42   24.20
   2  -6   4   78.96   22.15
  -2  -6  -5  368.85   56.75
  -2  -6  -5  279.26   35.50
   2  -6   5  287.82   53.96
   2  -6   5  308.39   36.02
   2  -6   6   49.30   17.89
   2  -6   6   57.72   21.38
  -2  -6  -6   45.77   15.84
   2  -6   7    0.04   17.13
   2  -6   7   13.95   15.69
  -2  -6  -7   17.48   10.77
   2  -6   8  137.95   33.64
   2  -6   8  121.57   38.94
  -2  -6  -8  122.75   31.04
   2  -6   9   -7.71   19.04
   2  -6   9   21.20   20.77
  -2  -6  -9  -22.19   14.69
   2  -6  10   40.75   26.99
   2  -6  10   56.38   29.00
  -2  -6 -10   60.49   28.27
   2  -6  11   32.70   24.28
   2  -6  11    8.91   15.98
   2  -6  12  -18.69   19.65
   2  -6  12   39.25   31.15
   2  -6  13   79.84   37.45
   2  -6  13   45.37   31.52
   2  -6  14    3.26   17.02
   2  -6  14  -55.62   34.00
   2  -6  15   44.55   30.98
   2  -6  15   11.92   20.57
   2  -6  16   51.62   36.46
   2  -6  16  -12.03   20.74
   2  -6  17  -58.24   38.64
  -2  -5  19  116.50   54.85
  -2  -5  18   64.72   43.19
  -2  -5  17   90.60   38.47
   2  -5 -17   36.56   24.98
  -2  -5  16   33.60   23.00
   2  -5 -16   42.76   29.70
  -2  -5  15  138.44   47.47
  -2  -5  15  127.24   40.09
   2  -5 -15  129.51   46.41
  -2  -5  14  115.92   38.84
  -2  -5  14   89.04   30.29
   2  -5 -14  167.32   51.42
  -2  -5  13  203.88   52.28
  -2  -5  13  199.68   48.83
   2  -5 -13  223.36   57.43
  -2  -5  12   94.79   33.36
   2  -5 -12   79.50   32.38
  -2  -5  12   76.28   26.08
   2  -5 -12  101.00   27.39
  -2  -5  11   25.75   20.67
   2  -5 -11   15.58   26.50
  -2  -5  11    6.56   14.40
   2  -5 -11   19.01    9.23
  -2  -5  10  158.05   38.84
  -2  -5  10  167.88   38.79
   2  -5 -10  215.06   50.65
   2  -5 -10  180.01   31.94
  -2  -5   9   60.55   24.60
   2  -5  -9   53.23   16.44
  -2  -5   9   82.71   27.50
   2  -5  -9   47.90   29.23
  -2  -5   8   45.80   22.81
   2  -5  -8   24.47   11.49
   2  -5  -8   19.22   14.91
  -2  -5   8   28.72   13.63
  -2  -5   8   53.82   24.60
  -2  -5   7  108.08   24.92
   2  -5  -7  177.40   38.46
   2  -5  -7  121.80   18.76
   2  -5  -7  153.77   39.19
  -2  -5   7  161.48   35.48
  -2  -5   7  156.65   34.80
   2  -5  -6  441.51   56.79
   2  -5  -6  254.69   19.58
   2  -5  -6  469.06   66.55
  -2  -5   6  413.46   55.26
  -2  -5   6  378.06   52.10
   2  -5  -5   86.49   23.97
  -2  -5   5   63.44   24.30
   2  -5  -5   46.37   25.48
  -2  -5   5   26.70   14.57
   2  -5  -4  234.42   34.49
   2  -5  -4  236.42   46.14
  -2  -5   4  230.65   39.84
   2  -5  -4  265.46   45.75
   2  -5  -3  442.67   58.45
   2  -5  -3  424.78   57.88
  -2  -5   3  378.02   52.11
   2  -5  -3  321.75   37.49
  -2  -5   2  428.20   54.79
   2  -5  -2  407.30   58.88
   2  -5  -2  479.08   60.56
   2  -5  -2  390.81   37.00
  -2  -5   1 1552.18  105.10
   2  -5  -1 1574.17  102.98
   2  -5  -1 1639.07  110.57
   2  -5  -1 1493.31   62.18
   2  -5   0  874.28   74.07
  -2  -5   0  827.39   77.47
   2  -5   0  860.99   81.08
   2  -5   0  766.40   37.21
   2  -5   1 2100.07  126.35
   2  -5   1 2139.57  110.26
   2  -5   2  664.70   34.12
  -2  -5  -2  646.93   49.27
   2  -5   2  761.84   77.13
   2  -5   2  748.01   63.35
   2  -5   3  765.04   44.74
  -2  -5  -3  772.60   54.18
   2  -5   3  814.26   63.49
   2  -5   3  817.21   83.80
   2  -5   3  862.64   83.15
   2  -5   4  184.02   25.14
  -2  -5  -4  229.82   38.77
  -2  -5  -4  206.17   29.53
   2  -5   4  234.49   31.72
   2  -5   4  216.61   45.55
   2  -5   4  228.93   44.14
   2  -5   5  184.08   27.90
  -2  -5  -5  276.70   47.61
   2  -5   5  248.30   50.93
  -2  -5  -5  191.56   29.34
  -2  -5  -6  343.80   56.20
   2  -5   6  273.04   39.09
   2  -5   6  418.15   64.74
  -2  -5  -6  315.60   42.07
   2  -5   7  251.24   43.01
  -2  -5  -7  185.56   34.17
   2  -5   8  358.08   54.53
  -2  -5  -8  350.95   51.36
   2  -5   9  443.56   64.41
  -2  -5  -9  491.64   62.80
   2  -5  10  137.10   40.25
  -2  -5 -10  135.35   33.35
   2  -5  11   74.41   29.69
   2  -5  12   10.70   18.96
   2  -5  13   26.95   18.31
   2  -5  14   56.73   41.52
   2  -5  15  -17.44   23.91
   2  -5  16  -16.79   23.89
   2  -5  17   57.80   42.01
  -2  -4  19   18.66   21.08
  -2  -4  18  479.60  102.14
  -2  -4  17  100.98   47.78
  -2  -4  16   25.55   19.83
   2  -4 -16   18.53   20.70
  -2  -4  15   11.54   19.03
   2  -4 -15   10.87   19.54
  -2  -4  14   12.45   18.79
   2  -4 -14   13.60   14.27
  -2  -4  13   13.54   18.13
   2  -4 -13    6.73   23.63
  -2  -4  12    5.45   23.03
   2  -4 -12   56.58   29.01
   2  -4 -12   39.93   18.03
  -2  -4  11   -4.39   19.49
   2  -4 -11   37.62   21.56
  -2  -4  11   57.51   29.06
   2  -4 -11   39.62   19.06
  -2  -4  10    7.31   18.32
  -2  -4  10   34.85   23.91
   2  -4 -10   23.64   16.94
  -2  -4   9   17.46   17.25
  -2  -4   9   63.60   21.41
   2  -4  -9   48.03   24.58
  -2  -4   9   63.37   28.33
   2  -4  -8   29.38   18.85
  -2  -4   8   19.25   13.30
   2  -4  -8   15.93   13.98
  -2  -4   8   34.24   17.21
  -2  -4   8   43.04   21.31
  -2  -4   8   41.44   24.49
   2  -4  -7 1073.50   93.75
  -2  -4   7  936.37   74.96
   2  -4  -7 1118.06  100.13
  -2  -4   7 1000.93   95.71
  -2  -4   7  953.78   76.43
  -2  -4   7  925.03   77.92
  -2  -4   6   29.98   13.31
   2  -4  -6   66.19   21.55
  -2  -4   6    5.96   12.74
  -2  -4   6   40.27   19.91
  -2  -4   6   28.46   18.82
   2  -4  -5  153.72   31.75
   2  -4  -5  163.75   17.98
  -2  -4   5  150.97   29.67
  -2  -4   5  171.19   37.71
  -2  -4   5  115.08   26.55
   2  -4  -5  170.59   38.45
   2  -4  -4  665.48   64.66
   2  -4  -4  735.98   72.92
  -2  -4   4  612.66   56.32
  -2  -4   4  608.50   67.55
  -2  -4   4  614.67   54.48
   2  -4  -4  669.97   59.51
  -2  -4   3  866.77   68.55
   2  -4  -3  880.21   73.14
   2  -4  -3 1045.91   82.76
  -2  -4   3  825.05   74.62
   2  -4  -3  890.23   62.73
   2  -4  -2   65.43   17.13
   2  -4  -2   51.20   20.26
  -2  -4   2   90.16   24.00
  -2  -4   2   85.21   25.26
   2  -4  -2   68.77   21.52
   2  -4  -1   71.55   14.73
   2  -4  -1   79.64   24.88
  -2  -4   1   79.10   22.85
   2  -4  -1   97.08   27.27
   2  -4   0   58.55   11.30
   2  -4   0   57.72   21.72
   2  -4   0   70.83   21.78
  -2  -4  -1  872.15   56.81
   2  -4   1 1081.56   70.55
   2  -4   1 1116.74   84.49
   2  -4   2  306.68   26.09
  -2  -4  -2  344.99   35.50
   2  -4   2  364.39   49.63
   2  -4   2  363.52   38.53
   2  -4   2  354.80   47.53
   2  -4   3 1141.70   58.53
  -2  -4  -3 1233.75   67.77
   2  -4   3 1281.33   67.06
   2  -4   3 1235.43   93.71
   2  -4   3 1259.76   93.22
   2  -4   4 1839.01   85.94
  -2  -4  -4 1892.20  110.81
  -2  -4  -4 1820.26   87.84
   2  -4   4 1930.71   75.35
   2  -4   4 1863.34  117.95
   2  -4   5  708.56   59.96
  -2  -4  -5  695.95   59.12
  -2  -4  -5  865.07   81.39
   2  -4   5  821.17   81.63
   2  -4   6   65.09   20.09
  -2  -4  -6   38.69   16.25
  -2  -4  -6   79.07   23.35
   2  -4   7  188.36   37.21
  -2  -4  -7  172.79   33.51
   2  -4   8   12.47   14.34
  -2  -4  -8   44.64   20.61
   2  -4   9   96.69   31.54
  -2  -4  -9  107.71   29.90
   2  -4  10   24.40   20.95
   2  -4  11  156.16   39.45
   2  -4  12    1.30   15.95
   2  -4  13   56.87   28.88
   2  -4  14   31.49   23.51
   2  -4  15  -21.80   25.05
   2  -4  16   16.21   32.79
   2  -4  17  -38.72   32.88
  -2  -3  19   17.58   30.39
  -2  -3  18  239.76   74.00
  -2  -3  17  215.22   68.29
  -2  -3  16  132.10   50.61
   2  -3 -16   60.05   30.48
  -2  -3  15  117.84   45.74
   2  -3 -15  144.80   46.97
  -2  -3  14  143.83   46.77
   2  -3 -14  114.83   35.75
  -2  -3  13  360.25   68.45
   2  -3 -13  333.54   58.77
  -2  -3  12   77.17   25.73
   2  -3 -12  122.31   36.51
  -2  -3  11  287.13   55.95
   2  -3 -11  244.24   49.61
  -2  -3  10   62.98   28.16
   2  -3 -10   76.29   26.32
  -2  -3  10   76.86   29.72
  -2  -3   9   42.67   18.24
   2  -3  -9   56.89   26.22
  -2  -3   9   92.90   30.26
  -2  -3   8   47.00   18.35
   2  -3  -8   18.92   16.89
  -2  -3   8   65.22   25.06
   2  -3  -8   73.60   28.27
  -2  -3   7  239.55   40.15
   2  -3  -7  222.26   42.83
  -2  -3   7  284.33   39.13
   2  -3  -7  254.26   44.60
  -2  -3   7  248.02   45.46
   2  -3  -6  478.68   57.96
  -2  -3   6  410.31   43.31
   2  -3  -6  460.63   57.14
  -2  -3   6  386.75   45.78
  -2  -3   6  492.41   58.64
  -2  -3   5  655.92   51.15
   2  -3  -5  727.12   67.18
   2  -3  -5  690.24   65.77
  -2  -3   5  594.38   51.35
  -2  -3   5  645.93   64.98
  -2  -3   5  688.99   55.16
   2  -3  -4  107.54   25.61
   2  -3  -4   70.74   11.35
  -2  -3   4  105.79   21.16
   2  -3  -4   75.39   21.10
  -2  -3   4   93.17   19.37
  -2  -3   4  116.78   25.41
   2  -3  -4   42.33   16.56
  -2  -3   3  721.80   52.70
   2  -3  -3  820.27   68.56
   2  -3  -3  819.06   61.45
  -2  -3   3  770.25   64.40
  -2  -3   3  771.50   48.86
   2  -3  -3  741.14   55.47
   2  -3  -2  749.71   29.47
   2  -3  -2  843.42   64.27
  -2  -3   2  719.64   52.09
   2  -3  -2  795.69   60.87
  -2  -3   2  736.62   60.41
   2  -3  -2  748.52   48.56
   2  -3  -1  419.82   28.59
   2  -3  -1  481.92   50.56
   2  -3  -1  403.33   42.22
  -2  -3   1  432.50   44.25
  -2  -3   1  409.75   42.38
   2  -3  -1  392.12   30.77
  -2  -3   0  138.93   20.89
   2  -3   0  188.79   35.20
  -2  -3   0  153.71   25.01
   2  -3   0  178.04   27.55
  -2  -3  -1  630.27   44.63
   2  -3   1  653.77   47.82
   2  -3   1  732.10   61.67
   2  -3   1  668.23   57.45
   2  -3   2 1115.12   53.84
  -2  -3  -2 1111.00   60.81
   2  -3   2 1136.65   58.51
   2  -3   2 1214.52   80.56
  -2  -3  -3 1956.66  100.92
   2  -3   3 1869.46   79.44
  -2  -3  -3 1850.47   83.96
   2  -3   3 1887.56   66.92
   2  -3   3 1894.11  105.01
  -2  -3  -4  588.01   51.06
   2  -3   4  603.32   52.33
  -2  -3  -4  612.54   61.30
   2  -3   4  524.14   29.47
   2  -3   4  624.55   64.92
  -2  -3  -5  601.67   66.86
  -2  -3  -5  551.30   53.74
   2  -3   5  518.84   53.55
   2  -3   5  549.87   63.25
  -2  -3  -6  513.90   65.72
  -2  -3  -6  449.45   53.76
   2  -3   6  446.80   54.43
   2  -3   6  431.75   59.71
   2  -3   7  495.43   60.61
  -2  -3  -7  483.60   58.97
  -2  -3  -8  519.43   65.81
   2  -3   8  484.56   64.02
   2  -3   9    0.30   17.36
  -2  -3  -9   30.21   18.95
   2  -3  10   -2.91   15.55
   2  -3  11  275.89   62.69
   2  -3  12   52.62   22.84
   2  -3  13  -17.19   19.38
   2  -3  14  138.84   51.61
   2  -3  15   19.00   27.06
   2  -3  16   64.51   37.47
   2  -3  17   86.54   45.88
  -2  -2  19   11.97   21.85
  -2  -2  18  -34.21   31.02
  -2  -2  17  150.87   52.80
  -2  -2  16   18.40   20.26
   2  -2 -16   21.87   14.29
  -2  -2  15  153.89   50.82
   2  -2 -15   99.66   33.45
  -2  -2  14   91.73   39.56
   2  -2 -14   85.69   28.64
  -2  -2  13  390.07   70.49
   2  -2 -13  405.95   62.12
  -2  -2  12   71.16   29.80
   2  -2 -12   45.85   24.84
  -2  -2  12   31.52   16.24
  -2  -2  11  127.45   34.68
   2  -2 -11  186.09   41.45
  -2  -2  11  102.02   29.46
  -2  -2  10  134.46   38.92
   2  -2 -10  157.48   34.27
  -2  -2  10  122.55   34.21
  -2  -2   9  151.36   37.54
  -2  -2   9  178.59   36.13
   2  -2  -9  209.14   38.77
   2  -2  -8   26.02   20.45
  -2  -2   8   28.47   12.23
  -2  -2   8   44.37   19.81
   2  -2  -8   16.72   10.65
   2  -2  -7   -4.68   10.87
  -2  -2   7    1.91   11.59
   2  -2  -7   20.63   16.87
  -2  -2   7   10.39    8.98
   2  -2  -6  752.62   65.45
   2  -2  -6  795.73   73.85
  -2  -2   6  648.27   63.47
  -2  -2   6  778.94   67.55
  -2  -2   5  175.56   29.80
   2  -2  -5  180.33   32.28
  -2  -2   5  186.12   23.53
  -2  -2   5  197.98   34.72
   2  -2  -5  249.86   39.98
   2  -2  -4  166.59   29.81
  -2  -2   4  150.37   25.28
  -2  -2   4  139.05   18.74
  -2  -2   4  191.01   31.99
   2  -2  -4  181.78   32.47
   2  -2  -3  514.42   30.15
   2  -2  -3  554.10   42.67
   2  -2  -3  543.88   51.24
  -2  -2   3  495.06   33.36
  -2  -2   3  504.13   34.37
   2  -2  -3  512.97   44.39
  -2  -2   3  529.61   48.45
   2  -2  -2  158.54   21.90
   2  -2  -2  167.74   15.37
  -2  -2   2  179.27   21.83
   2  -2  -2  205.24   26.58
  -2  -2   2  198.72   29.56
   2  -2  -2  218.14   33.14
  -2  -2   2  159.44   16.58
   2  -2  -1 7856.94  117.95
  -2  -2   1 7548.40  156.05
   2  -2  -1 8185.76  164.64
   2  -2  -1 8071.68  162.00
  -2  -2   1 7783.17  161.94
   2  -2   0  851.62   47.07
  -2  -2   0  748.44   45.84
   2  -2   0  969.84   58.56
  -2  -2   0  863.04   50.10
  -2  -2  -1  744.42   46.56
   2  -2   1  760.42   52.06
   2  -2   1  727.43   54.63
  -2  -2  -1  774.95   42.22
  -2  -2  -2  938.31   56.53
   2  -2   2  999.66   54.18
   2  -2   2  997.33   66.23
  -2  -2  -2  982.06   41.96
  -2  -2  -3  497.43   45.07
   2  -2   3  473.20   42.92
  -2  -2  -3  501.08   50.74
   2  -2   3  476.29   27.05
   2  -2   3  501.90   51.64
  -2  -2  -4 1643.26   98.56
   2  -2   4 1558.83   85.83
  -2  -2  -4 1584.64   86.90
   2  -2   5  327.52   42.94
  -2  -2  -5  354.22   44.53
  -2  -2  -5  419.43   54.39
   2  -2   6   96.65   26.95
  -2  -2  -6  131.01   34.89
  -2  -2  -6  103.27   25.69
  -2  -2  -7 2224.24  140.93
   2  -2   7 2128.27  130.42
  -2  -2  -7 2150.94  125.42
   2  -2   8  574.42   72.38
  -2  -2  -8  506.95   65.07
   2  -2   9  160.21   39.43
   2  -2  10  310.41   59.46
   2  -2  11    7.29   16.26
   2  -2  12  127.27   40.82
   2  -2  13   12.21   19.25
   2  -2  14  -57.06   35.19
   2  -2  15   11.73   19.15
   2  -2  16   89.53   50.38
   2  -2  17   55.28   33.35
  -2  -1  19   22.14   27.52
  -2  -1  18   21.82   25.91
  -2  -1  17   49.93   39.52
  -2  -1  16  -16.02   54.20
  -2  -1  15  276.88   66.50
   2  -1 -15  273.78   49.71
  -2  -1  14  102.39   41.38
   2  -1 -14   83.09   27.88
  -2  -1  13  112.84   38.40
   2  -1 -13  106.70   30.08
  -2  -1  13  103.48   31.13
  -2  -1  12  214.23   62.41
   2  -1 -12  211.44   36.29
  -2  -1  12  212.37   38.94
   2  -1 -11   27.17   17.22
  -2  -1  11   24.69    9.46
  -2  -1  10   14.21   18.95
  -2  -1  10   12.96   11.54
   2  -1 -10    9.70   10.45
   2  -1  -9  862.95   90.74
   2  -1  -9  865.55   72.96
  -2  -1   9  869.60   73.86
  -2  -1   9  863.83   93.31
   2  -1  -8 1898.12  107.97
  -2  -1   8 1884.28  140.93
  -2  -1   8 1889.14  116.16
   2  -1  -8 1886.22  127.32
  -2  -1   7   62.79   24.63
   2  -1  -7   77.89   26.26
   2  -1  -7   55.21   20.19
  -2  -1   7  114.97   27.07
   2  -1  -6 2193.50  103.03
   2  -1  -6 2260.66  121.83
  -2  -1   6 2119.94  112.38
  -2  -1   6 2167.56  104.80
  -2  -1   5  415.14   45.55
   2  -1  -5  431.97   50.54
  -2  -1   5  418.12   43.47
  -2  -1   4 3358.99  115.15
   2  -1  -4 3262.58  121.48
   2  -1  -3 2451.43   67.77
   2  -1  -3 2473.12   93.34
  -2  -1   3 2381.96   86.06
   2  -1  -2 5447.27  100.29
   2  -1  -2 5384.44   97.01
   2  -1  -2 5293.47  120.34
  -2  -1   1 2132.24   74.10
   2  -1  -1 2347.83   65.74
   2  -1  -1 2333.78   67.87
  -2  -1   0  550.28   37.59
   2  -1   0  566.69   36.97
   2  -1   0  539.67   36.26
  -2  -1  -1  574.98   41.09
   2  -1   1  597.62   43.33
   2  -1   1  575.52   42.18
   2  -1   2 1096.24   59.72
  -2  -1  -2 1136.58   63.24
   2  -1   2 1177.05   69.61
  -2  -1  -3    4.20   10.27
   2  -1   3   23.22   14.48
  -2  -1  -3   13.58    9.81
  -2  -1  -4  612.94   57.61
  -2  -1  -4  595.10   54.06
   2  -1   4  561.27   52.93
  -2  -1  -5 1501.43   94.14
  -2  -1  -5 1554.08  100.45
   2  -1   5 1590.85   98.40
   2  -1   5 1278.95   39.11
   2  -1   6  101.95   31.61
  -2  -1  -6   93.50   28.72
   2  -1   6   60.37    8.40
  -2  -1  -6   96.69   25.61
   2  -1   7   55.22   24.74
  -2  -1  -7   71.24   29.57
  -2  -1  -7   40.25   17.38
  -2  -1  -8  613.27   74.47
   2  -1   8  639.83   77.06
   2  -1   9  133.04   36.80
   2  -1  10  440.84   72.31
   2  -1  11   88.15   29.07
   2  -1  12   66.97   39.32
   2  -1  13  163.36   52.23
   2  -1  14   36.18   20.54
   2  -1  15  -21.30   25.91
   2  -1  16   33.80   31.43
   2  -1  17    2.21   27.54
  -2   0  18   88.19   51.10
  -2   0  17  -73.70   42.45
  -2   0  16   33.82   16.51
  -2   0  15   26.70   24.18
   2   0 -15   30.44   14.65
  -2   0  14  116.64   51.90
   2   0 -14  115.39   26.14
  -2   0  13    4.26   20.10
   2   0 -13    4.77   14.83
  -2   0  13    4.49   12.82
  -2   0  12   14.43   23.31
   2   0 -12   13.89   18.26
  -2   0  12   14.68   10.67
  -2   0  11  365.67   67.67
   2   0 -11  358.18   45.82
  -2   0  11  360.46   48.56
  -2   0  10   63.68   27.76
  -2   0  10   54.61   22.64
   2   0 -10   34.38   15.28
   2   0  -9  206.31   41.20
  -2   0   9  208.72   50.77
  -2   0   9  210.16   34.14
   2   0  -9  206.59   32.09
  -2   0   8   16.72   21.06
   2   0  -8    3.82    8.73
  -2   0   8   -3.45   12.44
   2   0  -8   14.77   17.56
   2   0  -7 7168.67  187.14
  -2   0   7 7167.86  182.20
   2   0  -6 1945.92  113.46
  -2   0   6 1859.92  106.33
  -2   0   5   29.99   15.09
   2   0  -5   19.57   13.06
  -2   0   4 7420.48  178.50
   2   0  -4 7498.67  176.79
  -2   0   3  176.45   26.03
   2   0  -3  134.98   23.16
  -2   0   2 8099.51  141.79
   2   0  -2 8110.54  141.50
   2   0  -2 8134.62  144.57
   2   0  -1 1616.30   58.87
   2   0   0 9999.00  152.74
   2   0   1 4407.90  113.47
  -2   0  -1 4235.59  112.16
   2   0   2 1239.95   68.14
  -2   0  -2 1187.58   66.21
   2   0   2 1223.65   65.50
  -2   0  -3  540.40   48.51
   2   0   3  558.15   49.50
   2   0   3  563.99   49.39
  -2   0  -3  497.65   48.50
  -2   0  -4    6.84   11.44
   2   0   4    8.16   13.02
  -2   0  -4    0.67    8.59
   2   0   5    2.92   11.07
  -2   0  -5   -0.38    9.39
  -2   0  -5    6.88   12.78
   2   0   5    8.68    6.46
  -2   0  -5    3.88    6.33
  -2   0  -6  517.45   62.38
   2   0   6  437.58   59.72
  -2   0  -6  486.61   59.43
   2   0   6  440.33   35.25
  -2   0  -6  444.42   33.17
  -2   0  -7  204.32   41.82
   2   0   7  187.42   39.82
  -2   0  -7  220.02   43.24
   2   0   7  169.87   23.11
  -2   0  -8  184.30   41.84
   2   0   8  243.63   49.48
   2   0   8  173.14   23.81
   2   0   9  593.13   80.84
   2   0  10  166.42   47.62
   2   0  11  440.22   78.64
   2   0  12   62.23   35.13
   2   0  13   -7.28   23.28
   2   0  14   34.32   26.83
   2   0  15  175.64   62.29
   2   0  16  -25.01   29.30
   2   0  17  220.94   82.82
  -2   1  18   21.64   25.53
  -2   1  17   21.71   33.53
  -2   1  16    9.89   22.97
  -2   1  15  260.94   69.29
  -2   1  14  102.32   38.77
   2   1 -14   66.79   19.28
  -2   1  13  132.04   47.70
   2   1 -13   65.67   18.18
  -2   1  13   64.36   22.98
  -2   1  12  158.95   31.90
   2   1 -12  154.30   27.91
  -2   1  11   42.73   21.33
   2   1 -11   12.95    8.36
  -2   1  11   45.89   18.81
  -2   1  10    4.25   19.89
   2   1 -10   11.15    8.88
   2   1  -9  887.77   88.76
  -2   1   9  922.66   94.56
  -2   1   8 2343.21  145.15
   2   1  -8 2104.66  129.28
  -2   1   7   77.39   26.09
   2   1  -7   34.93   16.97
  -2   1   6 2450.49  124.38
   2   1  -6 2183.24  116.69
  -2   1   5  377.62   44.58
   2   1  -5  440.09   47.44
  -2   1   4 3338.86   88.50
   2   1  -4 3235.81  114.93
  -2   1   4 3623.64  126.41
  -2   1   3 2407.05   67.17
   2   1  -3 2370.40   86.99
  -2   1   3 2601.56   94.38
   2   1  -2 5231.86  126.84
  -2   1   2 5268.22  101.04
  -2   1   2 5296.18   96.70
  -2   1   1 2224.55   65.17
   2   1  -1 2269.42   76.43
   2   1   0  560.27   37.88
  -2   1   0  572.79   37.58
  -2   1   0  625.22   38.54
   2   1   1  533.46   39.38
  -2   1  -1  565.64   42.49
   2   1   2 1177.51   68.32
  -2   1  -2 1025.51   64.94
   2   1   2 1207.60   64.64
   2   1   3   48.21   19.31
  -2   1  -3   21.22   14.27
   2   1   3    8.86   10.50
  -2   1  -4  578.55   53.44
  -2   1  -4  489.47   52.10
   2   1   4  600.84   57.63
   2   1   4  568.07   56.71
   2   1   4  558.86   45.59
  -2   1  -5 1637.35   98.17
   2   1   5 1593.26  104.86
  -2   1  -5 1500.45  101.42
   2   1   5 1448.94   75.68
   2   1   6  113.52   32.16
  -2   1  -6   95.45   28.24
  -2   1  -6   92.86   28.40
   2   1   6   72.60   17.87
  -2   1  -6   63.27   17.43
  -2   1  -7   30.96   18.53
   2   1   7   32.00   15.57
  -2   1  -7   46.29   21.48
  -2   1  -7   24.57   12.03
   2   1   7   49.47   16.15
  -2   1  -8  596.74   72.62
   2   1   8  620.71   80.34
   2   1   8  533.61   51.24
  -2   1  -8  577.10   51.06
   2   1   9  134.52   40.10
   2   1   9  135.56   26.42
   2   1  10  382.46   69.45
   2   1  10  339.85   45.27
   2   1  11   93.48   35.66
   2   1  12   73.39   34.78
   2   1  13  229.13   63.94
   2   1  14   60.43   34.45
   2   1  15   25.93   18.42
   2   1  16   56.47   43.43
   2   1  17   78.18   53.00
  -2   2  18  -60.12   40.75
  -2   2  17   53.61   42.43
  -2   2  16   20.43   24.85
  -2   2  15  126.92   45.47
  -2   2  14  124.18   48.68
   2   2 -14   84.55   18.28
  -2   2  13  348.92   71.64
   2   2 -13  327.98   35.90
  -2   2  13  330.96   46.62
  -2   2  12   24.66   17.85
   2   2 -12    9.27    8.13
  -2   2  12   44.64   19.76
  -2   2  11  178.15   50.00
   2   2 -11  102.12   21.28
  -2   2  10  125.60   35.45
   2   2  -9  123.95   33.23
  -2   2   9  239.00   47.84
   2   2  -8    6.28   12.98
  -2   2   8   25.04   15.46
  -2   2   7   24.51   22.08
   2   2  -7   -5.36   16.91
  -2   2   6  771.50   59.96
   2   2  -6  698.06   63.92
  -2   2   6  858.31   74.82
  -2   2   5  225.01   34.35
   2   2  -5  154.77   27.59
  -2   2   5  187.14   28.31
  -2   2   4  175.14   30.57
   2   2  -4  183.73   28.04
  -2   2   4  171.84   25.04
   2   2  -3  460.26   32.67
  -2   2   3  546.18   42.39
  -2   2   3  523.65   44.41
   2   2  -3  494.82   38.85
  -2   2   2  189.75   23.70
  -2   2   2  183.35   17.88
   2   2  -2  162.38   20.83
  -2   2   2  140.71   19.61
   2   2  -2  163.58   18.26
   2   2  -2  191.91   29.90
  -2   2   1 7451.96  117.96
   2   2  -1 7672.87  152.66
   2   2  -1 7608.48  146.19
  -2   2   1 7934.16  158.26
   2   2  -1 8252.86  163.42
   2   2   0  773.08   46.48
  -2   2   0  752.85   44.46
   2   2   0  860.26   49.61
  -2   2   0  877.48   55.06
   2   2   1  760.11   47.28
  -2   2  -1  747.87   50.58
  -2   2  -1  823.06   56.73
   2   2   2 1064.10   59.52
  -2   2  -2  969.57   66.42
   2   2   2  931.50   62.66
  -2   2  -3  465.19   50.18
   2   2   3  516.71   52.04
   2   2   3  578.96   48.07
   2   2   3  455.77   46.86
   2   2   4 1655.37   99.85
  -2   2  -4 1501.72   98.27
   2   2   4 1561.74   87.84
   2   2   4 1564.71   87.71
  -2   2  -5  369.86   45.90
   2   2   5  404.24   53.28
  -2   2  -5  348.87   50.12
   2   2   5  371.47   44.62
   2   2   6  114.32   31.98
  -2   2  -6  108.02   26.81
  -2   2  -6  113.48   34.15
   2   2   6   62.50   18.12
  -2   2  -6  110.71   25.17
  -2   2  -7 2155.74  127.90
   2   2   7 2164.35  143.28
  -2   2  -7 2001.31  138.02
   2   2   7 2005.07  108.37
  -2   2  -7 2147.66  109.60
   2   2   8  568.39   77.63
  -2   2  -8  557.25   70.33
   2   2   8  529.01   58.02
  -2   2  -8  581.18   59.51
   2   2   9  166.85   44.91
   2   2   9  160.75   33.33
  -2   2  -9  153.02   32.98
   2   2  10  353.80   68.65
   2   2  10  353.78   49.89
  -2   2 -10  438.55   54.92
   2   2  11    2.65   17.95
   2   2  11   42.05   19.95
   2   2  12  196.01   53.47
   2   2  13  -20.08   24.52
   2   2  14   -2.54   27.52
   2   2  15    3.87   25.29
   2   2  16   42.52   40.96
  -2   3  18  162.59   62.14
  -2   3  17  220.46   76.28
  -2   3  16  129.79   58.70
  -2   3  15  156.56   58.68
  -2   3  14  175.62   54.32
  -2   3  13  322.91   72.52
   2   3 -13  219.09   24.57
  -2   3  13  248.33   40.34
  -2   3  12  150.74   51.99
   2   3 -12   76.36   16.08
  -2   3  11  219.19   51.86
   2   3 -10   87.71   29.65
  -2   3  10   38.29   25.90
  -2   3   9   13.63   19.25
   2   3  -9   27.40   15.03
   2   3  -8    1.51   14.22
  -2   3   8   52.98   26.72
  -2   3   8   52.48   22.27
  -2   3   7  203.82   42.55
   2   3  -7  219.38   38.65
  -2   3   7  244.73   41.02
  -2   3   6  454.68   51.87
   2   3  -6  402.30   48.79
  -2   3   6  427.60   55.56
   2   3  -6  412.05   53.74
  -2   3   5  742.79   64.22
   2   3  -5  731.19   69.91
   2   3  -5  632.72   55.59
  -2   3   5  736.60   66.48
   2   3  -4  101.90   20.18
  -2   3   4   59.82   18.26
  -2   3   4  129.79   26.98
   2   3  -4   95.32   19.05
   2   3  -4   96.08   26.22
  -2   3   4  106.27   27.64
   2   3  -3  741.65   51.59
  -2   3   3  798.31   65.48
  -2   3   3  881.57   64.13
   2   3  -3  788.02   49.42
   2   3  -3  751.49   46.92
   2   3  -3  906.93   71.09
  -2   3   3  848.32   58.41
  -2   3   2  755.76   30.00
   2   3  -2  760.39   52.94
  -2   3   2  762.51   59.23
  -2   3   2  792.31   62.29
   2   3  -2  699.47   45.23
   2   3  -2  809.36   65.14
  -2   3   2  805.15   49.77
  -2   3   1  419.52   28.99
   2   3  -1  414.20   39.91
  -2   3   1  381.66   43.63
  -2   3   1  397.16   42.99
   2   3  -1  427.26   42.89
   2   3  -1  460.45   45.93
  -2   3   0  124.60   20.28
   2   3   0  154.19   22.54
   2   3   0  145.19   27.23
  -2   3   0  203.43   34.40
   2   3   0  191.61   30.14
  -2   3   0  127.70   24.91
   2   3   1  685.70   47.40
  -2   3  -1  640.80   49.43
   2   3   1  686.33   48.95
  -2   3  -1  705.63   59.60
   2   3   1  668.22   48.37
   2   3   2 1178.55   63.51
  -2   3  -2 1183.93   75.99
   2   3   2 1251.37   74.06
   2   3   2 1155.43   79.42
  -2   3  -2 1190.88   79.55
   2   3   2 1214.46   59.41
  -2   3  -3 1856.52  103.46
   2   3   3 2001.63  104.12
   2   3   3 1969.71   88.04
   2   3   3 1929.68  105.31
   2   3   3 1881.04   66.84
   2   3   4  585.52   53.36
   2   3   4  594.31   61.66
  -2   3  -4  675.51   68.63
   2   3   4  628.63   64.42
   2   3   4  554.64   30.93
   2   3   5  590.87   57.58
   2   3   5  554.63   63.31
  -2   3  -5  490.90   63.62
   2   3   5  615.43   62.66
  -2   3  -6  441.16   53.58
   2   3   6  479.69   65.63
  -2   3  -6  505.49   68.08
   2   3   6  428.01   54.71
  -2   3  -6  455.08   55.68
  -2   3  -7  486.81   61.05
   2   3   7  474.89   68.48
   2   3   7  570.30   64.58
  -2   3  -7  503.77   60.95
  -2   3  -8  494.97   64.83
   2   3   8  406.98   67.18
   2   3   8  406.32   57.05
  -2   3  -8  510.49   62.29
   2   3   9    4.27   26.75
  -2   3  -9   58.59   20.92
   2   3   9   30.82   18.35
   2   3  10   -2.54   23.83
   2   3  10   18.59   15.40
  -2   3 -10    8.52   13.73
   2   3  11  329.17   69.68
  -2   3 -11  369.11   57.23
   2   3  11  299.87   51.13
   2   3  12   37.65   22.05
   2   3  13  -10.28   30.00
   2   3  14   80.16   41.40
   2   3  15   33.03   30.36
   2   3  16   13.57   31.93
  -2   4  17  176.58   69.74
  -2   4  16   71.48   49.84
  -2   4  15    2.46   34.33
  -2   4  14   35.59   33.58
  -2   4  13   -9.75   27.70
   2   4 -13    7.46    3.97
  -2   4  12   35.26   21.03
  -2   4  11   22.10   25.56
   2   4 -10    5.12   15.82
  -2   4  10    6.94   21.27
  -2   4  10   16.88   15.37
   2   4  -9   10.50   11.15
  -2   4   9   43.50   26.31
  -2   4   9   28.45   20.01
  -2   4   8    1.21   22.36
   2   4  -8   44.51   18.33
  -2   4   8   28.69   16.27
   2   4  -8   74.18   31.26
  -2   4   7 1157.56   99.55
  -2   4   7 1137.38   94.65
   2   4  -7  819.07   69.76
  -2   4   7 1147.04   99.70
   2   4  -7 1038.88   96.83
   2   4  -6   51.40   18.03
  -2   4   6   59.10   25.12
  -2   4   6   53.74   20.14
   2   4  -6   44.09   23.39
  -2   4   6  109.11   31.34
   2   4  -5  135.68   25.37
  -2   4   5  158.93   34.00
  -2   4   5  190.33   37.49
  -2   4   5  231.55   42.58
   2   4  -5  154.30   35.03
   2   4  -4  615.01   54.16
  -2   4   4  776.94   71.42
  -2   4   4  709.59   71.76
  -2   4   4  699.91   62.38
   2   4  -4  740.12   74.68
   2   4  -4  602.58   46.47
   2   4  -3  793.60   63.49
  -2   4   3  902.62   74.55
  -2   4   3  863.31   75.83
   2   4  -3  865.93   59.06
   2   4  -3  790.48   47.27
   2   4  -3  929.91   78.95
  -2   4   3  932.40   63.37
  -2   4   2   89.14   18.42
  -2   4   2   71.05    9.50
   2   4  -2   94.56   23.12
  -2   4   2   77.83   23.46
   2   4  -2   73.98   19.89
   2   4  -2   87.36   26.01
  -2   4   2   67.57   23.33
   2   4  -1   47.02   16.28
  -2   4   1   63.79   13.10
   2   4  -1   58.74   19.38
  -2   4   1   77.76   24.51
   2   4  -1   64.50   20.26
  -2   4   1   71.73   20.46
  -2   4   0   78.47   16.47
   2   4   0   74.09   17.11
  -2   4   0   74.37   23.55
   2   4   0   77.09   23.06
   2   4   0   53.56   19.44
  -2   4   0   51.88   17.74
   2   4   0   55.93   17.96
  -2   4  -1  870.98   61.43
   2   4   1  958.10   60.10
   2   4   1  969.31   57.79
   2   4   1  972.60   78.43
   2   4   1  988.29   79.67
  -2   4  -1  962.58   67.13
  -2   4  -1 1039.73   78.89
   2   4   1  957.74   66.52
  -2   4  -2  340.29   43.76
   2   4   2  351.47   40.67
   2   4   2  353.09   35.54
   2   4   2  385.43   52.57
   2   4   2  286.53   44.21
  -2   4  -2  358.40   39.52
  -2   4  -2  397.26   52.23
   2   4   2  368.17   39.84
   2   4   3 1283.98   70.73
   2   4   3 1252.37   83.50
   2   4   3 1260.98   95.97
  -2   4  -3 1282.60   93.91
   2   4   3 1212.15   66.34
   2   4   4 1790.95   89.23
   2   4   4 1982.65  116.41
   2   4   4 1813.74  115.88
   2   4   4 1693.00   72.63
   2   4   5  856.33   83.02
   2   4   5  718.74   62.30
   2   4   5  720.37   74.69
   2   4   5  675.19   41.39
   2   4   6   47.98   26.10
   2   4   6   56.74   24.78
  -2   4  -6   54.81   23.30
   2   4   7  199.56   45.21
  -2   4  -7  147.86   33.56
   2   4   7  180.44   40.49
  -2   4  -7  182.67   40.37
  -2   4  -8    5.12   15.50
   2   4   8   -6.26   14.62
  -2   4  -8   -0.89   14.96
   2   4   8    9.64   12.69
  -2   4  -9   49.76   13.75
   2   4   9   54.94   30.33
  -2   4  -9   91.52   31.01
   2   4  10   21.11   19.84
  -2   4 -10   48.94   26.93
   2   4  11  231.16   59.36
  -2   4 -11  252.82   55.75
   2   4  12    9.74   19.60
  -2   4 -12   15.79   15.79
   2   4  13   57.92   37.85
   2   4  14   70.19   30.23
   2   4  15    9.93   30.65
   2   4  16    5.88   41.93
  -2   5  17   90.76   50.14
  -2   5  16   88.33   50.94
  -2   5  15  133.01   55.15
  -2   5  14  197.17   60.25
  -2   5  13  260.74   66.34
  -2   5  12   98.68   42.59
   2   5 -12   41.14   11.62
  -2   5  11   10.68   22.96
   2   5 -10  180.15   43.47
  -2   5  10  214.68   56.30
  -2   5   9   74.12   36.08
   2   5  -9   31.99   17.89
   2   5  -9  114.14   37.93
  -2   5   8   28.26   20.27
   2   5  -8   11.01   12.02
  -2   5   8   36.09   20.77
   2   5  -8   46.49   31.40
  -2   5   7  175.99   43.52
   2   5  -7  151.11   28.38
  -2   5   7  157.83   38.70
   2   5  -7  171.40   45.58
  -2   5   6  368.65   56.29
  -2   5   6  471.77   64.01
  -2   5   6  478.62   67.99
   2   5  -6  408.82   45.65
   2   5  -6  491.74   70.83
  -2   5   5   66.29   21.65
   2   5  -5   69.19   17.51
   2   5  -5   82.12   25.53
  -2   5   5   76.94   25.95
   2   5  -5  102.45   32.92
  -2   5   5   86.20   28.77
  -2   5   4  273.57   40.74
  -2   5   4  259.53   45.51
   2   5  -4  263.09   42.36
   2   5  -4  245.79   41.59
   2   5  -4  236.16   28.21
   2   5  -4  282.50   54.99
  -2   5   4  282.46   48.82
  -2   5   3  409.92   55.94
  -2   5   3  395.51   57.83
   2   5  -3  381.65   50.28
   2   5  -3  333.58   43.21
  -2   5   3  354.86   40.25
   2   5  -3  333.62   29.26
   2   5  -3  433.59   59.73
  -2   5   2  379.20   22.23
   2   5  -2  348.32   49.05
  -2   5   2  407.92   55.11
  -2   5   2  394.91   54.22
   2   5  -2  431.14   53.98
  -2   5   2  337.05   33.80
   2   5  -2  444.81   58.55
   2   5  -2  382.64   44.83
  -2   5   1 1414.23   60.13
   2   5  -1 1634.29   88.54
   2   5  -1 1630.05  105.84
   2   5  -1 1549.92  104.34
  -2   5   1 1569.13  105.09
  -2   5   1 1667.22  110.71
   2   5  -1 1660.04  106.33
  -2   5   0  746.79   52.09
   2   5   0  830.00   52.15
   2   5   0  811.38   57.42
   2   5   0  885.14   80.04
  -2   5   0  824.50   73.48
  -2   5   0  797.60   77.09
   2   5   0  841.84   78.50
   2   5   0  810.31   71.22
  -2   5  -1 2061.50   99.07
   2   5   1 2064.27   91.49
   2   5   1 2129.53   88.97
  -2   5  -1 2135.79  126.03
   2   5   1 2195.01  130.99
   2   5   1 2240.92  130.74
  -2   5  -1 2054.13  110.94
   2   5   1 2083.09  110.25
  -2   5  -1 2178.24  125.76
  -2   5  -2  674.34   62.74
   2   5   2  709.30   59.14
   2   5   2  735.72   52.16
   2   5   2  727.85   77.45
   2   5   2  703.82   76.40
  -2   5  -2  721.03   62.54
  -2   5  -2  714.20   73.68
   2   5   2  733.46   64.38
   2   5   3  805.79   56.60
   2   5   3  747.63   68.08
   2   5   3  835.78   84.94
  -2   5  -3  767.84   61.84
   2   5   3  833.86   85.74
  -2   5  -3  838.10   81.75
   2   5   3  773.00   62.60
   2   5   4  177.53   36.86
   2   5   4  186.81   28.74
   2   5   4  186.14   41.59
   2   5   4  201.36   44.41
  -2   5  -4  184.07   39.13
   2   5   4  174.55   28.54
   2   5   5  196.15   40.59
   2   5   5  188.64   32.78
   2   5   5  188.94   44.38
   2   5   5  191.80   27.70
   2   5   6  431.54   61.66
   2   5   6  312.35   31.84
  -2   5  -6  428.34   65.74
   2   5   7  258.99   55.15
  -2   5  -7  243.87   48.63
   2   5   7  165.52   20.34
   2   5   8  316.36   62.50
  -2   5  -8  377.94   62.10
   2   5   9  489.33   78.51
  -2   5  -9  464.28   70.21
   2   5  10  176.10   47.44
  -2   5 -10  158.30   43.67
   2   5  11   64.72   31.22
  -2   5 -11  100.60   36.62
   2   5  12    0.77   29.02
  -2   5 -12   13.43   12.20
   2   5  13   16.62   23.33
  -2   5 -13   35.77   23.50
   2   5  14   47.24   49.13
   2   5  15   10.95   32.01
   2   5  16  -53.51   41.36
  -2   6  17    4.25   24.18
  -2   6  16   38.82   32.63
  -2   6  15   46.71   35.53
  -2   6  14   54.29   37.56
  -2   6  13  160.53   54.21
  -2   6  12   77.96   35.02
   2   6 -11   77.98   17.45
   2   6 -11  129.73   43.11
  -2   6  10   96.43   38.24
   2   6 -10  116.84   32.85
   2   6 -10   77.71   20.10
   2   6 -10  120.16   41.36
   2   6  -9  171.11   35.80
  -2   6   9  170.52   44.28
   2   6  -9  128.02   27.24
   2   6  -9  244.44   57.71
  -2   6   8   52.18   26.18
   2   6  -8   23.79   12.72
   2   6  -8   19.22   14.36
   2   6  -8   49.30   30.83
  -2   6   7  162.14   40.07
   2   6  -7  105.86   22.63
   2   6  -7  122.97   28.22
   2   6  -7  188.42   46.59
  -2   6   6    4.61   14.45
   2   6  -6    6.18    6.18
   2   6  -6   33.30   18.58
   2   6  -6   21.76   20.34
  -2   6   5   48.43   19.71
   2   6  -5   26.63   12.44
   2   6  -5   26.30   16.86
   2   6  -5   48.67   22.64
  -2   6   5   16.44   14.60
   2   6  -5   39.76   24.05
   2   6  -5   67.41   28.66
   2   6  -4   21.52   10.82
  -2   6   4   10.95   11.69
  -2   6   4   12.48   15.27
   2   6  -4   14.24   14.02
   2   6  -4   -8.94   16.24
  -2   6   4   27.44   16.97
   2   6  -4    7.01   15.51
   2   6  -4   25.71   24.26
   2   6  -3   50.16   12.04
  -2   6   3   81.71   18.75
  -2   6   3  125.67   34.11
   2   6  -3   80.46   26.02
   2   6  -3  116.12   29.93
   2   6  -3  104.28   26.16
  -2   6   3   89.10   29.74
   2   6  -3  136.40   39.21
  -2   6   2  277.41   20.01
   2   6  -2  311.40   45.93
   2   6  -2  299.41   50.12
  -2   6   2  338.75   55.87
  -2   6   2  299.29   52.08
   2   6  -2  302.00   50.50
   2   6  -2  297.60   52.45
   2   6  -2  273.73   41.32
   2   6  -1  733.14   44.06
  -2   6   1  729.69   45.52
   2   6  -1  768.02   64.59
  -2   6   1  797.69   81.50
   2   6  -1  755.56   79.99
  -2   6   1  723.81   80.53
   2   6  -1  724.62   77.67
   2   6  -1  784.45   81.01
   2   6   0  184.67   25.83
   2   6   0  198.93   31.50
  -2   6   0  148.58   25.24
   2   6   0  157.08   39.48
   2   6   0  160.06   39.16
  -2   6   0  208.74   45.19
  -2   6   0  168.09   37.56
   2   6   0  165.68   35.03
   2   6   1   70.27   17.21
   2   6   1  102.01   21.31
  -2   6  -1  103.06   24.67
  -2   6  -1   95.21   31.41
   2   6   1   79.82   29.56
   2   6   1   83.48   27.88
   2   6   1   56.62   18.79
  -2   6  -1   71.33   24.91
  -2   6  -1   73.79   21.76
   2   6   2   -1.77   14.02
   2   6   2   15.84   12.24
   2   6   2   13.94    9.36
   2   6   2   12.41   18.33
  -2   6  -2   17.95   12.80
  -2   6  -2   12.37   12.09
   2   6   2    6.94   10.23
   2   6   3  354.71   38.48
   2   6   3  375.98   48.88
  -2   6  -3  337.93   45.99
  -2   6  -3  435.44   63.47
   2   6   3  349.02   47.49
   2   6   4  165.95   26.80
   2   6   4  109.90   31.52
   2   6   4  130.67   26.97
  -2   6  -4  170.40   40.56
  -2   6  -4  135.60   28.11
   2   6   5  325.10   54.15
   2   6   5  277.48   37.91
   2   6   5  295.12   40.10
   2   6   6   55.75   32.26
   2   6   6   61.68   18.70
  -2   6  -6   64.54   25.00
   2   6   7    6.08   13.64
   2   6   7    1.76    6.32
   2   6   8   91.44   35.42
   2   6   8   82.73   16.52
  -2   6  -8   85.53   34.52
   2   6   9   13.45   19.02
  -2   6  -9   20.16   21.71
   2   6  10   26.51   21.28
  -2   6 -10   52.09   26.92
   2   6  11   23.19   35.55
  -2   6 -11   46.94   27.46
   2   6  12   32.27   29.06
  -2   6 -12    3.06   14.81
   2   6  13   65.75   47.20
  -2   6 -13   80.43   39.03
   2   6  14  -31.35   31.02
  -2   6 -14    6.38   13.91
   2   6  15   17.86   28.95
  -2   7  16   74.90   56.81
  -2   7  15   26.19   29.46
  -2   7  14  -48.07   34.69
  -2   7  13  -60.54   36.43
  -2   7  12   42.07   31.50
  -2   7  11   12.22   27.25
   2   7 -11   13.96   14.21
  -2   7  10   49.76   34.63
   2   7 -10    6.41    9.86
   2   7 -10   30.58   15.50
  -2   7   9  -18.05   21.17
   2   7  -9   16.11   12.12
   2   7  -9   26.65   15.97
   2   7  -9    3.45   24.24
   2   7  -8  149.34   29.13
  -2   7   8  101.12   35.27
   2   7  -8  105.36   27.86
   2   7  -8  156.27   46.42
  -2   7   7   24.92   24.32
   2   7  -7   10.33   12.18
   2   7  -7   35.61   18.56
   2   7  -7   39.52   28.60
   2   7  -6   48.20   12.13
  -2   7   6   85.60   31.68
   2   7  -6   35.22   15.95
   2   7  -6   37.03   29.03
   2   7  -5  131.56   18.87
  -2   7   5  181.49   38.53
   2   7  -5  257.83   48.60
   2   7  -5  174.39   40.06
   2   7  -5  225.35   44.31
   2   7  -5  215.36   52.48
   2   7  -4    7.46    5.42
  -2   7   4    2.30   10.22
   2   7  -4   46.82   21.85
   2   7  -4   33.81   22.31
   2   7  -4   49.60   22.90
   2   7  -4   45.11   28.58
  -2   7   3   79.61   21.04
   2   7  -3   56.73   11.35
   2   7  -3  100.70   32.46
   2   7  -3  151.62   38.65
   2   7  -3  106.28   28.16
   2   7  -3  145.03   40.05
   2   7  -2  145.66   16.81
  -2   7   2  177.07   16.93
   2   7  -2  157.38   31.85
   2   7  -2  162.51   39.06
   2   7  -2  140.15   37.63
   2   7  -2  164.28   35.25
   2   7  -2  162.62   42.24
   2   7  -1   30.83   10.47
  -2   7   1   28.38   10.53
   2   7  -1   38.80   18.95
   2   7  -1   -3.85   14.05
   2   7  -1   10.60   16.32
  -2   7   1   28.73   22.70
   2   7   0  405.79   46.50
   2   7   0  351.64   35.43
  -2   7   0  351.48   40.57
  -2   7   0  373.49   60.11
  -2   7   0  337.02   57.52
   2   7   0  409.06   62.64
  -2   7  -1   52.36   19.73
   2   7   1   40.32   15.90
   2   7   1   26.20   10.72
   2   7   1    5.93   11.54
  -2   7  -1   36.68   19.39
  -2   7  -1   29.39   18.66
   2   7   2  143.34   25.25
  -2   7  -2  132.40   30.52
   2   7   2  118.29   25.81
  -2   7  -2  143.21   35.10
   2   7   2   89.74   28.17
  -2   7  -2  113.95   32.79
   2   7   3  420.48   53.17
   2   7   3  404.27   42.43
  -2   7  -3  337.52   50.59
  -2   7  -3  433.03   67.51
   2   7   3  378.49   55.38
   2   7   4  112.12   20.96
   2   7   4  154.83   36.50
   2   7   4  185.18   37.97
  -2   7  -4  166.76   42.61
  -2   7  -4  145.05   32.42
   2   7   5   92.81   21.38
   2   7   5  102.75   30.29
   2   7   5  126.66   28.52
  -2   7  -5  170.14   45.54
  -2   7  -5   66.91   29.13
  -2   7  -5  150.20   33.65
   2   7   6  199.25   44.28
   2   7   6  144.76   30.90
  -2   7  -6  186.63   52.67
   2   7   7   47.39   25.03
   2   7   7   47.98   19.03
  -2   7  -7   66.74   34.83
   2   7   8   21.77   19.73
   2   7   8    6.58    6.48
  -2   7  -8    1.37   17.46
   2   7   9   87.59   37.83
  -2   7  -9   65.60   24.08
   2   7   9   43.77   13.47
   2   7  10   50.06   29.72
  -2   7 -10   63.80   33.57
   2   7  11   36.46   22.98
  -2   7 -11   99.95   37.01
   2   7  12   22.61   26.72
  -2   7 -12  -49.74   30.95
   2   7  13   60.67   46.94
  -2   7 -13   26.12   30.18
   2   7  14   70.49   45.46
  -2   7 -14  106.50   41.91
   2   7  15   -0.62   32.82
  -2   8  16   81.07   53.72
  -2   8  15    0.14   19.26
  -2   8  14   75.27   42.92
  -2   8  13   46.53   40.76
  -2   8  12   43.72   29.88
   2   8 -12   24.00   32.37
  -2   8  11  135.97   48.50
   2   8 -11  127.70   46.82
  -2   8  10   85.87   37.84
   2   8 -10  116.68   48.79
  -2   8   9  102.21   36.09
   2   8  -9   49.52   18.19
   2   8  -9  137.17   45.83
  -2   8   8   60.78   29.86
   2   8  -8   37.98   12.59
   2   8  -8   48.94   18.36
   2   8  -8  112.50   47.21
  -2   8   7   10.67   15.47
   2   8  -7   11.28    8.78
   2   8  -7   11.66   14.23
  -2   8   6   96.05   33.81
   2   8  -6   84.98   14.35
   2   8  -6   67.44   23.62
   2   8  -6   63.86   36.50
  -2   8   5   18.15   15.50
   2   8  -5    7.91   12.50
   2   8  -5   46.54   21.42
   2   8  -5   43.64   22.39
  -2   8   4   86.68   25.95
   2   8  -4   89.87   28.64
   2   8  -4  129.71   44.65
   2   8  -3  621.21   74.50
   2   8  -3  555.62   84.92
   2   8  -2   96.29   26.66
  -2   8   2   87.07   11.77
  -2   8   2   57.65   10.65
   2   8  -2   92.60   30.11
   2   8  -2  157.63   46.47
  -2   8   1   20.95    8.55
   2   8  -1   28.00   12.62
   2   8  -1   40.83   11.06
   2   8  -1   19.17   14.08
   2   8   0   -9.26   13.20
  -2   8   0    6.48    7.86
   2   8   0    9.79    8.90
   2   8   0  -18.45   22.86
  -2   8   0   -4.31   15.39
   2   8   1  214.91   33.58
  -2   8  -1  254.41   40.77
   2   8   1  207.55   31.62
   2   8   1  212.06   49.03
  -2   8  -1  214.52   51.80
  -2   8  -2   65.91   25.12
   2   8   2   42.70   14.98
   2   8   2   29.99   12.35
   2   8   2   65.66   29.54
  -2   8  -2   38.25   23.01
  -2   8  -2   38.37   18.87
  -2   8  -3  975.92   92.19
   2   8   3  762.85   57.57
  -2   8  -3  899.99   91.68
  -2   8  -3 1039.07  109.50
   2   8   3  900.11   79.42
   2   8   3  832.89   87.41
   2   8   4  105.31   22.40
   2   8   4   89.94   23.09
  -2   8  -4  127.01   39.78
   2   8   4   72.65   22.51
  -2   8  -4  153.42   39.92
   2   8   5  197.01   32.14
   2   8   5  287.44   52.40
  -2   8  -5  305.19   65.82
  -2   8  -5  316.77   65.99
  -2   8  -5  291.39   49.30
   2   8   5  223.87   44.12
   2   8   6  -13.56   13.34
   2   8   6   29.63   19.60
  -2   8  -6  -31.94   29.86
   2   8   7   48.23   22.71
  -2   8  -7   76.24   43.79
   2   8   7   25.68   14.70
   2   8   8   45.14   22.20
   2   8   8   13.48   15.29
  -2   8  -8   41.76   29.24
   2   8   9  196.34   53.41
  -2   8  -9  248.54   66.35
   2   8  10   22.51   15.64
  -2   8 -10   74.92   41.58
   2   8  11  164.78   58.85
  -2   8 -11  171.55   59.30
   2   8  12    9.41   22.10
  -2   8 -12   35.21   31.40
   2   8  13   13.18   22.00
  -2   8 -13   32.50   17.71
   2   8  14   75.38   55.47
  -2   8 -14   73.13   42.49
  -2   8 -15   10.47   25.89
  -2   9  15   -0.14   18.11
  -2   9  14  100.85   47.95
  -2   9  13    0.96   23.19
  -2   9  12   34.74   34.58
   2   9 -12   -2.19   17.30
  -2   9  11   54.41   35.72
   2   9 -11   69.88   37.19
  -2   9  10   27.77   14.89
   2   9 -10   70.32   45.94
  -2   9   9  169.78   45.76
   2   9  -9  150.99   46.54
  -2   9   8  143.29   42.66
   2   9  -8  194.95   56.62
  -2   9   7  349.66   60.42
   2   9  -7  280.83   68.94
  -2   9   6  104.50   33.43
   2   9  -6  128.55   45.81
   2   9  -6   97.00   37.65
  -2   9   5   86.78   27.52
   2   9  -5  117.19   45.48
   2   9  -5  133.25   40.08
  -2   9   4  164.32   33.94
   2   9  -4  117.50   39.61
   2   9  -4  105.46   35.32
   2   9  -3  278.82   50.88
   2   9  -3  267.69   51.97
   2   9  -3  266.53   64.18
  -2   9   2  113.60   12.35
  -2   9   2  109.23   13.34
   2   9  -2  124.35   32.64
   2   9  -2   74.30   27.09
   2   9  -2  192.44   49.33
   2   9  -1  807.05   74.76
  -2   9   1  722.81   52.85
   2   9  -1  767.75   88.80
   2   9  -1  814.81  100.91
   2   9   0  456.44   52.48
  -2   9   0  384.15   46.11
   2   9   0  360.10   34.62
  -2   9   0  482.48   75.29
   2   9   0  378.15   66.95
  -2   9  -1  151.64   33.59
   2   9   1  179.04   31.10
   2   9   1  144.15   25.19
   2   9   1  124.46   37.06
  -2   9  -1  181.73   47.37
   2   9   2  132.84   26.15
  -2   9  -2  142.15   36.16
   2   9   2  148.95   31.38
  -2   9  -2  150.62   47.01
   2   9   2  162.52   45.38
  -2   9  -3  301.40   53.13
   2   9   3  255.07   32.96
   2   9   3  274.67   44.27
   2   9   3  292.87   54.75
  -2   9  -3  320.17   66.47
   2   9   4   24.69    9.39
   2   9   4   42.50   12.67
   2   9   4   -0.33   17.46
  -2   9  -4   14.04   26.02
  -2   9  -4   61.34   34.43
   2   9   5  135.90   37.33
  -2   9  -5   95.92   36.10
   2   9   5   16.88   12.61
  -2   9  -5   80.19   35.44
  -2   9  -5   50.19   28.37
   2   9   6  163.80   46.86
   2   9   6  156.74   39.72
  -2   9  -6  181.76   53.40
   2   9   7   31.71   14.86
  -2   9  -7    6.18   15.79
   2   9   7   33.29   17.84
  -2   9  -8   70.22   34.27
   2   9   8   27.15   16.08
   2   9   9   57.19   31.57
  -2   9  -9  116.56   51.73
   2   9  10  -48.38   32.38
  -2   9 -10   14.46   29.05
   2   9  11   67.42   43.61
  -2   9 -11   78.34   41.52
   2   9  12   34.06   24.98
  -2   9 -12   59.61   42.33
   2   9  13    4.07   18.22
  -2   9 -13    6.55   25.09
   2   9  14   55.51   51.18
  -2   9 -14  -57.64   39.10
  -2   9 -15  -57.58   37.61
  -2  10  15   62.95   58.65
  -2  10  14   47.65   53.40
  -2  10  13   -0.12   17.83
   2  10 -13   26.36   27.69
  -2  10  12   29.91   33.22
   2  10 -12   27.51   26.21
  -2  10  11    0.10   25.94
   2  10 -11   52.20   26.37
  -2  10  10   55.21   36.15
   2  10 -10   10.12   32.82
  -2  10   9   26.19   32.50
   2  10  -9  -16.84   31.72
  -2  10   8  374.14   67.56
   2  10  -8  373.61   88.96
  -2  10   7  306.62   57.42
   2  10  -7  300.60   76.53
  -2  10   6  310.03   52.52
   2  10  -6  238.68   54.61
   2  10  -6  384.54   82.30
  -2  10   5  252.41   46.35
   2  10  -5  233.50   57.74
   2  10  -5  289.49   67.00
   2  10  -4   62.19   27.71
   2  10  -4   -0.40   25.28
   2  10  -4   43.70   27.38
   2  10  -3  145.82   38.88
   2  10  -3  125.12   43.56
   2  10  -3   96.94   34.68
   2  10  -2  121.40   31.76
   2  10  -2  105.86   36.25
   2  10  -2  105.14   38.62
   2  10  -1   70.16   22.81
  -2  10   1   -7.22   15.25
  -2  10   1   56.40   16.69
   2  10  -1   43.15   15.96
   2  10  -1   52.10   25.58
   2  10   0  -19.73   10.77
  -2  10   0   36.14   16.84
   2  10   0   18.03    5.47
   2  10   0    9.97   14.90
  -2  10   0  -39.20   36.40
   2  10   1  449.51   49.79
  -2  10  -1  486.21   59.38
   2  10   1  376.95   41.39
  -2  10  -1  502.73   84.48
   2  10   1  493.67   80.35
   2  10   2   88.89   20.13
  -2  10  -2   69.31   27.49
   2  10   2   81.99   22.71
   2  10   2   76.67   32.96
  -2  10  -2   85.80   31.01
   2  10   3   37.10    9.87
   2  10   3   41.80   13.83
  -2  10  -3   70.78   35.06
  -2  10  -3  118.94   45.27
   2  10   3   42.76   24.59
   2  10   4   65.34   24.31
  -2  10  -4  114.60   44.44
  -2  10  -4   83.02   42.41
   2  10   4   77.30   32.72
   2  10   5   93.84   33.98
  -2  10  -5  108.14   40.20
  -2  10  -5   97.42   29.35
   2  10   5   65.95   29.66
   2  10   6    1.92   16.34
  -2  10  -6   -6.36   21.45
   2  10   6    2.15   11.53
   2  10   7   49.97   33.53
  -2  10  -7   57.76   40.72
   2  10   7   26.43   24.16
   2  10   8   61.32   36.55
  -2  10  -8   25.75   18.25
   2  10   9    2.89   15.44
  -2  10  -9   17.54   35.88
   2  10  10    0.11   27.12
  -2  10 -10   30.67   31.99
   2  10  11   59.94   44.00
  -2  10 -11   18.01   35.17
   2  10  12   50.73   49.17
  -2  10 -12    9.08   19.78
   2  10  13    0.14   33.88
  -2  10 -13   13.88   22.00
  -2  11  14   55.09   38.02
  -2  11  13   57.27   37.78
  -2  11  12   67.52   45.93
   2  11 -12   13.13   36.81
  -2  11  11  144.28   52.95
   2  11 -11  149.88   65.00
  -2  11  10   31.11   20.55
   2  11 -10   91.85   47.78
  -2  11   9   65.70   37.78
   2  11  -9   55.22   39.34
  -2  11   8   18.83   23.68
   2  11  -8   19.50   34.66
   2  11  -7  160.25   56.73
   2  11  -6   78.18   43.46
   2  11  -6   54.16   33.34
   2  11  -5   39.09   24.15
   2  11  -5   69.00   25.61
   2  11  -5   14.03   20.90
   2  11  -4   -8.18   23.31
   2  11  -4    8.70   22.51
   2  11  -4   39.86   27.88
   2  11  -3  164.07   39.88
   2  11  -3  168.27   59.71
   2  11  -3  126.39   41.11
   2  11  -2  175.73   38.46
   2  11  -2  161.58   53.85
   2  11  -2  177.42   48.20
   2  11  -1   25.96   19.63
   2  11  -1   -0.41   25.54
   2  11  -1   34.51   22.48
  -2  11   1   24.30   26.93
   2  11   0   38.77   26.15
  -2  11   0   31.59   16.90
  -2  11  -1   73.30   39.93
   2  11   1   87.69   36.68
   2  11   2   -3.06   20.86
  -2  11  -2   36.50   33.98
  -2  11  -2    1.50   16.15
  -2  11  -3  175.40   52.95
   2  11   3  109.84   40.14
  -2  11  -3  105.61   42.56
  -2  11  -4  239.49   66.48
  -2  11  -4  131.28   49.81
   2  11   4  140.02   43.89
   2  11   5   39.16   23.09
  -2  11  -5   54.87   38.85
  -2  11  -5   43.22   33.99
   2  11   5   10.99   20.98
   2  11   6   29.64   18.45
  -2  11  -6   37.23   28.52
   2  11   6   33.51   24.85
   2  11   7    6.64   22.80
  -2  11  -7  -11.65   37.02
   2  11   8   -8.45   30.42
  -2  11  -8   58.99   39.81
   2  11   9    7.14   22.64
  -2  11  -9   12.81   39.11
   2  11  10   32.63   31.02
  -2  11 -10   22.03   27.18
   2  11  11   86.09   45.06
  -2  11 -11   34.15   33.27
   2  11  12   33.23   31.79
   2  12 -10   54.13   45.57
   2  12  -9   77.60   45.18
   2  12  -8  -31.79   31.69
   2  12  -7   49.27   43.03
   2  12  -6  -10.20   21.63
   2  12  -6   58.75   42.76
   2  12  -6   62.27   43.02
   2  12  -5  -17.19   27.38
   2  12  -5   33.77   27.65
   2  12  -5   31.95   29.97
   2  12  -4   -4.14   15.90
   2  12  -4   -1.14   17.90
   2  12  -3    6.19   16.42
   2  12  -3  -14.65   19.87
   2  12  -3    4.90   25.88
   2  12  -2    6.01   17.98
   2  12  -2   32.22   28.66
  -2  12   1  149.41   52.89
   2  12  -1  114.28   42.27
   2  12  -1  163.87   54.02
  -2  12   0  141.42   60.73
  -2  12   0  121.49   47.46
   2  12   0   86.29   47.23
   2  12   0   80.76   33.83
  -2  12  -1  -41.87   37.15
  -2  12  -1   33.87   31.20
   2  12   1  -14.55   15.16
   2  12   2   18.97   16.42
  -2  12  -2   51.04   30.74
  -2  12  -2   43.81   30.17
  -2  12  -3  127.22   52.84
   2  12   3   89.10   42.26
  -2  12  -3  130.74   60.05
  -2  12  -4  123.16   53.21
   2  12   4   -0.10   14.17
  -2  12  -4   70.49   58.17
  -2  12  -5    6.01   20.74
  -2  12  -5  -37.28   32.40
   2  12   5  -18.48   20.24
  -2  12  -6   -1.67   16.34
   2  12   6    0.09   17.00
  -2  12  -7   52.71   42.90
  -2  12  -8   46.57   45.84
  -2  12  -9   58.69   41.19
  -2  13   8   14.17   28.22
  -2  13   7   61.13   33.50
   2  13  -7   53.59   54.49
   2  13  -6   14.39   24.19
   2  13  -6   45.95   37.24
  -2  13   6   31.17   28.62
  -2  13   5   27.55   27.20
   2  13  -5   38.53   28.10
   2  13  -5   68.18   44.61
  -2  13   4  -95.98   46.77
   2  13  -4   48.27   30.20
   2  13  -4  -68.33   42.21
   2  13  -3   76.06   40.56
  -2  13   3    0.13   28.73
   2  13  -3    8.58   23.98
  -2  13   2   -0.53   16.25
   2  13  -2    6.61   23.09
   2  13  -2   57.48   32.32
  -2  13   2    4.54   15.80
  -2  13   1   32.21   34.63
   2  13  -1   90.08   38.51
   2  13  -1   33.73   32.12
  -2  13   1  139.12   59.51
  -2  13   0   29.74   17.09
  -2  13   0   33.67   23.92
   2  13   0  -36.95   33.49
   2  13   0    8.48   20.59
  -2  13  -1   11.75   35.23
  -2  13  -1   50.41   35.17
   2  13   1   25.94   16.35
   2  13   1   59.95   40.20
  -2  13  -2   23.24   30.09
   2  13   2   25.25   24.30
  -2  13  -3   56.80   36.34
   2  13   3    2.75   21.29
  -2  13  -3    0.72   23.30
  -2  13  -4   16.67   18.05
   2  13   4  -23.99   23.49
  -2  13  -4    4.35   23.71
  -2  13  -5   26.24   38.88
   2  13   5   18.72   16.65
  -2  13  -5  -53.30   35.99
  -2  13  -6  -12.91   24.24
  -2  14   7   48.95   27.18
  -2  14   6  -61.28   38.65
   2  14  -6   65.71   41.79
  -2  14   5   11.94   28.27
   2  14  -5    5.14   24.79
   2  14  -4   15.30   36.67
  -2  14   4  -33.14   30.49
  -2  14   3   51.96   28.59
  -2  14   3    6.83   19.70
   2  14  -3    6.94   33.55
   2  14  -3   25.23   32.95
  -2  14   2   12.98   23.88
   2  14  -2  -46.01   33.19
   2  14  -2    3.23   23.78
  -2  14   2    0.42   17.86
   2  14  -1   42.45   42.03
  -2  14   1  -30.11   30.09
   2  14  -1   23.28   16.93
  -2  14   1   83.22   44.81
  -2  14   0   59.36   47.91
   2  14   0    4.23   20.24
  -2  14   0  -15.68   25.80
   2  14   0    0.56   24.09
  -2  14  -1  -61.86   39.34
   2  14   1   30.18   29.40
  -2  14  -1   20.33   28.15
   2  14   2  -48.00   34.56
  -2  14  -2   76.95   42.68
   2  14   2   39.70   39.80
   2  14   3   40.52   39.79
  -2  14  -3   69.06   46.73
  -2  14  -4   53.45   45.00
   2  14   4   -2.61   14.62
   2  15  -4   -1.91   16.38
   2  15  -3   29.20   46.19
   2  15  -2    3.73   17.82
   2  15  -1  -26.59   27.25
   2  15   0  -39.66   32.85
   2  15   1   12.30   22.94
   2  15   1  -54.14   36.63
   2  15   2   22.06   32.95
   2  15   2  -87.42   46.32
   2  15   3   25.05   27.81
  -3 -14   8   10.91   21.25
  -3 -14   7   87.70   51.73
  -3 -14   6  -66.15   41.25
  -3 -14   5  -34.49   31.55
  -3 -13  10  -40.36   32.43
  -3 -13   9   28.96   29.20
  -3 -13   8   -7.99   20.39
   3 -13  -7   57.93   37.52
  -3 -13   7  -35.25   30.86
   3 -13  -6   75.90   51.72
  -3 -13   6   72.68   53.72
   3 -13  -5   24.11   32.16
  -3 -13   5   68.74   44.14
   3 -13  -4   91.01   50.71
  -3 -13   4  104.49   53.60
   3 -13  -3  -36.24   32.33
   3 -13  -2    0.14   23.03
   3 -13  -1   27.44   33.38
   3 -13   0    1.70   26.36
   3 -13   1    6.84   20.96
   3 -13   2   44.23   42.61
   3 -13   3   21.20   27.86
   3 -13   4   40.59   34.44
   3 -13   5    0.45   29.76
   3 -13   6    5.22   20.90
  -3 -12  11   53.89   54.65
  -3 -12  10   10.07   20.09
   3 -12 -10   36.59   35.77
   3 -12  -9   51.74   37.75
  -3 -12   9   60.59   37.06
   3 -12  -8   44.39   41.45
  -3 -12   8    8.43   23.20
  -3 -12   7   51.24   38.47
   3 -12  -7   39.02   32.81
  -3 -12   6  105.23   44.54
   3 -12  -6  115.29   52.19
   3 -12  -5   22.59   26.47
   3 -12  -5   51.73   36.91
  -3 -12   5   16.01   16.03
  -3 -12   4  -18.20   23.79
   3 -12  -4    4.81   18.38
   3 -12  -3  -18.79   28.33
  -3 -12   3    5.85   19.45
   3 -12  -3  -16.76   21.72
   3 -12  -2   38.84   35.62
   3 -12  -2  -42.48   30.95
   3 -12  -1   82.08   40.74
   3 -12   0  110.30   51.67
   3 -12   1   32.46   35.29
   3 -12   2   -3.25   30.05
   3 -12   3  147.17   68.24
   3 -12   4   96.61   54.69
   3 -12   5   15.81   26.73
   3 -12   6  -23.82   27.54
   3 -12   7   52.88   47.88
   3 -12   8  -21.58   26.94
   3 -12   9  115.24   54.55
  -3 -11  12   12.50   18.25
   3 -11 -12  -49.29   37.96
  -3 -11  11  138.98   51.17
   3 -11 -11  114.26   59.57
  -3 -11  10  -52.91   32.89
   3 -11 -10  -14.52   29.60
  -3 -11   9  -63.52   34.97
   3 -11  -9    4.32   18.96
  -3 -11   8   63.55   26.76
   3 -11  -8  107.79   55.98
   3 -11  -7   18.76   19.02
  -3 -11   7   -1.36   13.76
   3 -11  -6   -1.45   18.22
  -3 -11   6   37.46   29.08
   3 -11  -5   22.66   25.88
   3 -11  -5   -5.65   19.45
  -3 -11   5    3.04   17.25
   3 -11  -4   50.52   33.79
  -3 -11   4   74.01   36.69
   3 -11  -4   12.38   18.94
   3 -11  -3  346.60   77.41
  -3 -11   3  287.83   69.38
   3 -11  -3  314.81   78.74
   3 -11  -2  229.22   60.97
   3 -11  -2  248.83   66.78
   3 -11  -1   -9.32   21.50
   3 -11  -1    8.76   17.08
   3 -11   0  113.64   36.01
   3 -11   0   56.55   33.18
   3 -11   1   25.77   27.99
   3 -11   2  -14.29   19.02
   3 -11   3   -1.77   18.93
   3 -11   4  -10.45   19.44
   3 -11   5    4.18   16.59
   3 -11   6    7.69   18.71
   3 -11   7   23.96   29.44
   3 -11   8  -15.79   27.35
   3 -11   9   53.20   42.60
   3 -11  10  -46.36   44.43
   3 -11  11  137.30   58.50
   3 -10 -14   -0.15   18.01
   3 -10 -13  -74.67   44.37
  -3 -10  12    4.17   21.66
   3 -10 -12   35.59   33.82
   3 -10 -11  179.11   64.87
  -3 -10  11  132.48   44.49
  -3 -10  10   54.48   28.25
   3 -10 -10  103.45   38.03
  -3 -10   9   40.88   26.41
   3 -10  -9   -2.71   30.47
   3 -10  -8   60.54   43.11
  -3 -10   8    3.10   19.12
  -3 -10   7   88.92   38.35
   3 -10  -7  105.44   45.77
   3 -10  -6   64.91   36.39
  -3 -10   6  -25.06   23.54
   3 -10  -5  -24.84   17.96
   3 -10  -5   30.58   23.98
  -3 -10   5   -2.76   22.35
   3 -10  -4   36.69   13.87
   3 -10  -4   44.84   28.44
   3 -10  -4   47.88   14.94
  -3 -10   4   17.59   19.12
   3 -10  -3  157.32   23.41
   3 -10  -3  196.19   55.35
  -3 -10   3  199.63   56.17
   3 -10  -3  197.75   56.27
   3 -10  -2  347.82   72.86
   3 -10  -2  313.09   69.90
  -3 -10   2  363.39   73.58
   3 -10  -1   35.66   23.76
   3 -10  -1  109.78   44.56
   3 -10   0   -3.96   27.92
   3 -10   0    3.58   22.33
   3 -10   1  218.11   52.04
   3 -10   1  273.52   68.12
   3 -10   2   79.65   30.25
   3 -10   2   44.36   29.19
   3 -10   3   67.53   35.03
   3 -10   4    5.81   16.94
   3 -10   5   78.51   32.57
   3 -10   6  293.11   75.32
   3 -10   7   45.03   25.07
   3 -10   8   77.98   33.80
   3 -10   9   64.13   45.20
   3 -10  10   42.32   33.12
   3 -10  11  128.54   56.99
   3 -10  12   91.32   49.12
   3  -9 -16   43.91   27.75
   3  -9 -15   34.60   34.97
   3  -9 -14   62.92   36.56
   3  -9 -13   19.20   33.39
  -3  -9  13   -8.33   17.33
  -3  -9  12   36.49   28.71
   3  -9 -12   -0.25   26.50
  -3  -9  11   47.99   29.44
   3  -9 -11   66.61   37.06
   3  -9 -10   43.73   30.85
  -3  -9  10   60.33   29.96
  -3  -9   9   47.51   23.18
   3  -9  -9   53.22   28.76
  -3  -9   8  113.72   41.20
   3  -9  -8  101.37   44.57
  -3  -9   7  109.18   39.21
   3  -9  -7  132.28   46.09
   3  -9  -6   11.14   11.43
  -3  -9   6  -10.83   18.12
   3  -9  -6   20.68   33.76
   3  -9  -6   50.21   32.57
   3  -9  -5  217.09   41.55
   3  -9  -5  273.44   60.86
  -3  -9   5  205.01   52.25
   3  -9  -5  228.60   58.69
   3  -9  -4   20.40   10.35
   3  -9  -4   33.52   29.59
  -3  -9   4   27.22   18.01
   3  -9  -4   25.85   18.54
   3  -9  -3  287.72   35.99
   3  -9  -3  356.81   71.93
  -3  -9   3  270.92   62.15
   3  -9  -3  364.81   73.79
   3  -9  -2  536.13   39.97
   3  -9  -2  571.94   90.85
  -3  -9   2  433.70   76.17
   3  -9  -2  622.88   92.31
   3  -9  -1  131.40   43.68
   3  -9  -1  106.52   40.11
   3  -9   0  505.21   85.48
   3  -9   0  528.49   80.13
   3  -9   1   48.97   28.86
   3  -9   1   47.99   23.00
   3  -9   2   95.69   43.36
   3  -9   2   61.49   25.50
   3  -9   3    1.98   16.65
   3  -9   3   -0.56   16.80
   3  -9   4  315.10   70.25
   3  -9   5   10.38   22.66
   3  -9   6    2.56   22.84
   3  -9   7    6.08   15.31
   3  -9   8   76.92   40.47
   3  -9   9   31.97   36.64
   3  -9  10   48.04   33.43
   3  -9  11   51.36   39.34
   3  -9  12   61.24   39.32
   3  -9  13   60.40   49.55
   3  -9  14   30.48   34.88
   3  -8 -17  -40.62   33.27
   3  -8 -16   32.36   39.96
   3  -8 -15  -14.92   28.38
   3  -8 -14   18.14   24.56
  -3  -8  13   -0.08   15.62
   3  -8 -13  -62.55   37.68
  -3  -8  12    1.13   15.69
   3  -8 -12   10.86   17.98
  -3  -8  11  111.01   39.42
   3  -8 -11  134.32   46.48
  -3  -8  10  142.72   39.92
   3  -8 -10  133.22   50.96
  -3  -8   9  308.68   59.90
   3  -8  -9  358.70   73.50
  -3  -8   8  473.39   74.99
   3  -8  -8  544.68   93.97
   3  -8  -7  715.47  103.59
  -3  -8   7  537.18   78.57
   3  -8  -6    2.07    8.93
   3  -8  -6   12.56   24.59
  -3  -8   6  -23.25   19.74
   3  -8  -6   -3.82   16.57
   3  -8  -5  103.32   23.95
  -3  -8   5  107.95   37.52
   3  -8  -5  106.60   45.75
   3  -8  -5  102.82   34.71
   3  -8  -4  -12.24    9.33
   3  -8  -4  -21.29   17.32
  -3  -8   4    5.48   14.98
   3  -8  -4  -27.22   26.17
   3  -8  -3    1.89    7.36
   3  -8  -3    1.86   20.09
  -3  -8   3    1.83   16.48
   3  -8  -3    1.86   15.25
   3  -8  -2  132.40   19.93
   3  -8  -2  131.26   44.06
  -3  -8   2  131.62   32.82
   3  -8  -2  131.93   46.57
   3  -8  -1    2.08    5.70
   3  -8  -1  -12.50   26.77
   3  -8  -1  -15.88   23.45
   3  -8   0   59.16   28.76
   3  -8   0   69.12   28.42
   3  -8   1  192.79   55.35
   3  -8   1  197.58   45.21
   3  -8   2   54.77   30.18
   3  -8   2   43.26   21.27
   3  -8   3  429.28   76.96
   3  -8   3  435.38   65.12
   3  -8   4   32.10    6.80
   3  -8   4   33.67    6.10
   3  -8   5   36.08   11.06
   3  -8   5   47.65   29.70
  -3  -8  -5   35.56   15.93
   3  -8   6   27.11   13.35
   3  -8   6  -19.28   22.70
  -3  -8  -6    1.12   10.33
   3  -8   7  102.74   22.89
   3  -8   7  130.19   46.86
  -3  -8  -7  147.25   30.18
   3  -8   8   24.27   15.64
   3  -8   8   -7.75   15.29
   3  -8   9   73.76   27.58
   3  -8   9   23.60   21.27
   3  -8  10   56.55   20.86
   3  -8  10   10.63   19.13
   3  -8  11  134.23   55.84
   3  -8  12  -18.65   24.39
   3  -8  13   -7.81   19.64
   3  -8  14    3.84   24.30
   3  -8  15  -25.83   27.32
   3  -7 -18   -9.71   20.31
   3  -7 -17   27.88   29.36
   3  -7 -16   41.38   31.95
  -3  -7  15   37.36   22.78
   3  -7 -15   31.48   27.79
  -3  -7  14   94.42   36.73
   3  -7 -14   89.82   38.65
  -3  -7  14   75.41   28.86
  -3  -7  13   67.55   32.11
  -3  -7  13   65.63   35.92
   3  -7 -13   71.76   37.33
   3  -7 -12   98.43   47.76
  -3  -7  12   73.96   32.16
  -3  -7  11    0.88   17.69
   3  -7 -11   19.57   25.48
   3  -7 -11   26.88    9.34
   3  -7 -10   58.88   34.75
  -3  -7  10   59.10   27.81
   3  -7 -10   29.65    8.42
   3  -7  -9   58.91   32.17
  -3  -7   9   33.34   26.18
  -3  -7   8  205.52   45.46
   3  -7  -8  217.07   56.43
   3  -7  -7  100.12   31.66
  -3  -7   7   74.51   26.69
   3  -7  -7  123.98   41.11
   3  -7  -6   28.56   16.25
  -3  -7   6   35.86   26.09
   3  -7  -6   -8.04   16.30
   3  -7  -6    9.95   20.38
   3  -7  -5  114.71   28.89
  -3  -7   5  118.77   34.28
   3  -7  -5  122.25   39.67
   3  -7  -5  107.40   34.64
   3  -7  -4   17.30   10.72
  -3  -7   4   29.69   14.22
   3  -7  -4   -4.66   20.35
   3  -7  -4    1.56   19.70
   3  -7  -3   85.90   19.77
   3  -7  -3  125.42   40.88
  -3  -7   3   83.15   31.09
   3  -7  -3   82.60   33.59
   3  -7  -2   96.69   19.85
   3  -7  -2   78.92   28.01
   3  -7  -2   81.94   27.29
  -3  -7   2   80.01   29.77
   3  -7  -1  129.69   20.37
   3  -7  -1  239.43   53.18
   3  -7  -1  163.99   39.54
   3  -7   0  105.23   15.98
   3  -7   0  178.46   42.56
   3  -7   0  194.24   42.62
   3  -7   1   63.11   32.22
   3  -7   1   24.88   16.50
   3  -7   2   95.58   11.82
   3  -7   2  149.44   35.74
   3  -7   2   81.72   28.86
   3  -7   3   33.78    7.60
   3  -7   3   22.86   14.55
   3  -7   3   26.89   24.01
  -3  -7  -3   15.21    8.13
   3  -7   4   44.94   11.37
   3  -7   4   50.44   18.39
   3  -7   4   71.87   34.89
  -3  -7  -4   57.32   20.73
   3  -7   5   60.79   18.19
   3  -7   5   76.75   29.04
  -3  -7  -5   35.58   13.82
   3  -7   6  193.19   32.69
   3  -7   6  218.01   57.14
  -3  -7  -6  166.37   30.82
   3  -7   7  305.40   45.96
   3  -7   7  294.94   62.27
  -3  -7  -7  330.54   48.26
   3  -7   8   55.04   15.25
   3  -7   8    1.73   14.14
  -3  -7  -8   27.28   18.11
   3  -7   9    8.65   18.80
   3  -7   9   -4.79   20.53
  -3  -7  -9   -8.42   10.83
   3  -7  10  134.10   36.81
   3  -7  10   73.01   34.67
   3  -7  11   73.29   23.91
   3  -7  11   46.70   34.39
   3  -7  12  108.58   45.47
   3  -7  12   61.04   41.92
   3  -7  13    2.09   13.38
   3  -7  13   22.47   28.10
   3  -7  14   98.57   52.06
   3  -7  15   23.53   25.15
   3  -7  16   10.64   23.22
  -3  -6  18   23.82   43.97
  -3  -6  17    0.67   17.43
   3  -6 -17   53.65   34.86
  -3  -6  16   57.49   36.13
   3  -6 -16   46.89   34.08
  -3  -6  15   36.71   30.09
   3  -6 -15    0.11   14.94
  -3  -6  14  105.57   35.04
  -3  -6  14   76.37   30.07
   3  -6 -14   19.68   18.05
  -3  -6  13  158.02   41.90
  -3  -6  13  169.09   43.50
   3  -6 -13  108.28   36.50
  -3  -6  12  312.81   57.24
  -3  -6  12  314.69   56.78
   3  -6 -12  423.60   80.49
  -3  -6  11  108.48   34.10
   3  -6 -11   89.18   21.49
   3  -6 -11  142.49   47.61
  -3  -6  11   81.97   29.57
   3  -6 -10   39.08   14.46
  -3  -6  10   50.68   23.68
   3  -6 -10   95.06   41.19
   3  -6  -9  114.05   20.27
   3  -6  -9  128.33   20.57
  -3  -6   9  173.27   39.73
   3  -6  -8  108.11   14.37
  -3  -6   8  107.80   30.65
   3  -6  -8  133.21   44.52
  -3  -6   8  107.47   33.61
   3  -6  -7   12.59   14.34
  -3  -6   7   14.70   17.53
   3  -6  -7    3.19   22.08
  -3  -6   7   11.41    8.01
   3  -6  -6   39.31   18.59
  -3  -6   6   83.50   28.18
   3  -6  -6   78.17   32.81
   3  -6  -6   57.59   27.85
   3  -6  -5  259.02   41.79
  -3  -6   5  258.50   45.46
   3  -6  -5  252.73   53.79
   3  -6  -5  262.24   49.37
   3  -6  -4  197.33   34.06
  -3  -6   4  228.63   44.46
   3  -6  -4  179.00   42.83
   3  -6  -4  177.90   42.09
   3  -6  -3    4.19    6.87
   3  -6  -3   25.11   11.56
   3  -6  -3    7.12   15.63
  -3  -6   3    7.35   12.96
  -3  -6   2  859.82   85.95
   3  -6  -2  902.12   88.86
   3  -6  -2  884.88   90.54
   3  -6  -2  770.22   55.75
   3  -6  -1  300.89   54.76
   3  -6  -1  318.79   51.42
   3  -6  -1  314.72   32.38
   3  -6   0   31.93    9.83
   3  -6   0   35.90   19.57
   3  -6   0   39.04   23.72
   3  -6   1   30.68   20.53
   3  -6   1   40.35   19.09
   3  -6   2   25.75    8.59
   3  -6   2   30.64   17.48
   3  -6   2   40.83   26.08
  -3  -6  -2   24.78    8.96
   3  -6   3  157.24   22.26
   3  -6   3  181.92   46.29
   3  -6   3  210.70   36.32
  -3  -6  -3  206.64   33.59
   3  -6   4  128.77   24.18
   3  -6   4  146.08   29.12
   3  -6   4  147.76   37.04
  -3  -6  -4  179.05   32.20
   3  -6   5  109.81   23.44
   3  -6   5  132.13   39.20
  -3  -6  -5  129.35   30.41
   3  -6   6   25.80   11.48
  -3  -6  -6   31.55   13.82
   3  -6   7   14.95   13.32
   3  -6   7   49.91   40.83
  -3  -6  -7   25.87   17.56
   3  -6   8  140.35   32.94
   3  -6   8  117.66   42.75
  -3  -6  -8   93.36   25.69
   3  -6   9  -15.53   21.75
   3  -6   9   -0.88   18.15
  -3  -6  -9    9.75   11.24
   3  -6  10  203.14   47.81
   3  -6  10  127.02   49.19
   3  -6  11   39.91   22.13
   3  -6  12  -18.14   22.23
   3  -6  13  163.57   49.45
   3  -6  14   50.29   29.12
   3  -6  15   65.34   36.74
   3  -6  15   22.87   26.07
   3  -6  16   12.05   22.57
  -3  -5  19   25.31   23.96
  -3  -5  18   24.89   32.77
  -3  -5  17  106.26   49.93
   3  -5 -17   77.73   36.77
  -3  -5  16  175.91   56.67
   3  -5 -16  166.40   57.09
  -3  -5  15   40.67   32.36
  -3  -5  15   -3.40   11.88
  -3  -5  14   49.59   28.62
   3  -5 -14   48.37   25.20
  -3  -5  14   85.20   31.50
  -3  -5  13   59.39   28.07
   3  -5 -13   90.20   39.17
  -3  -5  13   45.39   22.58
   3  -5 -13   49.33   20.68
  -3  -5  12   -1.84   17.76
   3  -5 -12  -13.14   25.97
  -3  -5  12   -5.47   12.86
   3  -5 -12   14.35   14.31
   3  -5 -11  304.16   46.22
  -3  -5  11  354.82   58.96
   3  -5 -11  378.16   69.43
  -3  -5  11  310.11   50.81
  -3  -5  10  262.13   48.13
  -3  -5  10  209.61   42.25
   3  -5 -10  298.07   63.26
  -3  -5   9  170.82   35.60
  -3  -5   9  143.62   36.79
   3  -5  -9  191.61   48.09
  -3  -5   9  190.03   42.30
   3  -5  -8  464.65   73.04
  -3  -5   8  354.52   49.58
  -3  -5   8  337.57   50.67
   3  -5  -7  271.10   47.47
   3  -5  -7  185.64   21.71
  -3  -5   7  214.91   37.36
   3  -5  -7  272.40   54.47
  -3  -5   7  246.87   42.27
   3  -5  -6  854.95   33.75
   3  -5  -6 1016.44  101.82
  -3  -5   6  782.86   70.89
  -3  -5   6  803.17   71.08
   3  -5  -6  872.25   81.32
  -3  -5   6  793.93   88.69
   3  -5  -5  414.28   58.11
  -3  -5   5  372.64   48.91
  -3  -5   5  308.49   42.78
   3  -5  -5  354.34   49.06
  -3  -5   5  338.61   56.21
   3  -5  -5  338.59   55.77
   3  -5  -4 2199.37  131.22
  -3  -5   4 2175.86  118.42
   3  -5  -4 2312.16  140.02
   3  -5  -4 2384.51  117.91
  -3  -5   4 2254.62  140.19
  -3  -5   3 1705.57  107.04
   3  -5  -3 1964.09  127.12
   3  -5  -3 1846.96  120.45
   3  -5  -3 1868.14   95.76
  -3  -5   3 1906.74  124.97
   3  -5  -2  833.23   79.27
  -3  -5   2  760.97   72.67
   3  -5  -2  860.56   81.70
   3  -5  -2  721.40   54.05
  -3  -5   2  845.19   80.98
   3  -5  -1  743.29   73.78
   3  -5  -1  824.65   80.04
  -3  -5   1  772.55   74.81
   3  -5  -1  817.86   51.96
   3  -5   0  494.86   57.53
   3  -5   0  486.92   61.52
   3  -5   1  162.04   31.46
   3  -5   1  145.44   34.28
  -3  -5  -1  141.41   26.31
   3  -5   2   81.35   15.10
  -3  -5  -2  122.64   23.82
   3  -5   2  145.63   30.82
   3  -5   2  135.80   36.23
   3  -5   3  274.97   32.04
  -3  -5  -3  304.31   38.98
   3  -5   3  314.47   55.51
   3  -5   3  335.64   40.86
   3  -5   3  312.22   53.12
   3  -5   4  393.02   42.83
   3  -5   4  366.70   61.22
   3  -5   4  435.03   43.60
  -3  -5  -4  448.60   50.44
   3  -5   5  185.77   31.32
   3  -5   5  225.87   51.33
   3  -5   5  270.67   30.60
  -3  -5  -5  256.38   39.57
   3  -5   6  491.31   57.47
  -3  -5  -6  496.39   57.24
   3  -5   7  275.36   44.49
  -3  -5  -7  304.40   47.77
   3  -5   8  113.93   31.86
  -3  -5  -8   67.97   23.04
   3  -5   9  117.54   36.64
  -3  -5  -9  122.69   34.40
   3  -5  10   72.51   29.86
   3  -5  11   40.06   26.16
   3  -5  12   18.99   25.10
   3  -5  13    8.05   17.50
   3  -5  14   50.02   37.17
   3  -5  15   75.04   44.54
   3  -5  16   33.77   29.94
   3  -5  17    3.91   18.21
  -3  -4  19   86.88   49.65
  -3  -4  18   38.01   30.90
  -3  -4  17  119.94   50.57
   3  -4 -17  158.81   50.15
  -3  -4  16    7.17   20.24
   3  -4 -16   17.83   18.40
  -3  -4  15  123.61   47.79
  -3  -4  15  109.41   34.36
   3  -4 -15   82.75   27.28
  -3  -4  14   70.61   33.59
  -3  -4  14   74.70   28.47
   3  -4 -14   70.99   29.68
  -3  -4  13   46.80   29.01
  -3  -4  13   40.39   18.26
   3  -4 -13   28.65   22.99
   3  -4 -12  738.37   92.42
  -3  -4  12  572.18   68.13
  -3  -4  12  755.61   96.37
  -3  -4  11  153.06   40.40
   3  -4 -11  169.74   43.78
  -3  -4  11  160.91   34.70
  -3  -4  10   -2.90   17.29
  -3  -4  10    7.03   16.30
   3  -4 -10   22.14   23.56
  -3  -4   9   58.82   21.17
  -3  -4   9   62.18   19.97
   3  -4  -9   43.62   22.45
  -3  -4   9   84.59   28.72
   3  -4  -8  644.10   78.63
  -3  -4   8  474.80   51.40
   3  -4  -8  583.89   74.07
  -3  -4   8  510.96   59.71
  -3  -4   8  554.45   61.86
  -3  -4   8  541.18   72.65
  -3  -4   7   38.32   16.53
   3  -4  -7  147.56   38.02
  -3  -4   7   57.59   20.02
  -3  -4   7   38.43   27.58
  -3  -4   7   31.87   15.26
   3  -4  -7  133.21   36.60
   3  -4  -6  261.91   45.63
   3  -4  -6  273.77   27.45
  -3  -4   6  248.21   36.11
  -3  -4   6  258.69   38.17
  -3  -4   6  272.85   47.84
   3  -4  -6  284.02   46.36
   3  -4  -5  156.98   32.50
   3  -4  -5  144.90   17.17
  -3  -4   5  161.51   29.96
   3  -4  -5  204.95   36.97
  -3  -4   5  136.08   24.19
   3  -4  -5  197.35   39.83
  -3  -4   5  159.16   35.41
   3  -4  -4  801.70   35.51
  -3  -4   4  825.20   64.71
   3  -4  -4  918.22   83.28
   3  -4  -4  889.67   74.47
   3  -4  -4  883.81   71.03
  -3  -4   4  847.82   79.56
   3  -4  -3 1366.68   48.68
  -3  -4   3 1454.98   87.42
   3  -4  -3 1446.61   94.29
   3  -4  -3 1682.02  108.62
   3  -4  -3 1462.65   83.02
  -3  -4   3 1432.02  100.12
   3  -4  -2  115.55   22.85
   3  -4  -2  122.49   18.27
   3  -4  -2  125.57   28.68
  -3  -4   2  141.98   29.82
  -3  -4   2  151.54   32.28
   3  -4  -2  159.06   35.47
   3  -4  -1 1424.88   94.93
   3  -4  -1 1351.95   89.45
   3  -4  -1 1254.27   63.92
  -3  -4   1 1312.81   87.64
  -3  -4   0  540.19   51.28
   3  -4   0  588.68   57.48
   3  -4   0  617.73   64.05
  -3  -4   0  583.42   55.92
  -3  -4  -1 2300.66  102.82
   3  -4   1 2387.57  128.99
   3  -4   1 2493.11  110.78
  -3  -4  -1 2423.85  109.38
  -3  -4  -2 1947.29   94.59
   3  -4   2 2142.88   96.92
   3  -4   2 2141.90  125.05
   3  -4   2 2105.27  122.64
   3  -4   3  482.83   45.13
  -3  -4  -3  504.03   50.11
   3  -4   3  508.57   44.11
   3  -4   3  416.98   56.97
   3  -4   4   63.96   19.44
  -3  -4  -4   70.85   21.54
   3  -4   4   70.40   15.05
   3  -4   4   62.61   24.27
   3  -4   5  375.42   48.10
  -3  -4  -5  376.80   49.19
   3  -4   5  338.43   28.43
   3  -4   5  344.79   57.04
   3  -4   6  213.99   37.88
  -3  -4  -6  206.04   39.57
   3  -4   7   72.08   25.87
  -3  -4  -7   80.82   26.50
   3  -4   8    8.86   14.34
  -3  -4  -8   -6.97    9.93
   3  -4   9   95.83   31.13
   3  -4  10  204.72   50.21
   3  -4  11   72.38   25.46
   3  -4  12   79.06   38.85
   3  -4  13   10.84   18.30
   3  -4  14   26.72   30.20
   3  -4  15   -1.84   16.67
   3  -4  16  173.42   58.62
   3  -4  17   55.90   34.45
  -3  -3  19   -8.30   21.42
  -3  -3  18   49.10   20.71
  -3  -3  17  -71.80   39.95
   3  -3 -17   21.02   17.80
  -3  -3  16  -33.63   35.24
   3  -3 -16    0.89   13.16
  -3  -3  15   69.15   28.13
   3  -3 -15   82.67   27.54
  -3  -3  14  139.76   45.15
   3  -3 -14  142.15   40.01
  -3  -3  13  141.08   42.68
   3  -3 -13   78.65   31.20
  -3  -3  12   10.42   17.79
   3  -3 -12   77.43   30.96
  -3  -3  11    3.05   19.66
   3  -3 -11   11.10   16.69
  -3  -3  10   10.66   13.65
   3  -3 -10   28.29   21.50
  -3  -3   9   75.06   28.69
  -3  -3   9   64.86   21.49
   3  -3  -9   50.66   23.94
  -3  -3   9   74.99   26.84
   3  -3  -8  765.11   80.62
  -3  -3   8  622.03   53.17
   3  -3  -8  663.59   77.86
  -3  -3   8  600.77   66.84
  -3  -3   8  624.51   73.24
  -3  -3   7  127.70   28.52
   3  -3  -7  138.19   36.90
  -3  -3   7  127.87   23.73
  -3  -3   7  122.14   32.36
   3  -3  -7  117.09   31.91
  -3  -3   6   17.66   14.92
   3  -3  -6   56.83   19.88
  -3  -3   6   42.85   14.78
  -3  -3   6   49.83   20.28
   3  -3  -6   34.08   21.48
   3  -3  -5  639.22   42.85
   3  -3  -5  756.69   74.19
  -3  -3   5  604.44   45.84
   3  -3  -5  702.34   60.03
  -3  -3   5  612.41   48.68
   3  -3  -5  625.89   65.43
  -3  -3   5  719.91   70.96
   3  -3  -4  534.31   34.43
  -3  -3   4  521.58   43.52
   3  -3  -4  563.77   63.63
   3  -3  -4  551.83   52.02
  -3  -3   4  512.23   39.10
   3  -3  -4  513.59   52.66
  -3  -3   4  523.03   58.71
   3  -3  -3  406.38   29.15
   3  -3  -3  388.23   49.28
   3  -3  -3  401.56   45.42
  -3  -3   3  368.17   37.48
  -3  -3   3  407.58   49.86
   3  -3  -3  369.01   41.89
   3  -3  -2  322.06   28.74
   3  -3  -2  257.37   35.89
   3  -3  -2  356.28   44.87
  -3  -3   2  311.92   41.52
   3  -3  -2  332.27   36.00
  -3  -3   1   32.17   12.80
   3  -3  -1   39.98   12.96
   3  -3  -1   23.49   12.20
  -3  -3   1   22.29   10.73
   3  -3  -1   53.20   21.72
   3  -3   0  132.94   22.34
  -3  -3   0  121.07   24.40
   3  -3   0  181.14   34.25
  -3  -3   0  147.26   25.84
   3  -3   0  196.82   31.41
  -3  -3  -1   89.80   21.64
   3  -3   1   79.47   22.61
  -3  -3  -1  107.22   20.45
   3  -3   1  143.72   26.92
   3  -3   1   88.44   22.40
  -3  -3  -2 1605.52   85.33
   3  -3   2 1650.06   76.86
   3  -3   2 1573.34   98.24
  -3  -3  -2 1583.44   70.46
  -3  -3  -3   11.71    9.52
   3  -3   3   18.99   12.84
   3  -3   3    3.83    7.20
   3  -3   3   13.95   10.09
   3  -3   4  281.43   38.96
  -3  -3  -4  298.97   42.38
   3  -3   4  245.10   23.88
   3  -3   4  333.61   49.87
   3  -3   5   15.68   11.21
  -3  -3  -5   32.17   16.89
   3  -3   5   32.56    7.15
   3  -3   5   56.23   25.17
   3  -3   6   69.09   24.10
  -3  -3  -6   20.08   14.51
  -3  -3  -6   64.09   22.50
   3  -3   7  301.69   51.26
  -3  -3  -7  318.44   52.21
   3  -3   8  161.08   38.95
  -3  -3  -8  163.22   38.31
   3  -3   9  133.05   39.58
   3  -3  10  -14.08   19.17
   3  -3  11  221.62   54.23
   3  -3  12   47.57   19.35
   3  -3  13  -90.95   40.95
   3  -3  14   46.64   29.71
   3  -3  15   26.13   27.40
   3  -3  16  -23.84   28.97
   3  -3  17   93.70   47.28
  -3  -2  19   33.19   28.11
  -3  -2  18   45.41   41.71
  -3  -2  17    2.85   25.28
  -3  -2  16   44.26   36.43
   3  -2 -16   24.69   19.15
  -3  -2  15  132.74   47.08
   3  -2 -15  113.84   35.90
  -3  -2  14  170.86   51.93
   3  -2 -14  224.15   47.31
  -3  -2  13  248.06   56.45
   3  -2 -13  255.04   50.61
  -3  -2  12  331.19   66.62
   3  -2 -12  266.52   50.57
  -3  -2  11    3.75   22.46
   3  -2 -11  -12.78   19.09
  -3  -2  11   21.62   18.51
  -3  -2  10   16.28   13.30
   3  -2 -10   35.09   16.98
  -3  -2  10   21.13   17.99
  -3  -2   9  422.44   61.00
   3  -2  -9  404.88   55.12
  -3  -2   9  477.59   63.86
  -3  -2   8  210.57   41.08
   3  -2  -8  228.13   46.54
  -3  -2   8  236.98   42.80
   3  -2  -8  254.35   46.22
  -3  -2   7  316.45   46.95
   3  -2  -7  333.12   52.89
  -3  -2   7  263.28   28.76
  -3  -2   7  361.82   51.95
   3  -2  -7  286.97   44.72
  -3  -2   6   64.84   19.31
   3  -2  -6  112.70   31.06
  -3  -2   6   99.19   16.29
  -3  -2   6   94.35   25.41
   3  -2  -6  110.52   28.21
  -3  -2   5 1026.90   46.82
  -3  -2   5 1159.48   75.53
   3  -2  -5 1113.76   82.95
  -3  -2   5 1135.94   83.13
   3  -2  -4  570.58   40.95
   3  -2  -4  640.82   46.71
  -3  -2   4  506.92   32.02
   3  -2  -4  568.21   55.08
  -3  -2   4  575.61   56.53
   3  -2  -3 1348.38   57.77
   3  -2  -3 1429.79   69.38
   3  -2  -3 1314.61   75.72
  -3  -2   3 1214.94   44.47
  -3  -2   3 1345.21   80.86
   3  -2  -2 2039.06   72.55
  -3  -2   2 2011.14   94.62
   3  -2  -2 1989.05   83.48
  -3  -2   2 1993.35   92.69
   3  -2  -1  653.77   44.79
  -3  -2   1  578.02   48.26
   3  -2  -1  654.92   50.64
  -3  -2   1  682.74   50.74
  -3  -2   0 1210.72   68.78
   3  -2   0 1125.52   63.81
  -3  -2   0 1146.93   61.57
  -3  -2  -1 4014.06  128.44
   3  -2   1 4254.67  136.51
   3  -2   1 4150.53  135.65
  -3  -2  -1 4091.40  106.86
   3  -2   2   19.68   16.15
  -3  -2  -2   37.12   14.08
   3  -2   2   65.30   21.52
  -3  -2  -2   41.05   11.56
  -3  -2  -3  247.33   35.96
   3  -2   3  197.66   30.21
   3  -2   3  235.38   36.50
  -3  -2  -3  184.16   18.65
  -3  -2  -4  543.35   55.52
   3  -2   4  430.72   48.12
   3  -2   4  552.90   61.03
   3  -2   5  749.25   69.04
  -3  -2  -5  823.68   74.63
  -3  -2  -6 1695.93  122.49
  -3  -2  -6 1656.95  110.22
   3  -2   6 1511.38  107.55
   3  -2   7  109.95   32.92
  -3  -2  -7  128.49   33.03
   3  -2   8   33.16   19.15
  -3  -2  -8   75.71   29.79
   3  -2   9  130.94   42.12
   3  -2  10  186.11   47.67
   3  -2  11  -52.78   28.73
   3  -2  12   41.17   30.28
   3  -2  13   56.50   33.96
   3  -2  14   32.65   24.89
   3  -2  15    8.74   21.11
   3  -2  16   23.77   28.36
   3  -2  17   17.35   31.36
  -3  -1  19    0.15   23.41
  -3  -1  18  -13.58   23.62
  -3  -1  17   10.84   21.07
  -3  -1  16   96.67   44.83
   3  -1 -16  119.77   38.92
  -3  -1  15   -2.96   23.22
   3  -1 -15   12.86   13.31
  -3  -1  14   25.45   30.89
   3  -1 -14   -0.91   12.97
  -3  -1  13  158.27   50.37
   3  -1 -13  123.29   31.38
  -3  -1  13   91.24   30.47
  -3  -1  12   49.22   28.36
  -3  -1  12   14.19   13.08
   3  -1 -12   14.03   15.27
  -3  -1  11  158.24   46.10
  -3  -1  11  122.49   34.16
   3  -1 -11   23.27   14.27
  -3  -1  10  267.09   51.27
  -3  -1  10  284.72   49.84
   3  -1 -10  323.55   50.98
   3  -1  -9  177.31   42.90
  -3  -1   9  181.55   38.95
  -3  -1   9  182.38   37.36
   3  -1  -9  188.77   38.81
   3  -1  -8 1888.86  118.76
   3  -1  -8 1877.12  121.08
  -3  -1   8 1865.07  120.01
  -3  -1   8 1846.52  116.29
  -3  -1   7  367.76   51.87
   3  -1  -7  357.13   53.85
   3  -1  -6   79.76   26.50
  -3  -1   6   89.85   22.92
   3  -1  -5  695.41   64.74
  -3  -1   5  683.18   59.27
   3  -1  -4  623.39   46.13
   3  -1  -4  615.09   37.32
   3  -1  -4  621.10   54.33
   3  -1  -3 3189.05   99.97
   3  -1  -3 3219.89   79.38
   3  -1  -3 3182.13  113.08
  -3  -1   2 1414.40   73.94
   3  -1  -2 1498.79   66.12
   3  -1  -2 1457.21   57.57
   3  -1  -1 1096.69   58.93
  -3  -1   1 1043.99   60.71
  -3  -1   0  634.48   48.46
   3  -1   0  651.87   48.60
   3  -1   0  628.35   43.69
   3  -1   1  179.95   28.21
  -3  -1  -1  211.59   31.70
   3  -1   1  190.55   27.81
  -3  -1  -2  183.17   30.30
   3  -1   2  149.27   30.78
   3  -1   2  169.53   28.46
  -3  -1  -3 1697.31   95.48
   3  -1   3 1779.86  101.30
   3  -1   3 1611.75   89.71
  -3  -1  -4 1185.66   84.67
   3  -1   4 1220.67   83.47
  -3  -1  -5  471.42   59.05
   3  -1   5  354.16   48.64
   3  -1   6  101.06   28.74
  -3  -1  -6  157.96   37.75
   3  -1   6   77.27   12.38
  -3  -1  -6   92.80   30.00
   3  -1   7    8.97   17.39
  -3  -1  -7   13.23   13.44
   3  -1   7   11.86    6.56
   3  -1   8  127.41   37.67
   3  -1   8   64.96   11.35
   3  -1   9   10.99   19.16
   3  -1  10  108.30   35.08
   3  -1  11   21.76   16.88
   3  -1  12  241.37   62.50
   3  -1  13   55.76   33.93
   3  -1  14  -18.36   29.22
   3  -1  15  -24.47   26.87
   3  -1  16    2.42   21.11
   3  -1  17   86.89   48.19
  -3   0  19  -51.04   38.61
  -3   0  18   54.89   46.38
  -3   0  17   63.15   31.48
  -3   0  16  -23.03   25.52
  -3   0  15   59.14   32.48
   3   0 -15  101.97   30.29
  -3   0  14  -15.91   23.75
   3   0 -14   11.52   13.92
  -3   0  14  -34.10   19.14
  -3   0  13   24.07   20.39
  -3   0  13   32.24   16.43
   3   0 -13   84.37   27.07
  -3   0  12  -13.14   12.82
   3   0 -12   -5.52   16.20
   3   0 -11 1165.31   89.35
  -3   0  11 1208.79  124.87
  -3   0  11 1216.09   92.27
   3   0 -10  972.83   78.03
  -3   0  10  975.01  104.62
  -3   0  10  992.48   80.48
  -3   0   9  140.19   38.14
   3   0  -9  179.34   40.68
   3   0  -8 1135.78   98.38
  -3   0   8 1169.86  101.07
   3   0  -7 3963.31  193.89
  -3   0   7 3957.07  186.46
   3   0  -6  866.18   76.76
  -3   0   6  828.22   71.63
   3   0  -5 1050.18   77.31
  -3   0   5 1099.40   77.53
  -3   0   4  359.00   40.79
   3   0  -4  315.83   40.01
   3   0  -3  316.49   36.11
   3   0  -3  292.24   36.13
   3   0  -2 2028.17   81.14
  -3   0   2 1983.94   82.00
  -3   0   1  100.04   19.71
   3   0  -1   79.25   17.69
  -3   0   1  108.66   12.91
  -3   0   0 1504.50   72.55
   3   0   0 1470.90   73.86
   3   0   0 1350.45   52.62
   3   0   1   37.95   17.15
  -3   0  -1    5.17   11.61
   3   0   2 4053.48  137.84
  -3   0  -2 3739.94  133.09
   3   0   3  799.29   64.53
  -3   0  -3  763.13   65.46
   3   0   3  810.91   68.48
  -3   0  -4  100.59   28.59
   3   0   4  134.89   32.79
   3   0   4   94.39   25.32
   3   0   5 1995.89  119.05
  -3   0  -5 1992.47  119.91
  -3   0  -6  271.87   46.96
   3   0   6  207.44   43.55
  -3   0  -6  231.59   45.11
   3   0   6  197.41   26.18
  -3   0  -6  204.45   23.98
   3   0   7  143.38   31.95
  -3   0  -7  141.22   35.09
  -3   0  -7  191.85   41.71
   3   0   7  135.94   21.06
  -3   0  -7  152.20   21.14
   3   0   8  505.58   73.60
   3   0   8  477.73   42.40
   3   0   9   51.12   23.93
   3   0   9   33.59   12.74
   3   0  10  294.06   61.76
   3   0  11   77.41   35.75
   3   0  12  203.06   57.06
   3   0  13  353.22   80.00
   3   0  14    5.71   20.12
   3   0  15   39.76   33.34
   3   0  16   46.73   30.13
  -3   1  18   38.36   28.63
  -3   1  17   37.58   16.67
  -3   1  16   37.32   32.94
  -3   1  15    1.66   18.44
   3   1 -15   23.16   12.22
   3   1 -14    2.66    9.06
  -3   1  14   18.23   16.30
  -3   1  13   91.79   38.27
  -3   1  13  105.49   27.29
   3   1 -13  102.90   28.27
  -3   1  12   47.16   30.51
  -3   1  12   44.51   21.47
   3   1 -12   12.78   10.11
  -3   1  11   64.42   31.29
   3   1 -11   70.94   20.63
  -3   1  10  343.22   61.58
  -3   1   9  181.68   43.31
   3   1  -9  175.78   39.81
  -3   1   8 2204.52  137.11
   3   1  -8 2256.05  139.23
  -3   1   7  398.24   53.27
   3   1  -7  365.96   52.14
   3   1  -6   48.52   17.99
  -3   1   6   42.36   22.39
  -3   1   6   64.11   14.14
  -3   1   5  654.05   39.26
  -3   1   5  744.25   64.34
   3   1  -5  725.67   62.18
  -3   1   4  630.22   35.68
  -3   1   4  680.08   57.26
   3   1  -4  606.46   53.42
  -3   1   3 3153.54  100.96
   3   1  -3 3191.81  117.71
  -3   1   3 3069.03   77.43
   3   1  -2 1363.30   72.32
  -3   1   2 1422.28   64.42
   3   1  -1 1075.58   62.28
  -3   1   1 1104.57   57.87
  -3   1   1 1176.62   54.99
   3   1   0  625.14   50.20
  -3   1   0  612.76   47.21
  -3   1   0  730.61   46.97
  -3   1  -1  227.96   32.94
   3   1   1  196.33   30.84
  -3   1  -2  198.92   34.06
   3   1   2  193.70   33.98
   3   1   3 1621.26   95.46
   3   1   3 1742.30   95.04
  -3   1  -3 1671.90   98.37
  -3   1  -4 1229.17   90.19
   3   1   4 1209.74   88.40
   3   1   4 1232.66   86.64
   3   1   5  492.49   58.78
  -3   1  -5  449.64   57.16
   3   1   5  345.62   52.52
   3   1   5  409.77   43.54
   3   1   6   89.63   27.88
  -3   1  -6   88.57   27.43
   3   1   6   89.35   20.52
  -3   1  -7    7.12   14.46
   3   1   7   -0.55   16.55
   3   1   7    6.26    7.62
  -3   1  -7   -4.75    8.95
   3   1   8  154.62   44.22
   3   1   8  117.18   26.23
  -3   1  -8   69.21   21.11
   3   1   9    6.50   23.64
  -3   1  -9    6.99   10.17
   3   1   9    4.47    8.00
   3   1  10  162.46   46.10
   3   1  10  130.16   28.89
   3   1  11   86.78   34.82
   3   1  11   54.84   21.31
   3   1  12  271.94   66.48
   3   1  13   74.94   39.06
   3   1  14   20.48   24.99
   3   1  15  -82.07   44.59
   3   1  16  -58.48   41.30
  -3   2  18   61.64   42.91
  -3   2  17   66.94   41.32
  -3   2  16  -28.97   22.47
  -3   2  15   96.90   46.31
  -3   2  14  252.84   66.55
   3   2 -14  168.66   30.11
  -3   2  13  221.97   59.67
  -3   2  13  206.02   39.16
   3   2 -13  145.92   29.84
  -3   2  12  312.32   65.13
  -3   2  11   28.58   35.04
  -3   2  10   32.07   20.86
   3   2  -9  476.89   65.35
  -3   2   9  538.06   74.89
  -3   2   8  193.85   41.05
   3   2  -8  205.15   44.84
  -3   2   8  219.92   34.48
  -3   2   7  314.55   49.90
  -3   2   7  293.53   36.90
   3   2  -7  347.09   50.85
  -3   2   6   99.11   29.99
   3   2  -6  103.17   26.93
  -3   2   6   89.69   19.98
  -3   2   5 1135.20   65.00
  -3   2   5 1207.47   83.53
   3   2  -5 1114.50   76.76
  -3   2   4  638.80   47.07
   3   2  -4  520.07   32.26
   3   2  -4  556.44   50.41
  -3   2   4  673.31   58.01
  -3   2   3 1330.20   60.25
   3   2  -3 1310.53   80.81
   3   2  -3 1199.10   51.97
  -3   2   3 1302.66   66.58
   3   2  -2 2012.69   93.81
  -3   2   2 2004.08   71.90
   3   2  -2 1829.44   71.59
  -3   2   2 2064.32   84.10
   3   2  -1  634.79   51.30
  -3   2   1  643.20   43.93
   3   2   0 1170.52   68.10
  -3   2   0 1075.42   63.11
  -3   2   0 1107.21   67.83
   3   2   1 4284.76  134.97
  -3   2  -1 4020.10  132.68
  -3   2  -1 4222.19  135.02
   3   2   2   31.39   11.95
   3   2   2   34.93   15.74
  -3   2  -2   33.49   17.21
   3   2   3  239.43   38.82
   3   2   3  214.74   34.61
  -3   2  -3  200.53   35.14
  -3   2  -4  497.84   60.38
   3   2   4  473.45   54.93
   3   2   4  468.44   56.87
   3   2   4  446.34   49.39
  -3   2  -5  814.10   79.90
   3   2   5  750.00   77.67
   3   2   5  815.10   75.55
   3   2   5  750.15   66.94
  -3   2  -6 1500.28  115.70
   3   2   6 1568.89  118.91
   3   2   6 1383.34   92.56
   3   2   7   56.89   23.63
   3   2   7   77.27   21.39
  -3   2  -7   53.03   16.97
   3   2   8    7.48   15.65
   3   2   8   86.19   25.21
  -3   2  -8   57.22   16.83
   3   2   9  136.55   37.03
   3   2   9   96.78   25.35
  -3   2  -9  158.74   33.52
   3   2  10  143.35   43.38
  -3   2 -10  241.29   41.11
   3   2  10  135.54   32.14
   3   2  11    6.00   20.53
   3   2  11  -13.25   14.36
  -3   2 -11    2.08    9.21
   3   2  12  -18.79   26.22
   3   2  13  -19.30   18.65
   3   2  14  104.78   48.36
   3   2  15   -8.65   21.30
   3   2  16   25.86   32.26
  -3   3  18  122.89   64.39
  -3   3  17  -13.22   23.41
  -3   3  16   -5.71   20.22
  -3   3  15   67.25   39.80
  -3   3  14  163.34   49.73
   3   3 -14  117.80   23.94
  -3   3  13  133.18   46.04
   3   3 -13   56.03   19.18
  -3   3  12   56.05   29.47
  -3   3  12   83.35   29.17
  -3   3  11   -6.27   21.19
  -3   3  11  -10.72   14.56
   3   3 -10  -20.40   21.76
  -3   3  10   -4.78   19.04
  -3   3  10    5.63   14.40
  -3   3   9   77.07   32.84
   3   3  -9   74.37   26.70
  -3   3   9   64.80   20.39
  -3   3   8  660.01   64.93
   3   3  -8  612.61   70.14
  -3   3   8  734.81   83.80
  -3   3   7  123.80   32.79
   3   3  -7  110.84   30.45
  -3   3   7  145.27   30.01
   3   3  -6   46.22   16.79
  -3   3   6   63.40   24.64
  -3   3   6   53.13   19.40
  -3   3   5  705.35   60.15
  -3   3   5  689.02   63.40
   3   3  -5  571.87   54.20
  -3   3   4  553.43   52.04
   3   3  -4  500.71   41.59
   3   3  -4  553.59   49.09
  -3   3   4  582.43   54.12
  -3   3   3  390.72   29.92
   3   3  -3  388.19   47.15
  -3   3   3  379.11   41.86
   3   3  -3  313.28   33.16
   3   3  -3  338.86   28.93
   3   3  -2  332.64   41.79
  -3   3   2  323.52   28.05
   3   3  -2  273.16   33.53
  -3   3   2  292.85   38.39
   3   3  -2  299.15   25.50
   3   3  -1   36.74   18.70
  -3   3   1   51.71   13.52
  -3   3   1   50.59   19.73
   3   3  -1   16.19   10.23
   3   3   0  133.36   23.84
  -3   3   0  149.26   25.03
  -3   3   0  118.77   26.32
   3   3   1  110.75   22.90
  -3   3  -1  111.47   23.31
  -3   3  -1   96.71   25.63
   3   3   2 1516.70   88.88
   3   3   2 1680.59   87.20
  -3   3  -2 1581.95   93.27
  -3   3  -2 1636.09   98.99
   3   3   3   22.83   16.28
   3   3   3   16.48   16.11
   3   3   3    1.16    9.74
  -3   3  -3   10.97   13.55
   3   3   4  300.01   45.89
   3   3   4  310.63   46.78
  -3   3  -4  303.13   48.97
   3   3   4  294.41   41.93
   3   3   5   12.56   19.55
   3   3   5   35.86   20.31
   3   3   5   22.30   15.08
  -3   3  -5   20.32    9.80
   3   3   6   24.82   18.12
  -3   3  -6   46.27   20.66
   3   3   6   46.21   12.39
   3   3   6   27.19   13.49
   3   3   7  280.86   54.37
   3   3   7  344.63   51.63
  -3   3  -7  296.28   46.94
   3   3   8  160.63   50.27
   3   3   8  140.56   33.24
  -3   3  -8  174.17   37.54
   3   3   9  167.10   49.04
  -3   3  -9  132.57   34.37
   3   3   9  104.88   29.72
   3   3  10   12.68   18.13
  -3   3 -10    5.80   11.09
   3   3  10   35.98   16.82
   3   3  11  156.52   46.60
  -3   3 -11  240.11   47.74
   3   3  11  126.98   34.03
   3   3  12  114.11   41.24
  -3   3 -12  101.15   30.62
   3   3  13   48.09   33.71
   3   3  14    1.80   18.08
   3   3  15   21.00   28.11
   3   3  16   31.64   32.70
  -3   4  18  126.68   61.94
  -3   4  17  207.07   72.06
  -3   4  16  104.96   52.39
  -3   4  15  253.65   74.83
  -3   4  14  118.18   48.00
  -3   4  13    2.51   25.58
  -3   4  12  950.61  117.33
  -3   4  11  211.61   53.77
  -3   4  11  190.61   44.82
  -3   4  10   31.73   23.48
   3   4 -10   26.34   19.55
  -3   4  10   32.48   18.38
  -3   4   9   76.55   28.39
   3   4  -9   89.61   30.27
  -3   4   9   54.83   21.41
  -3   4   8  637.72   70.87
   3   4  -8  598.37   68.55
  -3   4   8  709.31   81.95
  -3   4   7   25.21   21.85
   3   4  -7   51.21   23.45
  -3   4   7   58.02   23.32
  -3   4   6  269.46   45.65
   3   4  -6  243.38   37.39
  -3   4   6  291.02   44.87
   3   4  -6  289.32   53.08
   3   4  -5  154.21   29.35
  -3   4   5  182.33   34.45
   3   4  -5  158.37   26.91
  -3   4   5  200.67   37.68
   3   4  -5  162.13   36.75
   3   4  -4  789.01   60.91
  -3   4   4  867.48   74.08
   3   4  -4  773.40   57.01
  -3   4   4  927.66   71.61
   3   4  -4  867.17   79.92
   3   4  -3 1394.94   93.27
  -3   4   3 1411.01   50.02
   3   4  -3 1346.36   82.04
  -3   4   3 1382.03   92.53
   3   4  -3 1370.99   67.95
   3   4  -3 1478.22  101.31
  -3   4   2  127.18   17.18
   3   4  -2  145.35   28.90
   3   4  -2  116.70   25.64
  -3   4   2  125.28   30.26
   3   4  -2  112.80   28.86
   3   4  -2  136.26   20.77
  -3   4   1 1230.62   62.51
   3   4  -1 1394.98   82.59
  -3   4   1 1238.08   89.33
   3   4  -1 1294.63   86.95
   3   4  -1 1328.19   89.86
  -3   4   0  583.21   48.55
   3   4   0  519.12   48.14
   3   4   0  628.19   63.47
   3   4   0  585.23   56.96
  -3   4   0  548.53   59.35
  -3   4  -1 2360.95  108.78
   3   4   1 2474.35  109.43
   3   4   1 2453.20  104.55
   3   4   1 2378.50  126.86
  -3   4  -1 2329.90  124.80
   3   4   1 2445.21  108.92
   3   4   2 1989.86  104.86
  -3   4  -2 2044.13  110.38
   3   4   2 2187.34  100.95
   3   4   2 1967.08  119.73
  -3   4  -2 2115.52  122.26
   3   4   2 2019.02   92.80
  -3   4  -3  524.43   60.00
   3   4   3  504.75   57.50
   3   4   3  492.70   52.38
   3   4   3  513.25   61.95
  -3   4  -3  498.00   63.28
   3   4   4   84.73   28.64
   3   4   4   73.03   23.76
   3   4   4   44.30   18.62
  -3   4  -4   55.82   22.72
   3   4   5  387.92   58.80
   3   4   5  369.96   47.76
  -3   4  -5  416.43   63.07
   3   4   5  405.15   58.99
   3   4   6  170.10   42.74
   3   4   6  231.28   43.39
   3   4   6  151.05   35.23
   3   4   7   87.07   34.62
   3   4   7   95.47   29.91
  -3   4  -7   86.44   26.22
   3   4   8   18.91   21.56
  -3   4  -8   43.58   23.40
   3   4   9  110.47   44.71
  -3   4  -9  147.12   40.33
   3   4  10  163.80   49.89
  -3   4 -10  312.72   58.05
   3   4  11   72.76   41.41
  -3   4 -11   64.73   26.20
   3   4  12   41.44   24.88
  -3   4 -12   60.43   29.38
   3   4  13  -34.09   30.45
  -3   4 -13    8.28   13.54
   3   4  14   81.66   51.20
   3   4  15    2.62   20.19
  -3   5  17  116.18   62.93
  -3   5  16  178.46   67.25
  -3   5  15   27.03   21.47
  -3   5  14  112.58   46.42
  -3   5  13   50.95   39.06
  -3   5  12   -2.55   17.41
  -3   5  11  309.02   65.69
  -3   5  10  294.73   60.63
   3   5 -10  314.70   52.77
  -3   5   9  138.74   38.40
   3   5  -9  180.32   39.72
  -3   5   9  154.65   40.42
  -3   5   8  437.47   67.35
  -3   5   8  375.10   59.39
   3   5  -8  360.41   65.00
   3   5  -8  361.33   51.17
   3   5  -7  240.95   40.58
  -3   5   7  275.05   52.13
  -3   5   7  271.04   48.55
   3   5  -7  226.10   51.45
  -3   5   6  884.90   85.36
   3   5  -6  796.71   67.04
  -3   5   6  964.98   86.66
   3   5  -6  903.29   94.19
  -3   5   5  360.81   54.25
   3   5  -5  328.15   44.86
   3   5  -5  324.09   54.91
  -3   5   5  381.77   50.09
   3   5  -5  297.02   37.74
   3   5  -4 2135.76  115.19
  -3   5   4 2285.16  133.25
   3   5  -4 1948.51   97.30
   3   5  -4 2266.45  140.11
  -3   5   4 2259.76  111.72
   3   5  -4 1880.01   87.40
   3   5  -3 1804.14  112.54
  -3   5   3 1735.43   49.28
   3   5  -3 1709.88  104.84
  -3   5   3 1939.97  121.80
   3   5  -3 1781.98   90.61
   3   5  -3 1902.22  124.51
  -3   5   2  743.74   42.49
   3   5  -2  716.54   65.08
  -3   5   2  810.89   79.63
   3   5  -2  838.62   75.31
   3   5  -2  780.74   77.88
   3   5  -2  732.28   59.96
  -3   5   1  713.01   48.99
   3   5  -1  781.27   65.68
  -3   5   1  732.24   75.04
   3   5  -1  770.48   74.49
   3   5  -1  789.19   75.21
  -3   5   0  469.92   45.25
   3   5   0  495.06   50.15
  -3   5   0  493.73   63.97
   3   5   0  506.48   62.45
  -3   5   0  535.05   62.77
   3   5   0  546.20   59.97
   3   5   1  135.26   26.93
   3   5   1  176.54   29.93
  -3   5  -1  166.73   28.14
   3   5   1  120.37   32.88
   3   5   1  113.63   30.71
  -3   5  -1  143.98   34.98
   3   5   1  159.10   32.58
   3   5   2  118.06   23.84
   3   5   2  132.82   27.46
  -3   5  -2  154.50   31.59
   3   5   2  109.41   31.09
   3   5   2  134.99   35.30
  -3   5  -2  139.91   37.50
   3   5   2  154.33   29.64
   3   5   3  333.62   41.26
   3   5   3  315.73   46.93
  -3   5  -3  306.03   46.29
   3   5   3  314.06   54.85
   3   5   3  309.99   52.95
  -3   5  -3  315.82   54.06
   3   5   3  325.85   40.77
   3   5   4  383.33   46.73
  -3   5  -4  405.06   58.50
   3   5   4  494.29   63.19
   3   5   4  420.40   63.66
   3   5   4  422.39   43.33
   3   5   5  258.10   40.47
  -3   5  -5  265.52   51.10
   3   5   5  244.49   46.58
   3   5   6  475.02   68.66
   3   5   6  557.11   59.77
   3   5   7  268.18   52.05
  -3   5  -7  223.38   46.12
   3   5   8   70.00   34.74
  -3   5  -8   77.81   29.56
   3   5   9  123.50   37.60
  -3   5  -9  121.28   33.67
   3   5  10   56.63   29.83
  -3   5 -10  146.63   43.85
   3   5  11   31.34   21.06
  -3   5 -11   33.23   24.83
   3   5  12   26.42   32.95
  -3   5 -12   21.87   27.65
   3   5  13  122.02   54.11
  -3   5 -13   38.58   25.80
   3   5  14   73.54   43.52
  -3   5 -14   42.86   25.55
   3   5  15   78.00   48.19
  -3   6  17   25.49   30.53
  -3   6  16   63.10   44.32
  -3   6  15   35.55   36.24
  -3   6  14  118.68   51.87
  -3   6  13  155.76   56.21
  -3   6  12  477.56   87.33
  -3   6  11  157.86   50.78
  -3   6  10   45.58   29.02
   3   6 -10   71.93   22.99
  -3   6   9  192.09   47.91
   3   6  -9  187.11   36.34
   3   6  -9  210.59   54.75
  -3   6   8  105.27   36.53
   3   6  -8  110.83   27.76
   3   6  -8  137.59   44.41
   3   6  -7   33.67   17.17
  -3   6   7  -14.12   24.48
   3   6  -6   38.96   14.90
  -3   6   6   64.88   24.91
   3   6  -6   79.73   26.01
   3   6  -6  105.39   40.20
  -3   6   5  247.47   42.25
  -3   6   5  242.28   49.18
   3   6  -5  261.17   45.06
   3   6  -5  215.06   31.91
   3   6  -5  219.51   39.75
   3   6  -5  265.36   53.26
  -3   6   4  168.63   31.56
   3   6  -4  145.54   23.60
  -3   6   4  158.85   39.05
   3   6  -4  179.91   38.24
   3   6  -4  205.84   37.72
   3   6  -4  205.85   49.02
   3   6  -3    2.47   15.15
   3   6  -3   18.88   13.63
  -3   6   3   55.66   21.74
   3   6  -3    4.88   12.05
   3   6  -3   33.08   21.16
  -3   6   3   41.04   22.73
  -3   6   2  796.16   44.16
   3   6  -2  808.15   72.60
   3   6  -2  799.65   80.38
   3   6  -2  847.28   84.67
  -3   6   2  843.17   87.89
  -3   6   2  853.89   86.77
   3   6  -2  882.99   90.62
   3   6  -2  763.58   68.80
  -3   6   1  358.25   36.14
   3   6  -1  306.04   42.57
   3   6  -1  388.93   58.28
   3   6  -1  306.42   51.84
  -3   6   1  343.67   56.19
  -3   6   1  409.79   59.50
   3   6  -1  425.75   60.46
   3   6   0   40.00   15.68
  -3   6   0   29.55   12.25
   3   6   0   48.23   16.33
   3   6   0   33.28   14.42
  -3   6   0   62.84   26.02
   3   6   0   14.66   11.80
   3   6   0   61.02   27.01
  -3   6   0   19.39   13.82
  -3   6   0   68.72   24.42
   3   6   1   30.06   11.36
   3   6   1   58.71   20.40
  -3   6  -1   52.87   17.87
   3   6   1   55.45   21.74
   3   6   1   41.44   22.85
   3   6   1   54.92   22.47
  -3   6  -1   52.45   22.71
   3   6   2   23.88   13.24
  -3   6  -2   29.56   13.59
   3   6   2   50.67   21.75
  -3   6  -2   65.35   27.57
   3   6   2    8.08   11.45
  -3   6  -3  200.22   39.62
   3   6   3  159.30   30.95
   3   6   3  162.87   33.67
  -3   6  -3  261.53   54.37
   3   6   3  155.74   32.84
   3   6   4  146.27   29.28
  -3   6  -4  162.38   39.65
   3   6   4  180.15   39.50
  -3   6  -4  216.08   50.46
   3   6   4  107.06   26.05
   3   6   5  150.36   31.46
   3   6   5  138.97   37.03
   3   6   5  120.98   26.48
   3   6   6   13.49   14.50
   3   6   6   28.79   16.46
   3   6   7   13.64   21.50
  -3   6  -7   24.83   19.31
   3   6   8   74.02   32.53
  -3   6  -8  133.38   45.27
   3   6   9   42.65   30.44
  -3   6  -9   -4.24   13.40
   3   6  10  186.46   54.53
  -3   6 -10  193.77   51.54
   3   6  11   77.32   41.15
  -3   6 -11   28.69   28.79
   3   6  12   53.15   33.09
  -3   6 -12   31.37   22.97
   3   6  13  171.86   65.55
  -3   6 -13  128.46   47.92
   3   6  14   49.81   43.89
  -3   6 -14   59.33   36.90
   3   6  15   39.23   37.59
  -3   7  16   20.85   37.14
  -3   7  15    8.25   26.91
  -3   7  14   65.52   45.00
  -3   7  13   44.85   32.98
  -3   7  12  125.58   43.39
  -3   7  11   13.96   22.43
  -3   7  10   85.94   37.61
   3   7 -10   54.27   21.63
   3   7 -10   51.33   19.00
   3   7 -10   63.55   34.70
   3   7  -9   26.35   13.13
  -3   7   9   34.75   29.12
   3   7  -9   28.97   18.16
   3   7  -9    4.77   16.53
   3   7  -8  157.48   30.30
  -3   7   8  277.65   57.34
   3   7  -8  226.31   39.96
   3   7  -8  244.90   60.66
  -3   7   7  119.09   34.95
   3   7  -7  110.62   24.15
   3   7  -7  130.09   33.03
   3   7  -7  159.86   48.80
   3   7  -6   -4.85   11.37
  -3   7   6   11.37   14.52
   3   7  -6   32.43   21.35
   3   7  -6   14.62   13.98
   3   7  -6   38.63   31.92
  -3   7   5   56.13   19.14
   3   7  -5   76.59   18.17
   3   7  -5   84.16   30.06
   3   7  -5  125.45   34.54
   3   7  -5   62.30   24.45
   3   7  -5  121.90   31.18
  -3   7   4   -1.71   10.78
   3   7  -4   10.26    8.09
   3   7  -4   41.06   22.32
   3   7  -4   -4.59   12.68
   3   7  -4   29.21   20.59
   3   7  -4   46.54   24.79
   3   7  -3  116.85   30.38
   3   7  -3  116.14   33.41
   3   7  -3   79.28   29.66
   3   7  -3   92.34   26.79
   3   7  -3   86.54   33.49
   3   7  -2   87.62   24.64
  -3   7   2   64.23   12.89
   3   7  -2  107.70   32.50
   3   7  -2   82.24   27.48
   3   7  -2   72.17   22.18
   3   7  -1  163.23   31.65
   3   7  -1  154.25   25.35
  -3   7   1  210.92   29.67
   3   7  -1  158.42   41.18
  -3   7   1  203.67   45.63
   3   7   0  159.50   30.78
  -3   7   0  164.84   28.51
   3   7   0  135.93   25.70
   3   7   0  181.24   42.24
  -3   7   0  122.47   34.10
  -3   7   0  146.99   37.31
   3   7   1   25.65   14.67
  -3   7  -1   49.99   18.92
   3   7   1   30.95   16.27
   3   7   1   12.93   12.92
  -3   7  -1   52.19   23.74
  -3   7  -1   58.79   24.79
  -3   7  -2  169.20   35.97
   3   7   2  145.16   29.63
   3   7   2  122.15   29.19
  -3   7  -2  101.53   33.85
   3   7   2  115.52   31.98
  -3   7  -3   50.04   22.00
   3   7   3   45.16   20.09
   3   7   3   13.69   12.65
  -3   7  -3   75.10   37.70
   3   7   3   62.39   27.16
   3   7   4   62.07   20.53
   3   7   4   62.74   25.73
  -3   7  -4   60.53   32.81
   3   7   4   74.06   26.29
   3   7   5   45.01   18.68
   3   7   5   76.73   26.66
   3   7   5   43.60   19.76
   3   7   6  195.47   35.95
   3   7   6  257.80   53.47
   3   7   6  196.39   35.87
   3   7   7  313.68   59.99
  -3   7  -7  258.58   59.89
   3   7   8   -5.64   23.67
  -3   7  -8   50.23   25.25
   3   7   9  -30.21   27.23
  -3   7  -9  -13.62   18.54
   3   7  10  181.27   60.68
  -3   7 -10  128.24   49.22
   3   7  11   74.14   39.02
  -3   7 -11   42.10   33.37
   3   7  12   90.81   54.55
  -3   7 -12   95.90   44.67
   3   7  13   29.96   29.93
  -3   7 -13   -3.08   15.78
   3   7  14   18.14   25.01
  -3   7 -14   87.99   48.15
  -3   8  16   36.70   35.25
  -3   8  15   84.30   47.88
  -3   8  14   71.58   45.91
  -3   8  13    8.10   20.26
  -3   8  12   67.52   41.75
  -3   8  11  166.40   52.34
   3   8 -11  200.18   60.36
  -3   8  10  177.43   50.61
   3   8 -10  139.93   46.03
  -3   8   9  349.85   69.15
   3   8  -9  241.97   47.36
   3   8  -9  355.61   72.74
   3   8  -8  433.93   48.22
  -3   8   8  429.50   71.62
   3   8  -8  424.96   65.03
   3   8  -8  473.74   83.89
  -3   8   7  729.90   86.22
   3   8  -7  529.74   47.82
   3   8  -7  772.28  105.91
   3   8  -6    2.03    7.69
  -3   8   6  -13.04   21.84
   3   8  -6    5.30   18.01
   3   8  -5   49.88   12.78
  -3   8   5   80.79   28.43
   3   8  -5   76.25   28.02
   3   8  -5  122.70   45.81
   3   8  -4    0.06   19.88
   3   8  -4    0.94    5.64
   3   8  -4   24.73   19.22
   3   8  -4    9.68   28.00
   3   8  -3   -8.34   12.87
   3   8  -3    1.69    6.31
   3   8  -3  -11.46    8.60
   3   8  -3   -5.55   13.60
   3   8  -3    0.85   14.97
   3   8  -2  153.08   32.50
  -3   8   2  180.05   21.02
   3   8  -2  145.22   21.36
   3   8  -2  164.70   45.24
   3   8  -2  130.56   33.48
   3   8  -1   13.65   14.04
  -3   8   1    3.67    7.70
   3   8  -1   15.26   12.35
   3   8  -1   41.98   20.10
   3   8   0   82.14   22.54
  -3   8   0   67.44   18.67
   3   8   0   79.59   20.19
   3   8   0   91.00   33.72
  -3   8   0   66.51   29.86
  -3   8  -1  177.37   34.45
   3   8   1  164.44   32.20
   3   8   1  119.81   27.27
  -3   8  -1  176.56   48.92
   3   8   1  181.14   47.72
  -3   8  -2  -13.16   17.17
   3   8   2   24.78   10.19
   3   8   2    6.01   15.52
  -3   8  -2   35.14   23.27
   3   8   2   27.24   15.26
  -3   8  -2   66.02   28.82
   3   8   3  387.78   55.88
   3   8   3  370.70   46.69
  -3   8  -3  435.94   62.83
  -3   8  -3  432.66   73.08
   3   8   3  428.65   63.28
   3   8   4   46.17   20.36
   3   8   4   17.41   17.48
   3   8   4   23.24   18.67
   3   8   5   29.31   14.01
   3   8   5   51.53   30.84
   3   8   5   86.83   30.19
  -3   8  -5   68.00   32.10
   3   8   6   13.59   16.82
   3   8   6   43.97   18.24
  -3   8  -6   39.81   16.17
   3   8   6    8.65   14.52
   3   8   7   42.48   23.33
  -3   8  -7  174.04   51.87
   3   8   7  146.24   30.93
   3   8   8    9.60   18.84
  -3   8  -8   12.41   15.09
   3   8   9   55.82   27.99
  -3   8  -9   71.60   32.03
   3   8  10   54.18   35.45
  -3   8 -10   26.21   21.24
   3   8  11  122.79   54.57
  -3   8 -11   99.01   44.91
   3   8  12   36.18   28.65
  -3   8 -12   22.57   25.52
   3   8  13    7.04   29.04
  -3   8 -13   56.50   34.88
   3   8  14    6.47   22.01
  -3   8 -14   49.80   42.86
  -3   9  16   14.75   34.41
  -3   9  15   93.87   52.83
  -3   9  14   92.72   46.69
  -3   9  13   61.13   39.35
  -3   9  12   81.34   42.07
  -3   9  11   39.17   24.69
   3   9 -11   24.35   37.19
  -3   9  10   33.13   19.59
   3   9 -10   18.07   28.58
  -3   9   9   13.15   18.07
   3   9  -9   50.00   32.00
  -3   9   8  101.89   32.55
   3   9  -8   97.63   44.62
  -3   9   7   81.10   34.94
   3   9  -7  127.09   47.17
  -3   9   6  -33.00   19.13
   3   9  -6   10.77    4.94
   3   9  -6   37.66   27.76
   3   9  -6   -2.77   19.91
   3   9  -5  137.31   38.02
   3   9  -5  244.69   63.52
   3   9  -4  -10.48   15.26
   3   9  -4   88.92   38.39
   3   9  -4   53.06   37.86
   3   9  -3  350.76   60.42
   3   9  -3  352.49   59.33
   3   9  -3  312.90   68.92
   3   9  -2  551.87   68.01
  -3   9   2  537.00   34.09
   3   9  -2  361.28   31.11
   3   9  -2  495.46   69.73
   3   9  -2  595.71   88.46
  -3   9   1   85.62   19.91
   3   9  -1   99.96   28.97
   3   9  -1   47.22   12.66
  -3   9   1   75.39   32.58
   3   9  -1  101.79   37.97
   3   9   0  504.51   58.68
  -3   9   0  437.45   51.89
   3   9   0  368.72   43.09
   3   9   0  440.00   75.28
  -3   9   0  476.98   80.19
   3   9   1   13.71   11.47
  -3   9  -1   28.25   16.67
   3   9   1   27.83   14.67
   3   9   1   62.41   32.92
  -3   9  -1   11.05   18.87
   3   9   2   70.84   23.48
  -3   9  -2   73.67   26.62
   3   9   2   24.52    9.77
  -3   9  -2   55.63   35.25
   3   9   2   27.55   21.76
   3   9   3   -6.95    9.45
   3   9   3    8.19   10.44
  -3   9  -3   11.71   22.84
   3   9   3    7.53   16.38
   3   9   4  221.99   35.85
   3   9   4  282.07   50.41
  -3   9  -4  333.28   70.33
   3   9   4  264.17   54.21
   3   9   5    5.59   11.01
   3   9   5   15.79   18.41
  -3   9  -5   78.80   41.37
  -3   9  -5    8.95   20.53
   3   9   5   22.71   22.92
   3   9   6   17.08   19.36
   3   9   6  -14.91   12.09
  -3   9  -6  -16.47   31.15
   3   9   7   11.74   24.15
   3   9   7   31.22   20.70
  -3   9  -7   29.83   22.95
   3   9   8   55.23   30.52
  -3   9  -8  101.96   40.17
   3   9   9   17.81   21.85
  -3   9  -9    8.00   20.49
   3   9  10   41.26   21.42
  -3   9 -10   79.28   42.90
   3   9  11    8.36   20.86
  -3   9 -11   50.81   36.48
   3   9  12   -3.24   20.50
  -3   9 -12  -26.01   34.93
   3   9  13  -78.87   46.64
  -3   9 -13    2.11   17.58
  -3   9 -14   40.19   44.31
  -3  10  15    0.14   23.94
  -3  10  14    7.78   21.81
  -3  10  13    0.12   34.02
  -3  10  12   37.08   31.81
  -3  10  11   67.60   35.80
   3  10 -11  212.18   71.06
  -3  10  10   78.60   39.31
   3  10 -10  116.11   55.72
  -3  10   9   39.66   21.06
   3  10  -9   71.30   48.51
  -3  10   8   10.75   19.36
   3  10  -8   17.66   29.80
  -3  10   7   49.65   21.81
   3  10  -7  164.84   59.01
  -3  10   6   13.17   15.54
   3  10  -6   42.18   29.13
   3  10  -6   59.04   30.33
   3  10  -5  -15.30   23.73
   3  10  -5   44.39   19.76
   3  10  -5   19.50   19.30
   3  10  -4   18.50   15.59
   3  10  -4   65.69   28.84
   3  10  -4   27.78   22.94
   3  10  -3  231.54   49.80
   3  10  -3  139.54   39.63
   3  10  -3  193.70   57.39
   3  10  -2  313.53   52.29
  -3  10   2  162.92   20.36
   3  10  -2  350.20   73.94
   3  10  -2  301.24   57.01
   3  10  -1   66.58   26.96
   3  10  -1   10.53    9.25
   3  10  -1   39.63   31.07
   3  10  -1   31.47   18.75
  -3  10   1   14.47   21.22
   3  10   0   -0.04    9.94
   3  10   0  -13.98    9.40
   3  10   0   -7.47   16.44
  -3  10   0  -27.54   34.56
   3  10   1  180.59   36.28
  -3  10  -1  222.98   41.01
   3  10   1  179.53   32.66
  -3  10  -1  255.64   61.19
   3  10   1  169.13   48.03
   3  10   2   16.90   12.49
   3  10   2   59.94   20.89
  -3  10  -2   38.60   26.58
   3  10   2   33.92   26.11
   3  10   3   22.38   11.21
   3  10   3   16.77   15.89
   3  10   3   19.67   20.72
   3  10   4   16.90   14.95
  -3  10  -4  -15.25   21.09
   3  10   4   20.33   22.12
   3  10   5    0.07   11.63
  -3  10  -5  -21.50   29.04
  -3  10  -5   58.22   33.48
   3  10   5   21.70   22.53
   3  10   6  295.81   61.22
   3  10   6  283.93   54.10
  -3  10  -6  310.73   81.01
   3  10   7   -0.35   17.62
  -3  10  -7   18.60   17.99
   3  10   8   58.02   35.62
  -3  10  -8   63.95   41.12
   3  10   9   44.85   31.36
  -3  10  -9   60.29   46.58
   3  10  10   26.97   33.49
  -3  10 -10   27.64   38.38
   3  10  11   89.22   53.46
  -3  10 -11   74.00   50.01
   3  10  12   51.54   38.85
  -3  10 -12   52.19   37.42
   3  10  13    0.15   45.26
  -3  10 -13   25.10   41.58
  -3  11  14   -8.47   20.45
  -3  11  13   81.61   44.45
  -3  11  12   51.96   48.57
   3  11 -12   11.63   30.44
  -3  11  11  153.23   55.39
   3  11 -11  165.48   64.53
  -3  11  10  -42.66   27.59
   3  11 -10   18.54   24.06
  -3  11   9   20.14   22.83
   3  11  -9   50.61   36.50
   3  11  -8   64.16   38.75
   3  11  -7   20.69   33.51
   3  11  -6   20.71   16.92
   3  11  -6   42.06   30.80
   3  11  -6   30.59   35.72
   3  11  -5    3.10   13.99
   3  11  -5   11.10   20.84
   3  11  -5    9.92   20.18
   3  11  -4   74.21   32.36
   3  11  -4   58.85   31.13
   3  11  -4   38.56   30.54
   3  11  -3  330.11   56.60
   3  11  -3  305.15   62.29
   3  11  -3  240.50   70.32
   3  11  -2  253.06   48.34
  -3  11   2  223.30   62.11
   3  11  -2  178.09   54.16
   3  11  -2  140.00   40.49
   3  11  -1   11.11   14.90
   3  11  -1  -53.92   38.64
   3  11  -1   37.85   23.17
  -3  11   1  -41.83   39.32
   3  11   0   85.98   26.47
   3  11   0   81.38   38.36
  -3  11   0  111.87   45.50
  -3  11  -1   26.17   30.01
   3  11   1   -9.33   20.05
  -3  11  -2  -18.49   27.60
   3  11   2  -39.37   26.93
  -3  11  -3  -29.15   32.68
  -3  11  -3   20.46   33.36
   3  11   3  -14.87   19.10
   3  11   4    7.90   16.92
  -3  11  -4   43.30   36.63
   3  11   4   45.05   27.82
  -3  11  -4  -21.80   40.83
   3  11   5   -6.20   24.70
  -3  11  -5   35.29   37.52
   3  11   5   43.17   26.98
  -3  11  -5    9.69   17.61
   3  11   6    7.67   21.14
   3  11   6   17.21   18.89
  -3  11  -6   19.25   17.69
   3  11   7   17.85   28.14
  -3  11  -7  -23.93   27.69
   3  11   8   -8.35   21.11
  -3  11  -8   -6.95   19.50
   3  11   9  -40.10   31.33
  -3  11  -9   35.52   31.85
   3  11  10    9.06   21.52
  -3  11 -10   24.02   20.82
   3  11  11  107.84   57.94
  -3  11 -11  100.22   44.92
   3  11  12   64.49   54.10
   3  12 -10  -50.76   38.77
   3  12  -9   57.26   52.23
   3  12  -8   42.60   30.94
   3  12  -8   36.27   37.06
   3  12  -7   23.73   24.66
   3  12  -7    2.79   24.44
   3  12  -6  110.58   40.04
   3  12  -6  114.20   47.60
   3  12  -6  205.29   69.30
   3  12  -5   38.06   22.06
   3  12  -5   31.23   26.64
   3  12  -5   42.87   34.19
   3  12  -4  -23.12   22.31
   3  12  -4   48.07   32.41
   3  12  -4   44.66   33.57
   3  12  -3  -34.41   21.53
   3  12  -3  -29.94   23.61
   3  12  -3   14.87   20.76
   3  12  -2   47.54   40.31
   3  12  -2  -24.57   19.71
  -3  12   2   -5.75   31.79
   3  12  -1   43.24   30.12
   3  12  -1   24.46   20.81
  -3  12   1   13.95   22.68
   3  12   0  102.71   35.36
   3  12   0  136.83   52.65
  -3  12   0   61.76   34.57
  -3  12  -1  -11.06   26.10
   3  12   1   13.76   23.09
  -3  12  -2   35.61   26.97
  -3  12  -2  114.69   49.38
   3  12   2   37.85   34.69
  -3  12  -3  107.62   52.39
  -3  12  -3  248.48   70.45
   3  12   3   90.91   42.09
  -3  12  -4   79.70   44.59
   3  12   4   96.81   43.78
  -3  12  -4   71.01   39.39
   3  12   5   37.37   30.03
  -3  12  -5   11.04   27.69
  -3  12  -5  -35.62   31.60
  -3  12  -6   43.47   25.95
  -3  12  -7   32.96   39.01
  -3  12  -8   85.72   53.83
   3  13  -9   89.95   53.59
   3  13  -8  -60.08   36.41
   3  13  -7   26.09   33.54
   3  13  -6   37.46   46.45
   3  13  -6   74.25   44.17
   3  13  -5   64.48   37.75
   3  13  -5  104.38   56.20
   3  13  -4  158.45   53.47
   3  13  -4   95.62   51.86
   3  13  -3    0.10   22.20
   3  13  -3   32.47   30.84
  -3  13   3    7.89   24.76
   3  13  -2  -41.20   28.70
  -3  13   2    7.54   23.57
   3  13  -1   35.64   30.28
   3  13  -1  -12.46   19.19
  -3  13   1   57.04   37.59
   3  13   0    4.56   15.75
  -3  13   0   15.85   24.28
   3  13   0   13.00   21.49
  -3  13   0   -3.84   21.66
  -3  13  -1    7.97   26.20
  -3  13  -1   -0.51   25.01
   3  13   1   52.65   41.42
   3  13   1   11.59   28.04
  -3  13  -2   82.25   49.84
   3  13   2   27.64   41.47
  -3  13  -2   12.92   37.46
  -3  13  -3   35.06   33.50
   3  13   3   78.09   40.63
  -3  13  -3   27.27   32.75
  -3  13  -4   31.45   29.65
   3  13   4   27.81   35.53
  -3  13  -4    4.99   36.13
  -3  13  -5   12.52   21.82
  -3  13  -5  116.24   55.25
  -3  14   7   10.35   17.98
  -3  14   6  -59.53   39.54
   3  14  -5   86.55   45.24
  -3  14   5   40.28   19.06
  -3  14   4  -60.57   41.03
   3  14  -4   36.34   40.21
  -3  14   3   30.70   43.13
   3  14  -3    8.25   15.23
   3  14  -3   17.05   30.10
  -3  14   2   -0.14   39.92
   3  14  -2   85.82   49.28
   3  14  -2   20.51   22.75
  -3  14   2  111.04   51.91
  -3  14   1   39.00   30.87
   3  14  -1   15.41   36.58
   3  14  -1   42.08   35.97
  -3  14   1  -22.52   28.35
   3  14   0  130.45   51.46
   3  14   0  104.93   49.43
  -3  14   0   86.77   45.16
  -3  14   0  153.74   65.19
   3  14   1  -24.01   22.10
  -3  14  -1   25.35   31.45
   3  14   1    0.27   14.27
  -3  14  -2  149.10   67.47
   3  14   2   56.19   47.33
   3  14   3   45.06   51.03
   3  15  -2   25.40   25.63
   3  15  -1  -44.80   33.34
   3  15   0   43.38   33.77
   3  15   1   15.80   25.60
   3  15   1   11.75   20.94
   3  15   2   25.28   18.99
   3  15   2   47.51   42.40
  -4 -14   8   56.93   38.45
  -4 -14   7   32.31   16.00
  -4 -13  10   30.82   34.71
  -4 -13   9   34.75   34.09
  -4 -13   8   29.73   33.97
  -4 -13   7  -76.20   42.08
   4 -13  -7  -53.23   34.98
  -4 -13   6    4.62   17.12
   4 -13  -6   26.92   29.15
   4 -13  -5  -12.42   24.14
   4 -13  -5    0.14   29.43
   4 -13  -4   14.34   23.25
   4 -13  -4   38.60   26.85
   4 -13  -3    0.66   15.35
   4 -13  -3   27.44   21.56
   4 -13  -2   48.34   35.79
   4 -13  -2   52.05   38.52
   4 -13  -1    2.88   16.77
   4 -13   0   26.59   29.36
   4 -13   1   52.31   40.33
   4 -13   2   40.71   31.51
   4 -13   3   20.02   26.96
   4 -13   4   -0.15   24.61
   4 -12 -10   -0.15   30.63
  -4 -12  10   -1.53   25.78
   4 -12  -9   49.92   37.59
  -4 -12   9   49.62   36.68
   4 -12  -8   39.98   37.50
  -4 -12   8    0.12   18.74
   4 -12  -7   55.54   37.55
  -4 -12   7  110.21   53.84
   4 -12  -6  -31.12   29.88
  -4 -12   6    0.46   16.71
   4 -12  -5   98.33   47.57
  -4 -12   5   53.26   26.20
   4 -12  -5  182.33   63.99
   4 -12  -4   38.80   28.95
   4 -12  -4   11.27   28.47
   4 -12  -3  -12.75   30.49
   4 -12  -3   10.96   16.47
   4 -12  -2   91.25   45.65
   4 -12  -2  125.18   55.53
   4 -12  -1    8.84   22.93
   4 -12  -1    3.69   18.41
   4 -12   0   17.06   26.75
   4 -12   0    4.30   22.00
   4 -12   1   24.72   26.86
   4 -12   2   17.91   23.60
   4 -12   3   24.59   23.64
   4 -12   4   27.30   35.25
   4 -12   5    1.27   27.91
   4 -12   6    0.15   38.71
   4 -12   7   -1.64   17.98
   4 -11 -12   55.43   44.50
  -4 -11  11    0.32   12.04
   4 -11 -11   62.44   44.32
   4 -11 -10   -4.82   28.95
  -4 -11  10   58.87   30.54
   4 -11  -9   90.37   52.69
  -4 -11   9   27.61   20.77
   4 -11  -8    6.33   19.42
  -4 -11   8  -39.37   28.38
   4 -11  -7  -31.16   29.52
  -4 -11   7   49.00   31.21
   4 -11  -6   30.68   30.00
   4 -11  -6   29.79   28.90
  -4 -11   6   20.47   26.80
  -4 -11   5   13.82   16.01
   4 -11  -5   -8.07   21.51
   4 -11  -5  -20.34   24.13
  -4 -11   4  -25.51   24.09
   4 -11  -4   -1.48   23.40
   4 -11  -4   54.54   34.51
   4 -11  -3   10.32   25.18
   4 -11  -3   80.75   46.40
   4 -11  -2   44.16   31.18
   4 -11  -2   56.76   31.01
   4 -11  -1   21.40   22.63
   4 -11  -1   93.48   47.26
   4 -11   0   28.02   28.49
   4 -11   0   15.59   18.18
   4 -11   1  114.23   44.81
   4 -11   1  172.37   51.84
   4 -11   2   38.51   26.50
   4 -11   2  -24.03   29.76
   4 -11   3   19.44   29.54
   4 -11   4    5.00   21.01
   4 -11   5   11.92   24.88
   4 -11   6   66.88   47.77
   4 -11   7    3.12   25.09
   4 -11   8  -63.00   40.14
   4 -11   9  -76.46   43.69
   4 -10 -14   -1.06   21.33
   4 -10 -13    9.17   26.45
  -4 -10  12   25.86   25.50
   4 -10 -12   21.60   29.27
  -4 -10  11   16.53   23.23
   4 -10 -11   44.29   39.38
  -4 -10  10   16.53   20.88
   4 -10 -10   41.52   37.31
   4 -10  -9  -13.37   22.99
  -4 -10   9   49.81   25.65
   4 -10  -8   35.10   27.41
  -4 -10   8   65.84   40.14
   4 -10  -7  315.00   76.94
  -4 -10   7  248.56   61.05
  -4 -10   6   35.39   21.42
   4 -10  -6    1.99   14.89
   4 -10  -6   10.50   18.20
   4 -10  -5  237.31   64.73
  -4 -10   5  203.87   56.71
   4 -10  -5  136.17   44.96
   4 -10  -4  121.18   46.77
  -4 -10   4   77.16   31.17
   4 -10  -4   96.85   46.98
   4 -10  -3   18.61   20.71
   4 -10  -3   17.28   21.66
   4 -10  -2  293.85   71.04
   4 -10  -2  260.12   61.97
   4 -10  -1   69.90   36.86
   4 -10  -1   74.22   32.37
   4 -10   0   21.18   27.85
   4 -10   0   26.40   22.39
   4 -10   1   76.63   32.21
   4 -10   1   39.22   30.46
   4 -10   2   67.14   39.92
   4 -10   2   38.58   24.55
   4 -10   3   -8.94   18.08
   4 -10   3   25.67   22.94
   4 -10   4   30.93   27.69
   4 -10   5   35.71   28.19
   4 -10   6  187.55   61.69
   4 -10   7   19.32   25.96
   4 -10   8  -90.28   45.13
   4 -10   9  116.66   49.70
   4 -10  10   -0.14   42.48
   4 -10  11   40.96   44.32
   4  -9 -16  -76.56   45.57
   4  -9 -15  131.10   55.70
   4  -9 -14   56.60   47.51
   4  -9 -13    7.11   22.19
  -4  -9  12   57.83   29.53
   4  -9 -12   79.03   41.04
  -4  -9  11   53.60   29.20
   4  -9 -11    8.08   19.74
   4  -9 -10  305.87   78.44
  -4  -9  10  243.49   53.80
  -4  -9   9  155.27   47.43
   4  -9  -9  162.28   54.91
  -4  -9   8   -4.03   19.92
   4  -9  -8   19.42   21.04
   4  -9  -7   29.42   16.84
  -4  -9   7   31.55   12.69
   4  -9  -6   58.68   23.65
   4  -9  -6  119.41   39.56
   4  -9  -6  171.67   53.01
  -4  -9   6  113.38   37.10
   4  -9  -5   25.46   19.79
   4  -9  -5   -1.78   14.83
  -4  -9   5   37.19   27.00
   4  -9  -5   45.61   28.93
   4  -9  -4   52.90   17.43
   4  -9  -4   71.06   37.04
  -4  -9   4   48.52   26.46
   4  -9  -4   65.11   28.09
   4  -9  -3   24.69   11.63
   4  -9  -3   64.93   35.04
   4  -9  -3   36.97   24.77
   4  -9  -2   83.42   17.69
   4  -9  -2  101.46   41.24
   4  -9  -2  115.15   41.88
   4  -9  -1  110.59   16.74
   4  -9  -1  233.15   57.12
   4  -9  -1  297.63   61.42
   4  -9   0   21.63   19.78
   4  -9   0   17.83   16.73
   4  -9   1  524.19   78.45
   4  -9   1  548.37   90.51
   4  -9   2  116.43   36.25
   4  -9   2   98.66   47.24
   4  -9   3  -45.26   34.94
   4  -9   3   21.90   20.96
   4  -9   4   25.93   26.56
   4  -9   4   37.19   21.51
   4  -9   5   20.50   23.57
   4  -9   6   88.29   40.85
   4  -9   7    4.53   19.14
   4  -9   8  -10.91   17.67
   4  -9   9  -38.07   31.24
   4  -9  10   79.26   40.90
   4  -9  11   70.90   42.45
   4  -9  12   12.89   22.18
   4  -9  13   69.25   55.76
   4  -8 -17   77.75   44.45
   4  -8 -16   28.73   36.42
   4  -8 -15  -20.25   25.52
   4  -8 -14  -35.87   30.78
  -4  -8  13   41.07   31.51
   4  -8 -13   77.42   45.32
   4  -8 -12   54.70   34.90
  -4  -8  12   21.89   19.69
   4  -8 -11   15.21   26.35
  -4  -8  11   22.78   16.21
  -4  -8  10    9.64   20.78
   4  -8 -10   13.52   27.85
  -4  -8   9   95.79   39.33
   4  -8  -9  116.18   46.17
  -4  -8   8   37.12   27.44
   4  -8  -8   40.33   33.65
   4  -8  -7   99.49   48.50
  -4  -8   7   75.07   32.00
   4  -8  -6   79.89   29.35
  -4  -8   6   56.16   23.28
   4  -8  -6   93.36   36.23
   4  -8  -6   79.16   35.69
   4  -8  -5  224.08   42.23
   4  -8  -5  239.77   57.83
  -4  -8   5  186.30   47.74
   4  -8  -5  243.24   56.79
   4  -8  -4  121.37   28.42
   4  -8  -4  126.96   41.45
   4  -8  -4  118.97   37.78
  -4  -8   4  132.36   38.29
   4  -8  -3   20.36   10.61
   4  -8  -3   14.53   16.00
   4  -8  -3   50.68   28.61
   4  -8  -2   10.80    6.81
   4  -8  -2    6.17   18.30
   4  -8  -2   -0.08   19.36
   4  -8  -1  148.64   23.01
   4  -8  -1  175.17   47.85
   4  -8  -1  160.36   42.93
   4  -8   0   -1.31    5.47
   4  -8   0   34.17   24.75
   4  -8   0   24.28   27.52
   4  -8   1  355.91   68.81
   4  -8   1  387.03   62.15
   4  -8   2   -1.24    4.49
   4  -8   2    0.73    5.56
   4  -8   2    0.42   29.71
   4  -8   2    7.06   11.82
   4  -8   3    4.30    5.80
   4  -8   3    2.85   12.89
   4  -8   3   46.66   27.94
  -4  -8  -3   30.64   16.94
   4  -8   4   99.72   17.66
  -4  -8  -4   57.38   19.94
   4  -8   4  151.58   47.22
   4  -8   4  152.58   35.24
  -4  -8  -5  305.20   47.28
   4  -8   5  362.83   76.78
   4  -8   5  249.57   32.98
   4  -8   6  100.88   22.84
   4  -8   6  194.40   55.54
  -4  -8  -6  129.00   31.68
   4  -8   7    1.48   13.17
   4  -8   7   15.61   15.52
   4  -8   8   26.66   11.91
   4  -8   8   33.49   30.80
   4  -8   9    8.99   13.12
   4  -8   9   46.82   34.64
   4  -8  10  156.46   58.10
   4  -8  11    4.38   24.99
   4  -8  12  -42.20   33.67
   4  -8  13   14.77   30.95
   4  -8  14  -20.36   27.77
   4  -7 -18   -0.14   26.95
   4  -7 -17   89.84   51.23
   4  -7 -16  -15.24   22.98
   4  -7 -15  107.39   46.54
   4  -7 -14  174.29   55.48
   4  -7 -13   63.00   42.67
  -4  -7  13   78.29   27.85
  -4  -7  12  235.52   48.14
   4  -7 -12  297.40   73.15
  -4  -7  11   78.32   31.17
   4  -7 -11  109.49   39.72
   4  -7 -11   34.47   11.11
   4  -7 -10   63.53   34.89
  -4  -7  10   51.55   20.34
  -4  -7   9   90.20   34.05
   4  -7  -9  117.35   38.61
  -4  -7   8   24.10   14.82
   4  -7  -8   59.12   38.38
   4  -7  -7    2.69   13.70
  -4  -7   7   -0.80   13.03
   4  -7  -7   32.72   26.97
   4  -7  -6  -12.59   16.01
   4  -7  -6    5.46   16.35
   4  -7  -6  -16.56   23.46
  -4  -7   6   29.56   18.28
   4  -7  -5   39.70   15.61
  -4  -7   5   36.55   20.50
   4  -7  -5   44.21   26.74
   4  -7  -5   34.72   27.95
   4  -7  -4  154.07   32.38
   4  -7  -4  236.71   53.51
  -4  -7   4  189.80   41.65
   4  -7  -4  203.94   48.86
   4  -7  -3  120.42   26.34
   4  -7  -3  162.77   43.19
   4  -7  -3  169.98   43.40
   4  -7  -2  140.91   27.56
   4  -7  -2  251.81   55.67
   4  -7  -2  164.23   41.87
   4  -7  -1  460.80   67.82
   4  -7  -1  621.24   84.60
   4  -7  -1  462.62   43.43
   4  -7   0  185.46   25.06
   4  -7   0  252.45   50.54
   4  -7   0  316.04   62.04
   4  -7   1   14.89    8.63
   4  -7   1   39.67   26.53
   4  -7   1   73.45   27.44
   4  -7   2   61.20   13.00
   4  -7   2   68.96   27.16
   4  -7   2   78.63   28.40
  -4  -7  -2   44.97   18.54
   4  -7   3  266.74   31.07
   4  -7   3  330.11   50.55
   4  -7   3  314.40   63.65
  -4  -7  -3  262.26   41.94
   4  -7   4  128.69   23.24
   4  -7   4  216.11   39.55
   4  -7   4  179.23   53.90
  -4  -7  -4  176.11   35.44
   4  -7   5    4.14   12.12
   4  -7   5   22.73   15.31
   4  -7   5   24.05   27.72
  -4  -7  -5    0.18   11.67
   4  -7   6   29.89    9.46
   4  -7   6   43.93   17.92
  -4  -7  -6   48.79   19.43
   4  -7   7  165.06   32.40
   4  -7   7  195.82   55.33
  -4  -7  -7  156.52   34.17
   4  -7   8   58.35   22.66
   4  -7   8   99.70   44.90
  -4  -7  -8   83.12   31.13
   4  -7   9  149.14   41.12
   4  -7   9  163.06   60.20
   4  -7  10  -14.62   20.27
   4  -7  10  -16.99   18.59
   4  -7  11   39.18   17.16
   4  -7  11    4.27   26.91
   4  -7  12   67.90   40.21
   4  -7  12   79.51   45.19
   4  -7  13   -0.13   23.80
   4  -7  14    4.51   20.22
  -4  -6  18  -82.94   42.33
   4  -6 -18    5.97   19.05
  -4  -6  17   10.82   13.57
   4  -6 -17   50.11   33.42
  -4  -6  16  -15.63   33.69
   4  -6 -16   15.31   18.68
  -4  -6  15   -8.76   15.90
   4  -6 -15   17.86   21.91
  -4  -6  14  148.60   47.67
   4  -6 -14  172.02   56.84
  -4  -6  14   84.73   28.45
  -4  -6  13  205.43   54.56
  -4  -6  13  185.02   45.09
   4  -6 -13  282.70   67.95
  -4  -6  12  175.99   37.50
   4  -6 -12  150.47   34.96
   4  -6 -11  275.93   40.97
   4  -6 -11  265.77   38.92
  -4  -6  11  308.26   51.99
   4  -6 -11  385.14   74.02
   4  -6 -10  206.71   29.48
  -4  -6  10  238.73   45.03
   4  -6 -10  296.82   65.24
   4  -6  -9  125.15   18.36
  -4  -6   9  113.11   33.24
  -4  -6   9  143.44   33.59
   4  -6  -9  126.31   45.52
   4  -6  -8   16.89    5.54
  -4  -6   8   20.66   18.23
   4  -6  -8   17.56   19.13
  -4  -6   8   42.41   18.68
  -4  -6   7  487.49   63.77
  -4  -6   7  454.24   58.89
   4  -6  -7  492.49   66.98
   4  -6  -7  495.60   77.23
   4  -6  -6  686.83   87.58
   4  -6  -6  612.92   78.36
  -4  -6   6  603.70   68.22
   4  -6  -6  655.76   73.74
   4  -6  -5   55.07   19.80
  -4  -6   5  100.81   29.87
   4  -6  -5   92.05   32.32
   4  -6  -5   76.73   31.30
   4  -6  -4  659.93   82.44
  -4  -6   4  560.01   67.14
   4  -6  -4  668.95   79.12
   4  -6  -4  615.87   63.31
   4  -6  -3   19.08   12.08
   4  -6  -3   37.80   18.99
   4  -6  -3   11.14   17.67
  -4  -6   3   17.99   10.01
   4  -6  -2  174.04   29.29
   4  -6  -2  236.64   48.43
  -4  -6   2  122.24   34.95
   4  -6  -2  175.16   40.78
   4  -6  -1  213.87   29.66
   4  -6  -1  262.07   54.50
   4  -6  -1  240.21   45.52
   4  -6   0  522.19   65.47
   4  -6   0  530.63   72.54
   4  -6   0  399.90   38.80
  -4  -6  -1   10.82    9.92
   4  -6   1    1.52   20.44
   4  -6   1   29.62   20.85
   4  -6   2  136.63   32.00
   4  -6   2  138.12   37.35
  -4  -6  -2  122.60   29.33
   4  -6   3  271.69   33.99
   4  -6   3  360.54   47.99
   4  -6   3  318.14   59.85
  -4  -6  -3  357.31   47.77
   4  -6   4  585.14   53.81
   4  -6   4  640.68   87.61
   4  -6   4  588.44   57.75
  -4  -6  -4  601.16   63.31
   4  -6   5  -14.98   14.70
   4  -6   5   -9.87   13.97
   4  -6   5   -8.98    8.23
  -4  -6  -5    9.10   12.13
   4  -6   6   36.67   19.13
   4  -6   6   38.86   22.78
  -4  -6  -6    3.50   10.25
   4  -6   7   15.17   10.88
   4  -6   7   14.11   24.04
  -4  -6  -7   63.19   24.01
   4  -6   8   49.65   22.02
   4  -6   8   47.86   30.77
   4  -6   9   56.98   29.18
   4  -6  10   82.44   31.84
   4  -6  11   46.60   25.82
   4  -6  12    1.46   21.20
   4  -6  13   80.84   43.83
   4  -6  14  -16.36   21.05
   4  -6  15   16.75   23.87
  -4  -5  19  122.27   60.16
  -4  -5  18   56.60   39.19
   4  -5 -18   14.71   31.18
  -4  -5  17   95.46   42.48
   4  -5 -17   57.40   38.65
  -4  -5  16   28.35   29.65
   4  -5 -16   20.48   23.63
  -4  -5  15   43.75   25.13
   4  -5 -15  -13.11   13.41
  -4  -5  14  256.88   57.02
   4  -5 -14  317.05   71.50
  -4  -5  14  255.62   51.16
  -4  -5  13   26.24   17.24
   4  -5 -13   35.83   23.37
  -4  -5  13   34.14   20.08
  -4  -5  12  104.16   34.22
  -4  -5  12  126.13   33.74
   4  -5 -12  117.28   43.41
  -4  -5  11   96.08   27.80
  -4  -5  11   32.15   15.77
   4  -5 -11   77.71   35.89
   4  -5 -10  230.10   37.58
  -4  -5  10  188.46   36.17
  -4  -5  10  178.30   38.61
   4  -5 -10  280.13   60.11
   4  -5  -9 1106.52   71.78
  -4  -5   9  994.48   80.50
   4  -5  -9 1180.96  116.77
  -4  -5   9  944.27   86.26
   4  -5  -8   13.26    9.02
  -4  -5   8   20.00   14.99
  -4  -5   8   21.93   13.95
   4  -5  -7  272.13   51.89
   4  -5  -7  264.95   27.28
  -4  -5   7  217.79   38.02
  -4  -5   7  248.64   38.65
   4  -5  -7  297.31   55.04
   4  -5  -6  252.18   47.21
   4  -5  -6  213.87   21.42
   4  -5  -6  230.54   43.36
  -4  -5   6  201.53   37.78
  -4  -5   6  219.98   36.37
   4  -5  -6  270.64   53.84
   4  -5  -5   91.68   26.28
   4  -5  -5   68.72   12.93
  -4  -5   5   76.88   22.84
   4  -5  -5   78.54   27.67
  -4  -5   5   75.10   29.41
   4  -5  -5   68.95   28.35
   4  -5  -4 1364.50   55.98
   4  -5  -4 1585.96  112.35
   4  -5  -4 1618.06  120.75
  -4  -5   4 1462.53   97.02
   4  -5  -4 1528.46   97.85
  -4  -5   4 1598.85  120.56
   4  -5  -3  393.50   33.86
   4  -5  -3  478.19   65.93
   4  -5  -3  470.05   60.92
   4  -5  -3  444.32   49.22
  -4  -5   3  479.51   62.84
   4  -5  -2  378.11   37.39
   4  -5  -2  405.93   58.09
   4  -5  -2  398.49   56.52
   4  -5  -2  349.31   40.80
  -4  -5   2  402.73   56.13
   4  -5  -1  208.00   29.54
   4  -5  -1  217.93   42.32
  -4  -5   1  243.92   43.53
   4  -5  -1  183.84   37.72
  -4  -5   0 2813.79  132.57
   4  -5   0 2830.79  154.94
   4  -5   0 2911.34  142.67
  -4  -5   0 2841.73  139.84
  -4  -5  -1  582.31   58.72
   4  -5   1  587.40   61.70
   4  -5   1  628.31   74.60
  -4  -5  -1  600.19   62.69
   4  -5   2  792.64   67.40
   4  -5   2  833.12   88.60
  -4  -5  -2  925.82   74.42
   4  -5   3  228.08   32.80
   4  -5   3  272.61   55.16
   4  -5   3  300.05   40.78
  -4  -5  -3  298.76   44.17
   4  -5   4   82.68   20.65
   4  -5   4   81.59   20.37
   4  -5   4  103.54   35.06
  -4  -5  -4   76.25   22.24
   4  -5   5  287.12   43.30
   4  -5   5  291.31   33.48
  -4  -5  -5  356.61   50.25
   4  -5   6  -10.07   19.00
   4  -5   6   18.77    8.67
  -4  -5  -6    1.96   13.15
   4  -5   7  133.82   37.17
  -4  -5  -7  172.02   41.47
   4  -5   8   17.73   18.23
   4  -5   9  129.93   36.19
   4  -5  10  121.75   36.20
   4  -5  11   29.65   25.02
   4  -5  12    8.36   21.57
   4  -5  13  -71.52   36.81
   4  -5  14  -33.39   29.40
   4  -5  15  -70.61   40.59
   4  -5  16   80.79   44.04
  -4  -4  19    2.06   17.80
  -4  -4  18  183.68   65.60
  -4  -4  17    7.17   16.73
   4  -4 -17  -34.28   25.61
  -4  -4  16   22.64   22.07
   4  -4 -16   64.36   37.76
  -4  -4  15  142.83   45.37
   4  -4 -15  102.24   40.22
  -4  -4  14   -9.79   27.57
   4  -4 -14   -2.28   20.84
  -4  -4  14    2.12    9.80
   4  -4 -13  760.92   99.84
  -4  -4  13  504.12   59.49
  -4  -4  13  691.12   95.12
  -4  -4  12  217.51   48.39
  -4  -4  12  160.99   33.77
   4  -4 -12  286.71   62.47
  -4  -4  11  112.51   35.11
  -4  -4  11  127.81   29.25
   4  -4 -11  143.30   39.03
   4  -4 -10  748.69   93.10
  -4  -4  10  609.56   57.60
  -4  -4  10  758.16   85.41
  -4  -4   9  287.17   49.94
  -4  -4   9  261.67   38.27
   4  -4  -9  308.02   61.21
  -4  -4   9  214.57   38.92
   4  -4  -8  836.65   64.58
   4  -4  -8 1008.96  102.11
  -4  -4   8  731.60   59.35
  -4  -4   8  716.39   67.54
   4  -4  -8 1065.46  104.04
   4  -4  -7  160.96   40.21
   4  -4  -7  113.60   21.51
  -4  -4   7  142.09   25.86
  -4  -4   7  140.95   28.78
   4  -4  -7  168.64   42.67
  -4  -4   7  163.83   40.39
   4  -4  -6 1099.37   59.33
   4  -4  -6 1315.04  109.56
   4  -4  -6 1107.74   85.26
  -4  -4   6 1073.07   70.84
  -4  -4   6  998.77   67.74
   4  -4  -6 1129.65   96.16
  -4  -4   6 1142.78  100.73
   4  -4  -5 1030.16   54.04
   4  -4  -5 1034.27   93.61
  -4  -4   5 1011.00   70.00
   4  -4  -5 1075.92   82.97
  -4  -4   5  944.84   60.13
   4  -4  -5  998.77   84.51
  -4  -4   5 1010.82   92.95
   4  -4  -4  175.28   33.64
   4  -4  -4  157.86   20.99
   4  -4  -4  179.83   34.81
  -4  -4   4  169.06   29.17
  -4  -4   4  177.84   39.51
   4  -4  -4  118.20   31.91
   4  -4  -3  646.95   45.56
   4  -4  -3  760.95   76.76
   4  -4  -3  763.00   69.98
  -4  -4   3  804.31   77.44
   4  -4  -3  706.12   61.08
   4  -4  -2  458.83   41.16
   4  -4  -2  473.16   56.47
   4  -4  -2  474.88   58.57
   4  -4  -2  489.72   47.62
  -4  -4   2  538.94   61.59
   4  -4  -1  212.20   31.38
  -4  -4   1  149.46   28.51
   4  -4  -1  145.51   32.75
  -4  -4   1  222.67   38.22
   4  -4  -1  184.08   37.28
   4  -4   0 3699.91  137.10
  -4  -4   0 3614.22  143.98
   4  -4   0 3777.73  149.93
   4  -4   0 3718.96  163.90
  -4  -4   0 3736.41  145.69
  -4  -4  -1 1825.61  101.61
   4  -4   1 2000.97  105.28
   4  -4   1 1897.94  120.58
  -4  -4  -1 1842.01   97.15
  -4  -4  -2  169.90   32.27
  -4  -4  -2  132.82   25.04
   4  -4   2  167.44   36.79
   4  -4   2  177.15   30.33
  -4  -4  -3  210.86   35.87
   4  -4   3  159.57   30.31
   4  -4   3  218.54   42.90
   4  -4   3  207.99   31.08
   4  -4   4 1388.47   91.01
  -4  -4  -4 1487.02   99.97
   4  -4   4 1448.62   75.10
   4  -4   4 1551.92  117.60
   4  -4   5  203.52   37.87
   4  -4   5  178.81   23.54
  -4  -4  -5  138.36   31.78
   4  -4   6   87.24   27.75
   4  -4   6   43.36    9.15
   4  -4   7   -5.38   14.23
  -4  -4  -7   -6.49   11.73
   4  -4   8    3.13   15.97
   4  -4   9  194.81   50.08
   4  -4  10   27.66   17.18
   4  -4  11   51.37   27.67
   4  -4  12   36.82   26.96
   4  -4  13   87.42   42.67
   4  -4  14  -85.26   42.16
   4  -4  15   35.17   38.47
   4  -4  16   68.63   41.53
  -4  -3  19   23.71   28.21
  -4  -3  18  109.08   52.30
  -4  -3  17   12.96   25.90
   4  -3 -17   61.66   32.99
  -4  -3  16   54.16   39.91
   4  -3 -16  -32.20   23.90
  -4  -3  15   79.84   35.90
  -4  -3  15   16.12    8.70
   4  -3 -15   45.89   30.50
  -4  -3  14   79.73   36.40
  -4  -3  14   58.46   22.61
   4  -3 -14  103.10   37.55
  -4  -3  13   56.21   26.83
  -4  -3  13   34.35   18.40
   4  -3 -13   84.58   33.07
  -4  -3  12    0.68   18.03
  -4  -3  12   17.22   15.75
   4  -3 -12  -22.37   19.57
  -4  -3  11   23.15   21.43
  -4  -3  11   10.44    9.36
   4  -3 -11   32.04   22.80
  -4  -3  10  213.94   45.44
  -4  -3  10  191.31   30.40
   4  -3 -10  171.14   42.20
  -4  -3   9   -7.45   14.69
  -4  -3   9    0.55    8.59
  -4  -3   9   17.61   17.92
   4  -3  -9   16.94   19.02
  -4  -3   8  505.76   42.26
   4  -3  -8  674.02   79.02
   4  -3  -8  622.16   78.74
  -4  -3   8  516.80   63.61
  -4  -3   8  570.52   72.80
   4  -3  -7   84.67   29.26
   4  -3  -7   66.22   20.33
  -4  -3   7   88.88   18.15
  -4  -3   7  105.94   31.49
   4  -3  -7   80.44   28.00
   4  -3  -6  121.56   32.92
   4  -3  -6   92.89   21.62
  -4  -3   6  115.41   18.91
   4  -3  -6   77.29   19.00
  -4  -3   6  103.63   20.93
  -4  -3   6   72.99   24.63
   4  -3  -6  105.96   31.65
   4  -3  -5  105.00   28.85
   4  -3  -5   84.07   17.26
  -4  -3   5  114.75   19.35
   4  -3  -5  107.97   24.12
  -4  -3   5  107.74   18.96
  -4  -3   5  103.72   29.18
   4  -3  -5  120.25   33.63
   4  -3  -4  923.44   54.17
   4  -3  -4 1026.36   71.58
  -4  -3   4  863.98   45.25
  -4  -3   4  978.63   82.87
   4  -3  -4  952.60   75.42
   4  -3  -3  308.36   33.01
   4  -3  -3  311.98   40.53
   4  -3  -3  317.61   41.26
  -4  -3   3  303.51   44.28
   4  -3  -2 1472.96   73.85
  -4  -3   2 1411.51   92.17
   4  -3  -2 1461.12   89.01
  -4  -3   2 1415.60   91.76
   4  -3  -1  915.21   61.85
  -4  -3   1  859.57   69.46
   4  -3  -1  819.61   68.65
  -4  -3   1  948.31   71.81
   4  -3   0 1344.78   80.22
  -4  -3   0 1175.21   80.16
   4  -3   0 1231.09   86.54
  -4  -3   0 1306.93   79.62
  -4  -3  -1  527.17   53.62
   4  -3   1  525.63   53.33
   4  -3   1  540.05   58.48
  -4  -3  -1  475.42   45.95
  -4  -3  -2  460.20   51.50
   4  -3   2  484.81   56.55
   4  -3   2  440.70   54.59
  -4  -3  -2  385.45   37.47
  -4  -3  -3  276.49   42.02
   4  -3   3  168.03   30.92
   4  -3   3  309.43   48.91
  -4  -3  -3  243.65   27.51
  -4  -3  -4  802.77   74.80
   4  -3   4  725.15   66.24
   4  -3   4  788.47   79.92
  -4  -3  -5  263.18   45.41
   4  -3   5  280.73   46.53
   4  -3   5  248.39   47.32
  -4  -3  -6  707.21   77.21
   4  -3   6  745.28   78.61
   4  -3   6  528.35   28.64
   4  -3   7  136.75   37.61
  -4  -3  -7  181.47   38.98
   4  -3   8  182.24   46.45
   4  -3   9  231.08   55.65
   4  -3  10  238.89   56.66
   4  -3  11   36.23   21.15
   4  -3  12   12.65   28.99
   4  -3  13   33.31   29.90
   4  -3  14   -8.50   19.83
   4  -3  15   69.70   35.01
   4  -3  16  -33.42   31.60
  -4  -2  19  269.12   82.92
  -4  -2  18  -58.62   38.39
  -4  -2  17   20.86   20.75
   4  -2 -17   12.98   18.30
  -4  -2  16   13.44   22.76
   4  -2 -16   46.65   25.82
  -4  -2  15  165.96   51.24
   4  -2 -15  187.51   50.92
  -4  -2  14   92.77   36.92
   4  -2 -14  103.68   36.22
  -4  -2  13   35.03   25.50
   4  -2 -13   15.33   13.62
  -4  -2  12   14.67   19.98
   4  -2 -12   -8.09   20.44
  -4  -2  11  516.45   76.71
   4  -2 -11  394.92   62.77
  -4  -2  10  251.91   49.37
  -4  -2  10  232.20   47.21
   4  -2 -10  314.41   56.10
  -4  -2   9   58.49   25.73
  -4  -2   9   66.16   16.96
  -4  -2   9   74.26   30.53
   4  -2  -9   56.82   23.31
  -4  -2   8  118.85   34.95
   4  -2  -8  108.83   35.35
  -4  -2   8   92.88   14.57
  -4  -2   8  142.20   37.82
   4  -2  -8  116.96   35.59
   4  -2  -7   16.81   14.75
  -4  -2   7   39.64   20.08
  -4  -2   7   18.80    7.23
  -4  -2   7   42.91   22.76
   4  -2  -6   96.19   29.37
   4  -2  -6   50.28   17.91
  -4  -2   6   56.23   10.38
  -4  -2   6   83.15   26.69
   4  -2  -5  971.66   63.43
   4  -2  -5  965.58   59.38
   4  -2  -5  955.53   79.75
   4  -2  -4  855.74   56.48
   4  -2  -4  811.53   53.70
   4  -2  -4  922.51   72.59
   4  -2  -3  365.71   37.16
   4  -2  -3  342.58   35.28
   4  -2  -3  356.95   42.65
   4  -2  -2  648.49   49.90
  -4  -2   2  621.68   57.79
   4  -2  -2  670.79   53.07
   4  -2  -1  228.55   31.37
  -4  -2   1  175.78   29.92
  -4  -2   0  633.92   56.18
   4  -2   0  703.76   57.94
   4  -2   0  649.17   55.34
  -4  -2  -1 1690.15   95.22
   4  -2   1 1767.06   97.87
   4  -2   1 1712.00   93.36
  -4  -2  -2  593.69   58.42
   4  -2   2  618.11   61.43
   4  -2   2  613.44   59.47
  -4  -2  -3 1125.40   84.40
   4  -2   3 1038.07   77.53
   4  -2   3 1148.81   90.02
   4  -2   3 1034.54   81.12
   4  -2   4  432.52   53.73
  -4  -2  -4  404.17   53.43
   4  -2   4  440.54   56.53
   4  -2   5  653.38   69.63
  -4  -2  -5  704.28   74.26
   4  -2   5  638.65   72.00
  -4  -2  -6  364.61   56.27
   4  -2   6  287.84   51.33
   4  -2   7   26.15   20.62
   4  -2   7   26.91    5.66
   4  -2   8  284.79   55.06
   4  -2   9  199.36   50.02
   4  -2  10   75.80   32.27
   4  -2  11  162.91   45.14
   4  -2  12  -16.85   23.04
   4  -2  13   32.48   30.96
   4  -2  14   48.50   36.69
   4  -2  15  -86.60   45.05
   4  -2  16   -0.14   18.79
  -4  -1  19  102.48   51.32
  -4  -1  18  -30.88   30.07
  -4  -1  17  -18.34   32.88
  -4  -1  16   66.02   30.23
   4  -1 -16   38.27   26.59
  -4  -1  15   61.47   38.17
   4  -1 -15   61.05   26.62
  -4  -1  14   62.80   25.71
   4  -1 -14   47.00   20.88
  -4  -1  13  404.60   74.47
   4  -1 -13  413.70   63.21
  -4  -1  12   28.96   23.25
   4  -1 -12   74.24   28.12
   4  -1 -11 1052.86   96.58
  -4  -1  11 1004.38  108.16
  -4  -1  11 1028.92   99.00
   4  -1 -10 1650.55  116.59
  -4  -1  10 1485.86  115.78
  -4  -1  10 1684.14  131.62
  -4  -1   9  263.35   48.66
  -4  -1   8 2355.87  140.00
   4  -1  -8 2418.80  150.37
   4  -1  -7  238.41   45.94
  -4  -1   7  218.59   41.25
   4  -1  -6 1642.57   95.43
   4  -1  -6 1666.74  108.80
  -4  -1   6 1709.00  103.52
   4  -1  -5  261.81   41.66
   4  -1  -5  282.85   37.72
   4  -1  -5  234.14   22.86
   4  -1  -4  825.59   58.89
   4  -1  -4  749.76   40.15
   4  -1  -4  754.89   65.12
  -4  -1   3  512.72   51.82
   4  -1  -3  527.91   45.80
   4  -1  -3  478.76   35.12
   4  -1  -2 1847.02   86.61
  -4  -1   2 1732.64   91.29
   4  -1  -1   71.78   19.97
  -4  -1   1   91.73   21.98
  -4  -1   0 1585.07   87.96
   4  -1   0 1719.42   90.13
   4  -1   0 1583.54   75.37
   4  -1   1  277.23   40.79
  -4  -1  -1  261.68   37.64
   4  -1   1  275.33   35.36
  -4  -1  -2 1613.38   96.50
   4  -1   2 1741.22  101.93
   4  -1   2 1504.35   85.86
   4  -1   3  218.64   38.05
  -4  -1  -3  225.85   37.62
   4  -1   3  241.17   42.84
   4  -1   4 1720.01  109.64
  -4  -1  -4 1842.46  114.38
   4  -1   4 1914.90  120.59
   4  -1   5  177.79   38.17
  -4  -1  -5  246.03   48.00
   4  -1   6   59.49   25.53
  -4  -1  -6   89.55   30.43
   4  -1   7  266.62   52.94
   4  -1   7  236.37   25.88
   4  -1   8   74.69   34.74
   4  -1   8  133.12   18.39
   4  -1   9  177.67   46.07
   4  -1   9   80.70   13.16
   4  -1  10  181.62   48.42
   4  -1  11  181.70   53.97
   4  -1  12   31.88   22.42
   4  -1  13  -17.80   28.00
   4  -1  14   52.46   33.33
   4  -1  15 -112.92   40.61
   4  -1  16  -88.66   48.24
  -4   0  19   72.48   48.49
  -4   0  18  -41.42   34.28
  -4   0  17  -69.73   37.81
  -4   0  16   11.06   19.09
   4   0 -16   -4.71   23.80
  -4   0  15   -7.55   35.34
   4   0 -15   -4.04   11.11
  -4   0  14   51.37   31.73
   4   0 -14   37.74   18.49
  -4   0  13   89.05   29.67
   4   0 -13  129.77   34.69
  -4   0  12  340.86   67.45
  -4   0  12  357.58   57.98
   4   0 -12  317.77   53.16
  -4   0  11  206.60   49.80
  -4   0  10  948.42  100.65
   4   0  -9  188.41   45.23
  -4   0   9  193.71   47.50
   4   0  -8   54.19   27.98
  -4   0   8   17.56   12.94
  -4   0   7  914.77   38.72
   4   0  -7 1154.95   95.52
  -4   0   7 1141.81   92.59
   4   0  -6  208.24   39.12
  -4   0   6  182.23   36.52
   4   0  -5   70.88   19.70
   4   0  -5  146.13   31.13
   4   0  -4   -2.25   12.55
   4   0  -4    8.31   13.88
  -4   0   3 1137.63   72.95
   4   0  -3 1119.37   71.35
  -4   0   2  211.79   32.02
   4   0  -2  240.18   34.76
  -4   0   2  222.50   19.47
   4   0  -1 1354.24   79.26
  -4   0   1 1268.67   74.52
   4   0  -1 1245.81   50.73
  -4   0   1 1302.62   50.95
  -4   0   0  443.74   47.17
   4   0   0  481.64   49.02
   4   0   0  386.99   32.95
  -4   0  -1  652.68   60.29
   4   0   1  729.41   63.26
  -4   0  -2  104.34   27.28
   4   0   2  108.66   28.95
   4   0   3  635.01   64.13
  -4   0  -3  660.39   65.66
   4   0   3  727.62   69.47
  -4   0  -4   68.16   28.10
   4   0   4   85.29   35.81
   4   0   4   46.65   27.02
   4   0   5 1531.52  113.77
  -4   0  -5 1616.05  114.38
   4   0   5 1558.97  114.00
  -4   0  -6  373.37   58.90
   4   0   6  298.10   53.17
   4   0   7   33.93   27.52
   4   0   7    6.09    8.30
  -4   0  -7    8.00    6.14
   4   0   8   90.10   28.51
   4   0   8  106.87   20.95
  -4   0  -8  115.19   19.73
   4   0   9   48.87   27.06
   4   0   9   13.43    7.66
   4   0  10  428.89   80.26
   4   0  10  276.16   33.81
   4   0  11  113.54   48.03
   4   0  12   50.07   33.53
   4   0  13   52.10   35.22
   4   0  14   61.96   38.71
   4   0  15   60.78   39.98
   4   0  16   42.42   35.53
  -4   1  19   92.47   48.94
  -4   1  18   36.11   29.86
  -4   1  17   49.77   41.10
  -4   1  16   80.05   42.33
  -4   1  15   69.06   29.36
   4   1 -15   48.50   14.88
  -4   1  14   54.93   29.06
  -4   1  14   67.00   28.17
   4   1 -14   88.11   26.22
  -4   1  13  421.49   77.90
   4   1 -13  365.21   52.78
  -4   1  13  377.44   59.79
  -4   1  12   39.71   21.42
  -4   1  11 1057.79  112.87
  -4   1  10 1593.80  132.31
   4   1  -9  295.23   55.04
  -4   1   9  287.08   53.82
  -4   1   9  266.65   33.06
  -4   1   8 2257.97   87.79
   4   1  -8 2568.01  150.26
  -4   1   8 2561.84  149.51
   4   1  -7  179.55   38.12
  -4   1   7  182.27   39.38
  -4   1   7  212.52   24.13
  -4   1   6 1570.42   60.47
  -4   1   6 1709.44  107.94
   4   1  -6 1571.67  103.40
  -4   1   5  281.41   41.39
   4   1  -5  256.27   41.00
   4   1  -5  285.10   42.68
  -4   1   5  264.58   23.79
   4   1  -4  851.40   69.06
   4   1  -4  769.19   64.37
   4   1  -3  517.72   52.68
  -4   1   3  491.81   45.50
   4   1  -2 1787.46   92.44
  -4   1   2 1623.97   82.15
  -4   1   1   69.42   12.63
   4   1  -1   84.56   22.76
   4   1  -1   69.50    9.35
  -4   1   1   83.15   18.30
   4   1   0 1707.64   91.16
  -4   1   0 1659.96   89.14
  -4   1   0 1600.15   74.36
   4   1   1  291.10   40.82
  -4   1  -1  270.40   38.24
   4   1   2 1570.85   94.40
  -4   1  -2 1586.69   98.58
   4   1   3  195.48   35.08
  -4   1  -3  274.98   44.44
   4   1   3  238.58   41.80
   4   1   4 1625.01  110.03
  -4   1  -4 1750.34  115.53
   4   1   4 1772.49  112.85
   4   1   5  230.59   46.33
  -4   1  -5  153.54   37.42
   4   1   5  250.19   48.18
   4   1   6   57.21   25.78
   4   1   6   79.00   21.26
   4   1   6   90.89   32.11
   4   1   7  291.84   56.71
   4   1   7  222.48   34.79
   4   1   8  207.24   49.37
   4   1   8  121.69   26.04
  -4   1  -8  125.02   25.24
   4   1   9  110.24   38.60
   4   1   9  144.61   30.37
  -4   1  -9   86.13   20.87
   4   1  10  167.79   47.29
  -4   1 -10  105.26   24.05
   4   1  10  154.96   31.39
   4   1  11  127.62   42.59
   4   1  12   71.69   33.17
   4   1  13   45.84   28.89
   4   1  14   54.20   40.29
   4   1  15   69.96   50.57
   4   1  16    1.22   30.06
  -4   2  18  -39.21   35.16
  -4   2  17  -18.56   25.92
  -4   2  16   26.28   26.31
  -4   2  15  181.52   58.32
   4   2 -15   96.72   28.40
  -4   2  14  104.68   45.57
  -4   2  14   98.45   29.60
   4   2 -14  109.51   30.68
  -4   2  13   56.92   34.54
  -4   2  13   35.94   17.06
  -4   2  12    5.75   25.77
  -4   2  12   21.71   15.57
  -4   2  11  459.09   74.11
  -4   2  11  415.37   52.65
  -4   2  10  317.31   60.30
  -4   2  10  231.67   36.43
   4   2  -9   61.01   29.67
  -4   2   9   60.55   32.50
  -4   2   9   64.17   18.72
   4   2  -8   99.19   29.08
  -4   2   8  137.97   35.97
  -4   2   8   86.60   20.92
   4   2  -7   26.92   17.04
  -4   2   7   10.43   18.88
  -4   2   7   24.58   13.21
  -4   2   6   48.59   20.00
   4   2  -6   97.71   28.68
  -4   2   6   62.57   15.67
  -4   2   5  859.29   55.41
  -4   2   5 1040.50   79.88
   4   2  -5  927.89   74.00
   4   2  -4  825.60   70.83
  -4   2   4  911.32   60.52
   4   2  -4  791.67   40.19
  -4   2   4  862.70   55.12
  -4   2   3  378.37   37.82
   4   2  -3  395.01   46.94
   4   2  -3  309.59   29.00
   4   2  -2  621.47   56.34
  -4   2   2  648.34   50.45
  -4   2   1  179.12   28.39
   4   2  -1  217.43   34.05
  -4   2   1  207.69   31.01
   4   2   0  719.32   61.35
  -4   2   0  657.07   56.36
  -4   2   0  658.43   56.38
  -4   2  -1 1786.26   99.41
   4   2   1 1733.04   97.06
  -4   2  -1 1784.01   94.86
   4   2   2  587.98   57.66
  -4   2  -2  591.48   61.21
   4   2   3 1087.81   87.79
  -4   2  -3 1158.98   90.48
   4   2   3 1060.18   82.57
   4   2   4  448.56   58.42
  -4   2  -4  438.92   57.77
   4   2   4  409.79   57.39
  -4   2  -5  710.18   78.97
   4   2   5  661.23   73.06
   4   2   5  595.23   72.13
   4   2   5  665.43   64.46
   4   2   6  399.13   65.21
   4   2   6  400.38   51.84
   4   2   6  354.63   57.46
   4   2   7   46.13   32.70
   4   2   7  105.55   26.60
   4   2   8  274.77   60.42
   4   2   8  247.98   42.41
  -4   2  -8  269.32   41.23
   4   2   9  161.33   49.54
   4   2   9  184.93   38.04
  -4   2  -9  167.76   33.86
   4   2  10   98.50   41.20
  -4   2 -10   73.99   25.96
   4   2  10   61.00   23.69
   4   2  11  106.68   42.89
  -4   2 -11  164.43   32.77
   4   2  12   38.64   18.33
   4   2  13    3.17   20.17
   4   2  14   83.09   53.14
   4   2  15  -68.77   42.38
  -4   3  18  124.17   56.53
  -4   3  17   80.27   44.46
  -4   3  16  -13.85   24.20
  -4   3  15   93.51   50.26
  -4   3  14  157.79   56.55
  -4   3  13   58.71   39.96
  -4   3  13   71.77   23.03
  -4   3  12  -22.10   28.04
  -4   3  12    9.01   11.50
  -4   3  11   43.18   23.98
  -4   3  11   32.45   19.67
  -4   3  10  234.10   55.31
  -4   3  10  197.45   37.67
   4   3  -9   31.50   22.72
  -4   3   9  -12.55   20.31
  -4   3   9    1.35    9.94
  -4   3   8  574.68   58.26
  -4   3   8  547.19   73.68
   4   3  -8  561.23   69.40
   4   3  -7   89.97   27.84
  -4   3   7  103.81   33.54
  -4   3   7  119.77   26.88
  -4   3   6  110.79   31.32
   4   3  -6   96.42   27.04
  -4   3   6  136.50   27.56
  -4   3   5  135.59   33.21
   4   3  -5  124.47   28.67
  -4   3   5   79.52   20.71
   4   3  -5   92.65   17.88
  -4   3   4 1004.50   58.56
   4   3  -4 1065.96   85.71
  -4   3   4  958.37   70.75
   4   3  -4  859.25   53.94
  -4   3   3  330.13   33.36
   4   3  -3  320.22   43.60
   4   3  -3  286.53   33.65
  -4   3   3  306.35   39.88
  -4   3   2 1439.44   72.53
   4   3  -2 1515.62   91.13
   4   3  -2 1409.62   80.63
  -4   3   1  869.61   61.05
   4   3  -1  862.89   67.93
  -4   3   1  811.64   67.97
   4   3   0 1272.39   82.60
  -4   3   0 1281.57   79.22
  -4   3   0 1441.28   90.97
   4   3   1  550.01   55.65
  -4   3  -1  559.98   57.23
  -4   3  -1  564.94   60.62
   4   3   2  471.18   52.76
   4   3   2  422.94   53.42
  -4   3  -2  455.30   54.64
  -4   3  -2  387.28   52.51
   4   3   3  238.96   44.90
   4   3   3  261.51   42.13
  -4   3  -3  266.61   44.93
  -4   3  -4  764.71   79.30
   4   3   4  738.32   72.29
   4   3   4  724.38   75.52
   4   3   5  226.64   44.85
   4   3   5  281.04   47.15
  -4   3  -5  295.46   54.32
   4   3   5  297.63   50.35
   4   3   6  706.26   78.26
   4   3   6  720.23   85.89
   4   3   6  614.62   70.87
   4   3   7  137.12   41.41
   4   3   7  188.04   40.93
   4   3   8  209.15   51.47
   4   3   8  161.09   37.45
  -4   3  -8  178.83   38.47
   4   3   9  176.92   46.24
   4   3   9  309.15   52.33
  -4   3  -9  200.80   39.72
   4   3  10  259.50   65.36
   4   3  10  249.07   47.28
  -4   3 -10  327.68   52.98
   4   3  11   56.69   40.63
  -4   3 -11  -11.27   10.98
   4   3  12   55.49   37.18
  -4   3 -12   34.83   18.83
   4   3  13   27.47   32.47
   4   3  14   -8.69   16.54
   4   3  15   28.08   16.68
  -4   4  18  173.58   72.87
  -4   4  17    9.82   29.45
  -4   4  16   37.60   39.35
  -4   4  15   98.46   44.11
  -4   4  14   57.96   42.31
  -4   4  13  921.35  122.38
  -4   4  12  316.29   69.77
  -4   4  12  304.79   55.25
  -4   4  11  174.90   48.45
  -4   4  11  151.79   39.54
  -4   4  10  767.84   79.97
   4   4 -10  788.72   90.14
  -4   4  10  835.31  100.19
   4   4  -9  245.18   47.84
  -4   4   9  276.01   55.69
  -4   4   9  289.29   47.67
  -4   4   8  861.95   79.60
   4   4  -8  909.18   87.40
  -4   4   8  926.54   95.03
   4   4  -7  111.01   29.28
  -4   4   7  111.14   33.19
  -4   4   7  133.64   30.65
  -4   4   6 1158.67   88.31
   4   4  -6  977.40   64.58
  -4   4   6 1291.75   99.84
   4   4  -6 1017.81   80.79
  -4   4   5 1060.58   82.82
   4   4  -5  911.07   64.49
  -4   4   5 1094.92   85.38
   4   4  -5  940.77   74.10
   4   4  -4  138.57   33.87
  -4   4   4  182.61   23.88
   4   4  -4  173.76   29.69
  -4   4   4  184.08   36.12
   4   4  -3  759.23   70.68
  -4   4   3  730.09   46.80
   4   4  -3  709.36   60.60
  -4   4   3  690.71   67.17
   4   4  -3  654.89   43.32
   4   4  -2  445.87   51.86
  -4   4   2  472.45   39.79
  -4   4   2  500.41   57.98
   4   4  -2  457.24   51.04
  -4   4   1  211.17   31.16
   4   4  -1  184.69   31.25
   4   4  -1  196.15   36.07
  -4   4   1  180.86   35.09
   4   4   0 3648.41  142.48
  -4   4   0 3427.79  131.44
  -4   4   0 3763.78  161.25
   4   4   1 1848.15  102.07
  -4   4  -1 1856.32  103.99
  -4   4  -1 1930.45  117.56
   4   4   2  157.23   32.17
  -4   4  -2  178.95   36.46
   4   4   2  147.30   32.94
  -4   4  -2  172.93   39.63
   4   4   3  198.06   40.08
   4   4   3  212.13   37.47
  -4   4  -3  208.04   40.19
  -4   4  -4 1596.25  117.19
   4   4   4 1438.87  101.96
   4   4   4 1420.64  111.16
   4   4   4 1523.80  115.00
   4   4   5  123.04   34.51
   4   4   5  178.81   41.20
   4   4   5  136.06   33.97
   4   4   6   83.18   32.52
   4   4   6   64.66   27.88
   4   4   6   76.34   28.28
   4   4   7  -29.55   22.24
   4   4   7  -34.27   23.26
   4   4   8   52.05   28.20
  -4   4  -8  -31.19   27.64
   4   4   9  230.77   60.01
  -4   4  -9  245.43   49.42
   4   4  10   90.37   41.11
  -4   4 -10   27.60   19.14
   4   4  11   78.11   39.36
  -4   4 -11   65.77   29.81
   4   4  12   84.59   48.59
  -4   4 -12   42.21   20.71
   4   4  13  -13.75   22.92
  -4   4 -13   45.37   25.62
   4   4  14   22.66   25.96
   4   4  15    7.54   27.41
  -4   5  17   44.33   39.87
  -4   5  16   54.64   38.28
  -4   5  15   62.51   51.51
  -4   5  14  241.49   65.11
  -4   5  13   64.80   27.70
  -4   5  12   94.09   33.91
  -4   5  11   54.54   35.93
   4   5 -10  287.84   54.07
  -4   5  10  294.98   63.38
  -4   5   9 1133.42  103.16
   4   5  -9 1055.52   96.27
  -4   5   9 1150.03  114.87
   4   5  -8   16.67   17.57
  -4   5   8   24.99   17.57
  -4   5   8   43.96   20.01
  -4   5   7  318.76   52.61
   4   5  -7  250.13   42.52
  -4   5   7  261.47   46.86
   4   5  -6  241.29   39.94
  -4   5   6  237.56   44.35
   4   5  -6  199.87   33.61
  -4   5   6  264.49   47.50
  -4   5   5   66.58   22.40
   4   5  -5   39.39   15.53
  -4   5   5   67.82   23.99
   4   5  -5  101.05   24.92
   4   5  -4 1577.95  112.75
  -4   5   4 1450.69   58.70
   4   5  -4 1518.84   96.99
  -4   5   4 1626.47  113.74
   4   5  -4 1459.72   77.69
   4   5  -4 1489.52  114.42
   4   5  -3  514.94   61.56
  -4   5   3  473.40   35.67
   4   5  -3  445.58   54.91
  -4   5   3  471.07   61.41
   4   5  -3  418.79   40.84
   4   5  -3  476.08   64.51
   4   5  -2  345.75   48.22
  -4   5   2  404.83   37.48
  -4   5   2  405.80   57.52
   4   5  -2  415.27   55.08
   4   5  -2  389.67   56.04
  -4   5   1  230.58   32.42
   4   5  -1  223.32   37.10
   4   5  -1  277.84   46.92
   4   5  -1  206.91   40.37
  -4   5   1  223.85   43.25
  -4   5   0 2699.35  118.62
   4   5   0 2493.78  122.00
   4   5   0 2677.44  148.39
  -4   5   0 2721.46  150.13
   4   5   0 2655.28  132.51
   4   5   1  608.53   60.89
  -4   5  -1  562.20   58.30
   4   5   1  519.24   55.39
   4   5   1  581.53   71.15
  -4   5  -1  532.89   68.70
   4   5   2  709.89   71.74
  -4   5  -2  840.14   78.27
   4   5   2  816.78   71.37
   4   5   2  853.71   88.65
  -4   5  -2  888.67   88.71
   4   5   3  252.07   44.68
   4   5   3  285.74   44.47
  -4   5  -3  333.22   52.27
   4   5   3  259.10   50.66
  -4   5  -3  341.97   57.94
  -4   5  -4  149.76   40.39
   4   5   4   98.69   27.15
   4   5   4   83.76   25.65
   4   5   5  292.23   48.05
   4   5   5  401.93   66.61
   4   5   6   18.35   22.92
   4   5   6   -1.74   23.42
   4   5   7  115.30   34.36
   4   5   7  201.33   48.27
   4   5   8  -16.36   26.36
  -4   5  -8    9.49   13.34
   4   5   9  125.61   40.81
  -4   5  -9  138.01   41.91
   4   5  10  200.40   59.39
  -4   5 -10  228.93   53.61
   4   5  11   17.27   27.76
  -4   5 -11   56.27   26.84
   4   5  12   29.19   30.06
  -4   5 -12   18.85   21.91
   4   5  13  -12.46   26.21
  -4   5 -13    7.21   11.77
   4   5  14   98.31   54.22
  -4   6  17   56.34   43.89
  -4   6  16   18.19   26.65
  -4   6  15   69.26   37.80
  -4   6  14  129.41   48.32
  -4   6  13  228.90   64.80
  -4   6  12  127.13   49.61
  -4   6  11  419.65   77.16
   4   6 -10  226.64   44.87
  -4   6  10  321.42   66.08
   4   6  -9  112.02   30.38
  -4   6   9   92.63   30.83
   4   6  -8   69.03   24.04
  -4   6   8   31.82   13.66
   4   6  -7  494.25   57.60
  -4   6   7  584.48   74.23
  -4   6   6  645.76   80.32
   4   6  -6  562.60   63.88
  -4   6   6  676.52   74.22
   4   6  -6  687.90   86.30
   4   6  -6  534.77   57.41
   4   6  -5   74.87   21.68
   4   6  -5   57.81   21.35
  -4   6   5   78.09   27.76
   4   6  -5   84.43   24.14
   4   6  -5   90.63   34.99
   4   6  -4  477.85   63.65
   4   6  -4  571.83   66.07
  -4   6   4  581.03   75.13
   4   6  -4  523.50   52.40
   4   6  -4  550.92   75.04
  -4   6   3   27.04    7.16
   4   6  -3   30.54   18.26
   4   6  -3    7.11    9.96
  -4   6   3   20.77    9.17
   4   6  -3   57.82   29.31
   4   6  -3   25.40   13.03
   4   6  -2  199.58   38.22
  -4   6   2  178.93   26.30
  -4   6   2  188.19   44.53
   4   6  -2  152.57   36.56
   4   6  -2  163.95   41.52
  -4   6   1  284.90   36.87
   4   6  -1  269.02   42.91
   4   6  -1  302.24   52.28
  -4   6   1  278.87   52.22
   4   6  -1  254.23   48.34
  -4   6   1  227.03   47.27
   4   6   0  399.61   48.41
  -4   6   0  476.28   51.37
   4   6   0  415.17   52.07
   4   6   0  515.14   69.60
  -4   6   0  535.18   71.68
   4   6   0  493.35   62.94
   4   6   1   10.54   10.21
  -4   6  -1    7.46   12.35
   4   6   1    1.69   13.06
   4   6   1    6.03   11.59
  -4   6  -1  -10.95   19.68
   4   6   2   80.13   24.24
  -4   6  -2  152.17   32.47
   4   6   2  114.73   32.15
   4   6   2   97.51   26.74
  -4   6  -2  174.10   47.46
   4   6   3  303.78   46.30
   4   6   3  340.93   53.51
  -4   6  -3  383.02   56.76
  -4   6  -3  330.50   59.49
   4   6   4  613.55   67.02
   4   6   4  647.11   77.94
   4   6   5   12.51   14.99
   4   6   5   -2.10   16.27
   4   6   6   12.81   14.48
   4   6   6   -9.74   16.35
   4   6   7  -31.03   23.18
   4   6   7   19.96   21.82
   4   6   8   22.98   22.16
  -4   6  -8   23.05   19.81
   4   6   9   73.53   35.28
  -4   6  -9   12.90   16.08
   4   6  10   65.40   39.58
  -4   6 -10   52.73   32.20
   4   6  11   29.51   23.85
  -4   6 -11   76.60   36.79
   4   6  12    9.68   17.58
  -4   6 -12   45.16   34.74
   4   6  13   54.38   34.26
  -4   6 -13   97.38   43.56
   4   6  14   74.21   42.63
  -4   7  17   87.06   54.37
  -4   7  16    0.14   41.18
  -4   7  15  122.95   56.54
  -4   7  14  163.39   55.15
  -4   7  13   77.27   39.89
  -4   7  12  259.49   63.95
  -4   7  11   63.46   35.60
   4   7 -10   38.79   20.33
  -4   7  10   63.71   31.80
   4   7  -9   84.75   25.07
  -4   7   9  133.19   41.53
  -4   7   8   -1.61   18.75
   4   7  -8   29.37   16.03
   4   7  -8   -6.85   23.56
   4   7  -7   24.35   17.31
  -4   7   7  -20.47   22.28
   4   7  -7   56.33   23.85
   4   7  -7   28.47   22.67
   4   7  -6    5.40    8.99
  -4   7   6   11.66   13.34
   4   7  -6  -13.26   14.18
   4   7  -6   29.43   29.61
   4   7  -5   41.54   15.67
   4   7  -5   48.24   24.93
   4   7  -5   57.36   25.13
   4   7  -5   73.68   25.42
   4   7  -5   96.46   36.28
   4   7  -4  128.58   24.51
   4   7  -4  201.52   41.03
   4   7  -4  165.41   39.99
   4   7  -4  163.41   44.09
   4   7  -4  206.77   39.33
   4   7  -3  116.72   31.49
  -4   7   3  106.81   15.02
   4   7  -3  175.00   41.95
   4   7  -3  155.60   39.89
   4   7  -3   98.75   24.28
   4   7  -2  183.79   41.80
  -4   7   2  159.26   24.47
   4   7  -2  126.87   38.09
   4   7  -2  155.94   34.21
   4   7  -1  526.96   62.26
   4   7  -1  411.36   47.18
  -4   7   1  494.59   48.74
  -4   7   1  529.89   75.74
   4   7  -1  448.92   69.78
   4   7   0  241.26   42.36
  -4   7   0  278.60   40.20
   4   7   0  233.14   38.37
   4   7   0  260.05   50.68
  -4   7   0  308.89   59.14
   4   7   1   43.43   20.46
  -4   7  -1   32.97   15.27
   4   7   1   37.06   17.66
   4   7   1   36.52   24.26
  -4   7  -1   35.40   19.74
   4   7   2   64.09   21.62
  -4   7  -2   90.52   28.56
   4   7   2   61.23   20.78
   4   7   2   98.29   31.24
  -4   7  -2  115.61   45.11
  -4   7  -3  347.33   57.14
   4   7   3  299.10   47.69
   4   7   3  319.03   53.20
  -4   7  -3  349.26   65.24
   4   7   3  391.65   54.09
   4   7   4  148.46   33.77
   4   7   4  194.91   43.93
   4   7   4  173.50   35.95
   4   7   5   22.58   19.12
   4   7   5  -56.63   28.32
   4   7   6   68.76   21.27
   4   7   6   75.88   35.45
   4   7   7  162.29   37.21
   4   7   7  159.86   49.58
  -4   7  -7  247.22   63.79
   4   7   8  101.90   44.48
  -4   7  -8   17.65   14.72
   4   7   9  150.46   45.61
  -4   7  -9   76.41   35.68
   4   7  10   55.64   36.99
  -4   7 -10  -18.52   21.05
   4   7  11   31.52   22.34
  -4   7 -11    8.46   13.95
   4   7  12   29.01   20.00
  -4   7 -12   51.92   36.60
   4   7  13    5.33   21.29
  -4   7 -13   -0.11   15.17
   4   7  14  -40.42   36.13
  -4   8  16   54.24   42.22
  -4   8  15   39.18   44.50
  -4   8  14  -52.27   35.59
  -4   8  13   64.81   36.64
  -4   8  12   63.30   35.47
  -4   8  11   35.98   22.88
  -4   8  10   19.68   21.69
  -4   8   9   71.73   32.33
   4   8  -9   47.79   17.39
  -4   8   8  -11.90   24.99
   4   8  -8   33.50   18.42
   4   8  -8   15.02   25.38
   4   8  -7  100.09   22.17
  -4   8   7   29.35   14.05
   4   8  -7   95.95   40.99
   4   8  -6   50.82   16.85
  -4   8   6   93.50   30.67
   4   8  -6   84.59   33.52
   4   8  -5  189.51   46.28
   4   8  -5  171.86   29.23
   4   8  -5  204.08   42.66
   4   8  -5  161.52   47.48
   4   8  -4  118.68   37.31
   4   8  -4   68.26   17.49
   4   8  -4  121.48   40.80
   4   8  -4  136.50   34.26
  -4   8   3   19.96    6.21
   4   8  -3   72.38   28.46
   4   8  -3   31.77   31.91
   4   8  -3   35.64   17.40
   4   8  -2   19.80   16.84
  -4   8   2    2.88    6.27
   4   8  -2   -7.68   12.43
   4   8  -2   17.65   23.63
   4   8  -2   -5.59   17.29
   4   8  -1  172.96   38.24
  -4   8   1  141.29   29.29
   4   8  -1  134.01   27.38
   4   8  -1  167.40   41.43
  -4   8   1  148.10   39.62
  -4   8   0    6.75    9.21
   4   8   0   28.89   18.05
   4   8   0   12.54   11.08
   4   8   0   32.62   20.19
  -4   8   0   -8.13   19.12
   4   8   1  335.60   50.74
  -4   8  -1  377.00   52.61
   4   8   1  355.53   51.46
   4   8   1  254.88   54.64
  -4   8  -1  411.50   74.59
   4   8   2   -2.99   11.18
  -4   8  -2   -3.12   18.31
   4   8   2  -10.93   13.37
   4   8   2   12.04   16.24
  -4   8  -2  -25.81   17.31
   4   8   3   15.58   16.41
   4   8   3  -13.93   16.23
   4   8   3    4.36   18.62
  -4   8  -3   -6.63   22.64
   4   8   4  126.14   31.41
   4   8   4  132.89   35.75
   4   8   4  150.57   36.87
  -4   8  -4  147.88   47.58
   4   8   5  301.00   48.13
   4   8   5  308.72   60.66
   4   8   5  346.08   52.48
   4   8   6   73.49   29.27
   4   8   6   83.48   28.97
   4   8   7    4.80   16.46
  -4   8  -7   41.49   29.25
   4   8   8   43.20   20.86
  -4   8  -8   94.35   46.25
   4   8   9   34.99   27.16
  -4   8  -9  -26.12   24.73
   4   8  10  225.02   66.62
  -4   8 -10  153.21   54.73
   4   8  11   72.12   50.62
  -4   8 -11   34.07   37.58
   4   8  12   -8.44   21.36
  -4   8 -12    3.48   24.00
   4   8  13   -5.85   20.93
  -4   8 -13   19.01   18.34
  -4   9  16   16.43   27.57
  -4   9  15  184.05   73.57
  -4   9  14  155.24   59.74
  -4   9  13   27.55   26.85
  -4   9  12   36.00   23.79
  -4   9  11    9.41   17.01
  -4   9  10  256.70   62.84
  -4   9   9  252.18   58.96
   4   9  -9  269.39   67.72
  -4   9   8  -37.96   23.75
   4   9  -8  -17.07   20.11
  -4   9   7    8.57   14.04
   4   9  -7   57.10   34.87
   4   9  -6   66.45   31.58
   4   9  -6  151.92   51.69
   4   9  -5  -10.72   20.70
   4   9  -5   16.12    9.90
   4   9  -5   20.72   19.67
   4   9  -4   89.05   30.44
   4   9  -4   25.70   11.08
   4   9  -4   43.10   33.72
   4   9  -4   74.18   25.69
   4   9  -3   43.07   22.43
   4   9  -3   18.17    8.68
   4   9  -3    3.18   13.93
   4   9  -3   31.30   19.57
  -4   9   2  126.27   21.32
   4   9  -2  105.83   34.78
   4   9  -2   74.31   18.53
   4   9  -2   98.13   39.99
   4   9  -2   89.80   27.04
  -4   9   1  231.96   35.67
   4   9  -1  251.32   45.85
   4   9  -1  198.56   32.66
   4   9  -1  186.84   50.56
  -4   9   1  180.19   49.17
  -4   9   0   47.43   22.61
   4   9   0   26.93   10.94
   4   9   0   16.21   11.13
   4   9   0   13.79   16.01
  -4   9   0    5.36   26.45
   4   9   1  480.53   61.01
  -4   9  -1  463.00   62.81
   4   9   1  418.45   58.02
  -4   9  -1  528.84   87.98
   4   9   1  493.69   77.07
  -4   9  -2   67.36   23.64
   4   9   2   88.43   28.01
   4   9   2   78.22   27.61
   4   9   2   45.44   25.84
  -4   9  -2  126.98   45.72
   4   9   3   21.16   14.42
   4   9   3   22.13   17.19
   4   9   3   10.75   17.79
  -4   9  -3    5.18   23.07
   4   9   4   49.17   16.90
   4   9   4   88.30   34.41
   4   9   4   95.94   28.66
  -4   9  -4   59.00   40.53
   4   9   5   10.92   10.78
   4   9   5   16.37   22.00
   4   9   5   20.66   12.54
   4   9   6   60.10   23.95
   4   9   6   78.36   34.28
  -4   9  -6   56.39   37.14
   4   9   7  -19.14   21.00
  -4   9  -7   -5.77   18.51
   4   9   8    6.06   22.11
  -4   9  -8  -60.03   35.37
   4   9   9    3.60   21.36
  -4   9  -9   13.84   25.46
   4   9  10   24.62   31.02
  -4   9 -10   67.62   46.16
   4   9  11   43.23   33.02
  -4   9 -11    0.12   33.75
   4   9  12   61.24   41.78
  -4   9 -12  110.07   49.60
   4   9  13  -69.92   44.49
  -4   9 -13    0.13   28.78
  -4  10  15 -100.49   50.32
  -4  10  14    8.16   20.63
  -4  10  13  -25.87   26.84
  -4  10  12  -41.12   30.80
  -4  10  11   67.81   40.88
  -4  10  10   -9.15   24.93
   4  10 -10    2.64   16.87
  -4  10   9  -10.01   14.43
   4  10  -9   40.28   29.61
  -4  10   8   57.87   27.17
   4  10  -8   36.44   38.40
   4  10  -7  283.66   67.31
   4  10  -7  267.73   73.01
   4  10  -6   -9.49   23.21
   4  10  -6   -1.03   11.31
   4  10  -6   23.84   27.92
   4  10  -5  166.96   46.59
   4  10  -5  131.10   37.38
   4  10  -5  160.77   53.59
   4  10  -4   99.84   37.84
   4  10  -4   90.65   40.98
   4  10  -4  115.79   32.28
   4  10  -3   -9.08   14.83
   4  10  -3   43.17   34.41
   4  10  -3    4.70   14.79
   4  10  -2  214.96   46.67
   4  10  -2  126.82   21.62
   4  10  -2  143.97   51.33
   4  10  -2  130.22   38.07
  -4  10   2  200.68   55.89
   4  10  -1   64.04   22.85
   4  10  -1   87.71   23.69
   4  10  -1   85.72   35.08
  -4  10   1   41.20   22.71
   4  10   0   41.32   20.89
   4  10   0   29.19   13.71
   4  10   0   60.45   34.81
  -4  10   0   49.68   28.16
   4  10   1   64.36   21.60
   4  10   1   54.34   20.67
   4  10   1   31.44   17.94
  -4  10  -1   52.45   28.75
   4  10   2   38.74   17.09
   4  10   2   63.62   24.81
   4  10   2   23.29   19.31
   4  10   3  -20.03   13.73
   4  10   3  -15.56   17.35
   4  10   3   -0.62   11.37
  -4  10  -3   23.52   28.76
   4  10   4  -13.66   20.60
   4  10   4   18.44   17.93
  -4  10  -4   32.63   33.74
   4  10   5    7.63   17.56
   4  10   5   44.13   24.24
  -4  10  -5   72.62   39.63
   4  10   6  174.40   50.95
  -4  10  -6  209.09   70.39
   4  10   7   57.58   30.50
  -4  10  -7   72.16   52.03
   4  10   8   -0.10   15.55
  -4  10  -8   23.64   34.73
   4  10   9   63.37   33.62
  -4  10  -9  122.13   58.21
   4  10  10  -29.98   28.86
  -4  10 -10    0.27   20.04
   4  10  11   11.25   25.00
  -4  10 -11   34.67   30.83
   4  10  12   14.05   25.67
  -4  10 -12   13.60   23.11
  -4  11  13  -33.02   29.11
  -4  11  12  -36.01   28.51
  -4  11  11   80.05   39.65
  -4  11  10   12.18   18.21
   4  11 -10   -0.83   16.50
   4  11  -9   63.18   44.36
   4  11  -8   -8.19   18.53
   4  11  -8    1.55   28.58
   4  11  -7  -24.31   23.72
   4  11  -7    8.04   26.17
   4  11  -6   12.91   14.20
   4  11  -6   29.71   21.81
   4  11  -5    0.98   14.41
   4  11  -5   30.04   24.68
   4  11  -5  -17.34   23.80
   4  11  -4   56.86   23.35
   4  11  -4   10.30   27.98
   4  11  -4   53.35   28.91
   4  11  -3   53.08   27.07
   4  11  -3   30.52   22.32
   4  11  -3   24.18   18.12
   4  11  -2   78.13   31.99
   4  11  -2   32.45   33.28
   4  11  -2   39.50   21.61
  -4  11   2   42.18   29.59
   4  11  -1   33.65   21.82
   4  11  -1   20.87   15.13
  -4  11   1   47.17   25.07
   4  11  -1   22.31   21.17
   4  11   0   82.25   26.95
   4  11   0    9.72   18.56
  -4  11   0   75.10   34.34
   4  11   1   72.45   35.50
  -4  11  -1   89.40   41.65
   4  11   2  -43.16   28.03
  -4  11  -2   -8.35   19.45
   4  11   3   -9.26   16.09
  -4  11  -3   46.61   43.46
   4  11   4   28.29   18.06
   4  11   4    7.29   15.46
   4  11   5   14.28   25.26
   4  11   5    6.13   12.56
  -4  11  -5   17.89   30.26
  -4  11  -5   11.06   16.83
   4  11   6   61.65   34.29
  -4  11  -6  -13.35   33.19
   4  11   7   12.50   19.33
  -4  11  -7   42.19   33.22
   4  11   8   22.81   23.41
  -4  11  -8   44.49   27.89
   4  11   9  -70.24   38.95
  -4  11  -9  -59.52   39.30
   4  11  10    0.77   38.02
  -4  11 -10    4.28   18.51
   4  11  11 -135.82   57.19
   4  12 -10  -41.74   32.75
   4  12 -10   20.39   26.26
   4  12  -9 -107.72   47.97
   4  12  -9   21.45   27.62
   4  12  -8   15.35   21.03
   4  12  -8   59.94   36.82
   4  12  -7  152.49   53.82
   4  12  -7   76.64   57.55
   4  12  -6   70.53   37.47
   4  12  -6  104.18   40.49
   4  12  -6   87.70   43.24
   4  12  -5   76.00   34.69
   4  12  -5   46.68   29.20
   4  12  -5   95.33   55.25
   4  12  -4   31.59   16.43
   4  12  -4   48.79   36.79
   4  12  -4  102.30   37.10
   4  12  -3    0.57   16.74
   4  12  -3   36.04   26.00
   4  12  -3  -30.17   22.82
  -4  12   3  -50.02   34.74
   4  12  -2   18.94   17.75
   4  12  -2   80.33   37.34
  -4  12   2   55.62   40.58
   4  12  -1  -22.72   29.08
   4  12  -1  -38.92   26.37
  -4  12   1  -26.54   27.57
   4  12   0   16.85   25.15
  -4  12   0  -44.49   33.19
   4  12   0  -27.08   23.14
   4  12   1   72.71   37.01
  -4  12  -1   -3.83   17.45
   4  12   2   21.02   12.94
  -4  12  -2   65.92   42.65
   4  12   3   17.13   20.06
  -4  12  -3    3.63   25.26
  -4  12  -3    0.14   27.83
  -4  12  -4    1.87   21.69
   4  12   4   19.77   21.21
  -4  12  -4   46.05   41.90
  -4  12  -5   42.93   33.53
  -4  12  -5  -63.51   41.62
  -4  12  -6   97.96   52.64
  -4  12  -7  -73.19   44.57
   4  13 -11  -97.20   50.58
   4  13 -10  142.51   56.89
   4  13  -9   31.19   45.67
   4  13  -8   41.43   49.54
   4  13  -7    0.91   26.88
   4  13  -6   30.50   30.55
   4  13  -6  -11.94   23.30
   4  13  -5   36.78   28.99
   4  13  -5    5.31   28.99
   4  13  -4   57.19   38.24
   4  13  -4   31.45   32.96
   4  13  -3   54.90   39.79
   4  13  -3   17.49   18.85
  -4  13   3   36.24   21.19
   4  13  -2   15.52   24.97
   4  13  -2   81.02   37.71
  -4  13   2   54.62   38.95
  -4  13   1  -46.86   35.15
   4  13  -1  -32.91   29.11
   4  13   0   68.65   39.49
  -4  13   0   31.46   28.68
   4  13   0   44.66   28.92
   4  13   1   24.92   26.44
  -4  13  -1   71.70   45.02
  -4  13  -2   98.40   55.27
   4  13   2   28.71   31.73
  -4  13  -2   70.53   48.67
  -4  13  -3   26.43   22.00
   4  13   3   15.56   20.32
  -4  13  -3  -27.68   28.52
  -4  13  -4   -0.14   30.62
  -4  13  -4  -21.14   28.57
   4  14  -3  -19.65   27.13
   4  14  -2   52.37   44.01
   4  14  -2 -109.01   44.90
   4  14  -1   98.81   60.00
   4  14  -1   85.94   45.03
   4  14   0   52.54   36.25
   4  14   0   25.15   22.95
   4  14   1   13.37   30.48
   4  14   1    1.05   22.69
   4  14   2   70.29   47.88
   4  15   1  108.93   53.48
   5 -14  -3   22.07   26.38
  -5 -13   9   38.73   30.13
   5 -13  -7  -58.78   40.81
   5 -13  -6   -0.15   37.56
   5 -13  -6   65.38   39.76
   5 -13  -5   25.22   34.72
   5 -13  -5   96.03   50.89
   5 -13  -4   92.11   58.16
   5 -13  -4   44.06   29.70
   5 -13  -3   61.58   47.65
   5 -13  -3    7.22   39.50
   5 -13  -2   18.48   25.73
   5 -13  -2  -28.93   28.74
   5 -13  -1   -9.62   21.88
   5 -13  -1   98.93   45.86
   5 -13   0  102.01   51.54
   5 -13   0   35.71   29.45
   5 -13   1   40.92   39.24
   5 -13   2   37.48   39.96
  -5 -12  10   53.14   32.41
   5 -12  -9    4.86   25.65
  -5 -12   9  -15.00   20.27
   5 -12  -8   30.34   32.05
  -5 -12   8  113.41   42.53
   5 -12  -7   91.29   49.01
   5 -12  -6   46.76   42.41
   5 -12  -6   21.50   31.18
   5 -12  -5  117.70   55.64
   5 -12  -5   71.14   44.11
   5 -12  -4   46.08   30.29
   5 -12  -4  -25.47   28.29
   5 -12  -3   -3.94   16.78
   5 -12  -3  -32.01   29.67
   5 -12  -2  -73.69   42.07
   5 -12  -2  -16.24   22.11
   5 -12  -1  -14.81   20.77
   5 -12  -1  -11.24   31.71
   5 -12   0  133.90   54.84
   5 -12   0  124.20   49.89
   5 -12   1   40.18   31.11
   5 -12   1   63.21   29.44
   5 -12   2  -16.47   24.89
   5 -12   3   72.23   44.29
   5 -12   4   25.49   30.80
   5 -12   5   44.70   34.92
   5 -12   6   39.40   37.94
   5 -11 -12   37.39   31.65
   5 -11 -11   43.23   34.18
   5 -11 -10   21.38   22.05
  -5 -11  10   22.80   22.12
  -5 -11   9   29.66   28.12
   5 -11  -9  -27.28   29.18
   5 -11  -8   65.47   42.62
  -5 -11   8   19.10   22.56
   5 -11  -7    8.48   19.31
   5 -11  -7   21.09   24.71
  -5 -11   7  -27.71   23.90
   5 -11  -6   13.13   34.89
   5 -11  -6    8.28   23.81
   5 -11  -5  -47.20   25.36
   5 -11  -5   -9.20   22.34
   5 -11  -4   10.78   20.77
   5 -11  -4   63.09   37.97
   5 -11  -3   30.94   29.81
   5 -11  -3    2.91   16.46
   5 -11  -2   73.41   42.21
   5 -11  -2   12.83   25.34
   5 -11  -1   -2.87   26.54
   5 -11  -1   80.34   40.12
   5 -11   0  131.29   45.07
   5 -11   0  105.95   47.72
   5 -11   1   96.45   43.30
   5 -11   1   68.04   38.37
   5 -11   2   -0.87   17.25
   5 -11   2   11.11   17.13
   5 -11   3   28.78   35.10
   5 -11   3   12.39   13.25
   5 -11   4  -50.83   35.39
   5 -11   5   19.59   21.69
   5 -11   6  -29.84   30.01
   5 -11   7  -47.78   36.52
   5 -11   8   17.74   31.20
   5 -10 -14   81.85   58.72
   5 -10 -13   21.37   25.67
   5 -10 -12  -27.66   29.83
   5 -10 -11  165.89   60.35
  -5 -10  11   83.30   33.78
   5 -10 -10  155.46   52.64
  -5 -10  10  112.07   41.63
  -5 -10   9   19.80   14.08
   5 -10  -9   23.79   22.47
   5 -10  -8  455.54   96.01
  -5 -10   8  343.85   70.50
   5 -10  -7    6.88   23.27
   5 -10  -7   51.04   30.81
  -5 -10   7   12.25   18.95
   5 -10  -6   33.77   32.57
  -5 -10   6   32.48   21.99
   5 -10  -6  -13.59   30.82
   5 -10  -5  140.38   50.00
   5 -10  -5  178.78   56.42
   5 -10  -4   57.24   34.16
   5 -10  -4   72.62   32.14
   5 -10  -3   97.76   42.31
   5 -10  -3  105.05   36.50
   5 -10  -2  153.72   50.55
   5 -10  -2  144.34   46.98
   5 -10  -1   26.78   37.07
   5 -10  -1   37.98   27.40
   5 -10   0   33.07   33.93
   5 -10   0   24.30   14.94
   5 -10   1   38.31   30.18
   5 -10   1   29.56   21.78
   5 -10   2  -12.15   16.41
   5 -10   2    4.26   22.25
   5 -10   3  105.72   50.17
   5 -10   3   99.10   35.50
   5 -10   4   -1.53   24.49
   5 -10   4    8.68   12.37
   5 -10   5   63.66   38.02
   5 -10   6   34.34   28.70
   5 -10   7   94.41   52.14
   5 -10   8   89.17   51.31
   5 -10   9   73.29   43.23
   5 -10  10   71.47   47.43
   5  -9 -15    0.15   19.31
   5  -9 -14   43.12   28.47
   5  -9 -13   27.41   33.78
  -5  -9  12   50.70   24.43
   5  -9 -12   52.08   38.33
   5  -9 -11   22.29   26.23
  -5  -9  11   10.17   12.61
   5  -9 -10  115.28   50.14
  -5  -9  10   20.44   21.49
   5  -9  -9  230.21   68.57
  -5  -9   9  157.59   46.35
   5  -9  -8    1.18   21.40
  -5  -9   8   39.78   20.74
   5  -9  -7  189.82   57.63
   5  -9  -7  221.87   61.48
  -5  -9   7  169.07   50.06
   5  -9  -6   35.55   18.40
   5  -9  -6  -10.56   26.63
  -5  -9   6    1.31   18.93
   5  -9  -6   22.29   16.08
   5  -9  -5   65.58   21.17
   5  -9  -5   85.28   39.85
   5  -9  -5  110.48   44.00
   5  -9  -4   15.68   14.80
   5  -9  -4    0.56   18.16
   5  -9  -4  -13.46   15.00
   5  -9  -3  533.47   88.63
   5  -9  -3  487.07   84.35
   5  -9  -3  412.31   48.54
   5  -9  -2  630.73   93.08
   5  -9  -2  655.61   99.43
   5  -9  -2  578.65   53.61
   5  -9  -1  338.87   74.26
   5  -9  -1  400.54   72.07
   5  -9  -1  227.21   31.54
   5  -9   0   28.86   10.34
   5  -9   0   70.92   32.65
   5  -9   0   73.34   30.20
   5  -9   1  403.10   77.69
   5  -9   1  469.63   73.78
   5  -9   2   41.26   10.32
   5  -9   2  112.13   49.08
   5  -9   2  117.15   37.33
   5  -9   3   62.48   12.97
   5  -9   3  121.53   36.76
   5  -9   3  111.30   43.98
   5  -9   4   21.57    7.09
   5  -9   4   22.43   15.77
   5  -9   4    8.59   11.19
   5  -9   5   55.19   35.80
   5  -9   6  110.85   46.62
   5  -9   7  -11.51   37.22
   5  -9   8   39.48   30.70
   5  -9   9  -47.05   34.55
   5  -9  10    0.14   21.52
   5  -9  11   -9.14   21.43
   5  -8 -17   21.89   32.83
   5  -8 -16   31.49   30.92
   5  -8 -15   -5.36   19.24
   5  -8 -14  107.90   50.36
   5  -8 -13   39.03   33.04
  -5  -8  12   13.50   14.89
   5  -8 -12    2.56   16.42
  -5  -8  11   -6.98   18.99
   5  -8 -11   14.93   31.02
   5  -8 -10   19.93   27.53
  -5  -8  10   12.05   16.54
   5  -8  -9  254.97   66.75
  -5  -8   9  235.76   52.77
  -5  -8   8  465.44   70.73
   5  -8  -8  574.23   94.87
   5  -8  -7  112.53   39.83
   5  -8  -7   72.23   29.44
  -5  -8   7  107.02   35.35
   5  -8  -6  -10.75    9.38
   5  -8  -6   -5.73   14.97
  -5  -8   6   24.05   17.19
   5  -8  -5   51.71   20.41
   5  -8  -5   65.27   32.96
   5  -8  -5   41.67   14.46
   5  -8  -4   43.78   19.67
   5  -8  -4   58.94   31.50
   5  -8  -4   45.14   24.48
   5  -8  -3   39.44   20.12
   5  -8  -3   13.49   18.80
   5  -8  -3   72.39   25.52
   5  -8  -2   11.89   11.33
   5  -8  -2  -19.31   34.17
   5  -8  -2   17.23   18.24
   5  -8  -1   21.31   10.78
   5  -8  -1   -2.84   15.69
   5  -8  -1  -12.90   24.41
   5  -8   0   17.57   10.03
   5  -8   0   32.19   20.69
   5  -8   0   12.23   18.78
   5  -8   1   55.34   16.66
   5  -8   1   38.56   22.64
   5  -8   1   20.36   17.32
   5  -8   2   52.00   15.07
   5  -8   2   48.15   21.44
   5  -8   2    2.60   18.46
  -5  -8  -2   42.11   20.23
   5  -8   3  161.11   26.09
   5  -8   3  182.16   53.81
   5  -8   3  171.43   41.16
  -5  -8  -3  140.30   35.31
   5  -8   4  192.36   28.95
   5  -8   4  239.17   46.13
   5  -8   4  268.06   69.15
  -5  -8  -4  168.91   39.30
   5  -8   5   99.27   23.84
   5  -8   5   99.43   43.01
   5  -8   5  139.50   32.07
  -5  -8  -5   63.83   26.12
   5  -8   6   27.24   17.56
   5  -8   6   53.24   33.41
   5  -8   7   75.81   22.08
   5  -8   7  141.71   53.81
   5  -8   8   23.04   18.30
   5  -8   8    7.24   25.59
   5  -8   9  -16.80   22.80
   5  -8  10   48.84   34.47
   5  -8  11  -14.60   23.33
   5  -8  12  -39.99   33.57
   5  -7 -18  -31.31   31.03
   5  -7 -17   -5.91   19.40
   5  -7 -16  104.89   50.70
   5  -7 -15   41.23   41.62
   5  -7 -14   50.43   30.04
   5  -7 -13   52.06   34.18
  -5  -7  13   18.44   16.98
  -5  -7  12    9.40   14.81
   5  -7 -12   -2.75   21.05
   5  -7 -11   92.99   14.94
  -5  -7  11  140.17   37.96
   5  -7 -10    7.27    3.27
  -5  -7  10  -13.21   13.56
  -5  -7   9   20.30   21.62
   5  -7  -9   18.38   25.61
  -5  -7   9  -11.41   16.63
  -5  -7   8   29.23   18.89
   5  -7  -8   51.54   31.93
   5  -7  -7   15.31   12.92
  -5  -7   7   18.51   20.53
   5  -7  -7   43.80   27.95
   5  -7  -6   31.27   22.59
  -5  -7   6   16.66   16.98
   5  -7  -6  -15.10   27.86
   5  -7  -6   33.77   17.92
   5  -7  -5   68.17   26.16
   5  -7  -5   79.73   31.26
   5  -7  -5   60.13   20.13
   5  -7  -4  106.55   27.74
   5  -7  -4  120.44   36.55
   5  -7  -4   84.64   34.86
   5  -7  -3    4.78   10.52
   5  -7  -3   17.35   18.60
   5  -7  -3   -7.91   14.40
   5  -7  -2  478.76   74.24
   5  -7  -2  533.66   77.23
   5  -7  -2  425.86   49.61
   5  -7  -1  127.29   26.15
   5  -7  -1  185.33   48.15
   5  -7  -1  189.77   45.27
   5  -7   0  251.63   34.16
   5  -7   0  313.02   64.10
   5  -7   0  330.12   55.79
   5  -7   1  428.80   73.66
   5  -7   1  553.16   71.39
  -5  -7  -1  543.43   67.99
   5  -7   2    7.05   11.40
   5  -7   2   17.69   10.57
   5  -7   2   -7.24   19.44
  -5  -7  -2   10.66   11.67
   5  -7   3  677.77   58.32
   5  -7   3  889.41   83.31
   5  -7   3  805.94  108.34
  -5  -7  -3  752.87   78.76
   5  -7   4   71.32   22.58
   5  -7   4   95.31   27.19
   5  -7   4   77.18   37.21
  -5  -7  -4   91.50   27.57
   5  -7   5  222.97   39.65
   5  -7   5  262.11   63.02
   5  -7   5  191.45   35.45
  -5  -7  -5  245.74   45.50
   5  -7   6   95.14   25.86
   5  -7   6  118.44   46.70
   5  -7   6  124.15   26.34
  -5  -7  -6   79.61   26.59
   5  -7   7   33.33   20.06
   5  -7   7   -1.19   23.75
   5  -7   8   80.15   24.23
   5  -7   8   72.72   34.51
   5  -7   9  148.66   38.27
   5  -7   9  166.77   56.89
   5  -7  10   22.02   19.28
   5  -7  10   14.30   16.60
   5  -7  11   11.45   12.20
   5  -7  11   76.78   42.99
   5  -7  12   22.44   27.59
   5  -7  13  -36.51   32.38
   5  -6 -18   16.78   24.32
   5  -6 -17   37.15   36.62
   5  -6 -16   -7.45   26.03
   5  -6 -15   51.36   28.70
   5  -6 -14   70.73   36.86
   5  -6 -13   23.86   16.61
  -5  -6  13    3.79   12.89
   5  -6 -12   90.75   24.63
   5  -6 -12  142.90   50.18
  -5  -6  12   77.61   27.77
   5  -6 -11  -17.92   17.19
  -5  -6  11   43.42   20.49
   5  -6 -11   69.04   35.28
   5  -6 -10  191.02   27.96
  -5  -6  10  165.07   35.22
  -5  -6  10  165.72   37.74
   5  -6 -10  228.64   57.30
   5  -6  -9  616.00   44.69
   5  -6  -9  650.77   95.47
  -5  -6   9  530.74   64.35
  -5  -6   9  442.97   59.51
   5  -6  -8  315.90   30.12
  -5  -6   8  238.09   43.86
  -5  -6   8  297.68   45.94
   5  -6  -8  278.07   59.05
   5  -6  -7  123.84   36.83
   5  -6  -7   82.25   14.30
   5  -6  -7   30.57   15.67
  -5  -6   7   76.53   26.02
   5  -6  -7   75.63   32.67
   5  -6  -6   15.72   15.75
   5  -6  -6   25.94   10.62
  -5  -6   6    7.79   12.09
   5  -6  -6   52.23   19.35
   5  -6  -6   29.78   19.24
   5  -6  -5   64.41   21.07
   5  -6  -5   46.55   10.85
   5  -6  -5   77.02   30.45
   5  -6  -5   53.97   24.32
   5  -6  -4  117.30   29.39
   5  -6  -4  104.47   20.68
   5  -6  -4  115.20   35.61
   5  -6  -4   97.85   34.96
   5  -6  -3   70.08   22.88
   5  -6  -3   82.18   32.95
   5  -6  -3   53.44   26.31
   5  -6  -2   24.86   10.45
   5  -6  -2   54.53   28.75
   5  -6  -2   51.28   25.32
  -5  -6   2   55.16   23.53
   5  -6  -1  192.87   32.44
   5  -6  -1  249.47   51.05
  -5  -6   1  208.06   45.27
   5  -6  -1  204.78   40.59
  -5  -6   0   -2.17   11.00
   5  -6   0   -3.08   19.22
  -5  -6   0    7.11   11.76
   5  -6   0   12.56   13.23
  -5  -6  -1   63.62   22.00
   5  -6   1   46.00   26.88
   5  -6   1   58.43   22.53
   5  -6   2  380.73   53.27
   5  -6   2  368.53   68.22
  -5  -6  -2  335.01   50.31
   5  -6   3  572.98   57.05
   5  -6   3  641.02   66.63
   5  -6   3  677.55   92.15
  -5  -6  -3  619.33   69.38
   5  -6   4  146.25   30.63
   5  -6   4  146.85   45.62
   5  -6   4  209.53   36.47
  -5  -6  -4  148.47   36.60
   5  -6   5   38.51   16.47
   5  -6   5   42.36   27.03
   5  -6   5   29.44   16.87
  -5  -6  -5   57.65   23.31
   5  -6   6  -10.30   15.15
   5  -6   6    3.54   20.34
   5  -6   6   33.48   14.92
  -5  -6  -6    3.83   14.46
   5  -6   7   64.53   22.78
   5  -6   8    2.51   20.05
   5  -6   9  -63.53   28.40
   5  -6  10   27.90   16.11
   5  -6  11   18.99   28.97
   5  -6  12   43.47   25.90
   5  -6  13  -26.77   25.63
   5  -6  14   31.40   27.59
  -5  -5  19  -14.35   23.09
  -5  -5  18   10.11   25.14
   5  -5 -18   37.92   32.17
  -5  -5  17   28.65   17.75
   5  -5 -17   14.01   22.89
  -5  -5  16   30.69   30.37
   5  -5 -16   -0.11   14.06
  -5  -5  15   27.97   24.62
   5  -5 -15   62.43   30.92
  -5  -5  14  220.45   53.18
   5  -5 -14  317.22   72.70
   5  -5 -13  236.47   44.49
  -5  -5  13  159.89   35.28
   5  -5 -13  209.79   59.92
   5  -5 -12  370.14   53.02
  -5  -5  12  219.45   39.69
   5  -5 -12  291.19   63.39
   5  -5 -11   20.47   13.56
  -5  -5  11   26.15   13.34
   5  -5 -11   28.13   26.74
   5  -5 -10   42.19   18.06
  -5  -5  10   46.64   18.41
  -5  -5  10   67.20   23.91
   5  -5 -10   69.03   33.96
   5  -5  -9  116.00   22.58
  -5  -5   9   88.47   25.59
  -5  -5   9  125.33   30.96
   5  -5  -9  167.41   46.98
   5  -5  -8  120.48   21.36
  -5  -5   8  112.96   27.61
  -5  -5   8   95.25   25.17
   5  -5  -8  169.36   45.89
   5  -5  -7  291.82   52.65
   5  -5  -7  308.89   33.20
  -5  -5   7  303.67   44.31
   5  -5  -7  331.39   53.30
  -5  -5   7  255.67   36.67
   5  -5  -7  352.66   65.61
   5  -5  -6   18.92   13.27
   5  -5  -6    9.78    7.54
  -5  -5   6   -3.91   14.05
   5  -5  -6   -1.69   14.58
   5  -5  -6   -1.19   16.04
   5  -5  -5   24.28   12.98
   5  -5  -5   31.95   12.36
   5  -5  -5   44.46   20.85
   5  -5  -5   49.01   21.14
   5  -5  -4   83.55   25.59
   5  -5  -4   80.05   18.91
   5  -5  -4   93.73   29.89
   5  -5  -4   56.97   23.67
  -5  -5   4   97.21   32.81
   5  -5  -3  120.96   27.61
   5  -5  -3  104.08   20.65
   5  -5  -3  147.18   36.75
   5  -5  -3  150.82   39.80
  -5  -5   3  159.92   37.74
   5  -5  -2  233.57   36.80
   5  -5  -2  249.15   35.31
   5  -5  -2  282.01   50.67
   5  -5  -2  357.88   57.93
  -5  -5   2  299.29   50.00
   5  -5  -1  187.25   32.97
  -5  -5   1  203.33   39.58
   5  -5  -1  225.05   46.29
  -5  -5   1  240.64   44.33
   5  -5  -1  224.93   45.31
  -5  -5   0  339.48   50.77
   5  -5   0  358.42   57.72
   5  -5   0  280.09   48.05
  -5  -5   0  327.49   48.61
  -5  -5  -1   80.15   24.20
   5  -5   1   81.64   28.19
  -5  -5  -1   92.81   26.04
   5  -5   1   73.80   21.44
  -5  -5  -2   71.75   24.73
   5  -5   2   14.21   17.39
   5  -5   2   46.77   17.51
  -5  -5  -2   24.82   14.65
   5  -5   3  163.46   32.52
  -5  -5  -3  144.36   33.73
   5  -5   3  200.02   51.86
   5  -5   3  129.35   28.09
  -5  -5  -4   13.56   14.85
   5  -5   4   24.41   17.74
   5  -5   4   11.42    8.10
   5  -5   5  152.10   34.57
   5  -5   5  211.86   31.82
  -5  -5  -5  190.40   41.83
   5  -5   6  133.66   33.94
   5  -5   6  101.87   18.09
  -5  -5  -6  149.57   37.13
   5  -5   7   23.40   20.95
   5  -5   8  157.77   40.99
   5  -5   9  201.19   51.69
   5  -5  10   23.83   21.67
   5  -5  11   32.15   27.47
   5  -5  12   96.20   36.81
   5  -5  13  -40.73   24.75
   5  -5  14   19.78   16.96
   5  -5  15   56.44   36.92
   5  -5  16   18.11   28.93
  -5  -4  19   13.01   34.59
  -5  -4  18   42.37   37.26
   5  -4 -18    1.05   13.99
  -5  -4  17    6.71   28.41
   5  -4 -17   -8.17   24.00
  -5  -4  16   59.78   36.81
   5  -4 -16  -13.14   19.13
  -5  -4  15   69.21   34.17
   5  -4 -15  109.22   42.57
  -5  -4  14   32.60   31.16
  -5  -4  14   14.25   10.54
   5  -4 -14    4.73   13.96
  -5  -4  13   92.67   34.83
  -5  -4  13  120.12   27.69
   5  -4 -13  150.28   50.02
  -5  -4  12   35.35   27.58
  -5  -4  12   22.55   11.82
   5  -4 -12   20.93   18.38
   5  -4 -11  457.15   60.45
   5  -4 -11  491.23   81.93
  -5  -4  11  357.96   43.23
   5  -4 -10  556.69   62.69
  -5  -4  10  479.28   46.66
   5  -4  -9  248.27   39.08
  -5  -4   9  212.81   29.87
  -5  -4   9  171.99   34.41
   5  -4  -9  265.39   56.22
   5  -4  -8  381.47   44.24
  -5  -4   8  352.91   39.38
  -5  -4   8  366.00   45.76
   5  -4  -8  403.92   65.55
   5  -4  -7  151.74   39.43
   5  -4  -7  119.00   23.18
  -5  -4   7  138.73   24.39
   5  -4  -7  161.09   32.03
  -5  -4   7  156.95   26.81
   5  -4  -7  188.42   47.00
   5  -4  -6   39.87   20.61
   5  -4  -6   72.44   18.82
   5  -4  -6   57.82   20.44
  -5  -4   6  104.54   37.20
  -5  -4   6   41.98   12.62
   5  -4  -6  100.93   32.60
   5  -4  -5   21.76   18.86
   5  -4  -5    5.18    9.37
   5  -4  -5   -1.16   11.76
  -5  -4   5    1.31    9.23
   5  -4  -5   20.75   18.97
   5  -4  -4  391.88   40.36
   5  -4  -4  341.47   48.53
   5  -4  -4  407.91   52.48
  -5  -4   4  441.88   61.23
   5  -4  -4  340.42   53.57
   5  -4  -3   89.86   24.55
   5  -4  -3   89.87   19.32
   5  -4  -3  139.50   32.00
  -5  -4   3   87.84   27.38
   5  -4  -3  106.18   31.79
   5  -4  -2 1066.57   71.62
  -5  -4   2 1078.84   90.32
   5  -4  -2 1134.66   92.35
   5  -4  -2  966.40   83.98
  -5  -4   2 1141.67   91.21
   5  -4  -1 1541.07   91.75
  -5  -4   1 1652.02  107.03
   5  -4  -1 1582.72  110.09
  -5  -4   1 1621.55  105.69
   5  -4   0  800.53   71.41
  -5  -4   0  708.99   69.29
   5  -4   0  744.77   79.30
  -5  -4   0  772.47   70.14
  -5  -4  -1   16.46    7.96
   5  -4   1   42.35   22.30
   5  -4   1   24.07   18.88
  -5  -4  -1   18.84   12.02
  -5  -4  -2   74.38   21.67
  -5  -4  -2   75.02   20.34
   5  -4   2  113.57   32.59
   5  -4   2   64.05   23.66
  -5  -4  -3  255.90   42.34
   5  -4   3  272.32   38.48
   5  -4   3  269.66   50.13
  -5  -4  -3  248.32   32.85
  -5  -4  -4   35.90   18.59
   5  -4   4   50.59   22.56
   5  -4   4   33.74   15.48
  -5  -4  -5   89.73   27.94
   5  -4   5   97.58   27.80
   5  -4   5   61.94   16.84
   5  -4   6   -0.05   11.46
   5  -4   6    8.32    5.79
   5  -4   7  187.74   45.77
   5  -4   8   40.44   22.85
   5  -4   9  113.90   44.26
   5  -4  10   35.35   24.10
   5  -4  11  -14.01   24.88
   5  -4  12   32.64   31.97
   5  -4  13   68.99   40.42
   5  -4  14   86.53   50.82
   5  -4  15   44.90   34.38
   5  -4  16   30.50   47.06
  -5  -3  19   27.99   42.54
  -5  -3  18   44.04   39.88
   5  -3 -18    7.65   27.13
  -5  -3  17   89.21   44.95
   5  -3 -17    8.63   17.21
  -5  -3  16   51.70   39.15
   5  -3 -16   16.31   13.24
  -5  -3  15  101.02   45.51
   5  -3 -15   46.46   26.33
  -5  -3  14  132.43   47.29
  -5  -3  14  108.51   24.75
   5  -3 -14  194.49   49.79
  -5  -3  13   64.43   33.78
   5  -3 -13  103.75   35.78
  -5  -3  12  309.11   63.54
  -5  -3  12  230.86   31.48
   5  -3 -12  302.11   61.71
  -5  -3  11  287.48   58.65
  -5  -3  11  204.55   27.52
   5  -3 -11  222.61   52.61
  -5  -3  10   36.99   26.16
  -5  -3  10   11.36    6.49
   5  -3 -10   32.92   21.96
   5  -3  -9   42.36   19.18
  -5  -3   9   38.20   11.79
   5  -3  -9   41.54   23.63
   5  -3  -8  605.92   60.75
   5  -3  -8  505.71   70.40
  -5  -3   8  545.14   37.92
   5  -3  -8  566.25   76.44
   5  -3  -7  131.44   29.01
   5  -3  -7  142.96   38.24
   5  -3  -7  214.37   47.47
  -5  -3   7  178.17   42.02
   5  -3  -6  267.24   49.10
   5  -3  -6  237.23   35.20
   5  -3  -6  227.52   35.32
  -5  -3   6  202.23   26.92
  -5  -3   6  218.46   45.37
   5  -3  -5  213.66   42.26
   5  -3  -5  205.84   31.12
   5  -3  -5  194.62   32.62
  -5  -3   5  210.12   22.33
  -5  -3   5  230.59   43.44
   5  -3  -4  469.73   45.62
   5  -3  -4  436.17   48.84
   5  -3  -4  464.52   57.06
  -5  -3   4  488.86   61.33
   5  -3  -3 2300.87  102.16
  -5  -3   3 2440.78  132.23
   5  -3  -3 2291.94  113.27
  -5  -3   3 2391.24  128.63
  -5  -3   2   96.07   27.20
   5  -3  -2   37.82   14.08
   5  -3  -2   53.74   22.56
  -5  -3   2   91.29   27.40
   5  -3  -1  431.02   49.35
  -5  -3   1  423.64   53.34
   5  -3  -1  423.87   52.40
  -5  -3   1  454.90   52.54
  -5  -3   0 1117.09   85.18
   5  -3   0 1019.97   78.92
  -5  -3   0 1010.02   73.94
  -5  -3  -1   75.67   24.10
   5  -3   1   85.47   27.43
  -5  -3  -1   40.06   15.62
   5  -3   1   57.09   22.58
  -5  -3  -2  453.38   57.40
   5  -3   2  532.17   65.52
   5  -3   2  513.59   63.13
  -5  -3  -2  435.05   44.14
  -5  -3  -3  376.85   54.57
   5  -3   3  482.39   66.75
   5  -3   3  439.68   60.77
  -5  -3  -3  364.01   36.94
  -5  -3  -4  398.15   57.60
   5  -3   4  366.34   53.28
   5  -3   4  322.81   55.95
  -5  -3  -4  265.56   28.10
  -5  -3  -5   36.95   19.91
   5  -3   5   35.89   20.32
   5  -3   6  138.46   37.26
   5  -3   7   21.15   23.17
   5  -3   7    6.17    5.27
   5  -3   8  660.37   86.30
   5  -3   9   -9.74   25.37
   5  -3  10  129.56   42.95
   5  -3  11   50.22   29.12
   5  -3  12   38.18   32.65
   5  -3  13   18.55   22.59
   5  -3  14   59.26   40.91
   5  -3  15  -53.21   37.05
   5  -3  16  106.52   58.42
  -5  -2  19   20.18   28.29
  -5  -2  18   56.93   39.00
  -5  -2  17   60.95   42.90
   5  -2 -17   38.12   20.55
  -5  -2  16   57.11   30.87
   5  -2 -16   19.67   21.94
  -5  -2  15   43.36   28.11
   5  -2 -15   66.33   27.52
  -5  -2  14   59.75   32.05
   5  -2 -14  -25.61   31.43
  -5  -2  13    6.36   23.21
   5  -2 -13   21.82   12.52
  -5  -2  12   92.32   36.29
  -5  -2  12   52.03   17.15
   5  -2 -12   64.00   28.52
  -5  -2  11   17.41    9.04
   5  -2 -11   38.31   25.77
  -5  -2  10   82.32   28.77
  -5  -2  10   48.28   10.54
   5  -2 -10   94.09   35.67
  -5  -2   9   90.08   29.22
  -5  -2   9   55.24    9.72
  -5  -2   9  126.93   37.05
   5  -2  -8  122.10   28.36
   5  -2  -8  109.14   33.55
  -5  -2   8  121.28   33.96
   5  -2  -7  348.66   47.49
   5  -2  -7  367.75   60.26
   5  -2  -6   25.66   14.12
   5  -2  -6   45.76   13.12
   5  -2  -6   38.12   13.92
   5  -2  -5  261.06   44.55
   5  -2  -5  224.96   33.95
   5  -2  -5  267.00   32.30
   5  -2  -4 1576.48   85.90
   5  -2  -4 1404.26   74.59
   5  -2  -4 1470.42   95.84
   5  -2  -3  288.71   36.36
   5  -2  -3  328.65   41.24
  -5  -2   3  352.94   48.07
  -5  -2   2   40.19   16.15
   5  -2  -2   49.11   18.54
  -5  -2   1 2676.92  127.77
   5  -2  -1 2742.07  120.84
   5  -2   0  116.53   30.00
  -5  -2   0   96.53   23.47
   5  -2   0   82.09   22.01
  -5  -2  -1  495.49   57.66
   5  -2   1  516.08   59.29
   5  -2   1  462.73   52.09
  -5  -2  -2 1909.89  115.26
   5  -2   2 2181.97  126.13
   5  -2   2 1869.00  109.71
  -5  -2  -3  516.76   62.48
   5  -2   3  531.91   66.45
   5  -2   3  469.76   58.71
  -5  -2  -4  470.32   63.66
   5  -2   4  513.94   69.59
   5  -2   4  342.92   53.21
   5  -2   4  397.30   57.06
   5  -2   5   74.67   29.40
  -5  -2  -5   80.06   32.05
   5  -2   6  173.47   42.59
   5  -2   7  118.53   37.49
   5  -2   8  492.90   78.65
   5  -2   8  285.28   21.82
   5  -2   9   11.86   26.44
   5  -2  10  245.85   63.11
   5  -2  11  166.81   54.94
   5  -2  12   92.74   36.69
   5  -2  13  -34.51   17.34
   5  -2  14   24.41   38.62
   5  -2  15    4.83   18.93
   5  -2  16   21.69   52.78
  -5  -1  19   23.19   36.05
  -5  -1  18  -20.10   21.75
  -5  -1  17   51.06   39.35
   5  -1 -17   47.30   24.62
  -5  -1  16   13.42   27.30
   5  -1 -16   36.30   22.15
  -5  -1  15   39.92   23.83
   5  -1 -15   52.24   22.87
  -5  -1  14  301.15   68.58
   5  -1 -14  208.60   48.45
  -5  -1  13  212.10   55.88
   5  -1 -13  257.56   49.08
  -5  -1  12   49.41   29.83
   5  -1 -12   39.57   22.79
  -5  -1  11  510.76   74.69
  -5  -1  10  214.66   48.19
  -5  -1   9  -14.55   22.97
   5  -1  -8  146.98   39.39
  -5  -1   8  105.19   29.27
   5  -1  -7  796.01   74.13
   5  -1  -7  747.45   81.37
   5  -1  -6  306.59   45.31
   5  -1  -6  257.43   47.62
   5  -1  -5 1554.61   92.25
   5  -1  -5 1544.89   57.69
   5  -1  -5 1545.64  105.04
   5  -1  -4 1546.54   64.69
  -5  -1   4 1542.30  103.88
   5  -1  -4 1542.37   89.10
   5  -1  -3 1149.66   76.23
  -5  -1   3 1090.99   81.33
  -5  -1   2 1112.04   81.96
   5  -1  -2 1110.61   76.29
  -5  -1   1  533.92   55.47
   5  -1  -1  566.21   57.58
  -5  -1   0 1270.98   88.83
   5  -1   0 1284.91   89.19
   5  -1   0 1286.95   72.37
  -5  -1  -1  892.50   75.21
   5  -1   1  901.26   76.19
   5  -1   1  900.83   67.40
  -5  -1  -2  912.78   80.57
   5  -1   2  911.59   83.75
   5  -1   2  901.33   69.47
  -5  -1  -3    7.88   11.50
   5  -1   3   26.61   17.20
   5  -1   3   18.31   16.03
   5  -1   4  100.98   33.70
  -5  -1  -4   89.24   30.08
   5  -1   4   72.57   26.11
  -5  -1  -5  270.31   48.66
   5  -1   5  262.19   52.88
   5  -1   5  235.81   45.55
   5  -1   6   -0.42   17.15
   5  -1   7  127.30   17.84
  -5  -1  -7  136.45   19.43
   5  -1   8   93.20   32.94
   5  -1   8   80.05   17.51
   5  -1   9  295.53   70.61
   5  -1   9  293.39   27.83
   5  -1  10   68.57   35.80
   5  -1  11  293.60   72.90
   5  -1  12   31.38   22.01
   5  -1  13   60.58   44.08
   5  -1  14    8.12   27.65
   5  -1  15    5.32   19.97
  -5   0  19   94.15   55.45
  -5   0  18   31.12   47.85
  -5   0  17    5.47   19.13
  -5   0  16  107.62   45.03
   5   0 -16  129.02   38.98
  -5   0  15  321.84   75.96
   5   0 -15  222.64   50.68
  -5   0  14  -23.29   28.06
   5   0 -14   15.80   21.20
  -5   0  13   27.90   27.16
   5   0 -13   47.18   26.77
  -5   0  12   25.90   18.73
  -5   0  11   15.56   25.69
  -5   0  10   63.76   28.97
  -5   0  10   60.71   12.72
  -5   0   9   14.51   14.34
  -5   0   9   -0.79    4.61
   5   0  -8   55.52   24.76
  -5   0   8   48.06   23.77
   5   0  -7   -3.02   13.75
   5   0  -7   15.05   10.69
   5   0  -6  102.76   28.36
   5   0  -6   70.31   24.01
   5   0  -5   -9.82   14.08
   5   0  -5   20.18   17.29
  -5   0   4    1.89   15.29
   5   0  -4    1.68   11.40
   5   0  -3 3610.08  140.07
  -5   0   3 3642.91  143.91
  -5   0   2  638.21   60.58
   5   0  -2  665.84   61.28
  -5   0   2  635.18   37.73
  -5   0   1  143.20   30.41
   5   0  -1   81.37   21.04
   5   0  -1  140.51   20.07
  -5   0   0 1129.03   82.72
   5   0   0 1000.94   78.55
   5   0   0  966.57   56.75
  -5   0  -1  390.13   51.85
   5   0   1  426.97   55.05
   5   0   1  353.63   39.32
  -5   0  -2   46.57   22.71
   5   0   2   57.53   26.60
   5   0   3   66.52   24.63
  -5   0  -3   55.03   19.91
   5   0   4  529.85   67.46
  -5   0  -4  654.93   75.69
   5   0   4  538.61   69.90
   5   0   5   28.59   19.30
   5   0   5   70.99   28.73
  -5   0  -5   36.38   20.09
   5   0   6  119.52   38.51
   5   0   6  101.00   34.31
   5   0   7   19.61   14.60
   5   0   7   36.21   14.72
   5   0   8   -4.61    8.76
  -5   0  -8    1.21    5.75
   5   0   9   31.87   26.81
   5   0   9    1.15    8.04
  -5   0  -9   11.59    8.89
   5   0  10  -16.85   18.46
   5   0  11   62.15   32.91
   5   0  12  -37.81   29.07
   5   0  13   74.93   45.14
   5   0  14  152.27   60.73
   5   0  15   88.59   46.79
  -5   1  19    8.79   23.46
  -5   1  18   69.07   40.08
  -5   1  17   24.17   27.73
  -5   1  16    3.11   30.46
   5   1 -16   25.06   17.76
  -5   1  15   67.97   38.01
   5   1 -15   34.85   22.74
  -5   1  14  224.00   59.26
   5   1 -14  211.07   44.10
  -5   1  13  256.67   62.36
  -5   1  13  198.73   34.14
  -5   1  12   43.59   29.09
  -5   1  12    7.54   10.03
  -5   1  11  432.07   74.63
  -5   1  11  417.49   42.72
  -5   1  10  261.06   52.73
  -5   1  10  216.79   28.26
   5   1  -9   18.46   17.21
  -5   1   9   -6.29   15.15
  -5   1   9   -3.36    6.89
   5   1  -8  112.19   33.04
  -5   1   8  109.49   28.64
  -5   1   8   96.46   16.41
  -5   1   7  639.22   37.79
  -5   1   7  830.97   80.75
   5   1  -7  676.73   75.87
   5   1  -6  325.41   49.71
   5   1  -6  300.49   49.25
   5   1  -5 1625.31  103.91
   5   1  -5 1554.10  101.53
   5   1  -4 1537.67   96.89
  -5   1   4 1640.25   93.56
  -5   1   3 1091.86   76.10
   5   1  -3 1145.76   82.12
  -5   1   2 1204.66   79.71
   5   1  -2 1162.10   81.73
  -5   1   2 1149.33   62.87
  -5   1   1  564.31   56.49
   5   1  -1  535.23   57.36
   5   1  -1  506.95   30.42
  -5   1   1  535.37   45.46
   5   1   0 1319.41   90.44
  -5   1   0 1341.70   89.26
   5   1   1  937.23   78.03
  -5   1  -1  897.76   77.17
  -5   1  -2  928.48   81.44
   5   1   2  908.21   79.99
   5   1   3  -14.62   20.27
   5   1   3   24.57   15.56
  -5   1  -3    9.76   13.98
   5   1   4   90.00   32.82
  -5   1  -4   84.44   25.90
   5   1   4  122.87   36.37
   5   1   5  138.50   34.82
   5   1   5  254.23   48.91
   5   1   6   33.86   22.15
   5   1   6  -27.16   23.81
   5   1   7  170.22   46.34
   5   1   7  139.31   29.47
   5   1   8  104.46   40.19
   5   1   8   91.21   24.71
  -5   1  -8   24.13    8.26
   5   1   9  246.76   60.72
   5   1   9  232.75   38.66
  -5   1  -9  214.99   34.48
   5   1  10   66.39   40.27
   5   1  10   79.43   23.63
  -5   1 -10   27.63   13.88
   5   1  11  282.86   69.22
   5   1  12   -9.54   15.39
   5   1  13   51.94   36.31
   5   1  14   35.23   38.04
   5   1  15   77.60   51.24
  -5   2  18   62.61   46.36
  -5   2  17   60.80   41.91
  -5   2  16   33.88   23.48
   5   2 -16    4.98   11.36
  -5   2  15   69.83   31.21
   5   2 -15   53.80   22.64
  -5   2  14   58.52   31.34
  -5   2  13    5.97   17.51
  -5   2  13   11.25    6.75
  -5   2  12   85.61   44.51
  -5   2  12   52.93   15.81
  -5   2  11   36.57   26.53
  -5   2  11   19.65   10.51
  -5   2  10   38.95   20.99
  -5   2  10   38.62   13.57
   5   2  -9   93.76   31.91
  -5   2   9   83.81   32.74
  -5   2   9   37.99   10.41
   5   2  -8  123.34   35.34
  -5   2   8  150.74   38.79
  -5   2   8  132.55   24.25
  -5   2   7  391.53   56.73
  -5   2   7  361.99   37.14
   5   2  -7  384.64   57.77
   5   2  -6   19.60   13.82
  -5   2   6   34.04   13.82
   5   2  -6   45.76   19.15
   5   2  -5  236.04   40.51
   5   2  -5  231.53   43.22
   5   2  -5  212.64   19.60
  -5   2   5  281.69   33.45
   5   2  -4 1537.55  102.29
  -5   2   4 1511.52   86.07
   5   2  -4 1339.35   58.69
   5   2  -3  396.27   51.21
  -5   2   3  360.58   41.03
   5   2  -2   51.17   19.72
  -5   2   2   61.32   16.17
  -5   2   2   48.72   14.01
  -5   2   1 2667.41  120.60
   5   2  -1 2788.83  130.21
  -5   2   1 2801.32  116.62
   5   2   0   86.81   26.58
  -5   2   0  118.54   26.87
  -5   2   0   98.33   25.38
   5   2   1  518.95   60.46
  -5   2  -1  427.31   53.96
   5   2   2 2190.68  124.11
  -5   2  -2 2107.94  124.18
  -5   2  -3  404.46   56.63
   5   2   3  437.38   60.03
   5   2   3  472.71   61.06
   5   2   4  402.16   62.85
   5   2   4  426.88   62.28
  -5   2  -4  443.21   62.02
   5   2   5   18.59   14.20
   5   2   5   96.99   33.72
   5   2   6  125.28   38.50
   5   2   6   99.32   28.23
   5   2   6  138.90   38.98
   5   2   7  130.64   40.79
   5   2   7  175.20   37.26
   5   2   7  142.86   43.29
   5   2   8  471.45   78.31
   5   2   8  374.90   54.93
   5   2   9   49.01   29.44
   5   2   9   11.64   15.31
  -5   2  -9   37.86   19.61
   5   2  10  204.27   61.62
   5   2  10  228.77   44.38
  -5   2 -10  262.94   43.36
   5   2  11  303.35   70.56
  -5   2 -11  179.47   38.39
   5   2  12   62.10   35.17
   5   2  13   -5.57   24.79
   5   2  14    2.69   25.52
   5   2  15   77.90   42.85
  -5   3  18   28.48   32.50
  -5   3  17   69.72   45.29
  -5   3  16   -2.26   17.95
  -5   3  15  140.48   52.02
  -5   3  14  170.41   55.27
  -5   3  13   52.80   25.52
  -5   3  13    2.15    9.73
  -5   3  12  357.40   73.25
  -5   3  12  305.29   47.27
  -5   3  11  200.77   50.85
  -5   3  11  243.05   40.98
  -5   3  10  -10.59   29.07
  -5   3  10   12.50   14.06
   5   3  -9   35.21   16.38
  -5   3   9   31.16   19.61
  -5   3   9   28.97   11.15
  -5   3   8  546.53   55.70
   5   3  -8  549.97   70.72
  -5   3   8  606.26   77.37
  -5   3   7  187.73   41.35
   5   3  -7  155.16   35.07
  -5   3   7  166.89   29.88
   5   3  -6  194.33   38.83
  -5   3   6  240.44   35.39
   5   3  -6  206.97   23.75
   5   3  -6  167.09   37.51
   5   3  -5  215.58   39.63
   5   3  -5  252.91   45.02
   5   3  -5  228.36   27.08
  -5   3   5  278.51   38.19
  -5   3   4  468.66   46.61
   5   3  -4  424.31   56.85
  -5   3   4  461.44   49.29
   5   3  -4  407.16   39.39
   5   3  -3 2338.78  126.55
  -5   3   3 2248.43  100.99
   5   3  -3 2202.47   98.54
   5   3  -2   64.53   28.10
  -5   3   2   67.57   18.72
  -5   3   1  436.79   48.70
   5   3  -1  398.66   52.03
  -5   3   1  429.63   51.78
   5   3   0 1110.13   85.80
  -5   3   0 1071.23   81.58
  -5   3   0 1200.19   87.64
  -5   3  -1   80.31   28.28
   5   3   1   35.70   15.44
  -5   3  -1   46.35   21.74
  -5   3  -2  417.69   56.70
   5   3   2  453.35   59.64
   5   3   3  371.56   54.82
  -5   3  -3  416.55   58.49
   5   3   3  415.94   58.29
   5   3   4  357.39   58.41
   5   3   4  318.38   52.16
  -5   3  -4  332.43   56.87
   5   3   5    7.56   13.57
   5   3   5   -3.95   16.53
   5   3   6  188.50   49.67
   5   3   6  137.39   38.74
   5   3   6  172.39   40.42
   5   3   7   33.24   26.96
   5   3   7   25.40   21.03
   5   3   7    1.58   18.48
   5   3   8  713.81  102.37
   5   3   8  694.05   81.58
   5   3   9   10.94   23.56
  -5   3  -9    9.85   17.07
   5   3  10  112.43   45.21
  -5   3 -10   77.59   29.32
   5   3  11   46.20   28.94
  -5   3 -11   71.41   24.94
   5   3  12    7.41   18.31
  -5   3 -12   26.94   21.24
   5   3  13  -12.45   23.34
   5   3  14   57.19   31.85
  -5   4  18   15.63   19.11
  -5   4  17    5.72   20.47
  -5   4  16    9.67   30.49
  -5   4  15   68.60   39.65
  -5   4  14   58.40   38.48
  -5   4  13  126.56   43.34
  -5   4  12   32.44   20.93
  -5   4  12   36.37   23.60
  -5   4  11  503.10   84.29
  -5   4  11  428.22   59.22
  -5   4  10  531.95   80.44
  -5   4  10  455.53   59.87
   5   4  -9  169.72   43.49
  -5   4   9  263.11   56.97
  -5   4   9  181.82   37.27
  -5   4   8  430.31   66.02
  -5   4   8  367.77   50.99
   5   4  -8  372.08   58.92
  -5   4   7  145.73   35.49
   5   4  -7  115.63   32.47
  -5   4   7  103.92   26.88
   5   4  -6   19.00   16.80
  -5   4   6   44.61   16.70
   5   4  -6   27.19    9.63
   5   4  -5   25.44   16.25
   5   4  -5   12.27   13.96
   5   4  -5   16.21    9.76
  -5   4   5    4.19   12.48
   5   4  -4  379.61   55.01
  -5   4   4  393.27   40.52
   5   4  -4  356.24   43.26
  -5   4   4  375.75   51.22
   5   4  -3  114.18   30.05
  -5   4   3   96.16   20.30
   5   4  -3  101.90   27.00
   5   4  -3   99.29   15.28
   5   4  -2 1104.59   88.25
  -5   4   2 1068.89   71.58
   5   4  -2 1059.03   82.77
  -5   4   1 1559.28   91.77
   5   4  -1 1634.71  106.75
  -5   4   1 1646.19  110.87
   5   4   0  672.20   67.94
  -5   4   0  747.12   69.73
  -5   4   0  867.64   83.54
   5   4   1   11.44   12.52
  -5   4  -1   38.21   18.49
  -5   4  -1   34.94   22.25
  -5   4  -2  169.50   35.93
   5   4   2   70.40   24.53
   5   4   2   71.32   27.01
  -5   4  -2  127.37   35.91
  -5   4  -3  322.73   52.40
   5   4   3  281.21   47.44
   5   4   3  258.54   49.56
   5   4   4   -3.09   17.81
   5   4   4   32.46   21.46
   5   4   5   32.73   19.42
   5   4   5   21.04   16.76
   5   4   6    3.69   17.99
   5   4   6   15.53   16.52
   5   4   7  222.67   50.91
   5   4   7  137.05   46.05
   5   4   8   88.96   32.23
   5   4   9   92.03   43.86
  -5   4  -9  126.64   36.86
   5   4  10   41.60   29.81
  -5   4 -10   16.10   20.04
   5   4  11   -7.24   22.75
  -5   4 -11  -10.29   14.13
   5   4  12   43.57   44.78
  -5   4 -12   44.98   27.68
   5   4  13   28.05   26.19
   5   4  14  105.56   59.48
  -5   5  17   95.11   57.45
  -5   5  16   23.78   42.39
  -5   5  15   49.01   23.43
  -5   5  14  282.22   69.12
  -5   5  13  233.15   59.06
  -5   5  12  269.97   61.43
  -5   5  11  104.73   38.91
  -5   5  10   55.90   31.26
  -5   5  10   62.64   26.40
   5   5  -9  163.95   41.87
  -5   5   9  136.87   41.16
  -5   5   9  116.84   32.81
  -5   5   8   90.46   29.77
   5   5  -8   89.09   28.14
  -5   5   8  162.37   41.06
  -5   5   7  369.40   57.94
   5   5  -7  288.28   47.07
  -5   5   7  241.18   43.73
   5   5  -7  280.42   38.95
   5   5  -6   -6.08   11.45
  -5   5   6    3.28   10.56
   5   5  -6   21.75    9.74
   5   5  -6  -20.41   21.41
   5   5  -5   29.70   18.08
   5   5  -5   68.41   26.02
   5   5  -5   59.91   19.15
  -5   5   5   27.94   16.26
  -5   5   4   73.52   17.63
   5   5  -4   81.29   29.29
  -5   5   4   85.84   28.20
   5   5  -4   45.90   17.32
   5   5  -4   73.95   15.48
   5   5  -3  120.48   31.23
  -5   5   3  151.81   23.96
   5   5  -3  116.41   29.67
  -5   5   3  117.95   32.57
   5   5  -3  114.82   21.60
   5   5  -2  294.38   48.30
  -5   5   2  271.00   36.82
   5   5  -2  304.21   49.72
  -5   5   1  243.49   36.54
   5   5  -1  243.37   42.47
   5   5  -1  229.69   45.05
  -5   5   1  213.70   44.61
  -5   5   0  334.71   46.20
   5   5   0  285.75   46.12
   5   5   0  285.21   50.91
  -5   5   0  267.50   50.41
   5   5   1   95.63   27.63
  -5   5  -1  104.54   29.71
  -5   5  -1  109.71   33.97
   5   5   2   58.14   23.56
  -5   5  -2   51.61   21.27
   5   5   2   41.91   16.03
  -5   5  -2   58.79   27.42
  -5   5  -3  180.33   40.90
   5   5   3  214.01   42.51
   5   5   3  153.17   37.09
  -5   5  -3  256.91   56.54
   5   5   4   36.97   20.79
   5   5   4  -14.08   19.94
   5   5   5  173.93   39.47
   5   5   5  172.97   45.31
   5   5   6  139.10   41.04
   5   5   6   97.61   36.23
   5   5   7   33.13   14.13
   5   5   7   40.84   20.80
   5   5   8  114.24   40.91
   5   5   9  330.57   72.48
  -5   5  -9  317.48   60.61
   5   5  10   50.39   35.76
  -5   5 -10   47.80   27.08
   5   5  11   85.39   43.58
  -5   5 -11   59.60   30.86
   5   5  12   47.36   38.57
  -5   5 -12   -0.08   12.70
   5   5  13   20.78   25.36
   5   5  14  -51.49   38.74
  -5   6  17  101.15   50.45
  -5   6  16  -17.38   26.52
  -5   6  15   28.10   29.23
  -5   6  14  204.29   60.70
  -5   6  13   60.79   25.36
  -5   6  12  150.90   49.26
  -5   6  11   -9.05   21.87
   5   6 -10  144.43   39.22
  -5   6  10  273.68   59.66
   5   6  -9  618.13   76.51
  -5   6   9  613.87   84.80
  -5   6   8  370.52   62.38
   5   6  -8  334.65   55.73
   5   6  -7   83.72   26.05
  -5   6   7  100.68   30.86
   5   6  -7   67.34   23.09
   5   6  -6   29.98   14.30
   5   6  -6   23.75   14.23
   5   6  -6    0.27   17.69
   5   6  -5   62.11   22.02
   5   6  -5   86.11   30.90
   5   6  -5   50.81   19.30
  -5   6   5   63.59   24.49
  -5   6   4   98.52   17.85
   5   6  -4  107.39   32.13
   5   6  -4  110.94   30.68
  -5   6   4  122.94   35.98
   5   6  -4  107.70   21.56
  -5   6   3   76.41   18.02
   5   6  -3   59.31   22.71
   5   6  -3   83.35   29.90
   5   6  -3   74.75   19.09
   5   6  -2   80.15   31.47
  -5   6   2   70.61   18.96
   5   6  -2   47.53   22.85
  -5   6   1  221.49   35.95
   5   6  -1  233.43   43.02
   5   6  -1  230.25   45.59
  -5   6   1  217.86   49.16
  -5   6   0   15.08   14.15
   5   6   0   28.03   20.69
  -5   6   0    1.94   14.99
   5   6   1   23.78   11.98
  -5   6  -1   36.51   17.13
   5   6   1   43.66   21.80
  -5   6  -1   53.56   27.86
   5   6   2  338.40   52.47
   5   6   2  388.53   58.68
  -5   6  -2  474.94   63.68
  -5   6  -2  461.39   72.20
   5   6   3  680.10   73.44
   5   6   3  556.49   73.06
  -5   6  -3  742.54   92.26
   5   6   4  225.15   44.22
   5   6   4  152.00   37.62
   5   6   5    7.90   12.54
   5   6   5   57.63   25.50
   5   6   6   30.87   21.28
   5   6   6   41.95   27.79
   5   6   7   72.06   27.74
   5   6   7   13.60   23.33
   5   6   8   63.63   34.71
  -5   6  -8   19.57   16.76
   5   6   9  -16.43   22.98
  -5   6  -9  -88.67   36.91
   5   6  10   57.34   39.81
  -5   6 -10   34.56   25.80
   5   6  11  -22.35   26.39
  -5   6 -11   19.99   24.13
   5   6  12   48.16   34.04
  -5   6 -12   75.06   38.72
   5   6  13   -0.28   17.75
  -5   7  17   57.48   30.58
  -5   7  16   59.24   39.92
  -5   7  15    1.16   25.92
  -5   7  14   17.09   23.10
  -5   7  13    6.88   19.54
  -5   7  12  -27.25   30.94
  -5   7  11  140.27   40.84
   5   7 -10   -2.32   15.59
  -5   7  10    5.61   17.83
   5   7  -9   -0.05   15.59
  -5   7   9    5.50   17.53
   5   7  -8   39.54   19.84
  -5   7   8   85.96   33.11
   5   7  -7   -4.43   10.55
   5   7  -7   29.82   13.09
   5   7  -7   33.60   24.10
   5   7  -6   24.80   14.73
   5   7  -6   27.66   21.16
   5   7  -6   23.23   12.94
   5   7  -5   52.65   19.10
   5   7  -5   80.11   28.77
   5   7  -5   59.99   23.60
   5   7  -5   72.92   22.81
   5   7  -4   55.31   31.86
  -5   7   4   93.24   15.67
   5   7  -4  118.38   33.23
   5   7  -4  131.14   30.49
  -5   7   3   -3.26    9.59
   5   7  -3   -3.05    8.74
  -5   7   2  445.15   46.09
   5   7  -2  456.43   61.75
   5   7  -1  175.31   41.48
  -5   7   1  164.22   31.49
  -5   7   1  116.17   33.42
   5   7   0  350.10   53.24
  -5   7   0  345.68   50.04
   5   7   0  295.77   46.86
  -5   7   0  352.06   66.86
   5   7   1  542.50   68.18
  -5   7  -1  512.71   63.85
   5   7   1  447.36   60.37
  -5   7  -1  522.20   79.35
   5   7   2    4.84   16.15
  -5   7  -2    1.37   10.40
   5   7   2  -19.10   22.12
  -5   7  -2   25.65   32.53
   5   7   3  688.96   76.32
   5   7   3  772.24   87.51
  -5   7  -3  868.36  104.30
   5   7   4   83.47   28.51
   5   7   4   88.65   26.04
   5   7   5  198.39   42.56
   5   7   5  268.80   56.06
   5   7   6   94.93   30.95
   5   7   6   94.90   37.57
   5   7   7   17.08   17.56
   5   7   7  -52.33   31.10
   5   7   8   28.11   15.74
  -5   7  -8   41.91   30.13
   5   7   9  190.51   58.99
  -5   7  -9  151.15   51.37
   5   7  10    9.08   19.12
  -5   7 -10    0.10   15.46
   5   7  11   50.32   37.17
  -5   7 -11   94.25   47.48
   5   7  12   42.45   34.25
  -5   7 -12    2.53   28.77
   5   7  13  -16.84   26.66
  -5   8  16   43.19   25.45
  -5   8  15   -8.34   21.86
  -5   8  14   68.45   41.03
  -5   8  13    6.52   23.47
  -5   8  12    8.56   24.58
  -5   8  11   31.76   26.26
  -5   8  10   21.00   14.84
  -5   8   9  238.86   53.60
  -5   8   8  541.96   78.97
   5   8  -8  495.19   61.85
   5   8  -7   73.12   33.07
   5   8  -7   73.44   22.96
   5   8  -6  -14.57   20.78
   5   8  -6    7.98   11.88
   5   8  -5   87.70   36.03
   5   8  -5   27.90   14.60
   5   8  -5   69.00   27.22
   5   8  -5   81.80   27.29
   5   8  -4    0.85   20.37
   5   8  -4   98.74   40.37
   5   8  -4   96.20   27.94
  -5   8   3   45.60   14.28
   5   8  -3   67.02   32.97
   5   8  -3   44.63   26.90
   5   8  -3   29.80   19.51
  -5   8   2    1.42    7.44
   5   8  -2   17.61   16.61
   5   8  -2   32.72   29.91
   5   8  -2    7.63   10.87
  -5   8   2  -29.86   30.28
   5   8  -1   40.50   30.31
  -5   8   1   12.34    9.32
   5   8  -1   59.48   20.88
   5   8  -1   55.53   33.17
  -5   8   1   11.17   21.53
   5   8   0   11.44   11.35
  -5   8   0   13.86   13.28
   5   8   0   19.98   16.49
   5   8   0   34.46   27.71
  -5   8   0   22.94   18.97
   5   8   1   30.09   14.21
  -5   8  -1   40.69   18.46
   5   8   1   63.09   25.57
   5   8   1   62.21   29.66
  -5   8  -1   33.62   24.96
   5   8   2   58.91   26.04
  -5   8  -2   74.15   29.55
   5   8   2   53.43   25.39
  -5   8  -2  143.58   49.96
   5   8   3  190.83   42.14
   5   8   3  222.76   49.69
  -5   8  -3  201.01   52.18
   5   8   4  262.88   48.32
   5   8   4  206.54   46.80
  -5   8  -4  241.33   59.59
   5   8   5   93.42   30.37
   5   8   5   48.31   22.17
   5   8   6   36.18   22.93
   5   8   6   46.17   30.30
   5   8   7  114.49   36.87
   5   8   7   34.45   21.42
   5   8   8   -1.73   18.03
  -5   8  -8   -1.74   17.39
   5   8   9  -32.70   28.23
  -5   8  -9   26.68   26.56
   5   8  10   39.42   33.25
  -5   8 -10   62.69   40.11
   5   8  11    9.14   28.48
  -5   8 -11    2.06   21.12
   5   8  12  -24.37   29.39
  -5   8 -12   30.50   36.38
  -5   8 -13   13.17   39.62
  -5   9  16  -90.21   49.46
  -5   9  15  -10.15   21.77
  -5   9  14   43.87   27.73
  -5   9  13   73.49   40.32
  -5   9  12   83.87   34.56
  -5   9  11  -19.34   22.91
  -5   9  10   23.12   19.62
  -5   9   9  193.00   51.75
   5   9  -8  -16.31   29.71
   5   9  -7  159.00   46.56
   5   9  -7  219.69   60.25
   5   9  -6    9.08   23.41
   5   9  -6   35.31   24.39
   5   9  -5   38.34   27.06
   5   9  -5   49.53   18.05
   5   9  -5   62.39   34.84
   5   9  -5   81.28   30.36
   5   9  -4   -4.17   13.95
   5   9  -4    1.97    8.91
   5   9  -4    2.66   20.78
   5   9  -4   -2.97   12.84
  -5   9   3  381.84   33.11
   5   9  -3  427.74   61.69
   5   9  -3  413.45   78.86
  -5   9   2  716.13   55.91
   5   9  -2  664.16   80.41
   5   9  -2  523.92   57.54
   5   9  -2  726.20   82.96
  -5   9   2  643.24   96.50
   5   9  -2  654.30   95.70
   5   9  -1  326.05   54.65
  -5   9   1  323.84   44.49
   5   9  -1  253.34   42.14
   5   9  -1  285.45   62.12
  -5   9   1  333.08   69.32
   5   9   0   58.62   23.54
  -5   9   0   47.58   17.93
   5   9   0   82.93   24.09
   5   9   0   64.81   26.10
  -5   9   0  111.54   40.62
   5   9   1  354.01   58.97
   5   9   1  335.20   54.07
  -5   9  -1  402.79   59.90
   5   9   1  357.41   66.01
  -5   9  -1  376.09   76.41
   5   9   2   78.41   27.65
   5   9   2  123.51   36.95
   5   9   2   91.29   29.55
  -5   9  -2  166.89   54.43
   5   9   3  157.23   38.79
   5   9   3   80.29   33.24
  -5   9  -3  154.05   48.70
   5   9   4   25.04   23.17
   5   9   4   15.75   14.90
  -5   9  -4   11.32   15.35
   5   9   5   -3.68   13.23
   5   9   5  -46.19   27.55
   5   9   6   51.11   25.55
   5   9   6   83.00   41.59
   5   9   7   16.34   17.08
  -5   9  -7  -10.17   35.21
   5   9   8   42.21   35.04
  -5   9  -8    8.96   28.45
   5   9   9  -63.69   36.57
  -5   9  -9    9.35   23.85
   5   9  10  -26.68   27.68
  -5   9 -10   40.74   31.70
   5   9  11   43.02   36.32
  -5   9 -11   45.88   33.69
   5   9  12   -2.77   19.22
  -5   9 -12   21.31   30.02
  -5   9 -13  -51.09   35.83
  -5  10  15   27.18   42.51
  -5  10  14   36.67   41.38
  -5  10  13   19.79   24.42
  -5  10  12  -43.16   31.28
  -5  10  11  130.50   48.42
  -5  10  10  196.50   54.30
   5  10  -9   59.19   39.99
   5  10  -8  367.06   79.09
   5  10  -7   41.74   23.07
   5  10  -7   16.50   36.91
   5  10  -6   92.06   38.82
   5  10  -6   47.32   26.55
   5  10  -5  117.64   40.85
   5  10  -5  149.88   49.85
   5  10  -5  136.00   39.98
   5  10  -4   77.07   35.17
   5  10  -4   99.00   40.46
   5  10  -4   61.21   31.02
   5  10  -3  117.94   34.27
   5  10  -3   50.56   16.84
   5  10  -3   68.32   31.77
   5  10  -3   60.47   19.12
   5  10  -2  110.88   31.15
   5  10  -2  100.84   27.07
   5  10  -2  144.28   48.87
   5  10  -2   86.22   30.09
  -5  10   2   96.67   42.45
   5  10  -1   19.57   16.02
   5  10  -1   21.01   18.90
   5  10  -1   42.84   30.34
  -5  10   1   10.41   24.29
   5  10   0   37.64   20.70
   5  10   0   21.35   16.27
   5  10   0   44.57   26.89
  -5  10   0   17.01   18.61
   5  10   1   33.00   17.19
   5  10   1   30.21   16.99
   5  10   1   36.09   28.65
  -5  10  -1   -2.63   16.28
   5  10   2   10.35   16.00
   5  10   2  -11.86   19.90
   5  10   2   -7.32   15.88
  -5  10  -2   47.83   42.04
   5  10   3   49.52   24.00
   5  10   3   34.19   13.86
  -5  10  -3   89.83   41.71
   5  10   4  -14.29   21.34
  -5  10  -4   53.33   36.20
   5  10   5   42.85   34.57
   5  10   6   23.76   29.29
   5  10   7  -26.73   24.28
  -5  10  -7  -51.10   36.43
   5  10   8  -18.12   22.20
  -5  10  -8   42.25   37.96
   5  10   9    9.64   23.80
  -5  10  -9   98.17   52.04
   5  10  10   40.42   40.37
  -5  10 -10   20.75   20.53
   5  10  11  -10.32   23.15
  -5  10 -11   93.30   47.84
  -5  10 -12   25.46   29.24
   5  11 -11  -43.49   34.67
   5  11 -10  -40.82   32.64
   5  11  -9  -49.56   33.55
   5  11  -8   26.97   23.05
   5  11  -8   64.72   46.32
   5  11  -7   50.50   32.65
   5  11  -7  -23.56   25.99
   5  11  -6  -33.67   25.86
   5  11  -6  -32.66   29.14
   5  11  -6   28.78   22.10
   5  11  -5  -19.26   25.55
   5  11  -5   -6.47   18.16
   5  11  -5   15.08   15.68
   5  11  -4   57.14   30.76
   5  11  -4    9.99   17.66
   5  11  -4   16.83   11.72
   5  11  -3   66.09   33.41
   5  11  -3   15.30   16.38
   5  11  -3   21.57   22.13
   5  11  -2    4.52   18.77
   5  11  -2   33.25   28.15
   5  11  -2  -51.22   26.98
  -5  11   2  -24.18   25.96
   5  11  -1    5.27   13.65
   5  11  -1    5.84   24.88
  -5  11   1    8.54   17.84
   5  11  -1   30.99   18.80
   5  11   0   86.08   32.25
   5  11   0   67.25   33.79
  -5  11   0  125.83   50.41
   5  11   1   17.87   14.64
  -5  11  -1   57.16   33.84
   5  11   2  -37.70   26.11
  -5  11  -2    6.24   19.75
   5  11   3   15.28   26.81
  -5  11  -3   55.45   34.20
   5  11   4  -10.04   15.37
  -5  11  -4   35.44   36.73
   5  11   5  -16.09   18.64
   5  11   6   63.19   35.59
  -5  11  -6    0.14   34.24
   5  11   7   47.32   35.55
  -5  11  -7  -23.85   27.56
   5  11   8   34.15   28.59
  -5  11  -8   14.18   30.24
   5  11   9   14.24   26.52
  -5  11  -9   45.51   36.39
   5  11  10   -1.07   18.18
   5  12 -12  -58.94   40.86
   5  12 -11  -81.29   45.84
   5  12 -10    0.13   39.49
   5  12  -9    0.12   26.94
   5  12  -8    2.44   26.18
   5  12  -8    0.14   24.64
   5  12  -7   37.32   35.67
   5  12  -7   51.67   41.50
   5  12  -6   12.94   19.02
   5  12  -6   39.98   33.50
   5  12  -5   50.36   29.84
   5  12  -5   83.77   49.94
   5  12  -5    8.99   17.44
   5  12  -4   93.73   37.38
   5  12  -4   -3.01   18.72
   5  12  -4   90.95   38.80
  -5  12   4   35.22   28.57
   5  12  -3   15.65   29.85
   5  12  -3   30.75   37.30
   5  12  -3  -23.15   19.97
  -5  12   3  -17.29   31.81
   5  12  -2    7.91   30.03
  -5  12   2   24.54   23.28
   5  12  -2   40.49   25.47
   5  12  -1    2.27   14.19
  -5  12   1   39.85   39.14
   5  12  -1    7.07   20.46
   5  12   0   83.24   40.59
  -5  12   0   69.43   45.76
   5  12   1    9.64   18.13
  -5  12  -1   -0.12   18.22
   5  12   2   13.64   25.66
  -5  12  -2   52.02   35.88
   5  12   3   -0.97   11.68
  -5  12  -3   42.87   32.95
  -5  12  -4  -21.27   26.55
  -5  12  -5   -8.52   21.98
  -5  12  -6 -117.57   55.92
   5  13 -11    0.14   37.79
   5  13 -10   10.51   34.85
   5  13  -9   40.38   35.53
   5  13  -8  -20.23   24.12
   5  13  -6   13.90   24.24
   5  13  -5  -48.66   36.74
   5  13  -4   45.58   19.17
  -5  13   4   40.27   34.81
   5  13  -3  -63.92   39.54
  -5  13   3  -35.24   32.33
   5  13  -2    1.17   26.70
   5  13  -2   12.88   17.90
  -5  13   2   39.69   40.46
   5  13  -1  -23.45   25.69
  -5  13   1  -26.61   28.25
   5  13  -1  -53.87   30.91
   5  13   0  -63.08   37.02
   5  13   0  -26.31   23.55
   5  13   1   25.27   30.83
  -5  13  -1   52.72   37.10
   5  13   2  -29.41   25.59
  -5  13  -2  128.72   59.64
  -5  13  -3   18.19   35.37
   5  14  -3   15.26   19.51
   5  14  -2   18.08   26.56
   5  14  -1   13.95   24.49
   5  14   0   23.02   25.67
   5  14   1   28.22   27.35
   6 -14  -3   63.33   49.17
   6 -14  -2   73.71   45.56
   6 -14  -1   16.72   18.62
   6 -13  -7   36.81   29.92
   6 -13  -6   28.00   36.91
   6 -13  -6    0.30   16.21
   6 -13  -5   67.00   45.67
   6 -13  -5  -66.77   42.98
   6 -13  -4   49.92   36.73
   6 -13  -4  -13.36   25.09
   6 -13  -3   44.92   37.10
   6 -13  -3   82.71   46.11
   6 -13  -2   12.30   27.03
   6 -13  -2   70.41   45.90
   6 -13  -1   32.62   35.61
   6 -13  -1   39.96   31.08
   6 -13   0   31.28   43.18
   6 -13   0   15.98   22.05
   6 -13   1    0.47   22.93
   6 -12  -9   -0.77   18.76
   6 -12  -8    3.59   17.96
   6 -12  -7   27.14   39.89
   6 -12  -7   55.15   38.94
   6 -12  -6   46.04   30.70
   6 -12  -6  -32.90   30.97
   6 -12  -5  -35.47   31.57
   6 -12  -5   -0.14   25.47
   6 -12  -4   -7.44   19.62
   6 -12  -4   35.81   33.64
   6 -12  -3   50.89   45.48
   6 -12  -3   60.88   37.64
   6 -12  -2   58.69   38.48
   6 -12  -2   93.32   46.94
   6 -12  -1   33.41   33.82
   6 -12  -1   15.88   24.70
   6 -12   0  -30.09   15.11
   6 -12   0   35.30   36.81
   6 -12   1   47.98   32.86
   6 -12   1   18.11   21.17
   6 -12   2    6.76   20.28
   6 -12   2   37.05   26.30
   6 -12   3  -17.17   26.22
   6 -12   4   35.00   38.12
   6 -11 -11   18.52   23.08
  -6 -11  10   79.47   36.91
   6 -11 -10   31.34   23.74
   6 -11  -9  -31.71   31.93
   6 -11  -8   32.39   30.98
   6 -11  -8   -2.41   16.64
   6 -11  -7  -22.27   26.44
   6 -11  -7   77.54   39.87
   6 -11  -6   45.80   29.56
   6 -11  -6    7.70   18.92
   6 -11  -5   18.22   25.66
   6 -11  -5   23.83   31.62
   6 -11  -4  -12.07   19.65
   6 -11  -4   75.52   41.13
   6 -11  -3   71.60   43.10
   6 -11  -3   34.07   22.80
   6 -11  -2   -5.02   21.51
   6 -11  -2   -3.69   16.26
   6 -11  -1    2.96   18.01
   6 -11  -1   69.56   32.01
   6 -11   0   38.21   32.07
   6 -11   0   89.88   39.44
   6 -11   1   63.15   33.55
   6 -11   1   33.24   31.54
   6 -11   2  -53.22   29.97
   6 -11   2  -21.19   25.85
   6 -11   3   39.22   30.16
   6 -11   3   29.25   25.31
   6 -11   4   13.67   33.77
   6 -11   5   16.31   19.82
   6 -11   6  -72.02   43.66
   6 -11   7    0.15   17.14
   6 -10 -13   28.34   31.98
   6 -10 -12   30.11   28.74
   6 -10 -11   92.54   51.51
   6 -10 -10   53.05   34.49
  -6 -10  10   37.51   20.18
   6 -10  -9   84.62   41.97
  -6 -10   9   74.19   35.17
   6 -10  -8  181.36   64.54
   6 -10  -8  167.46   52.83
   6 -10  -7   62.22   33.76
   6 -10  -7   68.20   33.15
   6 -10  -6   -1.01   24.79
   6 -10  -6   22.69   24.09
   6 -10  -5  208.62   59.60
   6 -10  -5  193.95   59.75
   6 -10  -4  100.40   48.30
   6 -10  -4  170.23   51.12
   6 -10  -3   33.53   22.45
   6 -10  -3  126.15   46.36
   6 -10  -2  -13.66   27.01
   6 -10  -2   16.21   19.39
   6 -10  -1  208.91   57.51
   6 -10  -1  280.48   72.23
   6 -10   0  116.17   49.48
   6 -10   0  171.20   51.59
   6 -10   1    1.60   23.66
   6 -10   1  -13.02   17.57
   6 -10   2   29.12   24.76
   6 -10   2   31.80   30.07
   6 -10   3   76.81   34.86
   6 -10   3   12.76   22.08
   6 -10   4  -29.94   37.80
   6 -10   4  -33.21   21.58
   6 -10   5   37.60   33.28
   6 -10   6   47.43   43.95
   6 -10   7   15.96   34.04
   6 -10   8   25.07   43.07
   6 -10   9   40.14   35.79
   6  -9 -15  -42.27   34.06
   6  -9 -14    0.14   17.72
   6  -9 -13  110.28   51.25
   6  -9 -12   15.10   35.41
  -6  -9  11  127.74   42.27
   6  -9 -11   90.10   45.27
   6  -9 -10   13.71   19.44
  -6  -9  10   12.39   14.22
   6  -9  -9   -9.73   22.02
  -6  -9   9   31.18   22.40
   6  -9  -8   -3.53   30.58
   6  -9  -8   21.63   25.54
   6  -9  -7   25.74   20.09
   6  -9  -7   12.20   17.12
   6  -9  -6   17.16   14.39
   6  -9  -6    3.45   18.52
   6  -9  -5   58.90   23.37
   6  -9  -5   28.19   25.32
   6  -9  -5   62.69   41.05
   6  -9  -4   69.04   26.43
   6  -9  -4   58.54   34.78
   6  -9  -4   80.47   37.14
   6  -9  -3  243.12   41.89
   6  -9  -3  284.85   68.50
   6  -9  -3  355.01   70.16
   6  -9  -2  145.25   30.16
   6  -9  -2  245.30   61.28
   6  -9  -2  230.91   56.81
   6  -9  -1   78.70   21.30
   6  -9  -1  133.77   41.94
   6  -9  -1  140.05   51.84
   6  -9   0   27.97    9.21
   6  -9   0   75.22   29.91
   6  -9   0   74.30   29.92
   6  -9   1   17.85   13.18
   6  -9   1    3.18   15.39
   6  -9   2   31.61   12.46
   6  -9   2   44.25   28.12
   6  -9   2   59.37   29.56
   6  -9   3   12.33   11.40
   6  -9   3  -15.28   16.47
   6  -9   3  -27.10   32.39
   6  -9   4   12.63   15.57
   6  -9   4    5.66   24.76
   6  -9   5   36.82   27.32
   6  -9   5   55.55   23.91
   6  -9   6   11.74   27.13
   6  -9   7   -8.67   20.47
   6  -9   8    2.56   23.03
   6  -9   9   17.89   30.05
   6  -9  10   40.58   33.13
   6  -8 -17   12.31   28.13
   6  -8 -16   -2.12   16.46
   6  -8 -15   58.25   40.47
   6  -8 -14   68.29   37.86
   6  -8 -13   25.34   25.53
   6  -8 -12   73.42   41.84
   6  -8 -11  -14.49   25.98
  -6  -8  11   -5.76   11.02
   6  -8 -10  145.24   57.02
  -6  -8  10  194.88   47.54
  -6  -8   9  250.21   53.61
   6  -8  -9  360.92   80.00
  -6  -8   8   59.99   26.58
   6  -8  -8   81.62   36.27
   6  -8  -8   69.94   38.21
   6  -8  -7  203.10   52.80
   6  -8  -7  283.82   69.86
   6  -8  -6  137.37   40.80
   6  -8  -6   91.21   37.87
   6  -8  -6  185.69   55.73
   6  -8  -5   28.05   20.05
   6  -8  -5   -7.41   18.79
   6  -8  -5  -10.38   23.89
   6  -8  -4   53.22   20.89
   6  -8  -4   48.90   32.20
   6  -8  -4   35.61   19.27
   6  -8  -3   34.89   15.93
   6  -8  -3   59.69   31.73
   6  -8  -3   20.96   24.45
   6  -8  -2   93.10   24.33
   6  -8  -2  110.30   42.92
   6  -8  -2   93.41   37.34
   6  -8  -1   17.09   12.07
   6  -8  -1  -41.79   35.24
   6  -8  -1  -35.99   26.28
   6  -8   0   48.55   17.51
   6  -8   0   72.24   31.26
   6  -8   0   67.82   34.03
   6  -8   1   53.70   25.97
   6  -8   1   54.27   32.00
   6  -8   2   49.21   17.08
   6  -8   2   73.71   28.99
   6  -8   2  111.27   37.52
   6  -8   3  199.48   32.73
   6  -8   3  309.02   54.35
   6  -8   3  300.38   71.51
   6  -8   4  223.67   36.83
   6  -8   4  232.12   45.77
   6  -8   4  195.05   56.80
   6  -8   5   13.35   10.77
   6  -8   5   22.65   15.78
   6  -8   5   46.96   33.02
   6  -8   6  117.08   32.14
   6  -8   6  154.38   54.34
   6  -8   7    4.65   12.89
   6  -8   7   50.86   38.77
   6  -8   8  -29.15   28.26
   6  -8   9    2.44   21.87
   6  -8  10   35.38   31.34
   6  -8  11   12.65   39.50
   6  -7 -18   50.80   36.40
   6  -7 -17   65.09   40.45
   6  -7 -16   19.37   25.58
   6  -7 -15    7.18   26.84
   6  -7 -14    9.27   24.82
   6  -7 -13   86.56   44.51
  -6  -7  12   -6.84    8.17
   6  -7 -12   37.13   30.32
  -6  -7  11  125.70   35.21
   6  -7 -11  254.80   63.09
   6  -7 -10  194.07   22.03
  -6  -7  10  214.75   46.21
   6  -7 -10  243.97   66.55
  -6  -7  10  205.32   44.09
   6  -7  -9   17.71    7.03
  -6  -7   9   58.28   23.30
   6  -7  -9   45.01   28.67
  -6  -7   8  240.63   47.23
   6  -7  -8  282.80   58.91
   6  -7  -8  235.21   61.48
   6  -7  -7   17.80    7.06
   6  -7  -7   46.94   22.30
   6  -7  -7   23.81   27.00
   6  -7  -6    9.28   17.08
   6  -7  -6   17.28    8.82
   6  -7  -6    3.86   18.28
   6  -7  -6    3.48   21.60
   6  -7  -5   23.33   15.04
   6  -7  -5   30.80   18.90
   6  -7  -5   22.31   15.57
   6  -7  -4  136.21   35.26
   6  -7  -4  121.52   40.10
   6  -7  -4  139.70   44.80
   6  -7  -3   14.78   10.21
   6  -7  -3   34.58   26.26
   6  -7  -3    8.03   19.55
   6  -7  -2  118.17   30.38
   6  -7  -2   89.46   37.52
   6  -7  -2  157.09   40.92
   6  -7  -1   15.30   12.69
   6  -7  -1   16.54   21.46
   6  -7  -1   -0.14   23.11
  -6  -7   0  290.11   53.68
   6  -7   0  210.25   52.78
   6  -7   0  227.93   46.91
  -6  -7  -1  435.25   64.10
   6  -7   1  424.99   74.03
   6  -7   1  386.31   60.52
  -6  -7  -2  134.85   36.21
   6  -7   2  148.35   46.84
   6  -7   2   95.91   31.74
   6  -7   3  432.20   52.15
   6  -7   3  534.13   67.02
   6  -7   3  550.38   90.40
   6  -7   4   47.88   20.74
   6  -7   4   35.17   22.27
   6  -7   4   53.15   19.58
   6  -7   5   26.20   17.67
   6  -7   5   56.97   37.60
   6  -7   5   46.44   19.11
   6  -7   6    8.41   11.28
   6  -7   6   31.36   13.55
   6  -7   6   54.92   33.37
   6  -7   7   69.28   22.68
   6  -7   7  152.21   59.18
   6  -7   8   28.81   19.29
   6  -7   8   23.72   18.98
   6  -7   9   80.56   32.67
   6  -7   9   55.28   35.85
   6  -7  10   21.01   15.48
   6  -7  10   74.60   45.89
   6  -7  11  -35.46   25.10
   6  -7  11  -14.68   23.05
   6  -7  12  -37.39   32.48
   6  -6 -19  -50.65   35.40
   6  -6 -18   26.01   33.77
   6  -6 -17   98.90   51.32
   6  -6 -16   47.86   38.42
   6  -6 -15   64.68   31.28
   6  -6 -14  136.56   53.98
   6  -6 -13  -21.16   15.08
   6  -6 -13   31.26   29.31
   6  -6 -12   -4.50   14.59
  -6  -6  12    2.43   10.95
   6  -6 -12   33.46   29.24
   6  -6 -11  743.75   62.32
  -6  -6  11  669.44   70.00
   6  -6 -11  859.13  116.64
  -6  -6  11  612.75   74.25
   6  -6 -10  313.54   38.23
  -6  -6  10  236.28   41.88
  -6  -6  10  281.47   47.37
   6  -6 -10  369.31   75.94
   6  -6  -9   80.76   19.05
  -6  -6   9   38.30   19.36
  -6  -6   9   51.45   17.42
   6  -6  -9   26.20   16.10
   6  -6  -8   74.28   17.41
   6  -6  -8   43.09   19.13
   6  -6  -8   84.48   37.37
   6  -6  -7  153.01   26.54
   6  -6  -7  184.96   43.78
   6  -6  -6  303.07   53.47
   6  -6  -6  200.57   32.41
   6  -6  -6  278.07   54.06
   6  -6  -6  232.57   55.29
   6  -6  -5  275.23   34.87
   6  -6  -5  314.69   55.78
   6  -6  -5  329.45   53.95
   6  -6  -5  368.58   66.95
   6  -6  -4   48.63   22.64
   6  -6  -4   15.08   10.21
   6  -6  -4   -4.92   13.97
   6  -6  -4   69.57   31.40
   6  -6  -3   -4.69   11.95
   6  -6  -3    0.53    8.44
   6  -6  -3  -13.18   18.05
   6  -6  -3   12.27   14.89
   6  -6  -2   44.05   19.08
   6  -6  -2   32.98   16.57
   6  -6  -2   14.86   14.05
   6  -6  -2   22.34   14.79
  -6  -6   1  380.40   61.00
   6  -6  -1  295.58   57.29
   6  -6  -1  318.26   58.61
  -6  -6   1  381.28   60.48
  -6  -6   0   73.76   29.48
   6  -6   0   70.84   29.95
  -6  -6   0   66.77   24.52
   6  -6   0   87.59   33.50
  -6  -6  -1  404.83   59.97
   6  -6   1  318.75   64.13
  -6  -6  -1  279.35   48.18
   6  -6   1  323.84   53.95
  -6  -6  -2  107.54   32.75
   6  -6   2   76.23   31.97
   6  -6   2   37.42   19.02
   6  -6   3   80.77   25.12
  -6  -6  -3  148.52   38.21
   6  -6   3  118.04   42.13
   6  -6   3   96.65   25.89
   6  -6   4   34.95   20.71
   6  -6   4   58.47   34.86
   6  -6   4   -6.05   15.23
   6  -6   5  198.58   40.75
   6  -6   5  205.61   34.87
   6  -6   5  217.08   61.12
   6  -6   6  158.21   39.82
   6  -6   6  113.93   23.53
   6  -6   7   28.62   19.28
   6  -6   8    7.61   18.91
   6  -6   9   -1.58   18.58
   6  -6  10  -13.74   23.02
   6  -6  11   18.45   20.64
   6  -6  12   30.77   34.62
   6  -6  13  -30.95   26.83
   6  -5 -18   -2.03   15.38
   6  -5 -17   46.77   44.19
   6  -5 -16   40.62   26.34
   6  -5 -15   31.76   25.42
   6  -5 -15   29.16   28.23
   6  -5 -14  106.52   33.48
   6  -5 -14   55.96   27.46
   6  -5 -13  683.07   77.67
   6  -5 -13  617.26  100.02
   6  -5 -12  239.81   41.81
  -6  -5  12  175.31   29.14
   6  -5 -12  229.41   60.96
   6  -5 -11  129.41   32.01
  -6  -5  11   66.35   18.29
   6  -5 -11  106.54   44.01
  -6  -5  11   77.63   27.70
   6  -5 -10   89.12   25.61
  -6  -5  10   61.27   19.16
  -6  -5  10   80.36   25.36
   6  -5 -10   16.81   16.05
   6  -5  -9   37.53   14.04
  -6  -5   9   20.20   10.65
  -6  -5   9   61.57   18.42
   6  -5  -9   30.13   18.26
   6  -5  -8  445.06   46.23
   6  -5  -8  580.97   86.46
   6  -5  -8  525.28   66.01
  -6  -5   8  433.17   47.56
   6  -5  -7   64.10   18.40
   6  -5  -7  131.38   34.56
   6  -5  -7   94.76   39.28
   6  -5  -6   42.60   24.27
   6  -5  -6   24.23   12.02
   6  -5  -6   -2.00   17.21
   6  -5  -6   54.26   22.76
   6  -5  -5  196.57   40.31
   6  -5  -5  169.41   28.70
   6  -5  -5  201.34   40.16
   6  -5  -5  201.03   50.18
   6  -5  -4  318.72   42.25
   6  -5  -4  328.98   55.75
   6  -5  -4  347.98   52.82
   6  -5  -4  362.21   61.06
   6  -5  -3   67.64   22.26
   6  -5  -3   70.71   19.55
   6  -5  -3   53.70   25.17
  -6  -5   3  104.64   34.38
   6  -5  -3   78.82   33.69
   6  -5  -2  349.63   46.80
  -6  -5   2  422.64   63.19
   6  -5  -2  357.67   56.93
  -6  -5   2  371.26   58.31
   6  -5  -2  338.06   57.05
  -6  -5   1  303.80   53.15
   6  -5  -1  277.07   46.53
   6  -5  -1  292.24   55.88
  -6  -5   1  371.22   56.92
   6  -5  -1  336.86   55.95
  -6  -5   0  165.07   38.50
   6  -5   0  119.72   31.22
   6  -5   0  146.08   42.56
  -6  -5   0  150.53   34.92
   6  -5   0  152.41   37.54
   6  -5   1   -8.41   20.47
  -6  -5  -1   -3.35    9.69
   6  -5   1   29.25   25.19
   6  -5   1   47.42   23.93
  -6  -5  -1   32.28   17.49
  -6  -5  -2   21.26   13.75
   6  -5   2   53.82   34.43
  -6  -5  -2   31.59   16.67
   6  -5   2   10.33   10.60
  -6  -5  -3  386.76   58.87
   6  -5   3  353.25   50.12
  -6  -5  -3  354.75   45.75
   6  -5   4  110.33   30.60
   6  -5   4  101.51   25.82
   6  -5   5  106.51   31.78
   6  -5   5   71.85   19.07
   6  -5   6  383.33   62.64
   6  -5   6  346.11   38.78
   6  -5   7  153.54   43.19
   6  -5   7  133.38   18.04
   6  -5   8  510.81   78.53
   6  -5   9  208.10   56.07
   6  -5  10  160.34   47.51
   6  -5  11   15.43   13.88
   6  -5  12   73.36   35.34
   6  -5  13  106.84   42.73
   6  -5  14  -57.82   36.31
   6  -5  15  -23.12   26.65
  -6  -4  19   22.90   30.94
  -6  -4  18   29.09   24.47
   6  -4 -18   59.98   40.88
  -6  -4  17   89.51   47.61
   6  -4 -17   98.88   40.47
  -6  -4  16   75.14   42.35
   6  -4 -16   51.34   30.73
   6  -4 -15   46.81   18.86
  -6  -4  15   55.51   28.87
   6  -4 -14   33.41   24.16
   6  -4 -14   37.87   24.86
   6  -4 -13  727.52   85.07
   6  -4 -13  591.96   92.54
  -6  -4  13  489.36   43.48
   6  -4 -12 1219.66  105.60
   6  -4 -12 1041.92  120.51
  -6  -4  12  841.76   55.38
   6  -4 -11  165.19   38.14
  -6  -4  11  150.78   22.34
   6  -4 -11  114.64   44.16
   6  -4 -10  476.35   58.73
  -6  -4  10  345.11   34.65
  -6  -4  10  336.23   47.46
   6  -4 -10  423.99   76.39
   6  -4  -9  102.38   24.68
  -6  -4   9   97.97   23.72
   6  -4  -9   76.23   29.04
   6  -4  -8  470.98   52.04
  -6  -4   8  401.54   44.65
   6  -4  -8  476.10   74.03
   6  -4  -7  377.02   44.39
   6  -4  -7  400.32   52.72
   6  -4  -7  447.25   72.31
  -6  -4   7  326.24   35.64
   6  -4  -7  458.97   68.71
   6  -4  -6  945.38   70.16
   6  -4  -6  945.24  101.49
   6  -4  -6  938.12   81.75
   6  -4  -6 1021.45   96.76
   6  -4  -5  138.14   35.72
   6  -4  -5  129.29   25.65
   6  -4  -5  141.11   32.32
  -6  -4   5  173.89   43.23
   6  -4  -4  431.40   48.54
   6  -4  -4  441.92   57.13
   6  -4  -4  376.41   53.41
  -6  -4   4  437.80   64.35
   6  -4  -3   94.97   23.62
  -6  -4   3  167.52   38.82
   6  -4  -3  116.47   30.40
  -6  -4   3  129.50   36.46
  -6  -4   2  106.19   33.76
   6  -4  -2   83.76   23.71
   6  -4  -2   50.26   23.64
  -6  -4   2   97.52   31.24
   6  -4  -1  163.28   34.06
  -6  -4   1  171.39   38.35
   6  -4  -1  178.56   43.05
  -6  -4   1  137.81   32.42
  -6  -4   0    4.68   12.05
   6  -4   0   13.10   11.74
   6  -4   0   15.45   14.34
  -6  -4   0   17.97   15.22
  -6  -4  -1   61.57   23.92
   6  -4   1   76.48   27.21
  -6  -4  -1   45.72   18.42
  -6  -4  -2  338.25   55.09
   6  -4   2  365.56   57.04
  -6  -4  -2  317.85   43.14
  -6  -4  -3  316.88   52.69
  -6  -4  -3  290.13   38.59
   6  -4   4   86.80   30.60
  -6  -4  -4   70.87   17.95
   6  -4   5   42.90   22.24
   6  -4   5   60.14   19.08
   6  -4   6   10.25   17.86
   6  -4   6    7.58    6.51
   6  -4   7   28.62   18.87
   6  -4   7   16.76    7.33
[truncated: 253,613 more chars]
