# Supplementary material for: Access to Cyclic Monensin Derivatives via a Four-Component Ugi Reaction
Source: J Org Chem. 2026 Jul 4;91(28):9933–9. doi: 10.1021/acs.joc.6c01246 (PMC13386529; doi:10.1021/acs.joc.6c01246)
Supplement: Supplementary file 1 [file jo6c01246_si_001.zip › Compouds data/Compound 5/FT-IR/Compound 5.dpt]

3999.93888	1.00325
3998.97458	1.00372
3998.01027	1.00394
3997.04597	1.00333
3996.08166	1.00272
3995.11735	1.00265
3994.15305	1.00268
3993.18874	1.00272
3992.22444	1.00293
3991.26013	1.00289
3990.29583	1.00250
3989.33152	1.00225
3988.36722	1.00223
3987.40291	1.00228
3986.43861	1.00223
3985.47430	1.00206
3984.51000	1.00206
3983.54569	1.00219
3982.58138	1.00215
3981.61708	1.00193
3980.65277	1.00171
3979.68847	1.00162
3978.72416	1.00150
3977.75986	1.00142
3976.79555	1.00157
3975.83125	1.00176
3974.86694	1.00182
3973.90264	1.00183
3972.93833	1.00184
3971.97402	1.00183
3971.00972	1.00160
3970.04541	1.00126
3969.08111	1.00115
3968.11680	1.00119
3967.15250	1.00121
3966.18819	1.00130
3965.22389	1.00159
3964.25958	1.00176
3963.29528	1.00163
3962.33097	1.00136
3961.36667	1.00113
3960.40236	1.00101
3959.43805	1.00099
3958.47375	1.00086
3957.50944	1.00068
3956.54514	1.00075
3955.58083	1.00103
3954.61653	1.00107
3953.65222	1.00080
3952.68792	1.00066
3951.72361	1.00081
3950.75931	1.00111
3949.79500	1.00124
3948.83069	1.00109
3947.86639	1.00102
3946.90208	1.00122
3945.93778	1.00134
3944.97347	1.00113
3944.00917	1.00078
3943.04486	1.00046
3942.08056	1.00026
3941.11625	1.00042
3940.15195	1.00090
3939.18764	1.00113
3938.22333	1.00081
3937.25903	1.00028
3936.29472	0.99994
3935.33042	0.99983
3934.36611	0.99992
3933.40181	1.00007
3932.43750	1.00005
3931.47320	0.99994
3930.50889	0.99986
3929.54459	0.99975
3928.58028	0.99971
3927.61598	0.99982
3926.65167	0.99992
3925.68736	0.99985
3924.72306	0.99953
3923.75875	0.99933
3922.79445	0.99951
3921.83014	0.99961
3920.86584	0.99943
3919.90153	0.99931
3918.93723	0.99953
3917.97292	0.99990
3917.00862	0.99998
3916.04431	0.99980
3915.08000	0.99977
3914.11570	0.99985
3913.15139	0.99969
3912.18709	0.99947
3911.22278	0.99955
3910.25848	0.99958
3909.29417	0.99928
3908.32987	0.99904
3907.36556	0.99916
3906.40126	0.99939
3905.43695	0.99947
3904.47265	0.99947
3903.50834	0.99964
3902.54403	0.99976
3901.57973	0.99963
3900.61542	0.99946
3899.65112	0.99935
3898.68681	0.99914
3897.72251	0.99901
3896.75820	0.99898
3895.79390	0.99882
3894.82959	0.99892
3893.86529	0.99943
3892.90098	0.99971
3891.93667	0.99967
3890.97237	0.99961
3890.00806	0.99934
3889.04376	0.99895
3888.07945	0.99888
3887.11515	0.99926
3886.15084	0.99965
3885.18654	0.99964
3884.22223	0.99965
3883.25793	0.99995
3882.29362	1.00017
3881.32932	1.00011
3880.36501	0.99985
3879.40070	0.99962
3878.43640	0.99955
3877.47209	0.99952
3876.50779	0.99962
3875.54348	0.99999
3874.57918	1.00037
3873.61487	1.00041
3872.65057	1.00014
3871.68626	0.99987
3870.72196	0.99986
3869.75765	1.00007
3868.79334	1.00006
3867.82904	0.99964
3866.86473	0.99925
3865.90043	0.99936
3864.93612	0.99974
3863.97182	0.99990
3863.00751	0.99972
3862.04321	0.99947
3861.07890	0.99938
3860.11460	0.99952
3859.15029	0.99957
3858.18599	0.99915
3857.22168	0.99866
3856.25737	0.99883
3855.29307	0.99962
3854.32876	1.00028
3853.36446	1.00023
3852.40015	0.99949
3851.43585	0.99867
3850.47154	0.99833
3849.50724	0.99815
3848.54293	0.99794
3847.57863	0.99797
3846.61432	0.99822
3845.65001	0.99843
3844.68571	0.99838
3843.72140	0.99819
3842.75710	0.99806
3841.79279	0.99811
3840.82849	0.99829
3839.86418	0.99842
3838.89988	0.99832
3837.93557	0.99799
3836.97127	0.99771
3836.00696	0.99772
3835.04266	0.99791
3834.07835	0.99801
3833.11404	0.99788
3832.14974	0.99763
3831.18543	0.99730
3830.22113	0.99696
3829.25682	0.99682
3828.29252	0.99696
3827.32821	0.99729
3826.36391	0.99753
3825.39960	0.99734
3824.43530	0.99685
3823.47099	0.99653
3822.50668	0.99676
3821.54238	0.99736
3820.57807	0.99782
3819.61377	0.99784
3818.64946	0.99751
3817.68516	0.99700
3816.72085	0.99646
3815.75655	0.99618
3814.79224	0.99620
3813.82794	0.99621
3812.86363	0.99618
3811.89932	0.99616
3810.93502	0.99600
3809.97071	0.99591
3809.00641	0.99604
3808.04210	0.99618
3807.07780	0.99618
3806.11349	0.99586
3805.14919	0.99539
3804.18488	0.99509
3803.22058	0.99503
3802.25627	0.99511
3801.29197	0.99521
3800.32766	0.99520
3799.36335	0.99503
3798.39905	0.99475
3797.43474	0.99464
3796.47044	0.99484
3795.50613	0.99497
3794.54183	0.99476
3793.57752	0.99454
3792.61322	0.99459
3791.64891	0.99475
3790.68461	0.99471
3789.72030	0.99449
3788.75599	0.99425
3787.79169	0.99389
3786.82738	0.99343
3785.86308	0.99315
3784.89877	0.99317
3783.93447	0.99335
3782.97016	0.99340
3782.00586	0.99334
3781.04155	0.99340
3780.07725	0.99351
3779.11294	0.99344
3778.14864	0.99326
3777.18433	0.99332
3776.22002	0.99349
3775.25572	0.99340
3774.29141	0.99308
3773.32711	0.99284
3772.36280	0.99275
3771.39850	0.99269
3770.43419	0.99265
3769.46989	0.99260
3768.50558	0.99246
3767.54128	0.99234
3766.57697	0.99217
3765.61266	0.99181
3764.64836	0.99150
3763.68405	0.99140
3762.71975	0.99144
3761.75544	0.99167
3760.79114	0.99204
3759.82683	0.99219
3758.86253	0.99196
3757.89822	0.99160
3756.93392	0.99130
3755.96961	0.99106
3755.00531	0.99087
3754.04100	0.99071
3753.07669	0.99055
3752.11239	0.99055
3751.14808	0.99086
3750.18378	0.99123
3749.21947	0.99122
3748.25517	0.99077
3747.29086	0.99029
3746.32656	0.99024
3745.36225	0.99065
3744.39795	0.99089
3743.43364	0.99053
3742.46933	0.98995
3741.50503	0.98962
3740.54072	0.98941
3739.57642	0.98917
3738.61211	0.98913
3737.64781	0.98930
3736.68350	0.98941
3735.71920	0.98943
3734.75489	0.98940
3733.79059	0.98924
3732.82628	0.98891
3731.86198	0.98850
3730.89767	0.98819
3729.93336	0.98797
3728.96906	0.98772
3728.00475	0.98747
3727.04045	0.98734
3726.07614	0.98716
3725.11184	0.98676
3724.14753	0.98641
3723.18323	0.98640
3722.21892	0.98643
3721.25462	0.98619
3720.29031	0.98589
3719.32600	0.98561
3718.36170	0.98505
3717.39739	0.98447
3716.43309	0.98440
3715.46878	0.98451
3714.50448	0.98438
3713.54017	0.98409
3712.57587	0.98378
3711.61156	0.98340
3710.64726	0.98293
3709.68295	0.98244
3708.71865	0.98202
3707.75434	0.98166
3706.79003	0.98113
3705.82573	0.98050
3704.86142	0.98015
3703.89712	0.97998
3702.93281	0.97962
3701.96851	0.97902
3701.00420	0.97828
3700.03990	0.97740
3699.07559	0.97641
3698.11129	0.97539
3697.14698	0.97446
3696.18267	0.97353
3695.21837	0.97241
3694.25406	0.97111
3693.28976	0.96975
3692.32545	0.96848
3691.36115	0.96734
3690.39684	0.96627
3689.43254	0.96533
3688.46823	0.96450
3687.50393	0.96367
3686.53962	0.96286
3685.57531	0.96219
3684.61101	0.96177
3683.64670	0.96144
3682.68240	0.96102
3681.71809	0.96061
3680.75379	0.96019
3679.78948	0.95955
3678.82518	0.95891
3677.86087	0.95860
3676.89657	0.95854
3675.93226	0.95853
3674.96796	0.95833
3674.00365	0.95767
3673.03934	0.95664
3672.07504	0.95575
3671.11073	0.95520
3670.14643	0.95482
3669.18212	0.95441
3668.21782	0.95359
3667.25351	0.95223
3666.28921	0.95092
3665.32490	0.95003
3664.36060	0.94926
3663.39629	0.94850
3662.43198	0.94783
3661.46768	0.94704
3660.50337	0.94601
3659.53907	0.94499
3658.57476	0.94412
3657.61046	0.94340
3656.64615	0.94269
3655.68185	0.94171
3654.71754	0.94046
3653.75324	0.93911
3652.78893	0.93789
3651.82463	0.93703
3650.86032	0.93632
3649.89601	0.93539
3648.93171	0.93425
3647.96740	0.93302
3647.00310	0.93163
3646.03879	0.93009
3645.07449	0.92857
3644.11018	0.92719
3643.14588	0.92592
3642.18157	0.92476
3641.21727	0.92362
3640.25296	0.92227
3639.28865	0.92083
3638.32435	0.91970
3637.36004	0.91873
3636.39574	0.91762
3635.43143	0.91644
3634.46713	0.91515
3633.50282	0.91358
3632.53852	0.91187
3631.57421	0.91042
3630.60991	0.90944
3629.64560	0.90865
3628.68130	0.90750
3627.71699	0.90586
3626.75268	0.90421
3625.78838	0.90273
3624.82407	0.90129
3623.85977	0.89993
3622.89546	0.89861
3621.93116	0.89718
3620.96685	0.89580
3620.00255	0.89451
3619.03824	0.89313
3618.07394	0.89176
3617.10963	0.89039
3616.14532	0.88882
3615.18102	0.88710
3614.21671	0.88550
3613.25241	0.88407
3612.28810	0.88259
3611.32380	0.88089
3610.35949	0.87930
3609.39519	0.87803
3608.43088	0.87679
3607.46658	0.87522
3606.50227	0.87338
3605.53797	0.87176
3604.57366	0.87056
3603.60935	0.86918
3602.64505	0.86746
3601.68074	0.86600
3600.71644	0.86487
3599.75213	0.86361
3598.78783	0.86198
3597.82352	0.86008
3596.85922	0.85840
3595.89491	0.85713
3594.93061	0.85596
3593.96630	0.85469
3593.00199	0.85330
3592.03769	0.85174
3591.07338	0.85021
3590.10908	0.84897
3589.14477	0.84784
3588.18047	0.84655
3587.21616	0.84511
3586.25186	0.84348
3585.28755	0.84170
3584.32325	0.83994
3583.35894	0.83830
3582.39464	0.83691
3581.43033	0.83566
3580.46602	0.83437
3579.50172	0.83295
3578.53741	0.83141
3577.57311	0.83000
3576.60880	0.82872
3575.64450	0.82719
3574.68019	0.82533
3573.71589	0.82350
3572.75158	0.82203
3571.78728	0.82089
3570.82297	0.81973
3569.85866	0.81834
3568.89436	0.81683
3567.93005	0.81537
3566.96575	0.81384
3566.00144	0.81214
3565.03714	0.81027
3564.07283	0.80847
3563.10853	0.80690
3562.14422	0.80527
3561.17992	0.80333
3560.21561	0.80133
3559.25130	0.79947
3558.28700	0.79756
3557.32269	0.79550
3556.35839	0.79336
3555.39408	0.79123
3554.42978	0.78906
3553.46547	0.78683
3552.50117	0.78461
3551.53686	0.78234
3550.57256	0.77985
3549.60825	0.77712
3548.64395	0.77436
3547.67964	0.77172
3546.71533	0.76901
3545.75103	0.76605
3544.78672	0.76294
3543.82242	0.75970
3542.85811	0.75617
3541.89381	0.75219
3540.92950	0.74796
3539.96520	0.74390
3539.00089	0.73994
3538.03659	0.73558
3537.07228	0.73054
3536.10797	0.72511
3535.14367	0.71972
3534.17936	0.71425
3533.21506	0.70852
3532.25075	0.70257
3531.28645	0.69623
3530.32214	0.68946
3529.35784	0.68244
3528.39353	0.67518
3527.42923	0.66771
3526.46492	0.66010
3525.50062	0.65228
3524.53631	0.64427
3523.57200	0.63628
3522.60770	0.62857
3521.64339	0.62130
3520.67909	0.61451
3519.71478	0.60804
3518.75048	0.60176
3517.78617	0.59587
3516.82187	0.59069
3515.85756	0.58630
3514.89326	0.58282
3513.92895	0.58058
3512.96464	0.57958
3512.00034	0.57957
3511.03603	0.58081
3510.07173	0.58347
3509.10742	0.58713
3508.14312	0.59161
3507.17881	0.59697
3506.21451	0.60304
3505.25020	0.60958
3504.28590	0.61623
3503.32159	0.62271
3502.35729	0.62902
3501.39298	0.63499
3500.42867	0.64034
3499.46437	0.64514
3498.50006	0.64971
3497.53576	0.65420
3496.57145	0.65842
3495.60715	0.66206
3494.64284	0.66532
3493.67854	0.66854
3492.71423	0.67171
3491.74993	0.67473
3490.78562	0.67759
3489.82131	0.68024
3488.85701	0.68279
3487.89270	0.68523
3486.92840	0.68743
3485.96409	0.68949
3484.99979	0.69156
3484.03548	0.69364
3483.07118	0.69559
3482.10687	0.69731
3481.14257	0.69893
3480.17826	0.70074
3479.21396	0.70266
3478.24965	0.70438
3477.28534	0.70580
3476.32104	0.70713
3475.35673	0.70839
3474.39243	0.70930
3473.42812	0.70998
3472.46382	0.71083
3471.49951	0.71186
3470.53521	0.71281
3469.57090	0.71355
3468.60660	0.71413
3467.64229	0.71466
3466.67798	0.71511
3465.71368	0.71547
3464.74937	0.71581
3463.78507	0.71622
3462.82076	0.71660
3461.85646	0.71665
3460.89215	0.71640
3459.92785	0.71626
3458.96354	0.71624
3457.99924	0.71602
3457.03493	0.71574
3456.07063	0.71548
3455.10632	0.71516
3454.14201	0.71490
3453.17771	0.71472
3452.21340	0.71437
3451.24910	0.71378
3450.28479	0.71308
3449.32049	0.71240
3448.35618	0.71192
3447.39188	0.71156
3446.42757	0.71092
3445.46327	0.70992
3444.49896	0.70887
3443.53465	0.70796
3442.57035	0.70717
3441.60604	0.70637
3440.64174	0.70546
3439.67743	0.70446
3438.71313	0.70351
3437.74882	0.70256
3436.78452	0.70141
3435.82021	0.70009
3434.85591	0.69887
3433.89160	0.69790
3432.92729	0.69707
3431.96299	0.69624
3430.99868	0.69525
3430.03438	0.69405
3429.07007	0.69280
3428.10577	0.69159
3427.14146	0.69033
3426.17716	0.68908
3425.21285	0.68820
3424.24855	0.68772
3423.28424	0.68709
3422.31994	0.68618
3421.35563	0.68531
3420.39132	0.68435
3419.42702	0.68314
3418.46271	0.68195
3417.49841	0.68089
3416.53410	0.67978
3415.56980	0.67864
3414.60549	0.67765
3413.64119	0.67659
3412.67688	0.67530
3411.71258	0.67405
3410.74827	0.67296
3409.78396	0.67189
3408.81966	0.67085
3407.85535	0.66967
3406.89105	0.66831
3405.92674	0.66709
3404.96244	0.66616
3403.99813	0.66516
3403.03383	0.66381
3402.06952	0.66249
3401.10522	0.66153
3400.14091	0.66069
3399.17661	0.65964
3398.21230	0.65843
3397.24799	0.65729
3396.28369	0.65624
3395.31938	0.65515
3394.35508	0.65408
3393.39077	0.65314
3392.42647	0.65214
3391.46216	0.65097
3390.49786	0.64977
3389.53355	0.64849
3388.56925	0.64713
3387.60494	0.64589
3386.64063	0.64455
3385.67633	0.64292
3384.71202	0.64127
3383.74772	0.63972
3382.78341	0.63804
3381.81911	0.63626
3380.85480	0.63447
3379.89050	0.63254
3378.92619	0.63062
3377.96189	0.62879
3376.99758	0.62663
3376.03328	0.62406
3375.06897	0.62151
3374.10466	0.61910
3373.14036	0.61661
3372.17605	0.61408
3371.21175	0.61162
3370.24744	0.60913
3369.28314	0.60655
3368.31883	0.60402
3367.35453	0.60151
3366.39022	0.59892
3365.42592	0.59623
3364.46161	0.59349
3363.49730	0.59083
3362.53300	0.58837
3361.56869	0.58595
3360.60439	0.58349
3359.64008	0.58127
3358.67578	0.57937
3357.71147	0.57762
3356.74717	0.57586
3355.78286	0.57399
3354.81856	0.57218
3353.85425	0.57056
3352.88995	0.56892
3351.92564	0.56708
3350.96133	0.56504
3349.99703	0.56290
3349.03272	0.56077
3348.06842	0.55855
3347.10411	0.55598
3346.13981	0.55291
3345.17550	0.54954
3344.21120	0.54615
3343.24689	0.54279
3342.28259	0.53937
3341.31828	0.53590
3340.35397	0.53243
3339.38967	0.52897
3338.42536	0.52572
3337.46106	0.52300
3336.49675	0.52090
3335.53245	0.51942
3334.56814	0.51873
3333.60384	0.51917
3332.63953	0.52097
3331.67523	0.52395
3330.71092	0.52795
3329.74661	0.53299
3328.78231	0.53883
3327.81800	0.54522
3326.85370	0.55210
3325.88939	0.55914
3324.92509	0.56596
3323.96078	0.57247
3322.99648	0.57878
3322.03217	0.58487
3321.06787	0.59062
3320.10356	0.59597
3319.13926	0.60088
3318.17495	0.60538
3317.21064	0.60966
3316.24634	0.61370
3315.28203	0.61739
3314.31773	0.62080
3313.35342	0.62405
3312.38912	0.62706
3311.42481	0.62981
3310.46051	0.63251
3309.49620	0.63524
3308.53190	0.63780
3307.56759	0.64014
3306.60328	0.64254
3305.63898	0.64504
3304.67467	0.64733
3303.71037	0.64944
3302.74606	0.65157
3301.78176	0.65377
3300.81745	0.65609
3299.85315	0.65855
3298.88884	0.66092
3297.92454	0.66307
3296.96023	0.66523
3295.99593	0.66756
3295.03162	0.66997
3294.06731	0.67236
3293.10301	0.67471
3292.13870	0.67689
3291.17440	0.67899
3290.21009	0.68133
3289.24579	0.68388
3288.28148	0.68639
3287.31718	0.68884
3286.35287	0.69129
3285.38857	0.69380
3284.42426	0.69653
3283.45995	0.69939
3282.49565	0.70228
3281.53134	0.70527
3280.56704	0.70833
3279.60273	0.71134
3278.63843	0.71435
3277.67412	0.71742
3276.70982	0.72043
3275.74551	0.72327
3274.78121	0.72607
3273.81690	0.72884
3272.85260	0.73156
3271.88829	0.73430
3270.92398	0.73705
3269.95968	0.73984
3268.99537	0.74267
3268.03107	0.74529
3267.06676	0.74774
3266.10246	0.75030
3265.13815	0.75286
3264.17385	0.75525
3263.20954	0.75769
3262.24524	0.76031
3261.28093	0.76288
3260.31662	0.76529
3259.35232	0.76757
3258.38801	0.76978
3257.42371	0.77191
3256.45940	0.77410
3255.49510	0.77647
3254.53079	0.77884
3253.56649	0.78112
3252.60218	0.78334
3251.63788	0.78541
3250.67357	0.78733
3249.70927	0.78924
3248.74496	0.79122
3247.78065	0.79328
3246.81635	0.79526
3245.85204	0.79706
3244.88774	0.79888
3243.92343	0.80084
3242.95913	0.80279
3241.99482	0.80463
3241.03052	0.80647
3240.06621	0.80829
3239.10191	0.81004
3238.13760	0.81168
3237.17329	0.81320
3236.20899	0.81462
3235.24468	0.81600
3234.28038	0.81745
3233.31607	0.81904
3232.35177	0.82073
3231.38746	0.82237
3230.42316	0.82387
3229.45885	0.82534
3228.49455	0.82685
3227.53024	0.82826
3226.56594	0.82944
3225.60163	0.83055
3224.63732	0.83171
3223.67302	0.83290
3222.70871	0.83411
3221.74441	0.83530
3220.78010	0.83648
3219.81580	0.83770
3218.85149	0.83889
3217.88719	0.83997
3216.92288	0.84112
3215.95858	0.84251
3214.99427	0.84404
3214.02996	0.84564
3213.06566	0.84731
3212.10135	0.84891
3211.13705	0.85034
3210.17274	0.85182
3209.20844	0.85345
3208.24413	0.85509
3207.27983	0.85670
3206.31552	0.85830
3205.35122	0.85988
3204.38691	0.86141
3203.42260	0.86286
3202.45830	0.86426
3201.49399	0.86570
3200.52969	0.86712
3199.56538	0.86844
3198.60108	0.86961
3197.63677	0.87068
3196.67247	0.87183
3195.70816	0.87309
3194.74386	0.87427
3193.77955	0.87544
3192.81525	0.87661
3191.85094	0.87758
3190.88663	0.87840
3189.92233	0.87930
3188.95802	0.88040
3187.99372	0.88161
3187.02941	0.88265
3186.06511	0.88343
3185.10080	0.88419
3184.13650	0.88512
3183.17219	0.88616
3182.20789	0.88712
3181.24358	0.88799
3180.27927	0.88875
3179.31497	0.88941
3178.35066	0.89008
3177.38636	0.89070
3176.42205	0.89131
3175.45775	0.89208
3174.49344	0.89290
3173.52914	0.89354
3172.56483	0.89416
3171.60053	0.89491
3170.63622	0.89562
3169.67192	0.89612
3168.70761	0.89651
3167.74330	0.89689
3166.77900	0.89729
3165.81469	0.89772
3164.85039	0.89822
3163.88608	0.89877
3162.92178	0.89934
3161.95747	0.89992
3160.99317	0.90050
3160.02886	0.90109
3159.06456	0.90172
3158.10025	0.90225
3157.13594	0.90265
3156.17164	0.90304
3155.20733	0.90348
3154.24303	0.90395
3153.27872	0.90435
3152.31442	0.90464
3151.35011	0.90502
3150.38581	0.90553
3149.42150	0.90595
3148.45720	0.90623
3147.49289	0.90649
3146.52859	0.90674
3145.56428	0.90692
3144.59997	0.90710
3143.63567	0.90739
3142.67136	0.90774
3141.70706	0.90806
3140.74275	0.90834
3139.77845	0.90855
3138.81414	0.90876
3137.84984	0.90903
3136.88553	0.90929
3135.92123	0.90946
3134.95692	0.90951
3133.99261	0.90949
3133.02831	0.90957
3132.06400	0.90977
3131.09970	0.90990
3130.13539	0.90989
3129.17109	0.90987
3128.20678	0.90993
3127.24248	0.90995
3126.27817	0.90988
3125.31387	0.90989
3124.34956	0.90999
3123.38526	0.91003
3122.42095	0.91001
3121.45664	0.90991
3120.49234	0.90977
3119.52803	0.90977
3118.56373	0.90985
3117.59942	0.90987
3116.63512	0.90985
3115.67081	0.90982
3114.70651	0.90977
3113.74220	0.90960
3112.77790	0.90933
3111.81359	0.90902
3110.84928	0.90876
3109.88498	0.90857
3108.92067	0.90835
3107.95637	0.90802
3106.99206	0.90768
3106.02776	0.90749
3105.06345	0.90741
3104.09915	0.90725
3103.13484	0.90697
3102.17054	0.90669
3101.20623	0.90639
3100.24193	0.90609
3099.27762	0.90581
3098.31331	0.90550
3097.34901	0.90513
3096.38470	0.90478
3095.42040	0.90450
3094.45609	0.90414
3093.49179	0.90359
3092.52748	0.90307
3091.56318	0.90273
3090.59887	0.90242
3089.63457	0.90202
3088.67026	0.90155
3087.70595	0.90101
3086.74165	0.90046
3085.77734	0.90000
3084.81304	0.89965
3083.84873	0.89917
3082.88443	0.89848
3081.92012	0.89775
3080.95582	0.89708
3079.99151	0.89644
3079.02721	0.89585
3078.06290	0.89526
3077.09859	0.89462
3076.13429	0.89396
3075.16998	0.89327
3074.20568	0.89260
3073.24137	0.89192
3072.27707	0.89118
3071.31276	0.89046
3070.34846	0.88974
3069.38415	0.88889
3068.41985	0.88803
3067.45554	0.88728
3066.49124	0.88649
3065.52693	0.88566
3064.56262	0.88491
3063.59832	0.88413
3062.63401	0.88331
3061.66971	0.88251
3060.70540	0.88167
3059.74110	0.88075
3058.77679	0.87969
3057.81249	0.87855
3056.84818	0.87748
3055.88388	0.87648
3054.91957	0.87549
3053.95526	0.87440
3052.99096	0.87317
3052.02665	0.87190
3051.06235	0.87055
3050.09804	0.86903
3049.13374	0.86742
3048.16943	0.86578
3047.20513	0.86415
3046.24082	0.86246
3045.27652	0.86070
3044.31221	0.85887
3043.34791	0.85698
3042.38360	0.85506
3041.41929	0.85301
3040.45499	0.85073
3039.49068	0.84838
3038.52638	0.84605
3037.56207	0.84365
3036.59777	0.84116
3035.63346	0.83863
3034.66916	0.83603
3033.70485	0.83329
3032.74055	0.83040
3031.77624	0.82749
3030.81193	0.82464
3029.84763	0.82169
3028.88332	0.81848
3027.91902	0.81503
3026.95471	0.81144
3025.99041	0.80772
3025.02610	0.80377
3024.06180	0.79945
3023.09749	0.79478
3022.13319	0.78984
3021.16888	0.78463
3020.20458	0.77903
3019.24027	0.77302
3018.27596	0.76673
3017.31166	0.76018
3016.34735	0.75325
3015.38305	0.74593
3014.41874	0.73847
3013.45444	0.73094
3012.49013	0.72320
3011.52583	0.71516
3010.56152	0.70672
3009.59722	0.69773
3008.63291	0.68827
3007.66860	0.67867
3006.70430	0.66904
3005.73999	0.65958
3004.77569	0.65070
3003.81138	0.64263
3002.84708	0.63541
3001.88277	0.62902
3000.91847	0.62332
2999.95416	0.61790
2998.98986	0.61233
2998.02555	0.60629
2997.06125	0.59942
2996.09694	0.59147
2995.13263	0.58240
2994.16833	0.57207
2993.20402	0.56037
2992.23972	0.54741
2991.27541	0.53350
2990.31111	0.51887
2989.34680	0.50379
2988.38250	0.48874
2987.41819	0.47436
2986.45389	0.46147
2985.48958	0.45081
2984.52527	0.44258
2983.56097	0.43626
2982.59666	0.43109
2981.63236	0.42651
2980.66805	0.42232
2979.70375	0.41848
2978.73944	0.41493
2977.77514	0.41165
2976.81083	0.40853
2975.84653	0.40544
2974.88222	0.40244
2973.91792	0.39944
2972.95361	0.39617
2971.98930	0.39248
2971.02500	0.38820
2970.06069	0.38314
2969.09639	0.37754
2968.13208	0.37211
2967.16778	0.36773
2966.20347	0.36519
2965.23917	0.36502
2964.27486	0.36743
2963.31056	0.37208
2962.34625	0.37818
2961.38194	0.38498
2960.41764	0.39193
2959.45333	0.39848
2958.48903	0.40409
2957.52472	0.40831
2956.56042	0.41083
2955.59611	0.41162
2954.63181	0.41094
2953.66750	0.40895
2952.70320	0.40566
2951.73889	0.40122
2950.77458	0.39599
2949.81028	0.39020
2948.84597	0.38396
2947.88167	0.37729
2946.91736	0.37038
2945.95306	0.36351
2944.98875	0.35701
2944.02445	0.35115
2943.06014	0.34593
2942.09584	0.34117
2941.13153	0.33686
2940.16723	0.33300
2939.20292	0.32951
2938.23861	0.32625
2937.27431	0.32311
2936.31000	0.32011
2935.34570	0.31732
2934.38139	0.31492
2933.41709	0.31302
2932.45278	0.31175
2931.48848	0.31139
2930.52417	0.31204
2929.55987	0.31361
2928.59556	0.31598
2927.63125	0.31903
2926.66695	0.32264
2925.70264	0.32670
2924.73834	0.33100
2923.77403	0.33538
2922.80973	0.33997
2921.84542	0.34501
2920.88112	0.35069
2919.91681	0.35740
2918.95251	0.36553
2917.98820	0.37503
2917.02390	0.38541
2916.05959	0.39617
2915.09528	0.40685
2914.13098	0.41701
2913.16667	0.42643
2912.20237	0.43510
2911.23806	0.44311
2910.27376	0.45062
2909.30945	0.45781
2908.34515	0.46479
2907.38084	0.47155
2906.41654	0.47813
2905.45223	0.48475
2904.48792	0.49145
2903.52362	0.49830
2902.55931	0.50567
2901.59501	0.51370
2900.63070	0.52204
2899.66640	0.53033
2898.70209	0.53835
2897.73779	0.54580
2896.77348	0.55258
2895.80918	0.55870
2894.84487	0.56412
2893.88057	0.56881
2892.91626	0.57286
2891.95195	0.57636
2890.98765	0.57919
2890.02334	0.58123
2889.05904	0.58254
2888.09473	0.58319
2887.13043	0.58306
2886.16612	0.58187
2885.20182	0.57959
2884.23751	0.57647
2883.27321	0.57306
2882.30890	0.57017
2881.34459	0.56854
2880.38029	0.56862
2879.41598	0.57059
2878.45168	0.57435
2877.48737	0.57961
2876.52307	0.58607
2875.55876	0.59342
2874.59446	0.60137
2873.63015	0.60972
2872.66585	0.61821
2871.70154	0.62643
2870.73724	0.63393
2869.77293	0.64049
2868.80862	0.64612
2867.84432	0.65075
2866.88001	0.65397
2865.91571	0.65545
2864.95140	0.65510
2863.98710	0.65283
2863.02279	0.64838
2862.05849	0.64170
2861.09418	0.63306
2860.12988	0.62297
2859.16557	0.61214
2858.20126	0.60131
2857.23696	0.59127
2856.27265	0.58293
2855.30835	0.57721
2854.34404	0.57480
2853.37974	0.57620
2852.41543	0.58139
2851.45113	0.58983
2850.48682	0.60097
2849.52252	0.61454
2848.55821	0.63025
2847.59391	0.64770
2846.62960	0.66637
2845.66529	0.68568
2844.70099	0.70500
2843.73668	0.72383
2842.77238	0.74179
2841.80807	0.75864
2840.84377	0.77414
2839.87946	0.78812
2838.91516	0.80048
2837.95085	0.81142
2836.98655	0.82106
2836.02224	0.82936
2835.05793	0.83643
2834.09363	0.84259
2833.12932	0.84810
2832.16502	0.85307
2831.20071	0.85751
2830.23641	0.86148
2829.27210	0.86509
2828.30780	0.86839
2827.34349	0.87141
2826.37919	0.87408
2825.41488	0.87639
2824.45057	0.87848
2823.48627	0.88024
2822.52196	0.88145
2821.55766	0.88204
2820.59335	0.88196
2819.62905	0.88112
2818.66474	0.87943
2817.70044	0.87691
2816.73613	0.87370
2815.77183	0.86995
2814.80752	0.86591
2813.84322	0.86191
2812.87891	0.85841
2811.91460	0.85600
2810.95030	0.85558
2809.98599	0.85832
2809.02169	0.86503
2808.05738	0.87544
2807.09308	0.88818
2806.12877	0.90150
2805.16447	0.91401
2804.20016	0.92492
2803.23586	0.93408
2802.27155	0.94160
2801.30724	0.94755
2800.34294	0.95210
2799.37863	0.95573
2798.41433	0.95870
2797.45002	0.96106
2796.48572	0.96297
2795.52141	0.96473
2794.55711	0.96647
2793.59280	0.96808
2792.62850	0.96952
2791.66419	0.97094
2790.69989	0.97233
2789.73558	0.97356
2788.77127	0.97462
2787.80697	0.97559
2786.84266	0.97645
2785.87836	0.97713
2784.91405	0.97770
2783.94975	0.97821
2782.98544	0.97866
2782.02114	0.97900
2781.05683	0.97926
2780.09253	0.97949
2779.12822	0.97969
2778.16391	0.97975
2777.19961	0.97963
2776.23530	0.97952
2775.27100	0.97962
2774.30669	0.97987
2773.34239	0.98006
2772.37808	0.98008
2771.41378	0.98003
2770.44947	0.97998
2769.48517	0.97994
2768.52086	0.97986
2767.55656	0.97969
2766.59225	0.97936
2765.62794	0.97891
2764.66364	0.97840
2763.69933	0.97783
2762.73503	0.97723
2761.77072	0.97666
2760.80642	0.97608
2759.84211	0.97541
2758.87781	0.97474
2757.91350	0.97408
2756.94920	0.97338
2755.98489	0.97268
2755.02058	0.97213
2754.05628	0.97168
2753.09197	0.97112
2752.12767	0.97035
2751.16336	0.96950
2750.19906	0.96873
2749.23475	0.96813
2748.27045	0.96761
2747.30614	0.96709
2746.34184	0.96649
2745.37753	0.96583
2744.41323	0.96527
2743.44892	0.96490
2742.48461	0.96467
2741.52031	0.96459
2740.55600	0.96467
2739.59170	0.96486
2738.62739	0.96509
2737.66309	0.96542
2736.69878	0.96585
2735.73448	0.96621
2734.77017	0.96649
2733.80587	0.96681
2732.84156	0.96717
2731.87725	0.96748
2730.91295	0.96765
2729.94864	0.96774
2728.98434	0.96781
2728.02003	0.96780
2727.05573	0.96770
2726.09142	0.96753
2725.12712	0.96740
2724.16281	0.96732
2723.19851	0.96721
2722.23420	0.96709
2721.26990	0.96697
2720.30559	0.96681
2719.34128	0.96662
2718.37698	0.96647
2717.41267	0.96641
2716.44837	0.96654
2715.48406	0.96692
2714.51976	0.96755
2713.55545	0.96834
2712.59115	0.96916
2711.62684	0.96991
2710.66254	0.97072
2709.69823	0.97166
2708.73392	0.97267
2707.76962	0.97367
2706.80531	0.97462
2705.84101	0.97549
2704.87670	0.97621
2703.91240	0.97681
2702.94809	0.97734
2701.98379	0.97780
2701.01948	0.97816
2700.05518	0.97848
2699.09087	0.97871
2698.12656	0.97874
2697.16226	0.97857
2696.19795	0.97826
2695.23365	0.97793
2694.26934	0.97772
2693.30504	0.97759
2692.34073	0.97748
2691.37643	0.97738
2690.41212	0.97723
2689.44782	0.97717
2688.48351	0.97730
2687.51921	0.97750
2686.55490	0.97770
2685.59059	0.97787
2684.62629	0.97798
2683.66198	0.97802
2682.69768	0.97804
2681.73337	0.97806
2680.76907	0.97813
2679.80476	0.97815
2678.84046	0.97804
2677.87615	0.97777
2676.91185	0.97742
2675.94754	0.97696
2674.98323	0.97635
2674.01893	0.97564
2673.05462	0.97494
2672.09032	0.97421
2671.12601	0.97344
2670.16171	0.97279
2669.19740	0.97247
2668.23310	0.97255
2667.26879	0.97300
2666.30449	0.97367
2665.34018	0.97418
2664.37588	0.97435
2663.41157	0.97440
2662.44726	0.97442
2661.48296	0.97430
2660.51865	0.97413
2659.55435	0.97408
2658.59004	0.97415
2657.62574	0.97433
2656.66143	0.97453
2655.69713	0.97471
2654.73282	0.97489
2653.76852	0.97504
2652.80421	0.97504
2651.83990	0.97480
2650.87560	0.97448
2649.91129	0.97424
2648.94699	0.97412
2647.98268	0.97404
2647.01838	0.97397
2646.05407	0.97385
2645.08977	0.97368
2644.12546	0.97354
2643.16116	0.97349
2642.19685	0.97350
2641.23255	0.97360
2640.26824	0.97383
2639.30393	0.97417
2638.33963	0.97460
2637.37532	0.97508
2636.41102	0.97565
2635.44671	0.97630
2634.48241	0.97695
2633.51810	0.97751
2632.55380	0.97798
2631.58949	0.97834
2630.62519	0.97868
2629.66088	0.97904
2628.69657	0.97936
2627.73227	0.97956
2626.76796	0.97960
2625.80366	0.97943
2624.83935	0.97907
2623.87505	0.97868
2622.91074	0.97841
2621.94644	0.97828
2620.98213	0.97815
2620.01783	0.97795
2619.05352	0.97778
2618.08922	0.97765
2617.12491	0.97746
2616.16060	0.97717
2615.19630	0.97676
2614.23199	0.97623
2613.26769	0.97564
2612.30338	0.97507
2611.33908	0.97449
2610.37477	0.97395
2609.41047	0.97352
2608.44616	0.97316
2607.48186	0.97292
2606.51755	0.97287
2605.55324	0.97299
2604.58894	0.97324
2603.62463	0.97363
2602.66033	0.97412
2601.69602	0.97454
2600.73172	0.97486
2599.76741	0.97516
2598.80311	0.97548
2597.83880	0.97577
2596.87450	0.97601
2595.91019	0.97621
2594.94589	0.97641
2593.98158	0.97662
2593.01727	0.97684
2592.05297	0.97720
2591.08866	0.97779
2590.12436	0.97843
2589.16005	0.97896
2588.19575	0.97942
2587.23144	0.97981
2586.26714	0.98011
2585.30283	0.98038
2584.33853	0.98067
2583.37422	0.98097
2582.40991	0.98118
2581.44561	0.98127
2580.48130	0.98137
2579.51700	0.98158
2578.55269	0.98188
2577.58839	0.98221
2576.62408	0.98249
2575.65978	0.98266
2574.69547	0.98275
2573.73117	0.98284
2572.76686	0.98303
2571.80255	0.98330
2570.83825	0.98357
2569.87394	0.98375
2568.90964	0.98384
2567.94533	0.98396
2566.98103	0.98414
2566.01672	0.98435
2565.05242	0.98462
2564.08811	0.98492
2563.12381	0.98517
2562.15950	0.98529
2561.19520	0.98534
2560.23089	0.98535
2559.26658	0.98530
2558.30228	0.98528
2557.33797	0.98539
2556.37367	0.98555
2555.40936	0.98561
2554.44506	0.98560
2553.48075	0.98563
2552.51645	0.98569
2551.55214	0.98566
2550.58784	0.98560
2549.62353	0.98560
2548.65922	0.98564
2547.69492	0.98563
2546.73061	0.98564
2545.76631	0.98576
2544.80200	0.98591
2543.83770	0.98603
2542.87339	0.98609
2541.90909	0.98608
2540.94478	0.98600
2539.98048	0.98591
2539.01617	0.98580
2538.05187	0.98571
2537.08756	0.98569
2536.12325	0.98562
2535.15895	0.98544
2534.19464	0.98515
2533.23034	0.98479
2532.26603	0.98449
2531.30173	0.98433
2530.33742	0.98420
2529.37312	0.98399
2528.40881	0.98369
2527.44451	0.98334
2526.48020	0.98304
2525.51589	0.98283
2524.55159	0.98267
2523.58728	0.98254
2522.62298	0.98243
2521.65867	0.98224
2520.69437	0.98206
2519.73006	0.98198
2518.76576	0.98195
2517.80145	0.98192
2516.83715	0.98188
2515.87284	0.98179
2514.90854	0.98163
2513.94423	0.98156
2512.97992	0.98165
2512.01562	0.98181
2511.05131	0.98194
2510.08701	0.98199
2509.12270	0.98188
2508.15840	0.98174
2507.19409	0.98176
2506.22979	0.98186
2505.26548	0.98191
2504.30118	0.98193
2503.33687	0.98194
2502.37256	0.98188
2501.40826	0.98176
2500.44395	0.98163
2499.47965	0.98153
2498.51534	0.98147
2497.55104	0.98145
2496.58673	0.98148
2495.62243	0.98151
2494.65812	0.98148
2493.69382	0.98147
2492.72951	0.98159
2491.76521	0.98171
2490.80090	0.98177
2489.83659	0.98187
2488.87229	0.98199
2487.90798	0.98198
2486.94368	0.98187
2485.97937	0.98179
2485.01507	0.98177
2484.05076	0.98184
2483.08646	0.98191
2482.12215	0.98194
2481.15785	0.98192
2480.19354	0.98189
2479.22923	0.98193
2478.26493	0.98203
2477.30062	0.98207
2476.33632	0.98206
2475.37201	0.98207
2474.40771	0.98210
2473.44340	0.98211
2472.47910	0.98215
2471.51479	0.98227
2470.55049	0.98241
2469.58618	0.98250
2468.62188	0.98258
2467.65757	0.98258
2466.69326	0.98251
2465.72896	0.98246
2464.76465	0.98237
2463.80035	0.98221
2462.83604	0.98205
2461.87174	0.98199
2460.90743	0.98199
2459.94313	0.98202
2458.97882	0.98205
2458.01452	0.98201
2457.05021	0.98190
2456.08590	0.98180
2455.12160	0.98173
2454.15729	0.98164
2453.19299	0.98156
2452.22868	0.98147
2451.26438	0.98132
2450.30007	0.98113
2449.33577	0.98100
2448.37146	0.98101
2447.40716	0.98100
2446.44285	0.98091
2445.47854	0.98089
2444.51424	0.98101
2443.54993	0.98109
2442.58563	0.98108
2441.62132	0.98107
2440.65702	0.98112
2439.69271	0.98113
2438.72841	0.98105
2437.76410	0.98096
2436.79980	0.98095
2435.83549	0.98109
2434.87119	0.98127
2433.90688	0.98135
2432.94257	0.98126
2431.97827	0.98102
2431.01396	0.98072
2430.04966	0.98052
2429.08535	0.98042
2428.12105	0.98028
2427.15674	0.98002
2426.19244	0.97977
2425.22813	0.97961
2424.26383	0.97956
2423.29952	0.97959
2422.33521	0.97961
2421.37091	0.97953
2420.40660	0.97938
2419.44230	0.97924
2418.47799	0.97915
2417.51369	0.97913
2416.54938	0.97923
2415.58508	0.97939
2414.62077	0.97955
2413.65647	0.97968
2412.69216	0.97980
2411.72786	0.97990
2410.76355	0.97996
2409.79924	0.98008
2408.83494	0.98025
2407.87063	0.98041
2406.90633	0.98057
2405.94202	0.98069
2404.97772	0.98075
2404.01341	0.98086
2403.04911	0.98103
2402.08480	0.98121
2401.12050	0.98140
2400.15619	0.98149
2399.19188	0.98145
2398.22758	0.98146
2397.26327	0.98160
2396.29897	0.98177
2395.33466	0.98188
2394.37036	0.98195
2393.40605	0.98202
2392.44175	0.98206
2391.47744	0.98208
2390.51314	0.98215
2389.54883	0.98237
2388.58453	0.98275
2387.62022	0.98312
2386.65591	0.98336
2385.69161	0.98350
2384.72730	0.98368
2383.76300	0.98393
2382.79869	0.98417
2381.83439	0.98432
2380.87008	0.98444
2379.90578	0.98458
2378.94147	0.98471
2377.97717	0.98480
2377.01286	0.98490
2376.04855	0.98500
2375.08425	0.98510
2374.11994	0.98522
2373.15564	0.98535
2372.19133	0.98539
2371.22703	0.98539
2370.26272	0.98542
2369.29842	0.98545
2368.33411	0.98546
2367.36981	0.98546
2366.40550	0.98541
2365.44120	0.98533
2364.47689	0.98528
2363.51258	0.98530
2362.54828	0.98531
2361.58397	0.98525
2360.61967	0.98520
2359.65536	0.98520
2358.69106	0.98532
2357.72675	0.98553
2356.76245	0.98565
2355.79814	0.98565
2354.83384	0.98563
2353.86953	0.98567
2352.90522	0.98572
2351.94092	0.98573
2350.97661	0.98566
2350.01231	0.98559
2349.04800	0.98559
2348.08370	0.98559
2347.11939	0.98558
2346.15509	0.98561
2345.19078	0.98560
2344.22648	0.98550
2343.26217	0.98532
2342.29786	0.98515
2341.33356	0.98503
2340.36925	0.98494
2339.40495	0.98484
2338.44064	0.98472
2337.47634	0.98461
2336.51203	0.98457
2335.54773	0.98460
2334.58342	0.98476
2333.61912	0.98501
2332.65481	0.98525
2331.69051	0.98538
2330.72620	0.98544
2329.76189	0.98547
2328.79759	0.98553
2327.83328	0.98564
2326.86898	0.98575
2325.90467	0.98577
2324.94037	0.98576
2323.97606	0.98577
2323.01176	0.98580
2322.04745	0.98588
2321.08315	0.98600
2320.11884	0.98611
2319.15453	0.98621
2318.19023	0.98629
2317.22592	0.98633
2316.26162	0.98630
2315.29731	0.98632
2314.33301	0.98641
2313.36870	0.98651
2312.40440	0.98651
2311.44009	0.98643
2310.47579	0.98630
2309.51148	0.98620
2308.54718	0.98618
2307.58287	0.98617
2306.61856	0.98614
2305.65426	0.98610
2304.68995	0.98606
2303.72565	0.98600
2302.76134	0.98596
2301.79704	0.98593
2300.83273	0.98590
2299.86843	0.98587
2298.90412	0.98581
2297.93982	0.98567
2296.97551	0.98544
2296.01120	0.98528
2295.04690	0.98533
2294.08259	0.98550
2293.11829	0.98563
2292.15398	0.98568
2291.18968	0.98565
2290.22537	0.98562
2289.26107	0.98562
2288.29676	0.98568
2287.33246	0.98586
2286.36815	0.98615
2285.40385	0.98633
2284.43954	0.98630
2283.47523	0.98618
2282.51093	0.98616
2281.54662	0.98627
2280.58232	0.98645
2279.61801	0.98664
2278.65371	0.98673
2277.68940	0.98664
2276.72510	0.98652
2275.76079	0.98658
2274.79649	0.98678
2273.83218	0.98700
2272.86787	0.98715
2271.90357	0.98718
2270.93926	0.98705
2269.97496	0.98687
2269.01065	0.98682
2268.04635	0.98691
2267.08204	0.98702
2266.11774	0.98699
2265.15343	0.98672
2264.18913	0.98635
2263.22482	0.98606
2262.26052	0.98591
2261.29621	0.98589
2260.33190	0.98588
2259.36760	0.98575
2258.40329	0.98542
2257.43899	0.98485
2256.47468	0.98413
2255.51038	0.98337
2254.54607	0.98239
2253.58177	0.98099
2252.61746	0.97956
2251.65316	0.97891
2250.68885	0.97935
2249.72454	0.98039
2248.76024	0.98149
2247.79593	0.98247
2246.83163	0.98326
2245.86732	0.98372
2244.90302	0.98382
2243.93871	0.98379
2242.97441	0.98386
2242.01010	0.98406
2241.04580	0.98438
2240.08149	0.98464
2239.11719	0.98461
2238.15288	0.98435
2237.18857	0.98414
2236.22427	0.98413
2235.25996	0.98431
2234.29566	0.98464
2233.33135	0.98492
2232.36705	0.98499
2231.40274	0.98488
2230.43844	0.98478
2229.47413	0.98490
2228.50983	0.98521
2227.54552	0.98554
2226.58121	0.98575
2225.61691	0.98576
2224.65260	0.98557
2223.68830	0.98541
2222.72399	0.98548
2221.75969	0.98575
2220.79538	0.98602
2219.83108	0.98608
2218.86677	0.98592
2217.90247	0.98570
2216.93816	0.98553
2215.97385	0.98555
2215.00955	0.98581
2214.04524	0.98617
2213.08094	0.98637
2212.11663	0.98630
2211.15233	0.98614
2210.18802	0.98609
2209.22372	0.98621
2208.25941	0.98646
2207.29511	0.98674
2206.33080	0.98685
2205.36650	0.98667
2204.40219	0.98637
2203.43788	0.98622
2202.47358	0.98629
2201.50927	0.98650
2200.54497	0.98665
2199.58066	0.98659
2198.61636	0.98636
2197.65205	0.98613
2196.68775	0.98602
2195.72344	0.98608
2194.75914	0.98631
2193.79483	0.98651
2192.83052	0.98647
2191.86622	0.98618
2190.90191	0.98588
2189.93761	0.98580
2188.97330	0.98596
2188.00900	0.98615
2187.04469	0.98621
2186.08039	0.98616
2185.11608	0.98603
2184.15178	0.98581
2183.18747	0.98564
2182.22317	0.98566
2181.25886	0.98576
2180.29455	0.98570
2179.33025	0.98551
2178.36594	0.98534
2177.40164	0.98527
2176.43733	0.98535
2175.47303	0.98561
2174.50872	0.98597
2173.54442	0.98623
2172.58011	0.98627
2171.61581	0.98610
2170.65150	0.98595
2169.68719	0.98600
2168.72289	0.98624
2167.75858	0.98648
2166.79428	0.98658
2165.82997	0.98650
2164.86567	0.98632
2163.90136	0.98617
2162.93706	0.98612
2161.97275	0.98619
2161.00845	0.98631
2160.04414	0.98632
2159.07984	0.98619
2158.11553	0.98600
2157.15122	0.98587
2156.18692	0.98587
2155.22261	0.98599
2154.25831	0.98615
2153.29400	0.98627
2152.32970	0.98626
2151.36539	0.98619
2150.40109	0.98620
2149.43678	0.98634
2148.47248	0.98656
2147.50817	0.98678
2146.54386	0.98693
2145.57956	0.98699
2144.61525	0.98697
2143.65095	0.98692
2142.68664	0.98697
2141.72234	0.98711
2140.75803	0.98722
2139.79373	0.98719
2138.82942	0.98703
2137.86512	0.98686
2136.90081	0.98674
2135.93651	0.98669
2134.97220	0.98668
2134.00789	0.98665
2133.04359	0.98653
2132.07928	0.98634
2131.11498	0.98616
2130.15067	0.98606
2129.18637	0.98606
2128.22206	0.98612
2127.25776	0.98615
2126.29345	0.98609
2125.32915	0.98599
2124.36484	0.98592
2123.40053	0.98594
2122.43623	0.98602
2121.47192	0.98606
2120.50762	0.98610
2119.54331	0.98613
2118.57901	0.98613
2117.61470	0.98606
2116.65040	0.98599
2115.68609	0.98597
2114.72179	0.98593
2113.75748	0.98582
2112.79318	0.98565
2111.82887	0.98551
2110.86456	0.98543
2109.90026	0.98537
2108.93595	0.98529
2107.97165	0.98515
2107.00734	0.98499
2106.04304	0.98489
2105.07873	0.98483
2104.11443	0.98475
2103.15012	0.98471
2102.18582	0.98477
2101.22151	0.98488
2100.25720	0.98493
2099.29290	0.98495
2098.32859	0.98499
2097.36429	0.98506
2096.39998	0.98510
2095.43568	0.98504
2094.47137	0.98496
2093.50707	0.98495
2092.54276	0.98505
2091.57846	0.98512
2090.61415	0.98505
2089.64984	0.98491
2088.68554	0.98479
2087.72123	0.98466
2086.75693	0.98448
2085.79262	0.98436
2084.82832	0.98429
2083.86401	0.98416
2082.89971	0.98396
2081.93540	0.98376
2080.97110	0.98356
2080.00679	0.98338
2079.04249	0.98329
2078.07818	0.98326
2077.11387	0.98323
2076.14957	0.98315
2075.18526	0.98296
2074.22096	0.98271
2073.25665	0.98251
2072.29235	0.98241
[truncated: 1,734 more rows]
