# Supplementary material for: Access to Cyclic Monensin Derivatives via a Four-Component Ugi Reaction
Source: J Org Chem. 2026 Jul 4;91(28):9933–9. doi: 10.1021/acs.joc.6c01246 (PMC13386529; doi:10.1021/acs.joc.6c01246)
Supplement: Supplementary file 1 [file jo6c01246_si_001.zip › Compouds data/Compound 5/scXRD/UGI_7_5.cif]

 
data_MON_UGI_7_RT
 
_audit_creation_method            'SHELXL-2018/3'
_shelx_SHELXL_version_number      '2018/3'
_chemical_name_systematic         ?
_chemical_name_common             ?
_chemical_melting_point           ?
_chemical_formula_moiety          
 'C44 H74 N2 O10'
_chemical_formula_sum
 'C44 H74 N2 O10' 
_chemical_formula_weight          791.05

loop_
 _atom_type_symbol
 _atom_type_description
 _atom_type_scat_dispersion_real
 _atom_type_scat_dispersion_imag
 _atom_type_scat_source
 'C'  'C'   0.0033   0.0016
 'International Tables Vol C Tables 4.2.6.8 and 6.1.1.4'
 'H'  'H'   0.0000   0.0000
 'International Tables Vol C Tables 4.2.6.8 and 6.1.1.4'
 'N'  'N'   0.0061   0.0033
 'International Tables Vol C Tables 4.2.6.8 and 6.1.1.4'
 'O'  'O'   0.0106   0.0060
 'International Tables Vol C Tables 4.2.6.8 and 6.1.1.4'
 
_space_group_crystal_system       orthorhombic
_space_group_IT_number            19
_space_group_name_H-M_alt         'P 21 21 21'
_space_group_name_Hall            'P 2ac 2ab'
 
_shelx_space_group_comment
;
The symmetry employed for this shelxl refinement is uniquely defined
by the following loop, which should always be used as a source of
symmetry information in preference to the above space-group names.
They are only intended as comments.
;
 
loop_
 _space_group_symop_operation_xyz
 'x, y, z'
 '-x+1/2, -y, z+1/2'
 '-x, y+1/2, -z+1/2'
 'x+1/2, -y+1/2, -z'
 
_cell_length_a                    10.6322(5)
_cell_length_b                    11.7204(6)
_cell_length_c                    36.0543(18)
_cell_angle_alpha                 90
_cell_angle_beta                  90
_cell_angle_gamma                 90
_cell_volume                      4492.9(4)
_cell_formula_units_Z             4
_cell_measurement_temperature     295(2)
_cell_measurement_reflns_used     8290
_cell_measurement_theta_min       3.1060
_cell_measurement_theta_max       27.4770
 
_exptl_crystal_description        'parallelepiped'
_exptl_crystal_colour             'colourless'
_exptl_crystal_density_meas       ?
_exptl_crystal_density_method     ?
_exptl_crystal_density_diffrn     1.169          
_exptl_crystal_F_000              1728
_exptl_transmission_factor_min    ?
_exptl_transmission_factor_max    ?
_exptl_crystal_size_max           0.324
_exptl_crystal_size_mid           0.244
_exptl_crystal_size_min           0.212
_exptl_absorpt_coefficient_mu     0.082
_shelx_estimated_absorpt_T_min    0.974
_shelx_estimated_absorpt_T_max    0.983
_exptl_absorpt_correction_type    multi-scan
_exptl_absorpt_correction_T_min   0.9897
_exptl_absorpt_correction_T_max   1.0000
_exptl_absorpt_process_details    
;
CrysAlisPro 1.171.42.93a (Rigaku Oxford Diffraction, 2023)
Empirical absorption correction using spherical harmonics,
implemented in SCALE3 ABSPACK scaling algorithm.
;
_exptl_absorpt_special_details    
;
Empirical correction (ABSPACK) includes:
- Absorption correction using spherical harmonics
- Frame scaling
;
_diffrn_ambient_temperature       295(2)
_diffrn_radiation_wavelength      0.71073
_diffrn_radiation_type            MoK\a
_diffrn_source                    'fine-focus sealed X-ray tube'
_diffrn_measurement_device        'four-circle diffractometer'
_diffrn_measurement_device_type   'Xcalibur, Atlas'
_diffrn_detector                  'CCD plate'
_diffrn_measurement_method        '\w-scan'
_diffrn_detector_area_resol_mean  10.6249
_diffrn_reflns_number             34323
_diffrn_reflns_av_unetI/netI      0.0503
_diffrn_reflns_av_R_equivalents   0.0479
_diffrn_reflns_limit_h_min        -13
_diffrn_reflns_limit_h_max        13
_diffrn_reflns_limit_k_min        -14
_diffrn_reflns_limit_k_max        15
_diffrn_reflns_limit_l_min        -48
_diffrn_reflns_limit_l_max        33
_diffrn_reflns_theta_min          2.558
_diffrn_reflns_theta_max          28.998
_diffrn_reflns_theta_full         25.242
_diffrn_measured_fraction_theta_max   0.950
_diffrn_measured_fraction_theta_full  0.998
_diffrn_reflns_Laue_measured_fraction_max    0.950
_diffrn_reflns_Laue_measured_fraction_full   0.998
_diffrn_reflns_point_group_measured_fraction_max   0.916
_diffrn_reflns_point_group_measured_fraction_full  0.999
_reflns_number_total              10944
_reflns_number_gt                 5434
_reflns_threshold_expression      'I > 2\s(I)'
_reflns_Friedel_coverage          0.735
_reflns_Friedel_fraction_max      0.872
_reflns_Friedel_fraction_full     0.999
 
_reflns_special_details
;
 Reflections were merged by SHELXL according to the crystal
 class for the calculation of statistics and refinement.
 
 _reflns_Friedel_fraction is defined as the number of unique
 Friedel pairs measured divided by the number that would be
 possible theoretically, ignoring centric projections and
 systematic absences.
;
 
_computing_data_collection                                                                                                                                                             
;
CrysAlisPro 1.171.42.93a (Rigaku Oxford Diffraction, 2023)
;
_computing_cell_refinement        
;
CrysAlisPro 1.171.42.93a (Rigaku Oxford Diffraction, 2023)
;
_computing_data_reduction         
;
CrysAlisPro 1.171.42.93a (Rigaku Oxford Diffraction, 2023)
;
_computing_structure_solution     'SHELXT 2014/5 (Sheldrick, 2014)'
_computing_structure_refinement 'SHELXL-2018/3 (Sheldrick, 2018)'
_computing_molecular_graphics     
;
Brandenburg & Putz (2006). Diamond 3.0. Crystal and Molecular
Structure Visualisation, University of Bonn, Germany
;
_refine_special_details           
;
 Refinement of F^2^ against ALL reflections.  The weighted R-factor wR and 
 goodness of fit S are based on F^2^, conventional R-factors R are based 
 on F, with F set to zero for negative F^2^. The threshold expression of 
 F^2^ > 2sigma(F^2^) is used only for calculating R-factors(gt) etc. and is 
 not relevant to the choice of reflections for refinement.  R-factors based 
 on F^2^ are statistically about twice as large as those based on F, and R- 
 factors based on ALL data will be even larger. 
;
_refine_ls_structure_factor_coef  Fsqd
_refine_ls_matrix_type            full
_refine_ls_weighting_scheme       calc
_refine_ls_weighting_details
'w=1/[\s^2^(Fo^2^)+(0.0317P)^2^] where P=(Fo^2^+2Fc^2^)/3'
_atom_sites_solution_primary      direct 
_atom_sites_solution_secondary    difmap
_atom_sites_solution_hydrogens    mixed
_refine_ls_hydrogen_treatment     mixed
_refine_ls_extinction_method      none
_refine_ls_extinction_coef        .
_refine_ls_abs_structure_details
;
 Flack x determined using 1641 quotients [(I+)-(I-)]/[(I+)+(I-)]
 (Parsons, Flack and Wagner, Acta Cryst. B69 (2013) 249-259).
;
_refine_ls_abs_structure_Flack    -0.3(5)
_chemical_absolute_configuration  'rm'
_refine_ls_number_reflns          10944
_refine_ls_number_parameters      519
_refine_ls_number_restraints      1
_refine_ls_R_factor_all           0.1428
_refine_ls_R_factor_gt            0.0574
_refine_ls_wR_factor_ref          0.1073
_refine_ls_wR_factor_gt           0.0910
_refine_ls_goodness_of_fit_ref    1.002
_refine_ls_restrained_S_all       1.612
_refine_ls_shift/su_max           0.000
_refine_ls_shift/su_mean          0.000
 
loop_
 _atom_site_label
 _atom_site_type_symbol
 _atom_site_fract_x
 _atom_site_fract_y
 _atom_site_fract_z
 _atom_site_U_iso_or_equiv
 _atom_site_adp_type
 _atom_site_occupancy
 _atom_site_site_symmetry_order  
 _atom_site_calc_flag
 _atom_site_refinement_flags_posn
 _atom_site_refinement_flags_adp
 _atom_site_refinement_flags_occupancy
 _atom_site_disorder_assembly
 _atom_site_disorder_group
C1 C 0.6144(3) 0.2406(3) 0.37093(10) 0.0641(10) Uani 1 1 d . . . . .
O1 O 0.5781(3) 0.1480(2) 0.38266(9) 0.1069(11) Uani 1 1 d . . . . .
C2 C 0.5735(3) 0.2817(3) 0.33280(9) 0.0662(10) Uani 1 1 d . . . . .
H2A H 0.602495 0.360143 0.328848 0.079 Uiso 1 1 calc DR U . . .
C3 C 0.4252(3) 0.2771(3) 0.33055(11) 0.0766(12) Uani 1 1 d . . . . .
H3A H 0.391516 0.252012 0.354499 0.092 Uiso 1 1 calc R U . . .
O2 O 0.3890(3) 0.1983(3) 0.30262(10) 0.1321(14) Uani 1 1 d . . . . .
C4 C 0.3696(4) 0.3956(3) 0.32078(10) 0.0766(11) Uani 1 1 d . . . . .
H4 H 0.278645 0.385375 0.317930 0.092 Uiso 1 1 calc R U . . .
C5 C 0.3893(3) 0.4783(3) 0.35336(9) 0.0589(9) Uani 1 1 d . . . . .
H5 H 0.480017 0.483911 0.357885 0.071 Uiso 1 1 calc R U . . .
C6 C 0.3261(3) 0.4462(3) 0.39019(9) 0.0633(10) Uani 1 1 d . . . . .
H6 H 0.363615 0.374511 0.398733 0.076 Uiso 1 1 calc R U . . .
C7 C 0.3569(3) 0.5379(3) 0.41882(9) 0.0622(10) Uani 1 1 d . . . . .
H7 H 0.305608 0.522867 0.440859 0.075 Uiso 1 1 calc R U . . .
O3 O 0.48640(19) 0.5300(2) 0.42963(6) 0.0621(6) Uani 1 1 d . . . . .
H3 H 0.527263 0.579014 0.418775 0.093 Uiso 1 1 calc R U . . .
C8 C 0.3226(3) 0.6555(3) 0.40471(9) 0.0644(10) Uani 1 1 d . . . . .
H8A H 0.353029 0.712442 0.422055 0.077 Uiso 1 1 calc R U . . .
H8B H 0.231773 0.662168 0.403425 0.077 Uiso 1 1 calc R U . . .
C9 C 0.3784(3) 0.6790(3) 0.36644(9) 0.0571(9) Uani 1 1 d . . . . .
O4 O 0.34577(19) 0.5896(2) 0.34155(6) 0.0591(6) Uani 1 1 d . . . . .
C10 C 0.3405(3) 0.7918(3) 0.34827(11) 0.0716(11) Uani 1 1 d . . . . .
H10A H 0.296541 0.777732 0.325148 0.086 Uiso 1 1 calc R U . . .
H10B H 0.285501 0.834764 0.364572 0.086 Uiso 1 1 calc R U . . .
C11 C 0.4593(3) 0.8569(4) 0.34121(13) 0.1009(15) Uani 1 1 d . . . . .
H11A H 0.465237 0.921967 0.357755 0.121 Uiso 1 1 calc R U . . .
H11B H 0.461771 0.884117 0.315807 0.121 Uiso 1 1 calc R U . . .
C12 C 0.5674(3) 0.7725(3) 0.34848(10) 0.0665(11) Uani 1 1 d . . . . .
O5 O 0.51152(18) 0.68371(19) 0.37114(6) 0.0564(6) Uani 1 1 d . . . . .
C13 C 0.6696(3) 0.8292(3) 0.37120(10) 0.0649(10) Uani 1 1 d . . . . .
H13 H 0.703862 0.892608 0.356652 0.078 Uiso 1 1 calc R U . . .
C14 C 0.6365(4) 0.8739(3) 0.40932(11) 0.0746(11) Uani 1 1 d . . . . .
H14A H 0.582396 0.820987 0.422476 0.090 Uiso 1 1 calc R U . . .
H14B H 0.594889 0.947445 0.407730 0.090 Uiso 1 1 calc R U . . .
C15 C 0.7634(3) 0.8844(3) 0.42812(10) 0.0680(10) Uani 1 1 d . . . . .
H15A H 0.756298 0.869205 0.454487 0.082 Uiso 1 1 calc R U . . .
H15B H 0.798029 0.960187 0.424665 0.082 Uiso 1 1 calc R U . . .
C16 C 0.8462(3) 0.7942(3) 0.40912(9) 0.0542(9) Uani 1 1 d . . . . .
O6 O 0.77004(18) 0.74943(18) 0.37818(5) 0.0531(6) Uani 1 1 d . . . . .
C17 C 0.8778(2) 0.6916(3) 0.43341(8) 0.0458(7) Uani 1 1 d . . . . .
H17 H 0.902934 0.629136 0.416913 0.055 Uiso 1 1 calc R U . . .
C18 C 0.9823(3) 0.7053(3) 0.46298(8) 0.0553(9) Uani 1 1 d . . . . .
H18 H 1.065299 0.698381 0.451350 0.066 Uiso 1 1 calc R U . . .
C19 C 0.9539(3) 0.5990(3) 0.48601(9) 0.0573(9) Uani 1 1 d . . . . .
H19A H 0.983523 0.530439 0.473707 0.069 Uiso 1 1 calc R U . . .
H19B H 0.991873 0.603825 0.510420 0.069 Uiso 1 1 calc R U . . .
C20 C 0.8110(3) 0.6009(2) 0.48843(8) 0.0469(8) Uani 1 1 d . . . . .
H20 H 0.786997 0.650931 0.509021 0.056 Uiso 1 1 calc R U . . .
O7 O 0.76946(16) 0.65338(16) 0.45418(5) 0.0484(5) Uani 1 1 d . . . . .
C21 C 0.7486(3) 0.4853(2) 0.49437(8) 0.0444(7) Uani 1 1 d . . . . .
H21 H 0.657526 0.496071 0.496522 0.053 Uiso 1 1 calc R U . . .
C22 C 0.7966(3) 0.4233(3) 0.52887(8) 0.0535(8) Uani 1 1 d . . . . .
H22 H 0.887743 0.413601 0.526367 0.064 Uiso 1 1 calc R U . . .
C23 C 0.7367(3) 0.3050(3) 0.53005(9) 0.0593(9) Uani 1 1 d . . . . .
H23A H 0.774220 0.261802 0.550147 0.071 Uiso 1 1 calc R U . . .
H23B H 0.647701 0.313158 0.535410 0.071 Uiso 1 1 calc R U . . .
C24 C 0.7518(3) 0.2381(3) 0.49411(9) 0.0568(9) Uani 1 1 d . . . . .
H24 H 0.841060 0.219283 0.491180 0.068 Uiso 1 1 calc R U . . .
C25 C 0.7117(3) 0.3103(3) 0.46079(8) 0.0458(7) Uani 1 1 d . . . . .
O8 O 0.77474(17) 0.41859(16) 0.46210(5) 0.0438(5) Uani 1 1 d . . . . .
O9 O 0.58095(17) 0.32470(19) 0.46289(6) 0.0564(6) Uani 1 1 d . . . . .
H91 H 0.560373 0.381223 0.450938 0.085 Uiso 1 1 calc R U . . .
C26 C 0.7524(3) 0.2565(3) 0.42419(9) 0.0557(8) Uani 1 1 d . . . . .
H26A H 0.843019 0.263386 0.421957 0.067 Uiso 1 1 calc R U . . .
H26B H 0.732266 0.175841 0.424838 0.067 Uiso 1 1 calc R U . . .
N1 N 0.6944(2) 0.3067(2) 0.39141(7) 0.0499(7) Uani 1 1 d . . . . .
C27 C 0.6775(4) 0.1256(3) 0.49654(11) 0.0892(13) Uani 1 1 d . . . . .
H27A H 0.591206 0.141819 0.502284 0.134 Uiso 1 1 calc R U . . .
H27B H 0.712886 0.078460 0.515656 0.134 Uiso 1 1 calc R U . . .
H27C H 0.682232 0.086414 0.473203 0.134 Uiso 1 1 calc R U . . .
C28 C 0.7713(4) 0.4875(3) 0.56479(9) 0.0871(12) Uani 1 1 d . . . . .
H28A H 0.812173 0.560493 0.563928 0.131 Uiso 1 1 calc R U . . .
H28B H 0.803434 0.444343 0.585336 0.131 Uiso 1 1 calc R U . . .
H28C H 0.682348 0.498186 0.567752 0.131 Uiso 1 1 calc R U . . .
C29 C 0.9778(3) 0.8120(3) 0.48741(9) 0.0753(11) Uani 1 1 d . . . . .
H29A H 0.896635 0.817531 0.498943 0.113 Uiso 1 1 calc R U . . .
H29B H 0.992346 0.878379 0.472435 0.113 Uiso 1 1 calc R U . . .
H29C H 1.041539 0.806882 0.506198 0.113 Uiso 1 1 calc R U . . .
C30 C 0.9697(3) 0.8411(3) 0.39273(10) 0.0753(11) Uani 1 1 d . . . . .
H30A H 1.019071 0.872668 0.412896 0.090 Uiso 1 1 calc R U . . .
H30B H 1.016776 0.777487 0.382574 0.090 Uiso 1 1 calc R U . . .
C31 C 0.9585(4) 0.9309(4) 0.36301(12) 0.1123(17) Uani 1 1 d . . . . .
H31A H 0.916044 0.899420 0.341854 0.168 Uiso 1 1 calc R U . . .
H31B H 1.040882 0.956098 0.355849 0.168 Uiso 1 1 calc R U . . .
H31C H 0.911276 0.994542 0.372390 0.168 Uiso 1 1 calc R U . . .
C32 C 0.6172(4) 0.7194(4) 0.31310(10) 0.0973(15) Uani 1 1 d . . . . .
H32A H 0.671930 0.656994 0.319163 0.146 Uiso 1 1 calc R U . . .
H32B H 0.663143 0.775655 0.299264 0.146 Uiso 1 1 calc R U . . .
H32C H 0.548150 0.691973 0.298453 0.146 Uiso 1 1 calc R U . . .
C33 C 0.1837(3) 0.4276(4) 0.38679(11) 0.0928(14) Uani 1 1 d . . . . .
H33A H 0.146470 0.491624 0.374341 0.139 Uiso 1 1 calc R U . . .
H33B H 0.147762 0.420148 0.411091 0.139 Uiso 1 1 calc R U . . .
H33C H 0.167918 0.359373 0.372817 0.139 Uiso 1 1 calc R U . . .
C34 C 0.4188(4) 0.4428(4) 0.28406(11) 0.1067(16) Uani 1 1 d . . . . .
H34A H 0.371669 0.509605 0.277415 0.160 Uiso 1 1 calc R U . . .
H34B H 0.409647 0.386093 0.265042 0.160 Uiso 1 1 calc R U . . .
H34C H 0.506033 0.462422 0.286653 0.160 Uiso 1 1 calc R U . . .
C35 C 0.2924(7) 0.1274(5) 0.3126(2) 0.203(4) Uani 1 1 d . . . . .
H35A H 0.277497 0.073224 0.293105 0.304 Uiso 1 1 calc R U . . .
H35B H 0.217701 0.171624 0.316694 0.304 Uiso 1 1 calc R U . . .
H35C H 0.314313 0.087621 0.334947 0.304 Uiso 1 1 calc R U . . .
C36 C 0.6354(4) 0.2015(4) 0.30404(13) 0.1207(18) Uani 1 1 d . . . . .
H36A H 0.725035 0.210859 0.304834 0.181 Uiso 1 1 calc R U . . .
H36B H 0.605183 0.220072 0.279686 0.181 Uiso 1 1 calc R U . . .
H36C H 0.614322 0.123830 0.309761 0.181 Uiso 1 1 calc R U . . .
C37 C 0.7436(3) 0.4167(3) 0.37981(8) 0.0506(8) Uani 1 1 d . . . . .
H37A H 0.773715 0.457197 0.401527 0.061 Uiso 1 1 calc R U . . .
H37B H 0.675585 0.461048 0.369171 0.061 Uiso 1 1 calc R U . . .
C38 C 0.8500(3) 0.4094(3) 0.35167(9) 0.0542(8) Uani 1 1 d . . . . .
O10 O 0.8973(2) 0.3193(2) 0.34223(7) 0.0803(8) Uani 1 1 d . . . . .
N2 N 0.8859(3) 0.5105(3) 0.33803(8) 0.0585(8) Uani 1 1 d D . . . .
H2 H 0.856(3) 0.574(3) 0.3448(10) 0.070 Uiso 1 1 d . U . . .
C39 C 0.9703(3) 0.5212(3) 0.30604(9) 0.0648(10) Uani 1 1 d . . . . .
H39 H 1.041587 0.469375 0.309641 0.078 Uiso 1 1 calc R U . . .
C40 C 0.9027(4) 0.4871(4) 0.27103(10) 0.0926(14) Uani 1 1 d . . . . .
H40A H 0.827937 0.533695 0.268085 0.111 Uiso 1 1 calc R U . . .
H40B H 0.876386 0.408028 0.272897 0.111 Uiso 1 1 calc R U . . .
C41 C 0.9865(5) 0.5016(6) 0.23761(12) 0.134(2) Uani 1 1 d . . . . .
H41A H 1.056742 0.449043 0.239447 0.161 Uiso 1 1 calc R U . . .
H41B H 0.939499 0.482601 0.215399 0.161 Uiso 1 1 calc R U . . .
C42 C 1.0353(5) 0.6197(6) 0.23437(13) 0.139(2) Uani 1 1 d . . . . .
H42A H 0.965878 0.671689 0.229901 0.167 Uiso 1 1 calc R U . . .
H42B H 1.092286 0.624499 0.213427 0.167 Uiso 1 1 calc R U . . .
C43 C 1.1035(4) 0.6548(5) 0.26929(12) 0.1122(18) Uani 1 1 d . . . . .
H43A H 1.129931 0.733682 0.267130 0.135 Uiso 1 1 calc R U . . .
H43B H 1.178180 0.608114 0.272237 0.135 Uiso 1 1 calc R U . . .
C44 C 1.0204(3) 0.6415(4) 0.30315(10) 0.0834(12) Uani 1 1 d . . . . .
H44A H 1.068369 0.659639 0.325263 0.100 Uiso 1 1 calc R U . . .
H44B H 0.950606 0.694604 0.301578 0.100 Uiso 1 1 calc R U . . .
 
loop_
 _atom_site_aniso_label
 _atom_site_aniso_U_11
 _atom_site_aniso_U_22
 _atom_site_aniso_U_33
 _atom_site_aniso_U_23
 _atom_site_aniso_U_13
 _atom_site_aniso_U_12
C1 0.078(2) 0.045(2) 0.069(3) -0.006(2) -0.011(2) -0.003(2)
O1 0.137(2) 0.0554(17) 0.128(3) 0.0195(18) -0.0536(19) -0.0378(18)
C2 0.078(2) 0.060(2) 0.060(2) -0.018(2) -0.0051(18) 0.003(2)
C3 0.085(3) 0.071(3) 0.074(3) -0.026(2) -0.020(2) -0.004(2)
O2 0.122(3) 0.123(3) 0.151(3) -0.074(3) -0.043(2) -0.020(2)
C4 0.087(3) 0.082(3) 0.061(3) -0.019(2) -0.020(2) 0.003(2)
C5 0.061(2) 0.058(2) 0.058(2) 0.0004(19) -0.0091(17) 0.0038(19)
C6 0.066(2) 0.067(3) 0.056(2) 0.010(2) -0.0068(17) -0.0042(19)
C7 0.060(2) 0.078(3) 0.049(2) 0.004(2) 0.0043(16) -0.001(2)
O3 0.0646(14) 0.0704(18) 0.0512(15) 0.0064(12) -0.0097(11) -0.0031(12)
C8 0.058(2) 0.082(3) 0.053(2) -0.001(2) 0.0034(16) 0.013(2)
C9 0.054(2) 0.062(2) 0.055(2) -0.002(2) -0.0030(16) 0.0094(19)
O4 0.0590(13) 0.0690(17) 0.0492(14) 0.0048(13) -0.0074(10) 0.0066(13)
C10 0.075(2) 0.062(3) 0.078(3) 0.012(2) -0.009(2) 0.020(2)
C11 0.078(3) 0.101(4) 0.123(4) 0.057(3) -0.009(2) 0.011(3)
C12 0.061(2) 0.079(3) 0.060(2) 0.031(2) -0.0023(18) 0.008(2)
O5 0.0512(13) 0.0576(15) 0.0603(14) 0.0137(12) -0.0057(10) 0.0037(11)
C13 0.068(2) 0.059(2) 0.068(3) 0.027(2) 0.0001(18) 0.000(2)
C14 0.093(3) 0.042(2) 0.088(3) 0.002(2) 0.016(2) 0.013(2)
C15 0.092(3) 0.041(2) 0.072(3) 0.0006(19) 0.006(2) -0.005(2)
C16 0.067(2) 0.050(2) 0.045(2) -0.0038(17) 0.0026(16) -0.0107(18)
O6 0.0557(12) 0.0538(14) 0.0497(13) 0.0021(11) 0.0004(10) 0.0011(12)
C17 0.0481(17) 0.0435(19) 0.0459(18) -0.0035(16) 0.0034(14) -0.0045(15)
C18 0.0547(18) 0.063(2) 0.048(2) -0.0001(18) -0.0003(15) -0.0142(17)
C19 0.051(2) 0.063(2) 0.058(2) 0.0007(19) -0.0116(15) -0.0038(17)
C20 0.055(2) 0.041(2) 0.0445(19) 0.0008(16) -0.0003(14) -0.0020(16)
O7 0.0495(12) 0.0422(12) 0.0536(13) 0.0086(11) 0.0011(10) -0.0042(10)
C21 0.0491(17) 0.0405(18) 0.0437(19) 0.0013(15) 0.0007(14) 0.0010(15)
C22 0.062(2) 0.050(2) 0.048(2) 0.0069(17) -0.0022(15) -0.0009(17)
C23 0.070(2) 0.052(2) 0.056(2) 0.0227(18) -0.0097(17) -0.0039(19)
C24 0.065(2) 0.045(2) 0.061(2) 0.0120(18) -0.0089(17) 0.0028(18)
C25 0.0458(19) 0.0334(17) 0.058(2) 0.0044(16) -0.0027(14) -0.0014(15)
O8 0.0523(11) 0.0335(11) 0.0456(12) -0.0002(10) 0.0022(9) -0.0012(10)
O9 0.0485(12) 0.0549(15) 0.0657(15) 0.0096(12) -0.0035(10) -0.0041(11)
C26 0.066(2) 0.0366(18) 0.065(2) -0.0006(17) -0.0037(18) 0.0073(18)
N1 0.0656(16) 0.0347(15) 0.0495(16) -0.0046(13) -0.0006(13) -0.0058(14)
C27 0.133(3) 0.048(2) 0.087(3) 0.023(2) -0.017(3) -0.018(2)
C28 0.138(3) 0.076(3) 0.046(2) 0.003(2) -0.007(2) -0.002(3)
C29 0.101(3) 0.067(3) 0.058(2) -0.006(2) -0.0052(19) -0.032(2)
C30 0.078(2) 0.089(3) 0.059(2) 0.009(2) 0.0061(18) -0.035(2)
C31 0.120(4) 0.126(4) 0.091(3) 0.043(3) 0.010(3) -0.044(3)
C32 0.078(2) 0.165(5) 0.049(2) 0.018(3) -0.0079(19) -0.009(3)
C33 0.075(3) 0.123(4) 0.080(3) 0.019(3) -0.012(2) -0.024(3)
C34 0.153(4) 0.118(4) 0.049(3) -0.017(3) -0.021(2) 0.022(3)
C35 0.218(7) 0.101(5) 0.289(9) -0.044(6) -0.120(7) -0.042(6)
C36 0.117(3) 0.131(4) 0.114(4) -0.066(4) 0.014(3) 0.015(3)
C37 0.062(2) 0.0411(19) 0.0489(19) 0.0009(16) 0.0020(16) -0.0051(17)
C38 0.058(2) 0.056(2) 0.048(2) -0.0061(19) -0.0019(16) -0.003(2)
O10 0.0879(17) 0.0651(18) 0.0880(19) -0.0090(16) 0.0221(14) 0.0119(16)
N2 0.0657(19) 0.058(2) 0.0520(19) 0.0021(16) 0.0101(14) -0.0042(16)
C39 0.060(2) 0.085(3) 0.050(2) 0.004(2) 0.0072(17) -0.002(2)
C40 0.096(3) 0.133(4) 0.049(3) -0.012(2) 0.010(2) -0.029(3)
C41 0.135(4) 0.211(7) 0.056(3) -0.014(4) 0.024(3) -0.032(5)
C42 0.112(4) 0.237(8) 0.069(3) 0.040(4) 0.018(3) -0.051(4)
C43 0.089(3) 0.166(5) 0.082(3) 0.036(3) 0.016(3) -0.033(3)
C44 0.077(3) 0.104(3) 0.069(3) 0.016(2) 0.007(2) -0.022(3)
 
_geom_special_details
;
 All esds (except the esd in the dihedral angle between two l.s. planes)
 are estimated using the full covariance matrix.  The cell esds are taken
 into account individually in the estimation of esds in distances, angles
 and torsion angles; correlations between esds in cell parameters are only
 used when they are defined by crystal symmetry.  An approximate (isotropic)
 treatment of cell esds is used for estimating esds involving l.s. planes.
;
 
loop_
 _geom_bond_atom_site_label_1
 _geom_bond_atom_site_label_2
 _geom_bond_distance
 _geom_bond_site_symmetry_2
 _geom_bond_publ_flag
C1 O1 1.227(4) . ?
C1 N1 1.367(4) . ?
C1 C2 1.520(5) . ?
C2 C36 1.546(5) . ?
C2 C3 1.579(5) . ?
C2 H2A 0.9800 . ?
C3 O2 1.420(4) . ?
C3 C4 1.549(5) . ?
C3 H3A 0.9800 . ?
O2 C35 1.369(7) . ?
C4 C34 1.527(5) . ?
C4 C5 1.538(5) . ?
C4 H4 0.9800 . ?
C5 O4 1.449(4) . ?
C5 C6 1.535(4) . ?
C5 H5 0.9800 . ?
C6 C7 1.526(5) . ?
C6 C33 1.534(4) . ?
C6 H6 0.9800 . ?
C7 O3 1.434(4) . ?
C7 C8 1.514(5) . ?
C7 H7 0.9800 . ?
O3 H3 0.8200 . ?
C8 C9 1.527(4) . ?
C8 H8A 0.9700 . ?
C8 H8B 0.9700 . ?
C9 O4 1.422(4) . ?
C9 O5 1.427(4) . ?
C9 C10 1.530(5) . ?
C10 C11 1.497(5) . ?
C10 H10A 0.9700 . ?
C10 H10B 0.9700 . ?
C11 C12 1.539(5) . ?
C11 H11A 0.9700 . ?
C11 H11B 0.9700 . ?
C12 O5 1.450(4) . ?
C12 C13 1.514(5) . ?
C12 C32 1.515(5) . ?
C13 O6 1.441(4) . ?
C13 C14 1.512(5) . ?
C13 H13 0.9800 . ?
C14 C15 1.515(5) . ?
C14 H14A 0.9700 . ?
C14 H14B 0.9700 . ?
C15 C16 1.538(4) . ?
C15 H15A 0.9700 . ?
C15 H15B 0.9700 . ?
C16 O6 1.475(3) . ?
C16 C17 1.525(4) . ?
C16 C30 1.541(4) . ?
C17 O7 1.445(3) . ?
C17 C18 1.548(4) . ?
C17 H17 0.9800 . ?
C18 C19 1.528(4) . ?
C18 C29 1.530(4) . ?
C18 H18 0.9800 . ?
C19 C20 1.522(4) . ?
C19 H19A 0.9700 . ?
C19 H19B 0.9700 . ?
C20 O7 1.448(3) . ?
C20 C21 1.523(4) . ?
C20 H20 0.9800 . ?
C21 O8 1.429(3) . ?
C21 C22 1.528(4) . ?
C21 H21 0.9800 . ?
C22 C28 1.522(4) . ?
C22 C23 1.526(4) . ?
C22 H22 0.9800 . ?
C23 C24 1.523(4) . ?
C23 H23A 0.9700 . ?
C23 H23B 0.9700 . ?
C24 C25 1.530(4) . ?
C24 C27 1.539(4) . ?
C24 H24 0.9800 . ?
C25 O9 1.402(3) . ?
C25 O8 1.436(3) . ?
C25 C26 1.525(4) . ?
O9 H91 0.8200 . ?
C26 N1 1.457(4) . ?
C26 H26A 0.9700 . ?
C26 H26B 0.9700 . ?
N1 C37 1.453(4) . ?
C27 H27A 0.9600 . ?
C27 H27B 0.9600 . ?
C27 H27C 0.9600 . ?
C28 H28A 0.9600 . ?
C28 H28B 0.9600 . ?
C28 H28C 0.9600 . ?
C29 H29A 0.9600 . ?
C29 H29B 0.9600 . ?
C29 H29C 0.9600 . ?
C30 C31 1.507(5) . ?
C30 H30A 0.9700 . ?
C30 H30B 0.9700 . ?
C31 H31A 0.9600 . ?
C31 H31B 0.9600 . ?
C31 H31C 0.9600 . ?
C32 H32A 0.9600 . ?
C32 H32B 0.9600 . ?
C32 H32C 0.9600 . ?
C33 H33A 0.9600 . ?
C33 H33B 0.9600 . ?
C33 H33C 0.9600 . ?
C34 H34A 0.9600 . ?
C34 H34B 0.9600 . ?
C34 H34C 0.9600 . ?
C35 H35A 0.9600 . ?
C35 H35B 0.9600 . ?
C35 H35C 0.9600 . ?
C36 H36A 0.9600 . ?
C36 H36B 0.9600 . ?
C36 H36C 0.9600 . ?
C37 C38 1.521(4) . ?
C37 H37A 0.9700 . ?
C37 H37B 0.9700 . ?
C38 O10 1.218(4) . ?
C38 N2 1.338(4) . ?
N2 C39 1.467(4) . ?
N2 H2 0.85(3) . ?
C39 C40 1.507(5) . ?
C39 C44 1.510(5) . ?
C39 H39 0.9800 . ?
C40 C41 1.509(5) . ?
C40 H40A 0.9700 . ?
C40 H40B 0.9700 . ?
C41 C42 1.483(7) . ?
C41 H41A 0.9700 . ?
C41 H41B 0.9700 . ?
C42 C43 1.510(6) . ?
C42 H42A 0.9700 . ?
C42 H42B 0.9700 . ?
C43 C44 1.515(5) . ?
C43 H43A 0.9700 . ?
C43 H43B 0.9700 . ?
C44 H44A 0.9700 . ?
C44 H44B 0.9700 . ?
 
loop_
 _geom_angle_atom_site_label_1
 _geom_angle_atom_site_label_2
 _geom_angle_atom_site_label_3
 _geom_angle
 _geom_angle_site_symmetry_1
 _geom_angle_site_symmetry_3
 _geom_angle_publ_flag
O1 C1 N1 120.7(3) . . ?
O1 C1 C2 120.1(3) . . ?
N1 C1 C2 119.1(3) . . ?
C1 C2 C36 107.0(3) . . ?
C1 C2 C3 108.7(3) . . ?
C36 C2 C3 111.7(3) . . ?
C1 C2 H2A 109.8 . . ?
C36 C2 H2A 109.8 . . ?
C3 C2 H2A 109.8 . . ?
O2 C3 C4 108.5(3) . . ?
O2 C3 C2 109.2(3) . . ?
C4 C3 C2 111.2(3) . . ?
O2 C3 H3A 109.3 . . ?
C4 C3 H3A 109.3 . . ?
C2 C3 H3A 109.3 . . ?
C35 O2 C3 114.4(4) . . ?
C34 C4 C5 112.8(3) . . ?
C34 C4 C3 113.0(3) . . ?
C5 C4 C3 109.8(3) . . ?
C34 C4 H4 106.9 . . ?
C5 C4 H4 106.9 . . ?
C3 C4 H4 106.9 . . ?
O4 C5 C6 109.6(3) . . ?
O4 C5 C4 107.5(3) . . ?
C6 C5 C4 116.5(3) . . ?
O4 C5 H5 107.7 . . ?
C6 C5 H5 107.7 . . ?
C4 C5 H5 107.7 . . ?
C7 C6 C33 111.5(3) . . ?
C7 C6 C5 108.6(3) . . ?
C33 C6 C5 113.4(3) . . ?
C7 C6 H6 107.7 . . ?
C33 C6 H6 107.7 . . ?
C5 C6 H6 107.7 . . ?
O3 C7 C8 112.5(3) . . ?
O3 C7 C6 110.1(3) . . ?
C8 C7 C6 111.2(3) . . ?
O3 C7 H7 107.6 . . ?
C8 C7 H7 107.6 . . ?
C6 C7 H7 107.6 . . ?
C7 O3 H3 109.5 . . ?
C7 C8 C9 112.0(3) . . ?
C7 C8 H8A 109.2 . . ?
C9 C8 H8A 109.2 . . ?
C7 C8 H8B 109.2 . . ?
C9 C8 H8B 109.2 . . ?
H8A C8 H8B 107.9 . . ?
O4 C9 O5 110.2(3) . . ?
O4 C9 C8 110.0(3) . . ?
O5 C9 C8 106.6(3) . . ?
O4 C9 C10 107.6(3) . . ?
O5 C9 C10 106.2(3) . . ?
C8 C9 C10 116.2(3) . . ?
C9 O4 C5 113.6(2) . . ?
C11 C10 C9 107.0(3) . . ?
C11 C10 H10A 110.3 . . ?
C9 C10 H10A 110.3 . . ?
C11 C10 H10B 110.3 . . ?
C9 C10 H10B 110.3 . . ?
H10A C10 H10B 108.6 . . ?
C10 C11 C12 105.9(3) . . ?
C10 C11 H11A 110.6 . . ?
C12 C11 H11A 110.6 . . ?
C10 C11 H11B 110.6 . . ?
C12 C11 H11B 110.6 . . ?
H11A C11 H11B 108.7 . . ?
O5 C12 C13 107.7(3) . . ?
O5 C12 C32 108.8(3) . . ?
C13 C12 C32 112.6(3) . . ?
O5 C12 C11 104.6(3) . . ?
C13 C12 C11 110.3(3) . . ?
C32 C12 C11 112.4(3) . . ?
C9 O5 C12 111.5(2) . . ?
O6 C13 C14 103.8(3) . . ?
O6 C13 C12 110.0(3) . . ?
C14 C13 C12 118.5(3) . . ?
O6 C13 H13 108.1 . . ?
C14 C13 H13 108.1 . . ?
C12 C13 H13 108.1 . . ?
C13 C14 C15 103.1(3) . . ?
C13 C14 H14A 111.1 . . ?
C15 C14 H14A 111.1 . . ?
C13 C14 H14B 111.1 . . ?
C15 C14 H14B 111.1 . . ?
H14A C14 H14B 109.1 . . ?
C14 C15 C16 104.8(3) . . ?
C14 C15 H15A 110.8 . . ?
C16 C15 H15A 110.8 . . ?
C14 C15 H15B 110.8 . . ?
C16 C15 H15B 110.8 . . ?
H15A C15 H15B 108.9 . . ?
O6 C16 C17 106.0(2) . . ?
O6 C16 C15 105.5(3) . . ?
C17 C16 C15 114.4(3) . . ?
O6 C16 C30 107.7(2) . . ?
C17 C16 C30 108.3(3) . . ?
C15 C16 C30 114.4(3) . . ?
C13 O6 C16 108.0(2) . . ?
O7 C17 C16 111.5(2) . . ?
O7 C17 C18 104.3(2) . . ?
C16 C17 C18 118.1(3) . . ?
O7 C17 H17 107.5 . . ?
C16 C17 H17 107.5 . . ?
C18 C17 H17 107.5 . . ?
C19 C18 C29 110.3(3) . . ?
C19 C18 C17 98.5(2) . . ?
C29 C18 C17 117.3(3) . . ?
C19 C18 H18 110.0 . . ?
C29 C18 H18 110.0 . . ?
C17 C18 H18 110.0 . . ?
C20 C19 C18 102.5(2) . . ?
C20 C19 H19A 111.3 . . ?
C18 C19 H19A 111.3 . . ?
C20 C19 H19B 111.3 . . ?
C18 C19 H19B 111.3 . . ?
H19A C19 H19B 109.2 . . ?
O7 C20 C19 105.2(2) . . ?
O7 C20 C21 111.4(2) . . ?
C19 C20 C21 115.4(3) . . ?
O7 C20 H20 108.2 . . ?
C19 C20 H20 108.2 . . ?
C21 C20 H20 108.2 . . ?
C17 O7 C20 109.3(2) . . ?
O8 C21 C20 106.7(2) . . ?
O8 C21 C22 109.7(2) . . ?
C20 C21 C22 113.1(2) . . ?
O8 C21 H21 109.1 . . ?
C20 C21 H21 109.1 . . ?
C22 C21 H21 109.1 . . ?
C28 C22 C23 110.6(3) . . ?
C28 C22 C21 113.5(3) . . ?
C23 C22 C21 108.4(2) . . ?
C28 C22 H22 108.1 . . ?
C23 C22 H22 108.1 . . ?
C21 C22 H22 108.1 . . ?
C24 C23 C22 113.5(3) . . ?
C24 C23 H23A 108.9 . . ?
C22 C23 H23A 108.9 . . ?
C24 C23 H23B 108.9 . . ?
C22 C23 H23B 108.9 . . ?
H23A C23 H23B 107.7 . . ?
C23 C24 C25 110.7(2) . . ?
C23 C24 C27 109.8(3) . . ?
C25 C24 C27 112.1(3) . . ?
C23 C24 H24 108.1 . . ?
C25 C24 H24 108.1 . . ?
C27 C24 H24 108.1 . . ?
O9 C25 O8 110.8(2) . . ?
O9 C25 C26 112.2(2) . . ?
O8 C25 C26 105.1(2) . . ?
O9 C25 C24 107.5(2) . . ?
O8 C25 C24 109.4(2) . . ?
C26 C25 C24 111.8(2) . . ?
C21 O8 C25 114.8(2) . . ?
C25 O9 H91 109.5 . . ?
N1 C26 C25 114.5(2) . . ?
N1 C26 H26A 108.6 . . ?
C25 C26 H26A 108.6 . . ?
N1 C26 H26B 108.6 . . ?
C25 C26 H26B 108.6 . . ?
H26A C26 H26B 107.6 . . ?
C1 N1 C37 124.9(3) . . ?
C1 N1 C26 118.2(3) . . ?
C37 N1 C26 116.0(3) . . ?
C24 C27 H27A 109.5 . . ?
C24 C27 H27B 109.5 . . ?
H27A C27 H27B 109.5 . . ?
C24 C27 H27C 109.5 . . ?
H27A C27 H27C 109.5 . . ?
H27B C27 H27C 109.5 . . ?
C22 C28 H28A 109.5 . . ?
C22 C28 H28B 109.5 . . ?
H28A C28 H28B 109.5 . . ?
C22 C28 H28C 109.5 . . ?
H28A C28 H28C 109.5 . . ?
H28B C28 H28C 109.5 . . ?
C18 C29 H29A 109.5 . . ?
C18 C29 H29B 109.5 . . ?
H29A C29 H29B 109.5 . . ?
C18 C29 H29C 109.5 . . ?
H29A C29 H29C 109.5 . . ?
H29B C29 H29C 109.5 . . ?
C31 C30 C16 117.0(3) . . ?
C31 C30 H30A 108.0 . . ?
C16 C30 H30A 108.0 . . ?
C31 C30 H30B 108.0 . . ?
C16 C30 H30B 108.0 . . ?
H30A C30 H30B 107.3 . . ?
C30 C31 H31A 109.5 . . ?
C30 C31 H31B 109.5 . . ?
H31A C31 H31B 109.5 . . ?
C30 C31 H31C 109.5 . . ?
H31A C31 H31C 109.5 . . ?
H31B C31 H31C 109.5 . . ?
C12 C32 H32A 109.5 . . ?
C12 C32 H32B 109.5 . . ?
H32A C32 H32B 109.5 . . ?
C12 C32 H32C 109.5 . . ?
H32A C32 H32C 109.5 . . ?
H32B C32 H32C 109.5 . . ?
C6 C33 H33A 109.5 . . ?
C6 C33 H33B 109.5 . . ?
H33A C33 H33B 109.5 . . ?
C6 C33 H33C 109.5 . . ?
H33A C33 H33C 109.5 . . ?
H33B C33 H33C 109.5 . . ?
C4 C34 H34A 109.5 . . ?
C4 C34 H34B 109.5 . . ?
H34A C34 H34B 109.5 . . ?
C4 C34 H34C 109.5 . . ?
H34A C34 H34C 109.5 . . ?
H34B C34 H34C 109.5 . . ?
O2 C35 H35A 109.5 . . ?
O2 C35 H35B 109.5 . . ?
H35A C35 H35B 109.5 . . ?
O2 C35 H35C 109.5 . . ?
H35A C35 H35C 109.5 . . ?
H35B C35 H35C 109.5 . . ?
C2 C36 H36A 109.5 . . ?
C2 C36 H36B 109.5 . . ?
H36A C36 H36B 109.5 . . ?
C2 C36 H36C 109.5 . . ?
H36A C36 H36C 109.5 . . ?
H36B C36 H36C 109.5 . . ?
N1 C37 C38 114.2(3) . . ?
N1 C37 H37A 108.7 . . ?
C38 C37 H37A 108.7 . . ?
N1 C37 H37B 108.7 . . ?
C38 C37 H37B 108.7 . . ?
H37A C37 H37B 107.6 . . ?
O10 C38 N2 123.1(3) . . ?
O10 C38 C37 122.8(3) . . ?
N2 C38 C37 114.0(3) . . ?
C38 N2 C39 122.7(3) . . ?
C38 N2 H2 124(2) . . ?
C39 N2 H2 112(2) . . ?
N2 C39 C40 110.1(3) . . ?
N2 C39 C44 110.5(3) . . ?
C40 C39 C44 111.0(3) . . ?
N2 C39 H39 108.4 . . ?
C40 C39 H39 108.4 . . ?
C44 C39 H39 108.4 . . ?
C39 C40 C41 110.9(3) . . ?
C39 C40 H40A 109.5 . . ?
C41 C40 H40A 109.5 . . ?
C39 C40 H40B 109.5 . . ?
C41 C40 H40B 109.5 . . ?
H40A C40 H40B 108.0 . . ?
C42 C41 C40 112.0(5) . . ?
C42 C41 H41A 109.2 . . ?
C40 C41 H41A 109.2 . . ?
C42 C41 H41B 109.2 . . ?
C40 C41 H41B 109.2 . . ?
H41A C41 H41B 107.9 . . ?
C41 C42 C43 110.8(4) . . ?
C41 C42 H42A 109.5 . . ?
C43 C42 H42A 109.5 . . ?
C41 C42 H42B 109.5 . . ?
C43 C42 H42B 109.5 . . ?
H42A C42 H42B 108.1 . . ?
C42 C43 C44 111.3(3) . . ?
C42 C43 H43A 109.4 . . ?
C44 C43 H43A 109.4 . . ?
C42 C43 H43B 109.4 . . ?
C44 C43 H43B 109.4 . . ?
H43A C43 H43B 108.0 . . ?
C39 C44 C43 110.9(4) . . ?
C39 C44 H44A 109.5 . . ?
C43 C44 H44A 109.5 . . ?
C39 C44 H44B 109.5 . . ?
C43 C44 H44B 109.5 . . ?
H44A C44 H44B 108.0 . . ?
 
loop_
 _geom_torsion_atom_site_label_1
 _geom_torsion_atom_site_label_2
 _geom_torsion_atom_site_label_3
 _geom_torsion_atom_site_label_4
 _geom_torsion
 _geom_torsion_site_symmetry_1
 _geom_torsion_site_symmetry_2
 _geom_torsion_site_symmetry_3
 _geom_torsion_site_symmetry_4
 _geom_torsion_publ_flag
O1 C1 C2 C36 -67.3(5) . . . . ?
N1 C1 C2 C36 111.0(4) . . . . ?
O1 C1 C2 C3 53.5(5) . . . . ?
N1 C1 C2 C3 -128.2(3) . . . . ?
C1 C2 C3 O2 -117.1(4) . . . . ?
C36 C2 C3 O2 0.7(5) . . . . ?
C1 C2 C3 C4 123.1(3) . . . . ?
C36 C2 C3 C4 -119.0(4) . . . . ?
C4 C3 O2 C35 -102.5(5) . . . . ?
C2 C3 O2 C35 136.1(4) . . . . ?
O2 C3 C4 C34 -61.9(4) . . . . ?
C2 C3 C4 C34 58.2(4) . . . . ?
O2 C3 C4 C5 171.2(3) . . . . ?
C2 C3 C4 C5 -68.6(4) . . . . ?
C34 C4 C5 O4 48.1(4) . . . . ?
C3 C4 C5 O4 175.1(3) . . . . ?
C34 C4 C5 C6 171.4(3) . . . . ?
C3 C4 C5 C6 -61.6(4) . . . . ?
O4 C5 C6 C7 -58.0(3) . . . . ?
C4 C5 C6 C7 179.8(3) . . . . ?
O4 C5 C6 C33 66.5(4) . . . . ?
C4 C5 C6 C33 -55.7(4) . . . . ?
C33 C6 C7 O3 162.6(3) . . . . ?
C5 C6 C7 O3 -71.7(3) . . . . ?
C33 C6 C7 C8 -72.0(4) . . . . ?
C5 C6 C7 C8 53.6(3) . . . . ?
O3 C7 C8 C9 72.4(4) . . . . ?
C6 C7 C8 C9 -51.6(4) . . . . ?
C7 C8 C9 O4 52.7(3) . . . . ?
C7 C8 C9 O5 -66.8(4) . . . . ?
C7 C8 C9 C10 175.2(3) . . . . ?
O5 C9 O4 C5 58.0(3) . . . . ?
C8 C9 O4 C5 -59.2(3) . . . . ?
C10 C9 O4 C5 173.4(3) . . . . ?
C6 C5 O4 C9 63.0(3) . . . . ?
C4 C5 O4 C9 -169.5(3) . . . . ?
O4 C9 C10 C11 -115.0(3) . . . . ?
O5 C9 C10 C11 3.0(4) . . . . ?
C8 C9 C10 C11 121.2(4) . . . . ?
C9 C10 C11 C12 10.5(4) . . . . ?
C10 C11 C12 O5 -19.9(4) . . . . ?
C10 C11 C12 C13 -135.4(3) . . . . ?
C10 C11 C12 C32 98.0(4) . . . . ?
O4 C9 O5 C12 99.7(3) . . . . ?
C8 C9 O5 C12 -141.0(3) . . . . ?
C10 C9 O5 C12 -16.6(4) . . . . ?
C13 C12 O5 C9 140.3(3) . . . . ?
C32 C12 O5 C9 -97.4(3) . . . . ?
C11 C12 O5 C9 23.0(4) . . . . ?
O5 C12 C13 O6 66.0(3) . . . . ?
C32 C12 C13 O6 -54.0(4) . . . . ?
C11 C12 C13 O6 179.5(3) . . . . ?
O5 C12 C13 C14 -53.1(4) . . . . ?
C32 C12 C13 C14 -173.1(3) . . . . ?
C11 C12 C13 C14 60.4(4) . . . . ?
O6 C13 C14 C15 38.5(3) . . . . ?
C12 C13 C14 C15 160.8(3) . . . . ?
C13 C14 C15 C16 -27.5(4) . . . . ?
C14 C15 C16 O6 7.2(3) . . . . ?
C14 C15 C16 C17 -108.8(3) . . . . ?
C14 C15 C16 C30 125.4(3) . . . . ?
C14 C13 O6 C16 -35.1(3) . . . . ?
C12 C13 O6 C16 -162.8(2) . . . . ?
C17 C16 O6 C13 139.0(2) . . . . ?
C15 C16 O6 C13 17.3(3) . . . . ?
C30 C16 O6 C13 -105.3(3) . . . . ?
O6 C16 C17 O7 -73.3(3) . . . . ?
C15 C16 C17 O7 42.4(3) . . . . ?
C30 C16 C17 O7 171.3(3) . . . . ?
O6 C16 C17 C18 165.9(2) . . . . ?
C15 C16 C17 C18 -78.4(3) . . . . ?
C30 C16 C17 C18 50.5(4) . . . . ?
O7 C17 C18 C19 40.5(3) . . . . ?
C16 C17 C18 C19 164.9(3) . . . . ?
O7 C17 C18 C29 -77.6(3) . . . . ?
C16 C17 C18 C29 46.8(4) . . . . ?
C29 C18 C19 C20 80.5(3) . . . . ?
C17 C18 C19 C20 -42.9(3) . . . . ?
C18 C19 C20 O7 31.2(3) . . . . ?
C18 C19 C20 C21 154.4(3) . . . . ?
C16 C17 O7 C20 -151.3(2) . . . . ?
C18 C17 O7 C20 -22.8(3) . . . . ?
C19 C20 O7 C17 -5.1(3) . . . . ?
C21 C20 O7 C17 -130.8(2) . . . . ?
O7 C20 C21 O8 55.3(3) . . . . ?
C19 C20 C21 O8 -64.5(3) . . . . ?
O7 C20 C21 C22 176.1(2) . . . . ?
C19 C20 C21 C22 56.2(3) . . . . ?
O8 C21 C22 C28 -179.3(3) . . . . ?
C20 C21 C22 C28 61.7(4) . . . . ?
O8 C21 C22 C23 -56.0(3) . . . . ?
C20 C21 C22 C23 -175.0(2) . . . . ?
C28 C22 C23 C24 176.8(3) . . . . ?
C21 C22 C23 C24 51.8(3) . . . . ?
C22 C23 C24 C25 -50.2(4) . . . . ?
C22 C23 C24 C27 -174.4(3) . . . . ?
C23 C24 C25 O9 -69.1(3) . . . . ?
C27 C24 C25 O9 53.9(3) . . . . ?
C23 C24 C25 O8 51.3(3) . . . . ?
C27 C24 C25 O8 174.2(3) . . . . ?
C23 C24 C25 C26 167.4(3) . . . . ?
C27 C24 C25 C26 -69.7(3) . . . . ?
C20 C21 O8 C25 -173.5(2) . . . . ?
C22 C21 O8 C25 63.6(3) . . . . ?
O9 C25 O8 C21 57.9(3) . . . . ?
C26 C25 O8 C21 179.3(2) . . . . ?
C24 C25 O8 C21 -60.4(3) . . . . ?
O9 C25 C26 N1 46.4(4) . . . . ?
O8 C25 C26 N1 -74.1(3) . . . . ?
C24 C25 C26 N1 167.2(3) . . . . ?
O1 C1 N1 C37 179.3(3) . . . . ?
C2 C1 N1 C37 1.0(5) . . . . ?
O1 C1 N1 C26 10.5(5) . . . . ?
C2 C1 N1 C26 -167.8(3) . . . . ?
C25 C26 N1 C1 -114.2(3) . . . . ?
C25 C26 N1 C37 76.0(3) . . . . ?
O6 C16 C30 C31 56.2(4) . . . . ?
C17 C16 C30 C31 170.4(3) . . . . ?
C15 C16 C30 C31 -60.7(4) . . . . ?
C1 N1 C37 C38 -77.4(4) . . . . ?
C26 N1 C37 C38 91.7(3) . . . . ?
N1 C37 C38 O10 -6.3(5) . . . . ?
N1 C37 C38 N2 173.1(3) . . . . ?
O10 C38 N2 C39 10.6(5) . . . . ?
C37 C38 N2 C39 -168.8(3) . . . . ?
C38 N2 C39 C40 71.7(4) . . . . ?
C38 N2 C39 C44 -165.4(3) . . . . ?
N2 C39 C40 C41 178.0(4) . . . . ?
C44 C39 C40 C41 55.3(5) . . . . ?
C39 C40 C41 C42 -56.1(6) . . . . ?
C40 C41 C42 C43 56.0(6) . . . . ?
C41 C42 C43 C44 -55.5(6) . . . . ?
N2 C39 C44 C43 -177.7(3) . . . . ?
C40 C39 C44 C43 -55.2(4) . . . . ?
C42 C43 C44 C39 55.3(6) . . . . ?
 
loop_
 _geom_hbond_atom_site_label_D 
 _geom_hbond_atom_site_label_H 
 _geom_hbond_atom_site_label_A 
 _geom_hbond_distance_DH 
 _geom_hbond_distance_HA 
 _geom_hbond_distance_DA 
 _geom_hbond_angle_DHA 
 _geom_hbond_site_symmetry_A 
 _geom_hbond_publ_flag
O3 H3 O5  0.82 2.12 2.787(3) 138.7 . yes
C14 H14B O1  0.97 2.53 3.410(5) 151.7 1_565 yes
O9 H91 O3  0.82 2.06 2.870(3) 168.8 . yes
C37 H37A O8  0.97 2.23 2.986(4) 133.9 . yes
N2 H2 O6  0.85(3) 2.55(3) 3.385(4) 168(3) . yes
 
_refine_diff_density_max    0.133
_refine_diff_density_min   -0.135
_refine_diff_density_rms    0.032

_shelx_res_file
;
TITL mon_ugi_7_rt_a.res in P2(1)2(1)2(1)
    MON_UGI_7_RT.res
    created by SHELXL-2018/3 at 14:33:00 on 30-Jan-2026
CELL 0.71073 10.6322 11.7204 36.0543 90 90 90
ZERR 4 0.0005 0.0006 0.0018 0 0 0
LATT -1
SYMM 0.5-X,-Y,0.5+Z
SYMM -X,0.5+Y,0.5-Z
SYMM 0.5+X,0.5-Y,-Z
SFAC C H N O
UNIT 176 296 8 40
OMIT 0 58
DFIX 0.87 N2 H2a
TEMP 22
SIZE 0.324 0.244 0.212
L.S. 14 0 0
PLAN  12
CONF
BOND $H
HTAB 2
HTAB O3 O5
EQIV $1 x, y+1, z
HTAB C14 O1_$1
HTAB O9 O3
HTAB C37 O8
HTAB N2 O6

list 4
fmap 2 53
MORE -1
ACTA

WGHT    0.031700
FVAR       0.43553
C1    1    0.614375    0.240617    0.370934    11.00000    0.07811    0.04530 =
         0.06876   -0.00567   -0.01082   -0.00315
O1    4    0.578079    0.148029    0.382661    11.00000    0.13714    0.05542 =
         0.12828    0.01948   -0.05361   -0.03775
C2    1    0.573478    0.281716    0.332801    11.00000    0.07800    0.06035 =
         0.06020   -0.01846   -0.00510    0.00251
AFIX  13
H2A   2    0.602495    0.360143    0.328848    11.00000   -1.20000
AFIX   0
C3    1    0.425223    0.277133    0.330555    11.00000    0.08515    0.07079 =
         0.07383   -0.02584   -0.02033   -0.00443
AFIX  13
H3A   2    0.391516    0.252012    0.354499    11.00000   -1.20000
AFIX   0
O2    4    0.388975    0.198296    0.302619    11.00000    0.12192    0.12342 =
         0.15091   -0.07396   -0.04256   -0.01991
C4    1    0.369621    0.395557    0.320777    11.00000    0.08657    0.08233 =
         0.06091   -0.01868   -0.01957    0.00344
AFIX  13
H4    2    0.278645    0.385375    0.317930    11.00000   -1.20000
AFIX   0
C5    1    0.389337    0.478321    0.353365    11.00000    0.06118    0.05771 =
         0.05786    0.00036   -0.00912    0.00385
AFIX  13
H5    2    0.480017    0.483911    0.357885    11.00000   -1.20000
AFIX   0
C6    1    0.326135    0.446233    0.390185    11.00000    0.06643    0.06734 =
         0.05607    0.01037   -0.00680   -0.00422
AFIX  13
H6    2    0.363615    0.374511    0.398733    11.00000   -1.20000
AFIX   0
C7    1    0.356925    0.537928    0.418817    11.00000    0.05998    0.07778 =
         0.04886    0.00400    0.00433   -0.00109
AFIX  13
H7    2    0.305608    0.522867    0.440859    11.00000   -1.20000
AFIX   0
O3    4    0.486398    0.529967    0.429629    11.00000    0.06460    0.07045 =
         0.05120    0.00642   -0.00975   -0.00306
AFIX 147
H3    2    0.527263    0.579014    0.418775    11.00000   -1.50000
AFIX   0
C8    1    0.322607    0.655521    0.404707    11.00000    0.05826    0.08164 =
         0.05336   -0.00127    0.00341    0.01347
AFIX  23
H8A   2    0.353029    0.712442    0.422055    11.00000   -1.20000
H8B   2    0.231773    0.662168    0.403425    11.00000   -1.20000
AFIX   0
C9    1    0.378378    0.679026    0.366436    11.00000    0.05426    0.06174 =
         0.05525   -0.00236   -0.00297    0.00938
O4    4    0.345766    0.589645    0.341551    11.00000    0.05896    0.06900 =
         0.04922    0.00480   -0.00744    0.00665
C10   1    0.340528    0.791848    0.348267    11.00000    0.07491    0.06202 =
         0.07790    0.01226   -0.00873    0.02041
AFIX  23
H10A  2    0.296541    0.777732    0.325148    11.00000   -1.20000
H10B  2    0.285501    0.834764    0.364572    11.00000   -1.20000
AFIX   0
C11   1    0.459250    0.856939    0.341208    11.00000    0.07804    0.10145 =
         0.12329    0.05746   -0.00907    0.01075
AFIX  23
H11A  2    0.465237    0.921967    0.357755    11.00000   -1.20000
H11B  2    0.461771    0.884117    0.315807    11.00000   -1.20000
AFIX   0
C12   1    0.567383    0.772530    0.348479    11.00000    0.06055    0.07862 =
         0.06039    0.03062   -0.00229    0.00796
O5    4    0.511518    0.683712    0.371136    11.00000    0.05123    0.05763 =
         0.06026    0.01371   -0.00568    0.00367
C13   1    0.669593    0.829189    0.371201    11.00000    0.06759    0.05883 =
         0.06834    0.02662    0.00013   -0.00035
AFIX  13
H13   2    0.703862    0.892608    0.356652    11.00000   -1.20000
AFIX   0
C14   1    0.636471    0.873941    0.409315    11.00000    0.09315    0.04244 =
         0.08831    0.00175    0.01620    0.01255
AFIX  23
H14A  2    0.582396    0.820987    0.422476    11.00000   -1.20000
H14B  2    0.594889    0.947445    0.407730    11.00000   -1.20000
AFIX   0
C15   1    0.763359    0.884377    0.428121    11.00000    0.09169    0.04051 =
         0.07176    0.00057    0.00606   -0.00498
AFIX  23
H15A  2    0.756298    0.869205    0.454487    11.00000   -1.20000
H15B  2    0.798029    0.960187    0.424665    11.00000   -1.20000
AFIX   0
C16   1    0.846247    0.794158    0.409121    11.00000    0.06734    0.05027 =
         0.04514   -0.00379    0.00260   -0.01069
O6    4    0.770039    0.749431    0.378180    11.00000    0.05572    0.05385 =
         0.04968    0.00212    0.00041    0.00114
C17   1    0.877839    0.691574    0.433408    11.00000    0.04807    0.04352 =
         0.04592   -0.00352    0.00344   -0.00450
AFIX  13
H17   2    0.902934    0.629136    0.416913    11.00000   -1.20000
AFIX   0
C18   1    0.982337    0.705334    0.462977    11.00000    0.05469    0.06293 =
         0.04822   -0.00008   -0.00027   -0.01422
AFIX  13
H18   2    1.065299    0.698381    0.451350    11.00000   -1.20000
AFIX   0
C19   1    0.953895    0.598959    0.486009    11.00000    0.05133    0.06252 =
         0.05798    0.00065   -0.01160   -0.00378
AFIX  23
H19A  2    0.983523    0.530439    0.473707    11.00000   -1.20000
H19B  2    0.991873    0.603825    0.510420    11.00000   -1.20000
AFIX   0
C20   1    0.810998    0.600890    0.488427    11.00000    0.05527    0.04080 =
         0.04450    0.00081   -0.00034   -0.00204
AFIX  13
H20   2    0.786997    0.650931    0.509021    11.00000   -1.20000
AFIX   0
O7    4    0.769459    0.653376    0.454185    11.00000    0.04949    0.04221 =
         0.05362    0.00861    0.00107   -0.00420
C21   1    0.748640    0.485300    0.494374    11.00000    0.04913    0.04050 =
         0.04365    0.00127    0.00073    0.00099
AFIX  13
H21   2    0.657526    0.496071    0.496522    11.00000   -1.20000
AFIX   0
C22   1    0.796583    0.423288    0.528866    11.00000    0.06204    0.05021 =
         0.04820    0.00692   -0.00215   -0.00091
AFIX  13
H22   2    0.887743    0.413601    0.526367    11.00000   -1.20000
AFIX   0
C23   1    0.736654    0.305011    0.530052    11.00000    0.06965    0.05214 =
         0.05607    0.02268   -0.00971   -0.00392
AFIX  23
H23A  2    0.774220    0.261802    0.550147    11.00000   -1.20000
H23B  2    0.647701    0.313158    0.535410    11.00000   -1.20000
AFIX   0
C24   1    0.751805    0.238114    0.494106    11.00000    0.06489    0.04470 =
         0.06080    0.01199   -0.00889    0.00283
AFIX  13
H24   2    0.841060    0.219283    0.491180    11.00000   -1.20000
AFIX   0
C25   1    0.711706    0.310317    0.460793    11.00000    0.04576    0.03343 =
         0.05813    0.00443   -0.00274   -0.00142
O8    4    0.774740    0.418593    0.462104    11.00000    0.05231    0.03354 =
         0.04561   -0.00018    0.00216   -0.00115
O9    4    0.580954    0.324704    0.462890    11.00000    0.04852    0.05490 =
         0.06573    0.00956   -0.00353   -0.00415
AFIX 147
H91   2    0.560373    0.381223    0.450938    11.00000   -1.50000
AFIX   0
C26   1    0.752417    0.256534    0.424191    11.00000    0.06593    0.03664 =
         0.06450   -0.00065   -0.00371    0.00729
AFIX  23
H26A  2    0.843019    0.263386    0.421957    11.00000   -1.20000
H26B  2    0.732266    0.175841    0.424838    11.00000   -1.20000
AFIX   0
N1    3    0.694418    0.306704    0.391405    11.00000    0.06558    0.03473 =
         0.04950   -0.00460   -0.00060   -0.00577
C27   1    0.677545    0.125617    0.496541    11.00000    0.13254    0.04797 =
         0.08713    0.02257   -0.01735   -0.01764
AFIX 137
H27A  2    0.591206    0.141819    0.502284    11.00000   -1.50000
H27B  2    0.712886    0.078460    0.515656    11.00000   -1.50000
H27C  2    0.682232    0.086414    0.473203    11.00000   -1.50000
AFIX   0
C28   1    0.771301    0.487504    0.564786    11.00000    0.13838    0.07641 =
         0.04640    0.00306   -0.00702   -0.00169
AFIX 137
H28A  2    0.812173    0.560493    0.563928    11.00000   -1.50000
H28B  2    0.803434    0.444343    0.585336    11.00000   -1.50000
H28C  2    0.682348    0.498186    0.567752    11.00000   -1.50000
AFIX   0
C29   1    0.977791    0.811961    0.487413    11.00000    0.10053    0.06743 =
         0.05786   -0.00639   -0.00518   -0.03216
AFIX 137
H29A  2    0.896635    0.817531    0.498943    11.00000   -1.50000
H29B  2    0.992346    0.878379    0.472435    11.00000   -1.50000
H29C  2    1.041539    0.806882    0.506198    11.00000   -1.50000
AFIX   0
C30   1    0.969698    0.841121    0.392730    11.00000    0.07789    0.08918 =
         0.05886    0.00916    0.00613   -0.03474
AFIX  23
H30A  2    1.019071    0.872668    0.412896    11.00000   -1.20000
H30B  2    1.016776    0.777487    0.382574    11.00000   -1.20000
AFIX   0
C31   1    0.958455    0.930946    0.363009    11.00000    0.11952    0.12592 =
         0.09148    0.04292    0.00965   -0.04376
AFIX 137
H31A  2    0.916044    0.899420    0.341854    11.00000   -1.50000
H31B  2    1.040882    0.956098    0.355849    11.00000   -1.50000
H31C  2    0.911276    0.994542    0.372390    11.00000   -1.50000
AFIX   0
C32   1    0.617216    0.719424    0.313099    11.00000    0.07843    0.16479 =
         0.04864    0.01785   -0.00787   -0.00949
AFIX 137
H32A  2    0.671930    0.656994    0.319163    11.00000   -1.50000
H32B  2    0.663143    0.775655    0.299264    11.00000   -1.50000
H32C  2    0.548150    0.691973    0.298453    11.00000   -1.50000
AFIX   0
C33   1    0.183744    0.427601    0.386791    11.00000    0.07468    0.12329 =
         0.08029    0.01932   -0.01219   -0.02370
AFIX 137
H33A  2    0.146470    0.491624    0.374341    11.00000   -1.50000
H33B  2    0.147762    0.420148    0.411091    11.00000   -1.50000
H33C  2    0.167918    0.359373    0.372817    11.00000   -1.50000
AFIX   0
C34   1    0.418810    0.442807    0.284063    11.00000    0.15317    0.11837 =
         0.04858   -0.01676   -0.02084    0.02169
AFIX 137
H34A  2    0.371669    0.509605    0.277415    11.00000   -1.50000
H34B  2    0.409647    0.386093    0.265042    11.00000   -1.50000
H34C  2    0.506033    0.462422    0.286653    11.00000   -1.50000
AFIX   0
C35   1    0.292411    0.127397    0.312585    11.00000    0.21764    0.11813 =
         0.27230   -0.04415   -0.11994   -0.04210
AFIX 137
H35A  2    0.277497    0.073224    0.293105    11.00000   -1.50000
H35B  2    0.217701    0.171624    0.316694    11.00000   -1.50000
H35C  2    0.314313    0.087621    0.334947    11.00000   -1.50000
AFIX   0
C36   1    0.635373    0.201516    0.304044    11.00000    0.11688    0.13134 =
         0.11402   -0.06624    0.01357    0.01479
AFIX 137
H36A  2    0.725035    0.210859    0.304834    11.00000   -1.50000
H36B  2    0.605183    0.220072    0.279686    11.00000   -1.50000
H36C  2    0.614322    0.123830    0.309761    11.00000   -1.50000
AFIX   0

C37   1    0.743634    0.416687    0.379809    11.00000    0.06187    0.04112 =
         0.04886    0.00088    0.00203   -0.00514
AFIX  23
H37A  2    0.773715    0.457197    0.401527    11.00000   -1.20000
H37B  2    0.675585    0.461048    0.369171    11.00000   -1.20000
AFIX   0
C38   1    0.849970    0.409392    0.351672    11.00000    0.05816    0.05636 =
         0.04798   -0.00606   -0.00190   -0.00265
O10   4    0.897345    0.319313    0.342230    11.00000    0.08785    0.06509 =
         0.08800   -0.00899    0.02215    0.01188
N2    3    0.885876    0.510457    0.338029    11.00000    0.06569    0.05774 =
         0.05199    0.00212    0.01008   -0.00424
H2    2    0.855579    0.574368    0.344765    11.00000   -1.20000
C39   1    0.970323    0.521232    0.306036    11.00000    0.05953    0.08510 =
         0.04975    0.00383    0.00721   -0.00158
AFIX  13
H39   2    1.041587    0.469375    0.309641    11.00000   -1.20000
AFIX   0
C40   1    0.902653    0.487077    0.271032    11.00000    0.09604    0.13295 =
         0.04874   -0.01163    0.00969   -0.02894
AFIX  23
H40A  2    0.827937    0.533695    0.268085    11.00000   -1.20000
H40B  2    0.876386    0.408028    0.272897    11.00000   -1.20000
AFIX   0
C41   1    0.986519    0.501575    0.237614    11.00000    0.13478    0.21142 =
         0.05640   -0.01426    0.02423   -0.03222
AFIX  23
H41A  2    1.056742    0.449043    0.239447    11.00000   -1.20000
H41B  2    0.939499    0.482601    0.215399    11.00000   -1.20000
AFIX   0
C42   1    1.035266    0.619745    0.234372    11.00000    0.11218    0.23744 =
         0.06868    0.03963    0.01769   -0.05129
AFIX  23
H42A  2    0.965878    0.671689    0.229901    11.00000   -1.20000
H42B  2    1.092286    0.624499    0.213427    11.00000   -1.20000
AFIX   0
C43   1    1.103480    0.654754    0.269291    11.00000    0.08945    0.16567 =
         0.08151    0.03649    0.01593   -0.03259
AFIX  23
H43A  2    1.129931    0.733682    0.267130    11.00000   -1.20000
H43B  2    1.178180    0.608114    0.272237    11.00000   -1.20000
AFIX   0
C44   1    1.020389    0.641512    0.303152    11.00000    0.07686    0.10446 =
         0.06876    0.01584    0.00670   -0.02160
AFIX  23
H44A  2    1.068369    0.659639    0.325263    11.00000   -1.20000
H44B  2    0.950606    0.694604    0.301578    11.00000   -1.20000

AFIX   0
HKLF 4


REM  mon_ugi_7_rt_a.res in P2(1)2(1)2(1)
REM wR2 = 0.1073, GooF = S = 1.002, Restrained GooF = 1.612 for all data
REM R1 = 0.0574 for 5434 Fo > 4sig(Fo) and 0.1428 for all 10944 data
REM 519 parameters refined using 1 restraints

END

WGHT      0.0478      0.0000

REM Instructions for potential hydrogen bonds
HTAB O3 O5
HTAB C14 O1_$1
HTAB O9 O3
HTAB C37 O8
HTAB N2 O6

REM Highest difference peak  0.133,  deepest hole -0.135,  1-sigma level  0.032
Q1    1   0.4237  0.7952  0.3152  11.00000  0.05    0.12
Q2    1   0.2470  0.7984  0.3415  11.00000  0.05    0.12
Q3    1   1.1092  0.6829  0.4575  11.00000  0.05    0.12
Q4    1   0.8939  0.7653  0.2001  11.00000  0.05    0.12
Q5    1   0.8649  0.4438  0.4204  11.00000  0.05    0.11
Q6    1   0.9542  0.5938  0.4166  11.00000  0.05    0.11
Q7    1   0.1710  0.7431  0.4204  11.00000  0.05    0.10
Q8    1   0.3439  0.4138  0.2584  11.00000  0.05    0.10
Q9    1   0.8165  0.4565  0.4415  11.00000  0.05    0.10
Q10   1   1.1867  0.7951  0.4414  11.00000  0.05    0.10
Q11   1   0.4617  0.3717  0.3951  11.00000  0.05    0.10
Q12   1   0.9272  0.2487  0.4213  11.00000  0.05    0.10
;
_shelx_res_checksum   50906

_shelx_hkl_file
;
   0   0  -5    0.14    8.63
   0   0  -6 4329.08   37.35
   0   0  -7    1.50    6.78
   0   0   7    1.22    5.80
   0   0   8  810.30   19.05
   0   0  -8  811.23   18.82
   0   0  -9    1.99    5.15
   0   0   9    1.59    2.99
   0   0 -10    8.25    3.22
   0   0  10    5.75    2.17
   0   0  11    1.40    2.10
   0   0 -11    0.75    2.22
   0   0  12    4.89    2.00
   0   0 -12    3.55    2.44
   0   0 -13    1.46    3.45
   0   0  13    1.62    1.95
   0   0 -14   30.98    4.92
   0   0  14   31.13    5.39
   0   0 -15   -1.71    3.00
   0   0  15    0.65    2.44
   0   0  16    1.14    2.59
   0   0 -16    0.38    2.54
   0   0  17   -0.97    2.76
   0   0 -17    1.36    2.11
   0   0  18   -1.38    3.28
   0   0 -18    1.74    2.48
   0   0  19   -0.51    2.29
   0   0 -19    1.82    2.69
   0   0  20   66.68    9.21
   0   0 -20   66.04    8.29
   0   0 -21   -1.02    2.84
   0   0  21   -1.30    3.25
   0   0 -22   12.21    4.41
   0   0 -23    1.80    5.83
   0   0 -24   91.40   11.33
   0   0 -25    1.46   14.22
   0   0 -26 1248.67   43.06
   0   0 -27    0.41    9.34
   0   0 -28    1.16    3.67
   0   0 -29   -1.51    4.00
   0   0 -30  128.83   15.42
   0   0 -31    1.52    5.56
   0   0 -32   22.06    7.03
   0   0 -33   -1.75    5.67
   0   0 -34   32.27    9.50
   0   0 -35    0.83    3.63
   0   0 -36   76.50   13.71
   0   0 -37    1.85    4.67
   0   0 -38   14.07    6.63
   0   0 -39    1.06    4.99
   0   0 -40   21.17    7.78
   0   0 -41   -1.53    5.32
   0   0 -42    4.46    5.39
   0   0 -43   -1.32    3.89
   0   0 -44   16.00    8.11
   0   0 -45   -1.15    4.68
   0   0 -46    6.29    6.02
   0   1  -4  262.63    8.43
   0   1   4  265.75    7.84
   0   1  -5 3589.76   33.03
   0  -1   6  275.62    9.95
   0  -1  -6  273.16   10.28
   0   1  -6  286.31   10.15
   0  -1  -6  259.85    9.24
   0   1  -7   35.70    4.07
   0  -1   7   36.71    4.11
   0  -1  -7   37.80    3.92
   0  -1  -7   37.81    4.48
   0   1   8  528.39   16.11
   0  -1  -8  522.77   16.09
   0  -1   8  505.63   15.38
   0   1  -8  544.37   15.61
   0   1   9    5.19    2.17
   0  -1   9    6.86    2.13
   0   1  -9    7.07    2.82
   0  -1  -9    6.49    2.27
   0   1 -10   73.99    6.76
   0  -1 -10   74.58    6.86
   0   1  10   71.53    6.62
   0  -1  10   62.22    5.95
   0   1 -11   50.95    6.00
   0  -1  11   43.25    5.38
   0  -1 -11   40.16    5.52
   0   1  11   42.58    5.65
   0   1  12    8.99    3.89
   0  -1  12   -0.34    1.36
   0   1 -12    4.60    5.38
   0  -1 -12   -1.97    2.81
   0   1 -13  907.62   25.79
   0  -1  13  901.70   25.62
   0  -1 -13  903.91   26.05
   0   1  13  907.39   26.01
   0   1  14   90.07   10.09
   0  -1  14   90.23    8.20
   0  -1 -14   92.93   10.60
   0  -1 -15  784.21   26.00
   0   1  15  798.14   26.71
   0   1 -15  796.01   25.84
   0  -1  15  784.22   25.77
   0  -1 -16  141.60   13.05
   0  -1  16  141.47   11.88
   0   1 -16  141.35   14.13
   0   1  16  141.51   13.04
   0   1  17   55.05    7.41
   0  -1 -17   55.19    8.21
   0   1 -17   55.10    9.28
   0  -1  17   55.34    6.96
   0  -1  18  192.75   13.83
   0   1 -18  193.17   14.83
   0  -1 -18  192.58   13.99
   0   1  18  192.93   14.15
   0   1 -19   61.72    9.40
   0   1  19   61.46    8.33
   0  -1  19   61.70    8.95
   0  -1 -19   61.75    8.16
   0  -1  20  131.81   12.66
   0   1  20  128.52   12.52
   0  -1 -20  132.58   12.56
   0   1 -20  131.10   13.05
   0  -1 -21  177.15    7.09
   0   1  21  175.80   15.29
   0  -1 -21  175.88   14.48
   0   1 -21  176.56   14.86
   0  -1  21  186.39   15.29
   0  -1 -22   10.73    1.89
   0   1 -22   14.24    4.56
   0  -1 -22    8.96    3.10
   0  -1 -23   -0.05    0.71
   0  -1 -23   -2.29    3.78
   0   1 -23    2.92    3.18
   0  -1 -24    7.32    1.52
   0  -1 -24    6.94    4.16
   0   1 -24   15.60    6.44
   0  -1 -25   76.44    4.59
   0   1 -25   92.27   11.62
   0  -1 -25   76.14   11.25
   0  -1 -26   16.79    2.03
   0   1 -26   27.56    7.91
   0  -1 -26   36.99    8.80
   0  -1 -27  169.65    5.93
   0  -1 -27  201.28   18.84
   0   1 -27  200.66   17.95
   0   1 -28  348.74   24.48
   0  -1 -28  396.19   26.02
   0  -1 -29  240.87   20.82
   0   1 -29  261.49   21.28
   0  -1 -30   14.29    6.17
   0   1 -30   33.42    9.18
   0  -1 -31    7.15    5.19
   0   1 -31   15.29    7.13
   0   1 -32   99.84   14.32
   0  -1 -32   80.53   12.67
   0  -1 -33    4.19    5.52
   0   1 -33    3.21    3.92
   0  -1 -34   10.09    5.66
   0   1 -34   -0.34    3.77
   0  -1 -35  126.50   17.13
   0   1 -35  100.42   15.18
   0  -1 -36    6.42    5.24
   0   1 -36   13.26    7.32
   0  -1 -37   26.47    9.01
   0   1 -37   30.06    8.97
   0  -1 -38    9.60    6.64
   0   1 -38    2.82    3.86
   0   1 -39   -6.97    5.84
   0  -1 -39   -1.62    4.32
   0   1 -40   -0.79    3.84
   0  -1 -40   -5.66    6.51
   0   1 -41    0.81    3.40
   0  -1 -41   -1.99    3.79
   0   1 -42   -0.02    3.68
   0  -1 -42    2.35    3.27
   0   1 -43   -0.77    6.91
   0  -1 -43   -0.27    4.60
   0   1 -44   -0.09    4.92
   0  -1 -44   -0.07    6.93
   0   1 -45   -0.25    6.49
   0  -1 -45   -0.77    4.22
   0   1 -46    1.11    6.83
   0  -1 -46    1.10    8.19
   0   2   0 3140.65   27.34
   0  -2   0 3141.17   32.37
   0   2   0 3141.10   32.97
   0   2   1   10.86    1.64
   0  -2  -1   10.29    2.06
   0   2   1   15.75    2.72
   0   2  -1   17.15    2.72
   0  -2   1   11.87    2.25
   0   2   2  222.43    5.62
   0  -2  -2  223.08    5.43
   0  -2  -2  222.49    8.03
   0  -2   2  223.22    7.91
   0   2  -2  222.94    7.93
   0  -2  -3 2490.53   18.95
   0  -2   3 2495.03   28.96
   0   2  -3 2492.46   28.95
   0  -2  -3 2498.05   29.67
   0  -2  -4 1404.65   14.41
   0  -2   4 1407.42   23.54
   0   2  -4 1403.34   23.42
   0   2   5 2398.30   27.84
   0  -2  -5 2399.13   18.27
   0   2  -5 2398.06   30.22
   0  -2   5 2399.75   30.75
   0  -2   6 1407.14   25.58
   0   2   6 1412.81   23.46
   0  -2  -6 1403.21   15.44
   0   2  -6 1413.03   25.62
   0  -2   7  693.04   18.40
   0  -2  -7  672.89   17.02
   0   2   7  659.05   16.95
   0   2  -7  700.78   18.56
   0   2  -8    1.72    2.17
   0  -2   8   -1.15    1.93
   0  -2  -8   -1.38    1.38
   0   2   8   -1.54    1.63
   0  -2   9  317.08   13.69
   0   2  -9  318.45   13.64
   0  -2  -9  314.68   12.65
   0  -2 -10   94.32    8.29
   0  -2  10   98.64    7.82
   0   2 -10  104.21    8.07
   0  -2 -10   94.88    7.29
   0  -2 -11  231.85   14.36
   0  -2  11  231.60   14.25
   0   2 -11  231.72   13.81
   0  -2 -11  231.69   13.23
   0  -2  12  782.18   24.24
   0  -2 -12  788.26   24.61
   0   2 -12  763.56   23.32
   0  -2 -12  751.77   22.20
   0  -2  13   67.19    7.47
   0  -2 -13   55.66    7.14
   0   2 -13   66.68    7.35
   0  -2 -13   66.24    6.95
   0  -2 -14  765.10   26.27
   0   2 -14  763.21   24.83
   0  -2  14  762.29   25.37
   0  -2 -14  720.71   23.31
   0  -2  14  762.55   12.80
   0  -2 -15    6.82    3.30
   0  -2  15    8.39    3.24
   0  -2 -15    5.21    2.63
   0  -2  15    9.32    1.42
   0   2 -16   56.07   12.07
   0  -2  16   31.85    5.92
   0  -2 -16   32.99    6.84
   0  -2 -16   33.05    6.31
   0  -2  16   31.91    2.40
   0  -2 -17 1162.03   35.45
   0   2 -17 1169.36   34.11
   0  -2  17 1171.19   34.28
   0  -2 -17 1137.31   32.43
   0  -2  17 1151.94   13.23
   0  -2  18   41.79    7.07
   0  -2 -18   45.70    7.84
   0  -2 -18   44.56    7.57
   0  -2  19   16.10    4.56
   0  -2 -19   15.08    4.59
   0   2 -19   26.22    5.59
   0  -2 -19   13.75    4.08
   0  -2  20    1.38    2.22
   0   2 -20    4.54    3.27
   0  -2 -20    7.09    4.67
   0  -2 -20    2.69    2.31
   0   2 -21    5.77    4.27
   0  -2 -21    5.62    3.00
   0  -2  21    2.78    2.32
   0  -2 -21    2.45    1.78
   0   2 -22   57.28    9.22
   0  -2 -22   41.11    8.10
   0  -2 -22   34.08    6.61
   0   2 -23  104.67   12.53
   0  -2 -23   64.29   11.46
   0  -2 -24  305.51   21.18
   0   2 -24  306.55   20.64
   0   2 -25   36.14    8.53
   0  -2 -25   19.00    5.64
   0   2 -26    8.53    5.62
   0  -2 -26   -2.65    4.67
   0  -2 -27   80.28    6.22
   0   2 -27   88.06   12.22
   0  -2 -27   78.56   11.51
   0  -2 -28   15.86    2.96
   0  -2 -28   28.12    8.45
   0  -2 -29  220.70   10.21
   0   2 -29  268.70   22.03
   0  -2 -29  253.72   21.49
   0  -2 -30    3.52    1.67
   0  -2 -30    2.43    4.20
   0  -2 -31    1.36    0.95
   0   2 -31    7.40    5.78
   0  -2 -31   -1.09    4.86
   0   2 -32   12.09    6.03
   0  -2 -32    7.03    5.10
   0  -2 -33   11.35    6.04
   0   2 -33   13.71    5.24
   0  -2 -34   14.12    5.65
   0   2 -34    1.46    3.91
   0   2 -35    4.59    4.13
   0  -2 -35    6.46    5.66
   0   2 -36    8.95    6.23
   0  -2 -36   18.26    7.29
   0  -2 -37   21.69    8.01
   0   2 -37    6.78    5.31
   0   2 -38    4.29    5.13
   0  -2 -38   -3.85    5.11
   0  -2 -39   -0.79    4.75
   0   2 -39    8.45    5.36
   0   2 -40    2.56    4.20
   0  -2 -40   -7.48    6.62
   0   2 -41   -0.64    4.33
   0  -2 -41  -14.97    7.36
   0  -2 -42   -2.00    4.41
   0   2 -42   -2.23    6.18
   0   2 -43   -4.05    5.14
   0  -2 -43    6.44    5.52
   0   2 -44    2.15    4.31
   0  -2 -44   13.07    8.11
   0   2 -45    7.43    6.11
   0  -2 -45   13.46    8.13
   0   2 -46    2.79    5.13
   0   3   0    0.96    2.28
   0  -3   0    0.02    1.85
   0   3   0    1.51    1.99
   0   3   1    5.35    1.97
   0  -3   1    9.48    2.58
   0   3  -1    1.24    2.08
   0   3   1    9.50    3.13
   0  -3  -1    6.45    2.37
   0   3   2  329.73    9.98
   0   3   2  328.62   13.30
   0   3  -2  338.78   13.29
   0  -3   2  335.29   13.07
   0  -3  -2  335.72   13.41
   0  -3  -3  249.46    8.21
   0   3   3  252.54    8.28
   0  -3   3  247.01   11.60
   0   3  -3  246.82   11.61
   0  -3  -3  250.39   11.84
   0  -3  -4  785.53   13.99
   0   3   4  801.45   13.95
   0   3  -4  801.65   20.78
   0  -3   4  794.29   20.88
   0  -3  -4  783.57   21.40
   0  -3  -5   49.62    3.46
   0   3   5   48.92    3.33
   0   3  -5   46.92    5.40
   0  -3   5   46.65    5.20
   0   3   6  342.75    8.64
   0  -3  -6  336.77    8.79
   0   3  -6  340.98   14.18
   0  -3   6  353.42   14.52
   0   3   7  187.97    9.95
   0  -3  -7  180.41    6.40
   0   3  -7  186.94   10.78
   0  -3   7  191.76   10.92
   0   3   8  849.07   21.63
   0  -3  -8  828.61   13.92
   0   3  -8  870.82   24.03
   0  -3   8  868.79   24.04
   0  -3   9  977.58   26.12
   0  -3  -9  950.81   15.58
   0   3   9  982.73   24.08
   0   3  -9  994.72   26.13
   0   3 -10   22.42    4.40
   0  -3  10   22.19    3.97
   0   3  10   20.36    3.75
   0  -3 -10   22.17    2.47
   0  -3  11 1050.57   28.68
   0   3  11 1033.93   26.34
   0  -3 -11 1037.33   26.36
   0   3 -11 1071.93   28.55
   0  -3  12  161.38   11.76
   0   3  12  175.70   11.44
   0  -3 -12  178.59   11.39
   0   3 -12  169.71   12.03
   0  -3  13 1982.88   41.77
   0  -3 -13 1992.59   43.07
   0  -3 -13 1946.96   38.39
   0   3 -13 2000.90   41.34
   0  -3 -14  410.56   20.17
   0  -3  14  403.42   19.46
   0  -3 -14  388.96   17.63
   0   3 -14  414.83   19.38
   0  -3 -15  165.47   13.52
   0  -3  15  173.01   13.09
   0  -3 -15  178.39   12.49
   0   3 -15  188.34   13.69
   0  -3  16 1001.95   32.29
   0  -3 -16  987.42   32.94
   0   3 -16  963.15   31.27
   0  -3 -16  988.56   29.84
   0   3 -17  138.48   12.84
   0  -3 -17  141.35   13.03
   0  -3  17  133.15   12.13
   0  -3 -17  149.22   12.08
   0   3 -18   56.27    8.14
   0  -3  18   62.21    8.49
   0  -3 -18   46.57    7.72
   0  -3 -18   61.93    8.02
   0  -3  18   56.49    4.37
   0  -3  19   50.34    8.05
   0   3 -19   72.55    9.93
   0  -3 -19   47.82    8.77
   0  -3 -19   52.80    7.79
   0  -3  19   47.18    3.83
   0  -3  20  208.91   16.11
   0  -3 -20  192.54   16.12
   0   3 -20  214.70   16.13
   0  -3 -20  185.30   14.46
   0  -3  20  192.16    7.38
   0   3 -21   13.55    6.20
   0  -3 -21   18.54    6.65
   0  -3 -21   10.78    4.73
   0  -3  21    8.30    1.60
   0   3 -22   98.20   11.25
   0  -3 -22  104.11   12.28
   0  -3 -22  103.73   11.44
   0  -3  22  104.86    4.54
   0   3 -23    7.17    4.89
   0  -3 -23   11.30    5.52
   0   3 -24   49.01    8.87
   0  -3 -24   49.82    9.45
   0   3 -25   20.91    5.77
   0  -3 -25   17.10    6.03
   0   3 -26   16.47    7.47
   0  -3 -26    1.48    4.08
   0   3 -27  184.05   17.57
   0  -3 -27  184.85   18.35
   0   3 -28  120.26   14.64
   0  -3 -28  102.85   13.56
   0   3 -29    6.56    5.84
   0  -3 -29   12.05    5.47
   0   3 -30   10.63    5.33
   0  -3 -30   13.99    4.74
   0  -3 -31   11.90    5.93
   0   3 -31    1.29    3.81
   0   3 -32   34.88   10.27
   0  -3 -32   21.56    8.30
   0   3 -33  293.78   24.61
   0  -3 -33  265.90   24.34
   0   3 -34   34.52    9.74
   0  -3 -34   19.53    8.74
   0   3 -35   11.24    5.80
   0  -3 -35   15.70    6.08
   0  -3 -36    0.04    4.62
   0   3 -36   -3.18    3.63
   0   3 -37   41.73    9.96
   0  -3 -37   32.00    9.58
   0   3 -38    6.38    5.45
   0  -3 -38   11.42    7.42
   0   3 -39    2.67    3.19
   0  -3 -39    8.52    7.32
   0   3 -40    9.95    5.90
   0  -3 -40   13.04    7.15
   0   3 -41    5.58    4.91
   0  -3 -41    6.35    6.23
   0  -3 -42   22.06    9.26
   0   3 -42    7.92    6.00
   0   3 -43    5.53    4.48
   0  -3 -43   -5.88    5.90
   0  -3 -44   11.34    7.61
   0   3 -44    1.87    4.21
   0   3 -45  -11.94    6.76
   0   4   0    6.67    2.19
   0  -4   0    1.30    1.95
   0   4   0    3.69    1.92
   0   4  -1  646.01   18.51
   0   4   1  645.45   17.24
   0   4   1  644.17   21.17
   0  -4  -1  637.78   21.36
   0   4  -1  655.76   21.30
   0  -4   1  628.90   20.97
   0   4   2  267.00   10.63
   0  -4   2  276.29   13.84
   0  -4  -2  273.92   13.96
   0   4  -2  275.17   13.86
   0   4   2  270.06   13.92
   0   4   3   62.36    4.98
   0  -4  -3   61.58    6.83
   0   4  -3   59.10    6.81
   0  -4   3   59.13    6.50
   0   4   3   58.69    6.61
   0   4   4   83.34    5.50
   0   4  -4   94.03    8.39
   0  -4  -4   93.26    8.33
   0  -4   4   94.58    8.44
   0  -4  -5   53.15    4.26
   0   4   5   48.25    4.11
   0  -4   5   52.03    6.30
   0   4  -5   49.64    6.08
   0  -4  -5   49.50    6.53
   0   4   6   48.34    3.85
   0  -4  -6   41.64    3.64
   0   4  -6   39.92    5.94
   0  -4   6   45.04    5.90
   0  -4  -6   43.97    6.10
   0   4   7  406.68   10.94
   0  -4  -7  419.06   11.30
   0  -4   7  431.05   18.44
   0  -4  -7  418.27   18.80
   0   4  -7  426.69   17.98
   0  -4  -8   64.27    4.47
   0   4  -8   57.83    6.74
   0  -4   8   73.47    7.91
   0  -4   9   -2.82    3.14
   0   4   9   -2.96    2.91
   0  -4  -9   -1.19    1.23
   0   4  -9    3.14    2.65
   0  -4 -10   66.47    4.57
   0   4  10   66.70    7.35
   0   4 -10   73.14    8.23
   0  -4  10   77.15    8.45
   0  -4  11 1364.13   35.03
   0  -4 -11 1307.57   20.21
   0   4  11 1384.74   32.71
   0   4 -11 1443.58   35.72
   0  -4  12   93.49    9.66
   0  -4 -12   85.92    5.44
   0   4  12   94.50    8.99
   0   4 -12   99.99   10.03
   0  -4  13 1736.20   41.28
   0  -4 -13 1606.35   23.75
   0   4  13 1656.60   37.11
   0   4 -13 1724.17   40.85
   0  -4  14  810.38   29.20
   0  -4 -14  730.68   16.69
   0   4  14  804.55   26.71
   0   4 -14  809.64   28.91
   0  -4  15  924.20   31.70
   0  -4 -15  866.20   18.72
   0   4 -15  907.28   31.15
   0  -4  16  142.62   12.94
   0  -4 -16  151.47   13.80
   0   4 -16  180.73   14.44
   0  -4 -16  128.71    7.66
   0  -4 -17  234.50   17.38
   0  -4  17  249.77   17.36
   0  -4 -17  250.75   15.95
   0   4 -17  252.38   17.34
   0  -4  18    6.32    3.14
   0   4 -18    3.16    3.95
   0  -4 -18   -3.41    3.10
   0  -4 -18    3.53    2.42
   0  -4 -19   96.54   11.91
   0  -4  19   94.52   11.18
   0  -4 -19   78.32    9.30
   0   4 -19   86.38   10.76
   0  -4 -20   59.18    9.99
   0  -4 -20   52.15    7.89
   0   4 -20   65.59   10.08
   0  -4 -21  215.89   18.34
   0  -4  21  227.59   10.33
   0  -4 -21  229.93   16.90
   0   4 -21  245.36   18.50
   0  -4  22   71.32    5.63
   0  -4 -22   80.40   11.75
   0   4 -22   93.82   12.42
   0  -4  23   52.60    4.68
   0  -4 -23   49.50    9.23
   0   4 -23   47.48    8.86
   0  -4  24    6.16    1.61
   0  -4 -24    3.82    3.49
   0   4 -24    6.71    4.44
   0  -4  25    1.32    1.15
   0  -4 -25   -0.86    4.05
   0   4 -25    2.51    2.88
   0  -4  26   10.64    1.60
   0  -4 -26    4.88    4.45
   0   4 -26    5.53    4.87
   0   4 -27   23.27    6.24
   0  -4 -27   34.01    8.74
   0   4 -28    2.87    4.08
   0  -4 -28   -2.07    3.63
   0   4 -29   -1.19    3.98
   0  -4 -29   -6.75    4.73
   0  -4 -30   18.34    6.84
   0   4 -30   24.69    7.25
   0   4 -31    2.56    5.00
   0  -4 -31   -0.41    4.82
   0   4 -32   14.07    6.59
   0  -4 -32    4.17    3.95
   0   4 -33    2.32    4.67
   0  -4 -33    1.99    4.11
   0   4 -34    1.45    3.83
   0  -4 -34   -2.14    3.12
   0   4 -35    6.50    5.55
   0  -4 -35    4.06    3.96
   0  -4 -36   -0.62    3.18
   0   4 -36   14.45    6.85
   0  -4 -37   -1.27    4.18
   0   4 -37    0.82    5.01
   0   4 -38   -3.16    4.79
   0  -4 -38    1.92    5.94
   0  -4 -39   -2.92    5.85
   0   4 -39   11.93    6.67
   0   4 -40    9.50    6.82
   0  -4 -40    0.35    4.21
   0  -4 -41    5.81    6.53
   0   4 -41    3.07    5.59
   0  -4 -42    4.38    6.01
   0   4 -42   20.03    9.17
   0   4 -43   -0.58    4.33
   0  -4 -43    0.19    4.05
   0   4 -44   -3.19    4.60
   0  -4 -44    4.59    5.32
   0   4 -45   17.14    8.99
   0   5   0   -0.33    1.74
   0   5   0   -0.26    2.56
   0  -5   0   -0.12    2.24
   0   5   1  803.50   21.66
   0   5  -1  786.96   22.50
   0   5  -1  798.61   26.49
   0  -5   1  836.84   27.02
   0  -5  -1  814.71   27.03
   0   5   1  825.89   26.80
   0   5   2  355.83   14.01
   0   5  -2  347.17   15.52
   0   5  -2  368.89   17.98
   0  -5  -2  354.75   18.17
   0   5   2  354.80   17.71
   0  -5   2  360.33   17.77
   0   5   3   26.31    3.83
   0   5  -3   21.95    4.11
   0   5   3   21.68    4.61
   0  -5  -3   20.49    4.31
   0   5  -3   31.61    5.78
   0  -5   3   25.74    5.27
   0   5   4  127.17    7.80
   0  -5   4  119.54   10.46
   0  -5  -4  125.92   10.85
   0   5  -4  128.57   10.89
   0   5   5   11.32    2.37
   0  -5   5   13.09    3.94
   0  -5  -5    6.75    2.88
   0   5  -5   18.21    4.33
   0   5   6    4.73    1.66
   0  -5   6    2.42    2.16
   0  -5  -6    4.85    2.33
   0   5  -6    2.64    2.99
   0  -5   7   14.72    3.92
   0  -5  -7   11.52    2.33
   0   5   7    9.48    2.08
   0  -5  -7    9.05    3.04
   0   5  -7   15.04    4.59
   0  -5   8   13.19    4.01
   0  -5  -8    9.51    1.96
   0   5  -8   17.19    4.89
   0   5   8   14.30    2.45
   0  -5  -8   17.25    5.24
   0   5   9  321.84   11.01
   0  -5  -9  321.46   11.30
   0  -5   9  321.73   19.19
   0  -5  -9  321.73   19.56
   0   5  -9  321.04   19.02
   0   5  10  116.28    9.43
   0  -5 -10  120.42    6.65
   0   5 -10  119.41   10.49
   0  -5  10  117.64   10.80
   0  -5 -10  116.71   12.16
   0  -5  11   51.53    7.21
   0  -5 -11   53.50    4.40
   0   5  11   53.30    6.63
   0   5 -11   56.08    7.81
   0  -5  12  184.82   14.27
   0  -5 -12  173.10    7.91
   0   5  12  181.04   12.73
   0   5 -12  202.72   14.68
   0  -5  13   -1.65    2.56
   0   5  13    1.43    2.29
   0  -5 -13    1.85    1.14
   0   5 -13   -0.76    3.64
   0  -5  14    0.55    1.60
   0   5  14    1.06    2.02
   0  -5 -14    0.43    0.93
   0   5 -14    0.85    3.24
   0   5 -15    1.46    2.90
   0  -5  15   -2.17    2.42
   0  -5 -15    0.18    1.03
   0   5  15   -0.22    2.38
   0  -5  16  108.75   11.81
   0  -5 -16  105.00    6.61
   0   5  16  101.38   10.54
   0   5 -16  112.91   11.77
   0   5 -17    8.16    2.97
   0  -5 -17   10.33    2.33
   0  -5 -18    1.54    4.18
   0   5 -18    3.16    3.34
   0  -5 -18    1.04    0.91
   0   5 -19   49.52    8.77
   0  -5 -19   44.01    4.78
   0  -5 -19   40.50    8.12
   0   5 -20   37.60    7.66
   0  -5 -20   50.28    9.16
   0  -5 -20   49.02    5.19
   0  -5 -21   38.33    8.61
   0   5 -21   27.96    8.82
   0  -5 -21   21.11    3.50
   0  -5 -22  165.42   16.95
   0  -5 -22  163.29    9.84
   0   5 -22  166.06   15.77
   0   5 -23   43.86    8.87
   0  -5 -23   61.27   10.89
   0  -5  23   57.42    6.37
   0  -5 -23   43.10    5.14
   0  -5  24    8.34    2.71
   0   5 -24    2.30    4.21
   0  -5 -24    5.57    5.00
   0  -5 -24    7.58    2.56
   0  -5  25   38.72    4.82
   0  -5 -25   34.31    9.13
   0   5 -25   30.42    7.54
   0  -5  26   23.61    3.46
   0  -5 -26   34.99    8.91
   0   5 -26   31.30    7.99
   0  -5  27   19.72    3.13
   0  -5 -27   10.52    5.06
   0   5 -27   23.67    7.67
   0  -5  28   16.22    2.66
   0  -5 -28   10.87    4.46
   0  -5  29   15.21    2.13
   0   5 -29   18.28    7.10
   0  -5 -29   13.40    5.94
   0  -5 -30    9.92    5.80
   0   5 -30    4.83    5.17
   0   5 -31    9.76    6.80
   0  -5 -31   -0.31    3.74
   0  -5 -32  108.75   16.05
   0   5 -32  117.27   16.59
   0   5 -33   28.92    8.49
   0  -5 -33   23.48    7.47
   0   5 -34   25.40    8.31
   0  -5 -34    8.17    4.71
   0   5 -35  -10.19    5.61
   0  -5 -35   16.71    7.69
   0   5 -36    8.67    5.00
   0  -5 -36    9.02    6.03
   0  -5 -37   -8.56    6.07
   0   5 -37   -0.61    3.43
   0   5 -38    9.00    5.90
   0  -5 -38   19.05    8.21
   0   5 -39    1.17    3.58
   0  -5 -39    6.80    5.20
   0   5 -40    5.22    4.35
   0  -5 -40    2.43    4.23
   0   5 -41   -2.85    4.66
   0  -5 -41   -0.33    3.05
   0  -5 -42   -5.56    5.16
   0   5 -42   -3.60    5.21
   0   5 -43    1.61    5.73
   0   5 -44   11.75    8.59
   0   6   0  289.82   14.78
   0  -6   0  305.69   18.19
   0   6   0  298.94   17.89
   0   6   1   85.30    7.90
   0   6  -1   92.67    8.51
   0  -6   1  102.21   10.41
   0   6   1   78.65    9.33
   0  -6  -1   92.41   10.06
   0   6  -1   82.01    9.61
   0   6   2   -1.18    2.13
   0   6  -2    1.09    2.39
   0  -6  -2   -0.86    3.23
   0   6   2    4.16    2.86
   0  -6   2    0.81    1.92
   0   6  -2    0.65    3.15
   0   6  -3    8.60    2.93
   0   6   3   14.56    3.27
   0   6  -3   10.13    4.05
   0  -6   3    9.37    3.55
   0  -6  -3   12.87    4.47
   0   6   3   10.61    3.83
   0   6  -4   -1.02    2.41
   0   6   4   -0.65    1.52
   0  -6  -4    6.70    3.76
   0   6  -4    1.77    3.21
   0  -6   4   -4.91    3.38
   0   6   5  350.48   14.10
   0  -6  -5  356.72   20.01
   0   6  -5  355.87   19.66
   0  -6   5  364.47   19.86
   0   6   6  176.64    9.70
   0  -6  -6  172.51   14.18
   0   6  -6  193.81   14.92
   0  -6   6  178.38   14.05
   0   6   7   80.43    6.39
   0   6  -7   74.94    9.32
   0  -6  -7   77.21    9.50
   0  -6   7   77.76    9.48
   0   6   8   77.72    6.10
   0  -6   8   89.09   10.17
   0   6  -8   75.04    9.54
   0  -6  -8   76.07    9.62
   0   6   9  406.95   13.40
   0  -6   9  411.26   21.86
   0   6  -9  401.47   21.83
   0  -6  -9  425.79   22.96
   0  -6  10    6.50    2.85
   0  -6 -10    6.56    1.90
   0   6  10    5.03    1.50
   0  -6 -10   12.15    4.73
   0   6 -10    5.92    3.15
   0  -6  11   48.51    7.92
   0  -6 -11   42.80    4.28
   0   6  11   48.21    7.09
   0   6 -11   53.74    8.03
   0  -6  12   31.66    6.43
   0  -6 -12   26.77    3.37
   0   6  12   27.72    5.25
   0   6 -12   33.35    6.96
   0  -6 -13  133.25    7.44
   0   6  13  132.19   12.03
   0  -6  13  143.02   13.56
   0   6 -13  150.66   13.85
   0  -6 -14   31.95    3.68
   0   6  14   37.15    6.84
   0   6 -14   34.69    7.33
   0   6  15   10.37    3.74
   0  -6 -15    7.56    1.93
   0   6 -15    6.79    2.51
   0  -6 -16   15.48    2.66
   0   6  16   16.64    5.42
   0   6 -16   18.24    6.81
   0  -6 -17  388.19   12.89
   0   6  17  447.87   23.24
   0   6 -17  428.61   24.97
   0   6  18   -1.66    2.87
   0  -6 -18   -1.14    1.18
   0   6 -18    1.20    3.51
   0  -6 -19   -1.22    1.60
   0   6 -19    4.19    4.24
   0   6 -20   76.18   11.22
   0  -6 -20   58.91    5.41
   0  -6 -20   73.68   11.89
   0   6 -21   88.82   12.21
   0  -6 -21   91.03   12.94
   0  -6 -21   83.62    6.53
   0  -6 -22   84.21   12.80
   0  -6 -22   74.81    6.51
   0   6 -22  101.63   13.56
   0  -6 -23   92.18   13.58
   0  -6 -23   89.44    7.01
   0   6 -23  105.59   13.49
   0  -6 -24   15.47    5.60
   0   6 -24   13.38    6.37
   0  -6 -24   13.56    3.11
   0   6 -25   44.85    9.59
   0  -6  25   39.55    5.99
   0  -6 -25   40.45    9.08
   0  -6 -25   39.85    5.13
   0  -6  26    3.91    2.42
   0  -6 -26    2.21    3.99
   0   6 -26   -2.92    3.86
   0  -6 -26    1.59    1.50
   0  -6  27   26.40    5.09
   0   6 -27   26.97    5.64
   0  -6 -27   26.50    5.42
   0  -6  28    0.01    1.72
   0   6 -28    8.08    5.73
   0  -6 -28    1.35    5.33
   0  -6  29   58.42    6.02
   0   6 -29   58.20   11.39
   0  -6 -29   58.24   12.15
   0  -6 -30  131.31   17.90
   0   6 -30  134.24   16.81
   0  -6 -31    5.75    5.46
   0   6 -31   11.11    5.99
   0   6 -32    1.91    3.15
   0  -6 -32    6.63    5.23
   0   6 -33   26.53    8.37
   0  -6 -33   13.33    6.60
   0  -6 -34   24.17    8.35
   0   6 -34   13.53    5.64
   0  -6 -35    0.37    4.86
   0   6 -35   -0.15    5.77
   0  -6 -36    9.03    6.97
   0   6 -36   -0.75    4.30
   0  -6 -37    6.45    5.97
   0   6 -37    3.43    3.92
   0   6 -38    3.45    4.43
   0  -6 -38   11.59    7.04
   0   6 -39    6.42    5.85
   0  -6 -39   -3.05    4.16
   0   6 -40    9.41    5.35
   0  -6 -40   14.77    7.96
   0   6 -41    0.69    3.24
   0  -6 -41    0.86    4.59
   0   6 -42   -7.23    5.62
   0   6 -43   -0.99    4.06
   0   7   0    0.43    2.30
   0   7   0   -0.21    3.21
   0  -7   0    3.58    3.43
   0   7  -1   43.29    6.70
   0   7   1   42.40    6.23
   0   7  -1   37.51    7.16
   0  -7   1   34.28    6.60
   0   7   1   35.24    7.20
   0  -7  -1   41.51    7.57
   0   7   2  218.70   13.32
   0   7  -2  215.05   14.44
   0   7  -2  225.26   16.77
   0  -7   2  225.15   16.94
   0   7   2  225.70   16.78
   0  -7  -2  218.91   16.90
   0   7  -3    6.31    3.48
   0   7   3   11.24    3.37
   0  -7  -3    9.14    4.43
   0  -7   3   16.11    4.79
   0   7  -3   14.47    5.31
   0   7   3   17.18    5.09
   0   7   4   78.18    7.66
   0   7  -4   68.51    8.78
   0  -7   4   85.78   10.68
   0   7  -4   78.28   10.35
   0   7   5   42.32    5.42
   0   7  -5   41.31    7.20
   0  -7   5   45.70    7.90
   0   7  -5   53.76    8.74
   0   7  -6  153.99   13.39
   0   7   6  149.81    9.87
   0   7  -6  162.56   15.06
   0  -7   6  153.73   14.10
   0   7   7   14.77    3.19
   0   7  -7   15.78    5.36
   0   7  -7   14.27    5.08
   0   7   8    7.89    2.65
   0   7  -8    1.41    2.81
   0   7  -9    1.46    3.24
   0   7   9    0.77    1.55
   0   7  10   -0.29    1.53
   0   7 -10    0.18    3.37
   0   7 -11    4.99    3.66
   0   7  11    1.29    1.23
   0   7  12    2.35    3.30
   0   7 -12    9.64    4.83
   0   7  13   36.53    6.07
   0   7 -13   38.34    7.81
   0   7  14   20.39    5.23
   0  -7 -14   23.55    3.31
   0   7 -14   36.04    8.53
   0   7  15  300.30   19.35
   0  -7 -15  263.04   10.77
   0   7 -15  281.69   20.67
   0   7  16  267.18   18.78
   0  -7 -16  250.17   10.34
   0   7 -16  281.71   20.92
   0  -7 -17   30.69    3.63
   0   7  17   35.45    7.37
   0   7 -17   47.14    9.37
   0   7  18   47.91    8.33
   0  -7 -18   38.64    4.10
   0   7 -18   46.45    9.59
   0   7  19  140.93   13.96
   0  -7 -19  142.91    7.82
   0   7 -19  170.78   17.77
   0  -7 -20   99.52    6.60
   0   7  20   94.22   11.76
   0   7 -20  114.12   14.24
   0  -7 -21   -3.61    4.46
   0  -7 -21    0.25    1.00
   0   7 -21    5.25    6.29
   0  -7 -22   80.26   12.75
   0  -7 -22   88.50    6.35
   0   7 -22  118.05   15.79
   0  -7 -23  108.37   15.20
   0  -7 -23   97.54    6.72
   0   7 -23  119.74   15.30
   0  -7 -24   38.72    9.63
   0   7 -24   42.80    9.69
   0  -7 -25   -4.10    6.24
   0   7 -25    3.58    3.89
   0  -7 -26    5.67    4.27
   0   7 -26   17.31    6.35
   0  -7  27   42.34    6.71
   0   7 -27   53.29   10.63
   0  -7  28    9.08    3.63
   0  -7 -28    7.46    5.29
   0   7 -28   11.82    5.54
   0  -7  29   16.53    4.11
   0  -7 -29   14.40    7.06
   0   7 -29   13.79    6.42
   0  -7 -30   28.77    9.64
   0   7 -30   23.51    8.33
   0  -7 -31   14.36    7.55
   0   7 -31    5.53    4.82
   0   7 -32   -4.55    3.93
   0  -7 -32   -3.20    4.22
   0  -7 -33    7.43    6.63
   0   7 -33    3.11    3.44
   0   7 -34   13.90    6.35
   0  -7 -34   13.20    7.52
   0  -7 -35  -12.37    6.90
   0   7 -35  -10.77    6.37
   0   7 -36    2.68    3.80
   0  -7 -36   10.27    5.43
   0   7 -37    2.74    4.30
   0  -7 -37    2.16    6.23
   0   7 -38   -3.60    4.37
   0  -7 -38    4.79    6.07
   0  -7 -39   13.04    8.19
   0   7 -39    8.14    7.23
   0   7 -40   -0.39    3.48
   0  -7 -40   -0.02    4.43
   0   7 -41    1.11    5.19
   0   7 -42    5.16    7.14
   0   8   0   67.71    8.53
   0   8   0   69.83   10.63
   0   8   1  168.68   12.90
   0   8  -1  145.15   12.51
   0   8   1  162.77   15.61
   0   8  -1  165.50   15.75
   0   8   2   41.93    6.50
   0   8  -2   38.92    7.08
   0   8   2   38.88    8.24
   0   8  -2   41.30    7.72
   0   8   3  214.11   13.80
   0   8  -3  205.32   15.27
   0   8  -3  216.31   17.83
   0   8   4   21.04    4.46
   0   8  -4   18.96    5.29
   0   8  -4   18.53    6.21
   0   8  -5    0.89    3.46
   0   8   5    0.98    1.74
   0   8  -5   -0.89    3.79
   0   8   6    2.83    1.67
   0   8  -6    2.63    3.02
   0   8  -6   -0.73    3.38
   0   8  -7   13.27    4.88
   0   8   7    7.57    2.66
   0   8  -7    5.04    3.05
   0   8  -8   -1.42    3.99
   0   8   8   -0.69    2.10
   0   8  -8   -0.49    3.19
   0   8   9  101.89    8.21
   0   8  -9  127.73   13.58
   0   8  -9  129.15   14.29
   0   8 -10   89.68   12.57
   0   8  10   70.04    6.72
   0   8 -10   69.80   11.08
   0   8  11  187.41   10.62
   0   8 -11  216.13   18.87
   0   8 -12  581.10   30.61
   0   8  13   25.97    6.20
   0   8 -13   44.20    9.43
   0   8  14  273.42   19.10
   0   8 -14  273.09   21.51
   0   8  15   61.99    9.63
   0   8 -15   96.38   12.84
   0   8  16  139.27   14.22
   0   8 -16  148.84   16.10
   0   8  17   13.54    4.83
   0   8 -17   16.27    7.37
   0   8  18   64.39    9.84
   0   8 -18   59.53   10.42
   0   8  19   25.46    6.42
   0   8 -19   24.74    6.71
   0   8  20   -2.49    4.75
   0  -8 -20    2.36    1.47
   0   8 -20   -2.13    5.11
   0   8  21   48.52    9.06
   0   8 -21   26.76    7.75
   0   8 -22   -2.41    3.99
   0  -8 -23   -2.75    3.92
   0   8 -23    4.37    3.76
   0  -8 -24   -0.90    4.51
   0   8 -24    8.49    4.64
   0  -8 -25   -0.04    3.92
   0   8 -25    2.95    4.78
   0  -8 -26    1.52    5.16
   0   8 -26    0.84    3.92
   0  -8 -27   -3.94    4.96
   0   8 -27    8.39    6.61
   0  -8  28   35.35    6.93
   0   8 -28   36.73   10.19
   0  -8 -29   -2.46    4.85
   0   8 -29    3.82    3.40
   0  -8 -30   12.28    7.72
   0   8 -30    3.60    5.97
   0  -8 -31    5.12    5.12
   0   8 -31   -0.90    3.43
   0  -8 -32   -7.08    5.61
   0   8 -32    5.57    4.63
   0  -8 -33   -1.73    3.89
   0   8 -33   11.05    5.97
   0  -8 -34   17.17    7.93
   0   8 -34    8.49    5.53
   0  -8 -35    1.31    4.69
   0   8 -35    1.50    5.73
   0  -8 -36   -2.32    6.08
   0   8 -36    2.82    4.92
   0  -8 -37    8.17    6.50
   0   8 -37   -0.27    4.17
   0  -8 -38    2.05    4.62
   0   8 -38    8.27    7.40
   0   8 -39   29.88   10.96
   0   8 -40   33.61   11.46
   0   9   0   -0.19    2.88
   0   9   0    1.15    3.31
   0   9  -1   23.38    5.78
   0   9   1   21.66    5.30
   0   9  -1   18.51    5.37
   0   9   1   25.90    7.28
   0   9  -2   35.93    7.07
   0   9   2   31.10    5.99
   0   9  -2   33.26    7.81
   0   9   2   32.87    7.89
   0   9   3   10.13    3.99
   0   9  -3    2.86    2.92
   0   9  -3    6.98    5.37
   0   9  -4  118.18   12.54
   0   9   4  132.94   11.55
   0   9  -4  113.54   13.83
   0   9   5   -1.80    2.21
   0   9  -5   -1.13    4.33
   0   9  -5    1.15    4.26
   0   9  -6   10.27    4.93
   0   9   6    9.26    3.05
   0   9  -6   17.65    6.74
   0   9  -7  180.49   16.33
   0   9   7  187.04   12.58
   0   9  -7  189.01   18.10
   0   9   8   28.67    4.99
   0   9  -8   29.66    7.33
   0   9  -8   31.73    8.60
   0   9  -9   81.96   11.63
   0   9   9   80.32    7.95
   0   9  -9   87.48   12.66
   0   9 -10    3.40    3.73
   0   9  10    6.44    2.71
   0   9 -11   19.28    6.38
   0   9  11   17.00    3.68
   0   9 -11   21.63    6.69
   0   9 -12   44.76   10.46
   0   9  12   23.85    4.15
   0   9 -12   36.06    9.73
   0   9 -13  418.32   26.93
   0   9  13  431.24   25.30
   0   9 -13  445.56   28.58
   0   9 -14   24.63    8.86
   0   9  14   14.01    5.94
   0   9 -14   23.07    9.25
   0   9 -15  287.34   23.05
   0   9  15  316.92   22.08
   0   9 -15  335.39   25.24
   0   9  16   11.12    5.89
   0   9 -16    3.50    5.62
   0   9  17   50.23    9.32
   0   9 -17   55.25   11.38
   0   9  18   37.47    8.20
   0   9 -18   49.93   10.25
   0   9  19   -1.75    3.52
   0   9 -19    2.71    4.34
   0   9  20   15.34    5.41
   0   9 -20   18.18    6.23
   0   9  21    3.37    2.83
   0   9 -21    3.08    4.36
   0   9  22   -0.83    2.83
   0   9 -22   -1.51    4.06
   0   9 -23   15.37    6.40
   0  -9 -24    1.25    4.73
   0   9 -24    8.59    6.91
   0  -9 -25   51.23   11.91
   0   9 -25   47.20   11.12
   0  -9 -26    3.48    5.78
   0   9 -26   11.28    5.63
   0  -9 -27   31.08    9.52
   0   9 -27   30.27    8.98
   0  -9 -28    1.29    5.06
   0   9 -28    4.86    4.17
   0  -9 -29    5.86    5.14
   0   9 -29    2.67    3.65
   0  -9 -30    5.42    5.08
   0   9 -30    5.29    5.25
   0  -9 -31    6.88    5.16
   0   9 -31    0.51    3.62
   0  -9 -32   10.88    6.50
   0   9 -32   -0.19    3.70
   0  -9 -33   -2.05    5.14
   0   9 -33    1.09    3.91
   0  -9 -34   -4.80    6.91
   0   9 -34   -6.16    5.62
   0  -9 -35   10.56    7.71
   0   9 -35   13.94    8.32
   0   9 -36    7.43    4.66
   0   9 -37    0.90    5.22
   0   9 -38   -2.20    4.75
   0  10   0  106.12   11.88
   0  10   0  113.29   14.79
   0  10   1   -0.49    2.61
   0  10  -1   -4.27    2.70
   0  10   1   -3.95    4.99
   0  10  -1    1.13    3.55
   0  10   2   13.08    4.51
   0  10  -2   10.85    3.94
   0  10  -2    2.58    4.15
   0  10   3   -0.60    2.16
   0  10  -3   -4.29    5.02
   0  10  -4   41.38    7.98
   0  10   4   44.50    7.26
   0  10  -4   41.62   10.31
   0  10  -5   22.68    6.02
   0  10   5   23.64    5.44
   0  10  -5   35.03    9.61
   0  10   6  123.02   11.23
   0  10  -6  140.19   14.92
   0  10  -6  146.25   17.09
   0  10  -7    1.64    4.00
   0  10   7    4.59    2.83
   0  10  -7    3.51    4.46
   0  10  -8    1.18    3.29
   0  10   8    1.76    2.29
   0  10  -9    7.90    4.76
   0  10   9   12.02    3.64
   0  10  -9    4.02    3.80
   0  10 -10   11.73    5.59
   0  10 -10   10.57    6.55
   0  10  10    6.21    2.85
   0  10  11   88.32    8.39
   0  10 -11   80.51   11.88
   0  10 -11   96.77   14.12
   0  10 -12   20.91    6.96
   0  10 -12   19.82    6.09
   0  10  12   14.48    3.46
   0  10  13    6.36    4.36
   0  10 -13    6.07    5.23
   0  10 -13    7.68    4.39
   0  10 -14   10.93    6.30
   0  10  14    2.91    4.08
   0  10 -14    1.63    3.32
   0  10 -15   47.47   10.34
   0  10  15   48.46    9.36
   0  10 -15   43.12   10.17
   0  10  16    9.94    3.86
   0  10 -16   27.33    8.25
   0  10 -16   19.10    7.27
   0  10 -17   -3.18    3.75
   0  10  17   -2.11    3.41
   0  10 -17   -5.44    4.62
   0  10 -18    8.08    4.74
   0  10  18   16.36    6.62
   0  10 -18    3.19    3.22
   0  10 -19   -0.33    4.69
   0  10  19    1.29    3.48
   0  10 -19   -3.13    3.82
   0  10 -20   -4.38    3.57
   0  10  20    0.55    3.87
   0  10 -20    5.29    4.67
   0  10  21    2.83    3.83
   0  10 -21    2.65    3.52
   0  10 -21    1.05    3.57
   0  10  22   -2.35    3.15
   0  10 -22    4.38    3.85
   0  10 -22   10.67    6.23
   0  10 -23   21.69    6.82
   0  10  23   11.99    5.37
   0  10 -23   13.92    7.55
   0  10 -24   21.67    8.35
   0  10 -24    8.75    5.36
   0 -10 -25    9.89    6.35
   0  10 -25    3.64    5.07
   0  10 -25    0.21    3.83
   0  10 -26    2.55    5.00
   0  10 -26    2.34    4.16
   0 -10 -27   10.18    5.89
   0  10 -27   13.56    7.45
   0  10 -27    8.51    5.04
   0 -10 -28   12.94    8.37
   0  10 -28    1.72    4.09
   0  10 -28    6.54    5.44
   0 -10 -29   17.70    9.02
   0  10 -29   12.83    6.71
   0  10 -29    8.98    4.94
   0 -10 -30    7.58    6.12
   0  10 -30   -1.26    4.84
   0  10 -30  -11.23    6.41
   0 -10 -31   -1.57    4.30
   0  10 -31   10.67    6.80
   0  10 -31    3.83    5.88
   0 -10 -32    8.16    6.70
   0  10 -32   -3.08    5.61
   0 -10 -33   -1.99    5.03
   0  10 -33    7.62    6.91
   0  10 -33    1.10    4.20
   0  10 -34  -19.19    8.22
   0  10 -35    2.43    3.89
   0  10 -36   -1.87    4.72
   0  11   0   -4.11    4.12
   0  11   0   -3.69    4.94
   0  11  -1   33.91    7.49
   0  11   1   31.03    6.68
   0  11  -1   40.19    9.64
   0  11   2  120.07   12.72
   0  11  -2  126.66   14.21
   0  11  -2  131.31   16.63
   0  11  -3    8.07    3.91
   0  11   3   16.66    5.08
   0  11  -3   11.34    5.76
   0  11  -4   -1.37    3.06
   0  11   4   -1.06    2.79
   0  11  -4    6.75    4.34
   0  11   5    7.10    3.08
   0  11  -5    5.00    4.56
   0  11  -6   16.90    5.80
   0  11   6   26.75    5.68
   0  11  -6   12.53    6.13
   0  11   7   12.91    3.93
   0  11  -7   10.31    5.52
   0  11  -7   12.41    5.81
   0  11  -8   71.64   11.96
   0  11   8   62.01    8.03
   0  11  -8   47.18   10.40
   0  11  -9    5.37    5.17
   0  11   9    2.15    2.39
   0  11  -9    6.35    6.88
   0  11  10   64.38    7.84
   0  11 -10   62.81   11.53
   0  11 -10   68.10   12.33
   0  11 -11   -0.14    2.95
   0  11  11    1.05    2.18
   0  11 -12   -3.11    4.53
   0  11 -12   -3.81    3.52
   0  11  12    0.63    2.14
   0  11 -13   33.21    8.87
   0  11  13   26.26    7.02
   0  11 -13   37.30   10.06
   0  11 -14    6.41    5.32
   0  11  14   -3.79    4.28
   0  11 -14    4.11    3.14
   0  11 -15   -4.61    6.06
   0  11  15   -3.50    4.21
   0  11 -15   -1.47    4.09
   0  11  16   -7.16    5.31
   0  11 -16   -2.78    5.20
   0  11 -16    6.60    6.00
   0  11 -17   12.29    7.02
   0  11  17   20.03    6.66
   0  11 -17   26.97    8.73
   0  11 -18    6.51    5.35
   0  11  18    8.57    4.62
   0  11 -18    2.66    4.79
   0  11  19   13.10    5.83
   0  11 -19    7.69    5.55
   0  11 -20    6.15    4.47
   0  11  20    5.79    5.24
   0  11 -20    1.18    5.48
   0  11  21   13.10    5.71
   0  11 -21   16.06    6.67
   0  11 -21   21.99    8.06
   0  11  22   -2.94    3.60
   0  11 -22    2.65    6.02
   0  11 -22   -3.52    4.42
   0  11  23    5.97    3.82
   0  11 -23   -3.50    4.61
   0  11 -23    3.42    5.96
   0  11  24    0.10    4.02
   0  11 -24   -4.01    4.83
   0  11 -24    7.56    4.32
   0 -11 -25   13.32    8.09
   0  11 -25    2.73    3.22
   0  11 -25    5.59    4.76
   0 -11 -26   34.13   11.66
   0  11 -26   22.59    9.94
   0  11 -26    2.13    3.77
   0 -11 -27   10.68    8.43
   0  11 -27   19.10    8.39
   0  11 -27   -1.02    4.97
   0 -11 -28   26.94   10.42
   0  11 -28   35.08   11.46
   0  11 -28   15.68    8.02
   0 -11 -29    4.41    5.28
   0  11 -29    3.76    7.16
   0  11 -29    2.30    5.74
   0 -11 -30   -5.56    5.67
   0  11 -30    2.94    5.49
   0  11 -30    3.60    4.88
   0  11 -31   -7.38    5.53
   0  11 -32    4.78    6.91
   0  11 -33   10.75    7.15
   0  12   0   31.29    7.34
   0  12  -1    3.77    3.11
   0  12   1   -5.74    2.70
   0  12  -1    2.34    4.87
   0  12   2    1.51    2.45
   0  12  -2    3.74    2.95
   0  12   3    3.37    3.43
   0  12  -3   -1.57    3.59
   0  12  -3    1.21    4.17
   0  12   4    0.95    2.36
   0  12  -4    5.44    4.15
   0  12  -4    3.06    3.39
   0  12   5   -1.37    3.56
   0  12  -5   -3.31    4.03
   0  12  -5    6.25    4.45
   0  12  -6   25.70    7.63
   0  12   6   22.46    5.28
   0  12  -6   20.75    7.41
   0  12  -7   -0.15    3.76
   0  12   7    4.52    3.48
   0  12  -7    2.31    5.44
   0  12  -8   35.54    8.18
   0  12  -8   43.53   10.70
   0  12   8   41.09    6.96
   0  12  -9   12.59    6.43
   0  12  -9   12.14    5.64
   0  12   9    7.62    3.41
   0  12 -10   46.46    9.82
   0  12 -10   32.26   10.16
   0  12 -11   10.34    5.97
   0  12 -11   10.78    7.34
   0  12 -12   44.52   10.30
   0  12 -12   44.90   10.88
   0  12 -13    8.39    6.65
   0  12  13   -1.72    4.67
   0  12 -13    8.03    5.44
   0  12 -14    2.64    5.27
   0  12  14    5.99    3.98
   0  12 -14   -0.31    3.40
   0  12 -15   18.20    7.76
   0  12  15   10.36    4.41
   0  12 -15   18.59    8.42
   0  12  16    4.68    3.72
   0  12 -16    1.91    5.32
   0  12 -16    4.93    6.02
   0  12 -17    0.21    5.69
   0  12  17    7.52    4.38
   0  12 -17   15.26    6.97
   0  12 -18    4.02    4.21
   0  12  18    0.03    3.61
   0  12 -18   -3.99    5.61
   0  12 -19   27.55    9.74
   0  12  19   23.65    7.94
   0  12 -19   12.04    5.22
   0  12 -20   11.04    7.47
   0  12  20   10.02    5.97
   0  12 -20    3.57    3.97
   0  12 -21    6.90    5.22
   0  12  21   -2.50    3.38
   0  12 -21   -6.54    5.73
   0  12 -22    9.88    7.73
   0  12  22    0.82    2.71
   0  12 -22   -2.31    5.61
   0  12  23    7.52    5.49
   0  12 -23   20.82    9.03
   0  12 -24    6.92    5.00
   0  12  24    6.05    3.26
   0  12 -24    3.93    5.03
   0  12 -25   -3.85    4.76
   0  12 -25   -6.05    5.66
   0 -12 -26    6.60    4.73
   0  12 -26    6.72    7.02
   0  12 -26    6.88    5.34
   0  12 -27    4.16    6.01
   0  12 -27   -3.91    4.63
   0  12 -28    8.21    7.15
   0  12 -29   30.03   10.97
   0  12 -30   -0.02    3.28
   0  13   0    1.43    3.13
   0  13   1    8.61    3.22
   0  13  -1    5.21    4.56
   0  13   2   -0.78    2.66
   0  13  -2   -1.58    4.00
   0  13   3   -0.25    2.48
   0  13  -3   -6.88    4.80
   0  13  -3    1.12    4.24
   0  13  -4   -1.90    2.96
   0  13   4   -1.54    4.02
   0  13  -4    3.98    5.07
   0  13  -5   -1.17    3.31
   0  13  -5    6.08    5.19
   0  13  -6    9.81    5.61
   0  13  -6   26.55    9.42
   0  13  -7    0.02    3.06
   0  13  -7    8.64    5.66
   0  13  -8    3.63    4.36
   0  13  -8    2.95    3.56
   0  13  -9   13.84    6.52
   0  13  -9   20.50    8.11
   0  13 -10   13.72    6.99
   0  13 -10    7.68    6.22
   0  13 -11    2.10    4.33
   0  13 -11    4.83    5.44
   0  13 -12   -0.68    3.55
   0  13 -12   -1.28    4.61
   0  13 -13    7.43    5.23
   0  13 -13   14.33    6.99
   0  13  14   -0.59    3.96
   0  13 -14   -5.12    6.82
   0  13 -14    6.73    5.77
   0  13 -15    8.20    5.54
   0  13  15   -4.53    4.29
   0  13 -15   -1.14    3.92
   0  13  16    3.38    3.33
   0  13 -16   12.22    8.17
   0  13 -16    3.76    4.27
   0  13  17   20.49    7.40
   0  13 -17    7.93    5.15
   0  13 -17   19.64    7.36
   0  13 -18    7.79    5.13
   0  13  18    8.01    5.09
   0  13 -18    5.72    6.19
   0  13  19   -5.48    4.28
   0  13 -19    0.83    4.81
   0  13 -19    0.71    3.91
   0  13 -20   12.13    6.56
   0  13  20    0.74    3.48
   0  13 -20    4.43    6.02
   0  13  21   10.87    5.23
   0  13 -21   13.37    7.51
   0  13 -22    2.39    5.58
   0  13  22    0.02    4.03
   0  13 -22    2.91    6.30
   0  13  23    6.49    5.21
   0  13 -23   -0.44    4.51
   0  13 -23   -0.89    3.69
   0  13 -24   -9.36    6.18
   0  13 -24    0.49    3.08
   0  13 -25    1.06    3.91
   0  14  -1   -0.97    2.49
   0  14  -2    2.15    3.36
   0  14  -3    4.44    4.15
   0  14  -4    3.45    3.71
   0  14  -4    5.54    3.78
   0  14  -5    5.38    2.86
   0  14  -5   -2.65    5.02
   0  14  -6    6.13    4.80
   0  14  -6    0.18    4.09
   0  14  -7    4.94    4.96
   0  14  -7   -7.86    6.01
   0  14  -8    2.51    3.83
   0  14  -8   -2.60    4.87
   0  14  -9   13.97    6.63
   0  14  -9    9.39    6.88
   0  14 -10   -8.61    6.09
   0  14 -10   -2.50    4.79
   0  14 -11   -5.32    5.15
   0  14 -11   -5.16    5.44
   0  14 -12    9.00    7.10
   0  14  12   -9.18    6.08
   0  14 -12   -5.15    5.53
   0  14  13   -7.47    6.28
   0  14 -13   -1.76    4.87
   0  14 -13    4.78    7.30
   0  14  14   15.06    6.38
   0  14 -14    8.98    7.16
   0  14 -14   27.53   10.73
   0  14 -15    5.07    5.38
   0  14  15    4.80    3.05
   0  14  16   14.70    7.88
   0  14 -16   21.02    9.81
   0  14 -16   13.05    7.38
   0  14  17   -4.43    5.71
   0  14 -17    8.66    7.02
   0  14 -17    5.32    6.54
   0  14 -18    4.97    6.44
   0  14  18   12.33    6.99
   0  14 -18   11.94    7.77
   0  14 -19   -4.86    5.52
   0  14 -19    3.64    4.47
   0  14 -20    7.53    5.09
   0  15  -6   -1.67    3.88
   0  15  -6    5.25    4.58
   0  15  -7   -2.99    5.42
   0  15  -7  -16.72    7.99
   0  15  -8   -3.08    5.00
   0  15  -8   16.51    9.55
   0  15  -9    9.50    6.41
   0  15 -10    6.68    5.33
   0  15 -11    0.46    4.08
   0  15 -12    8.79    6.84
   0  15 -13    4.67    5.16
   0  15 -14    2.35    4.40
   0  15 -15    4.33    5.82
   0  15 -16   10.26    7.54
   1   0   3 3283.64   20.73
   1   0  -4 2830.35   21.53
  -1   0   4 2830.71   23.75
   1   0   4 2831.02   23.49
   1   0  -5 5273.40   35.05
  -1   0  -5 5273.01   41.09
   1   0   5 5270.53   34.42
   1   0  -6    4.90    1.67
   1   0   6    4.94    1.83
  -1   0   6    5.39    1.95
   1   0   6    4.80    1.42
  -1   0   7  396.50   11.85
   1   0  -7  396.71   11.47
  -1   0  -7  397.10   13.30
   1   0   7  396.87   13.04
   1   0   7  396.20    9.74
   1   0  -7  396.12    7.81
  -1   0  -7  396.09    9.85
  -1   0  -8  291.49   12.95
   1   0   8  288.76   11.46
   1   0  -8  286.32   10.49
  -1   0   8  291.29   10.96
   1   0   8  281.86    8.06
   1   0  -8  293.32    6.76
  -1   0  -8  286.43    8.67
  -1   0   9  614.71   17.04
  -1   0  -9  611.79   19.66
   1   0   9  608.40   18.08
   1   0  -9  608.76   17.09
   1   0   9  611.21   11.97
  -1   0  -9  611.80   12.65
   1   0 -10 1029.00   22.73
   1   0  10 1062.33   25.32
  -1   0 -10 1110.47   25.34
  -1   0  10 1030.37   23.15
  -1   0 -10 1006.83   16.45
  -1   0  11   30.35    5.02
   1   0  11   22.55    4.62
   1   0 -11   27.79    5.50
  -1   0 -11   30.12    3.56
  -1   0 -12   55.91    7.33
   1   0 -12   31.07    4.76
   1   0  12   31.06    5.28
  -1   0  12   34.56    5.08
  -1   0 -12   31.30    3.40
   1   0 -13  455.62   17.41
   1   0  13  476.19   19.35
  -1   0 -13  479.97   19.21
  -1   0  13  465.13   18.01
  -1   0 -13  432.34   11.07
  -1   0 -14  263.74   15.09
  -1   0  14  243.35   13.76
   1   0 -14  273.70   14.52
   1   0  14  244.99   14.37
  -1   0 -14  230.87    8.31
  -1   0 -15   57.44    7.51
   1   0  15   55.69    7.24
   1   0 -15   61.33    7.61
  -1   0  15   56.00    7.06
  -1   0 -15   57.84    4.20
   1   0  16    1.28    1.93
   1   0 -16    0.84    2.69
  -1   0  16   -0.54    2.32
  -1   0 -16    3.96    2.84
  -1   0 -16    1.23    1.13
   1   0  17   22.31    5.05
  -1   0  17   20.35    4.70
   1   0 -17   19.41    5.11
  -1   0 -17   21.77    5.70
  -1   0 -17   19.05    2.57
   1   0  18  128.13   11.80
  -1   0  18  127.29   11.42
   1   0 -18  106.38   10.19
  -1   0 -18  115.79   11.05
  -1   0 -18  110.85    5.87
  -1   0  19    0.14    2.75
   1   0  19   -0.23    1.97
   1   0 -19   -0.58    3.51
  -1   0 -19    0.56    2.39
  -1   0 -19   -0.16    0.90
   1   0 -20    2.86    5.17
  -1   0 -20    2.61    5.20
  -1   0  20    2.78    2.79
   1   0  20    2.53    3.17
  -1   0 -20    2.93    1.11
  -1   0 -21  196.85   15.65
   1   0  21  198.20   16.71
  -1   0  21  197.02   15.52
   1   0 -21  196.21   14.68
  -1   0 -21  196.93    7.42
  -1   0 -22   38.63    9.34
   1   0 -22   39.65    8.29
  -1   0 -22   39.79    3.09
  -1   0  22   39.09    7.20
   1   0 -23  272.11   18.48
  -1   0 -23  272.16   19.81
  -1   0 -23  271.31    8.72
   1   0 -24    6.70    7.25
  -1   0 -24    6.22    6.60
  -1   0 -24    6.13    1.41
   1   0 -25   52.60   10.74
  -1   0 -25   55.84    3.54
   1   0 -26  501.16   27.27
  -1   0 -26  493.42   28.76
  -1   0 -26  494.64   10.30
   1   0 -27  168.55   18.22
  -1   0 -27  173.53   19.64
   1   0 -28  317.62   22.56
  -1   0 -28  378.01   25.65
  -1   0 -29   27.46    8.21
   1   0 -29   24.93    7.59
  -1   0 -30   66.45   11.14
   1   0 -30   60.42   10.71
   1   0 -31   60.51   11.50
  -1   0 -31   46.41   10.48
   1   0 -32  149.06   17.15
  -1   0 -32  154.85   18.02
   1   0 -33   29.64    8.74
  -1   0 -33   20.95    7.81
   1   0 -34   81.55   13.40
  -1   0 -34   70.06   12.90
  -1   0 -35   -2.67    5.92
   1   0 -35   -2.14    3.94
  -1   0 -36   17.14    7.25
   1   0 -36   21.11    7.52
  -1   0 -37    9.44    6.04
   1   0 -37   12.89    5.92
   1   0 -38   -4.95    4.99
  -1   0 -38    8.84    5.31
   1   0 -39  -11.69    6.79
  -1   0 -39   -1.20    5.02
   1   0 -40    7.29    6.82
  -1   0 -40   11.53    5.94
   1   0 -41   11.73    6.16
  -1   0 -41    8.85    5.97
  -1   0 -42    5.65    5.56
   1   0 -42   -7.38    5.90
  -1   0 -43    6.01    5.02
   1   0 -43   -3.98    5.93
  -1   0 -44  -13.81    7.72
   1   0 -44   -1.38    2.96
  -1   0 -45   -5.97    6.35
   1   0 -45    1.63    3.94
   1   0 -46    3.57    6.08
   1   1 -46    5.81    6.66
   1   1 -45    6.23    5.39
  -1  -1 -45    6.27    5.67
  -1  -1 -44    1.08    5.04
   1   1 -44   -7.11    5.99
   1   1 -43    2.72    4.43
  -1  -1 -43   -0.44    3.46
  -1  -1 -42   -0.86    4.67
   1   1 -42    4.62    6.29
   1   1 -41   13.82    7.00
  -1  -1 -41    8.51    7.17
   1   1 -40   12.42    6.33
  -1  -1 -40   24.19    8.97
   1   1 -39    9.69    6.63
  -1  -1 -39   16.22    7.28
   1   1 -38   49.46   11.71
  -1  -1 -38   31.75    9.82
   1   1 -37   18.59    8.46
  -1  -1 -37   10.16    6.72
   1   1 -36   35.94    9.20
  -1  -1 -36   37.43    9.80
   1   1 -35   22.25    7.64
  -1  -1 -35    7.31    6.48
   1   1 -34    9.38    5.36
  -1  -1 -34    4.64    5.22
   1   1 -33   10.62    4.85
  -1  -1 -33    8.14    4.76
   1   1 -32   46.27   10.09
  -1  -1 -32   32.29    8.38
  -1  -1 -31  120.03   15.86
   1   1 -31  117.82   15.30
  -1  -1 -31   95.65    5.36
   1   1 -30  139.06   15.98
  -1  -1 -30  124.85   16.05
  -1  -1 -30  104.23    6.04
   1   1 -29  135.37   15.42
  -1  -1 -29  126.60   15.45
  -1  -1 -29  120.34    6.79
   1   1 -28    1.07    3.89
  -1  -1 -28    5.02    1.71
   1   1 -27   32.81    7.53
  -1  -1 -27   25.64    7.29
  -1  -1 -27   24.59    3.26
   1   1 -26   39.82    7.86
  -1  -1 -26   42.24    8.55
  -1  -1 -26   35.29    3.91
  -1  -1 -25   42.80    8.77
   1   1 -25   57.18    9.14
  -1  -1 -25   41.73    4.41
  -1  -1 -24    8.94    5.06
   1   1 -24    7.95    4.86
  -1  -1 -24    3.03    1.37
   1   1 -23   67.46    9.17
  -1  -1 -23   68.36    9.86
  -1  -1 -23   62.18    5.27
  -1  -1 -22    9.24    4.85
   1   1 -22   12.33    4.94
  -1   1  22   18.14    5.79
  -1  -1 -22    8.65    2.20
  -1  -1 -21   33.14    6.85
   1   1 -21   39.33    7.13
  -1   1  21   44.27    7.40
  -1  -1 -21   40.07    4.28
   1   1 -20   50.10    7.87
  -1  -1 -20   40.73    7.67
   1  -1  20   42.42    7.40
  -1   1  20   56.50    8.42
  -1  -1 -20   45.17    4.57
   1   1 -19  103.03   10.29
   1  -1  19  105.81   11.23
  -1  -1 -19  105.37   11.07
  -1  -1 -19   85.01    6.18
  -1   1  19  122.32   11.82
  -1  -1 -18   30.93    7.57
   1  -1  18   17.25    4.29
   1   1 -18   30.60    6.68
  -1  -1 -18   11.23    2.52
  -1   1  18   17.67    5.36
   1   1 -17  294.92   16.27
   1  -1  17  270.98   16.80
  -1  -1 -17  278.20   16.88
  -1   1  17  282.96   16.73
  -1  -1 -17  251.88   10.32
  -1  -1 -16  247.95   15.86
   1   1 -16  264.97   15.12
   1  -1  16  214.09   14.61
  -1  -1 -16  200.54    9.09
   1  -1  16  199.71    7.41
  -1   1  16  215.97   14.18
  -1  -1 -15  305.92   16.36
   1  -1  15  295.79   16.40
   1   1 -15  308.44   15.82
  -1   1  15  300.15   16.36
  -1  -1 -15  259.93   10.19
   1  -1  15  277.53    8.78
   1  -1  14  297.98   15.85
  -1  -1 -14  296.02   16.23
   1   1 -14  296.77   15.72
   1  -1  14  296.85    9.01
  -1  -1 -14  298.46   10.43
   1  -1  13  282.98   15.24
   1  -1  13  283.80    8.79
   1   1 -12 2292.11   37.78
   1  -1  12 2291.78   40.76
  -1  -1 -12 2291.80   41.21
   1  -1  12 2291.17   24.72
   1  -1  11  656.36   21.25
  -1  -1 -11  717.29   23.58
   1   1 -10 1090.41   23.81
   1  -1  10 1091.23   25.72
  -1  -1 -10 1090.56   26.49
   1  -1  10 1091.04   17.25
   1  -1   9  369.84   14.82
  -1  -1  -9  366.93   14.67
   1   1  -9  373.37   12.97
   1  -1   9  377.41   10.00
  -1  -1  -8  283.63   12.16
   1  -1   8  292.85   12.46
   1   1  -8  290.63   10.90
   1  -1   8  285.84    8.74
   1   1  -7  400.15   11.25
  -1  -1  -7  409.18   13.27
   1  -1   7  404.47   13.13
  -1   1   7  409.51   13.50
   1  -1   7  407.88    9.86
   1  -1   6 4763.86   43.27
  -1  -1  -6 4764.66   41.97
   1   1  -6 4764.56   35.28
  -1   1   6 4763.28   43.30
   1  -1   6 4763.28   33.71
   1   1  -5 1488.77   18.89
   1  -1   5 1433.02   24.10
  -1  -1  -5 1462.87   22.91
   1   1  -5 1477.43   23.54
  -1   1   5 1491.41   24.21
   1  -1   5 1499.57   19.74
   1   1  -4 3134.94   24.53
  -1  -1  -4 3137.12   31.07
   1  -1   4 3131.07   28.18
  -1   1   4 3131.46   33.16
   1  -1   3   17.63    2.08
   1  -1   3   17.99    2.33
  -1  -1  -3   17.70    1.97
  -1   1   3   17.89    2.43
  -1  -1  -3   17.57    1.86
   1   1  -3   17.97    1.61
   1  -1   2 1659.06   18.42
   1  -1   1   17.96    2.70
  -1  -1   2 1792.22   18.71
  -1   1  -3   14.62    2.42
  -1  -1   3   19.24    2.62
   1   1   4 3133.12   30.53
  -1  -1   4 3132.58   32.68
  -1   1  -4 3128.25   32.99
   1   1   5 1509.42   23.02
  -1  -1   5 1500.62   18.84
  -1   1  -5 1508.84   24.10
   1  -1  -5 1507.32   24.19
  -1   1  -5 1500.55   19.59
  -1  -1   6 4685.05   34.96
  -1   1  -6 4680.92   42.83
   1   1   6 4685.20   41.79
   1  -1  -6 4680.74   25.75
   1  -1  -6 4687.46   42.73
  -1   1  -6 4680.28   32.65
  -1   1  -7  402.12   13.26
  -1  -1   7  409.53   11.04
   1   1   7  407.26   13.31
   1  -1  -7  402.62   13.19
  -1  -1   7  407.28    7.41
  -1   1  -7  407.69   10.34
   1   1   8  289.09   12.36
  -1   1  -8  287.27   12.42
   1  -1  -8  290.28   11.81
  -1  -1   8  283.66   10.69
   1  -1  -8  296.90   12.46
  -1   1  -8  305.99    8.96
  -1  -1   9  357.04   12.67
  -1   1  -9  397.97   14.95
   1   1   9  380.92   14.91
   1  -1  -9  387.02   14.08
   1  -1  -9  374.91   14.57
  -1   1  -9  380.18   10.20
  -1   1 -10 1085.72   26.05
   1   1  10 1104.21   26.44
  -1  -1  10 1054.64   22.97
   1  -1 -10 1114.01   25.00
   1  -1 -10 1088.33   25.87
  -1   1 -10 1084.01   16.98
  -1   1 -11  694.50   22.38
  -1  -1  11  670.53   19.57
   1   1  11  708.33   22.38
   1  -1 -11  679.52   20.68
   1  -1 -11  689.48   21.61
  -1   1 -11  748.51   14.33
  -1  -1  12 2269.48   37.50
  -1   1 -12 2329.34   41.64
   1   1  12 2378.89   42.14
   1  -1 -12 2292.08   39.50
   1  -1 -12 2314.69   40.92
  -1   1 -12 2296.96   24.45
   1  -1 -13  237.46   14.51
  -1  -1  13  238.13   14.10
   1   1  13  237.62   16.24
  -1   1 -13  238.38    9.55
  -1  -1  14  293.88   14.78
   1  -1 -14  295.10   15.40
  -1   1 -14  330.58   17.02
   1   1  14  316.22   16.61
  -1   1 -14  302.75    9.03
   1  -1 -15  279.52   15.28
   1   1  15  292.53   16.52
  -1  -1  15  302.25   15.54
  -1   1 -15  345.26   17.91
  -1   1 -15  283.61    8.70
  -1   1 -16  253.87   16.02
   1   1  16  227.09   15.04
   1  -1 -16  219.90   14.26
  -1  -1  16  233.35   14.27
  -1   1 -16  210.58    7.61
  -1   1 -17  287.68   17.19
   1   1  17  296.77   17.76
  -1  -1  17  270.26   15.80
   1  -1 -17  297.25   16.82
  -1  -1  18   17.19    4.51
   1  -1 -18    8.98    3.25
   1   1  18   21.78    6.05
   1  -1 -19   85.27    9.95
   1   1  19   90.98   10.55
  -1   1 -19  108.52   11.46
  -1  -1  19   94.43    9.96
  -1  -1  20   49.95    7.49
   1  -1 -20   58.92    8.56
  -1   1 -20   53.92    8.46
   1   1  20   45.55    7.99
  -1  -1  21   39.17    6.96
   1  -1 -21   33.67    6.24
  -1   1 -21   39.40    7.70
  -1  -1  22   11.45    3.86
   1  -1 -22    8.54    3.76
  -1   1 -22   19.21    6.00
   1  -1 -22   11.77    1.80
   1  -1 -23   69.80    9.73
  -1   1 -23   60.57    9.10
   1  -1 -23   65.42    3.80
   1  -1 -24    2.64    2.75
   1  -1 -24    4.05    1.16
   1  -1 -25   44.04    7.98
  -1   1 -25   55.22    9.11
   1  -1 -25   44.50    2.77
   1  -1 -25   42.85    2.77
   1  -1 -26   47.00    8.08
  -1   1 -26   60.13   10.44
   1  -1 -27   24.74    6.27
  -1   1 -27   34.64    8.45
   1  -1 -28   11.59    5.57
  -1   1 -28   17.09    7.68
   1  -1 -29  140.47   15.64
  -1   1 -29  139.30   16.18
  -1   1 -30  135.57   16.55
   1  -1 -30  132.12   15.28
   1  -1 -31  104.17   13.93
  -1   1 -31  129.44   16.18
  -1   1 -32   54.60   10.94
   1  -1 -32   37.61    8.75
   1  -1 -33   12.47    5.17
  -1   1 -33    6.26    4.67
   1  -1 -34   15.45    6.23
  -1   1 -34   16.57    7.06
   1  -1 -35   15.17    5.85
  -1   1 -35   15.14    7.01
   1  -1 -36   31.87    8.90
  -1   1 -36   42.08   10.44
   1  -1 -37   -1.87    3.99
  -1   1 -37   21.78    8.72
   1  -1 -38   33.33    9.27
  -1   1 -38   43.28   11.07
   1  -1 -39   11.76    6.77
  -1   1 -39   10.03    6.69
  -1   1 -40   19.09    7.75
   1  -1 -40   30.58    9.68
   1  -1 -41    0.23    4.24
  -1   1 -41    9.76    5.75
   1  -1 -42   -6.83    7.41
  -1   1 -42   -2.46    5.15
  -1   1 -43   18.97    7.61
   1  -1 -43    4.14    4.89
   1  -1 -44    0.60    4.72
  -1   1 -44    4.88    6.05
   1  -1 -45   -0.62    4.23
  -1   1 -45    0.02    4.19
   1  -1 -46    3.92    6.44
   1   2 -46   -5.99    5.49
  -1  -2 -45   -0.98    5.13
   1   2 -45    3.40    6.14
   1   2 -44    2.31    5.71
  -1  -2 -44    2.28    3.49
   1   2 -43   -2.59    5.79
  -1  -2 -43    5.39    7.56
   1   2 -42    9.96    6.53
  -1  -2 -42    1.99    5.33
   1   2 -41   -5.68    4.54
  -1  -2 -41   12.45    6.58
  -1  -2 -40   11.50    5.41
   1   2 -40    7.23    5.08
   1   2 -39    1.35    4.11
  -1  -2 -39   11.99    6.91
   1   2 -38   12.94    6.68
  -1  -2 -38   11.52    5.62
  -1  -2 -37    2.30    4.63
   1   2 -37   -1.88    3.69
  -1  -2 -36    1.09    3.96
   1   2 -36    3.92    3.45
   1   2 -35    7.07    4.26
  -1  -2 -35    3.02    4.05
  -1  -2 -34   20.11    7.37
   1   2 -34    2.04    4.66
   1   2 -33   18.97    6.97
  -1  -2 -33    8.28    4.34
   1   2 -32   30.93    7.91
  -1  -2 -32   20.36    7.38
  -1  -2 -31  107.84   15.03
   1   2 -31  131.94   15.65
  -1  -2 -31  105.91    7.68
   1   2 -30   20.13    7.60
  -1  -2 -30   14.63    7.26
  -1  -2 -30    2.68    1.62
   1   2 -29  135.13   15.77
  -1  -2 -29  126.92   15.48
  -1  -2 -29  120.50    8.59
  -1  -2 -28   21.22    7.30
   1   2 -28   33.95    8.48
  -1  -2 -28   23.43    4.05
   1   2 -27   43.43    8.42
  -1  -2 -27   33.89    7.80
  -1  -2 -27   47.70    5.55
  -1  -2 -26    6.87    4.51
   1   2 -26   13.04    6.02
  -1  -2 -26    9.35    2.73
  -1  -2 -25   80.24   11.78
   1   2 -25   92.61   11.77
  -1  -2 -25   78.25    6.90
   1   2 -24   64.42    9.76
  -1  -2 -24   61.83   10.12
  -1  -2 -24   54.99    5.93
  -1  -2 -23    2.84    3.64
   1   2 -23    3.46    4.18
  -1  -2 -23    1.71    1.66
  -1  -2 -22   58.30    9.30
   1   2 -22   68.08    9.35
   1  -2  22   59.63    3.93
   1   2 -21   48.66    7.91
  -1  -2 -21   40.20    7.74
   1  -2  21   39.54    3.40
   1  -2  20   48.37    7.84
  -1  -2 -20   45.12    8.03
   1   2 -20   61.57    8.59
   1  -2  20   42.33    3.71
   1  -2  19  185.10   14.82
  -1  -2 -19  175.27   14.70
   1   2 -19  185.42   14.06
   1  -2  19  163.62    7.37
  -1  -2 -18   91.03   10.92
   1  -2  18   85.38    9.85
   1  -2  18   78.25    5.15
   1   2 -17  879.75   28.51
  -1  -2 -17  856.65   30.87
   1  -2  17  918.24   31.31
   1  -2  17  858.36   17.37
   1  -2  16  164.31   13.06
  -1  -2 -16  166.93   13.45
   1  -2  16  164.68    7.65
  -1  -2 -15  927.30   30.11
   1   2 -15  953.34   27.66
   1  -2  15  968.39   30.49
   1  -2  15  945.46   18.38
   1  -2  14  483.89   21.00
  -1  -2 -14  504.58   21.42
   1   2 -14  501.23   19.24
  -1  -2 -14  491.73   18.39
   1  -2  14  484.99   13.26
  -1  -2 -13    4.08    3.34
   1  -2  13    2.16    2.22
   1   2 -13    4.12    2.37
  -1  -2 -13    7.33    2.84
   1  -2  13    7.35    1.98
   1  -2  12   15.28    3.57
   1   2 -12   18.49    3.84
  -1  -2 -12   20.44    4.56
  -1  -2 -12   14.82    2.77
   1  -2  12   17.80    2.75
   1   2 -11  421.45   15.67
   1  -2  11  408.74   17.68
  -1  -2 -11  407.88   17.49
  -1  -2 -11  405.78   14.37
   1  -2  11  404.56   12.22
  -1  -2 -10  216.83   12.40
   1   2 -10  219.86   11.08
   1  -2  10  232.93   12.90
  -1   2  10  234.48   12.62
  -1  -2 -10  228.31   10.30
   1  -2  10  221.65    9.15
   1   2  -9  667.10   18.51
  -1  -2  -9  678.12   20.86
   1  -2   9  694.59   21.49
   1  -2   9  691.49   15.94
  -1  -2  -9  668.03   16.55
  -1   2   9  681.05   20.89
  -1  -2  -8  970.86   24.08
   1  -2   8  995.06   24.74
   1  -2   8  974.21   19.02
  -1   2   8 1016.05   24.44
  -1  -2  -8  937.55   18.58
   1   2  -8  959.07   21.43
   1  -2   7  272.81   12.51
  -1  -2  -7  278.41   12.37
  -1   2   7  265.77   12.19
  -1  -2  -7  272.57    9.29
   1   2  -7  269.96   10.68
  -1  -2  -7  264.67    9.75
   1  -2   6   81.86    6.90
   1   2  -6   81.95    7.05
  -1  -2  -6   81.30    5.48
  -1   2   6   81.41    6.57
   1   2  -6   81.91    5.58
  -1  -2  -5 3244.74   32.87
   1   2  -5 3241.27   39.93
   1   2  -5 3242.72   33.37
   1  -2   5 3238.31   40.15
  -1  -2  -4 3610.83   33.82
   1   2  -4 3619.68   40.36
   1   2  -4 3611.37   34.03
   1  -2   4 3607.27   41.13
  -1  -2  -3 1184.68   19.34
   1   2  -3 1185.38   22.57
  -1   2   3 1184.11   22.38
   1   2  -3 1182.21   18.89
   1  -2   3 1185.48   22.81
  -1  -2  -2 3702.87   35.02
   1   2  -2 3764.10   38.87
   1   2  -2 3795.35   32.87
  -1   2   2 3725.54   39.02
   1  -2   2 3735.58   39.67
  -1  -2  -1 4431.76   37.98
   1   2  -1 4435.05   40.63
   1  -2   1 4440.20   42.52
   1   2  -1 4442.94   35.27
  -1  -2  -1 4437.33   37.04
  -1   2   1 4434.81   41.81
  -1  -2   0   10.10    2.12
   1   2   0   10.14    2.01
  -1   2   0   10.11    1.60
   1   2   0   10.13    1.36
  -1  -2   0   10.17    1.49
   1  -2   0   10.19    1.79
  -1  -2   1 4420.41   40.90
   1   2   1 4440.07   38.56
  -1   2  -1 4443.59   42.63
   1  -2  -1 4481.15   42.36
  -1  -2   1 4480.79   35.53
   1   2   2 3678.55   34.34
  -1  -2   2 3759.80   38.56
  -1   2  -2 3877.79   40.24
  -1  -2   2 3731.24   32.50
   1  -2  -2 3735.62   38.94
  -1  -2   3 1178.60   22.57
   1   2   3 1186.97   19.36
  -1   2  -3 1176.11   22.80
  -1  -2   3 1187.80   18.64
   1  -2  -3 1184.88   22.50
   1   2   4 3584.31   33.89
  -1   2  -4 3644.47   41.24
   1  -2  -4 3537.51   40.32
  -1  -2   4 3614.40   33.74
   1   2   5 3268.88   27.64
  -1  -2   5 3209.98   33.64
  -1   2  -5 3292.02   40.25
  -1  -2   6   81.33    5.69
   1   2   6   85.12    4.87
  -1   2  -6   85.14    7.04
  -1  -2   7  257.50   10.51
  -1   2  -7  264.68   12.56
  -1  -2   8  978.96   21.49
   1  -2  -8  982.99   23.93
  -1   2  -8 1006.67   24.93
  -1  -2   9  688.37   18.88
   1  -2  -9  701.06   21.01
  -1   2  -9  699.89   21.39
  -1  -2  10  224.97   11.16
  -1   2 -10  226.43   12.51
   1  -2 -10  214.36   12.03
  -1  -2  11  425.27   16.08
  -1   2 -11  448.09   18.12
   1  -2 -11  415.60   17.23
  -1   2 -12   13.46    3.43
  -1  -2  12   15.22    3.26
   1  -2 -12   16.89    3.85
   1  -2 -12   20.36    4.25
  -1  -2  13    7.79    2.55
  -1   2 -13    6.59    3.20
   1  -2 -13    3.29    2.79
   1  -2 -13    5.27    2.42
  -1  -2  14  477.11   19.12
   1  -2 -14  501.62   20.80
  -1   2 -14  499.24   21.04
   1  -2 -14  467.84   20.16
  -1   2 -15 1013.37   30.88
   1  -2 -15  955.95   29.68
  -1  -2  15  952.08   28.05
   1  -2 -15  942.37   29.35
   1  -2 -16  163.77   13.11
   1  -2 -16  175.71   13.34
  -1  -2  17  929.84   29.54
   1  -2 -17  932.77   30.99
  -1   2 -17  925.07   31.11
   1  -2 -17  912.00   30.39
   1   2  17  950.00   32.28
  -1  -2  18   76.29    9.06
   1  -2 -18   96.71   10.55
  -1   2 -18  103.80   13.16
   1  -2 -18   96.26   10.50
   1   2  18  102.97   11.85
  -1   2 -19  183.29   14.70
   1  -2 -19  182.70   14.78
  -1  -2  19  174.23   13.64
   1  -2 -19  179.93   14.26
   1   2  19  184.23   15.06
   1  -2 -20   54.95    8.32
  -1   2 -20   51.42    8.29
  -1  -2  20   50.66    7.75
   1  -2 -20   46.35    7.54
   1   2  20   49.87    8.56
   1  -2 -21   44.71    8.05
  -1  -2  21   41.70    7.10
  -1   2 -21   34.55    7.48
   1  -2 -21   41.66    7.56
  -1   2 -22   55.12    8.92
   1  -2 -22   65.27    9.51
  -1  -2  22   54.71    8.42
   1  -2 -23    3.45    3.81
  -1   2 -23    9.60    5.32
   1  -2 -24   49.22    9.16
  -1   2 -24   61.99   10.25
  -1   2 -25  100.25   12.93
   1  -2 -25   69.24    9.78
  -1   2 -26   20.85    7.19
   1  -2 -26   -1.10    5.19
  -1   2 -27   48.41   10.08
   1  -2 -27   33.29    7.04
  -1   2 -28   21.43    7.76
   1  -2 -28   26.79    7.20
   1  -2 -29  110.47   14.31
  -1   2 -29  121.32   14.96
   1  -2 -29  126.09    7.03
   1  -2 -30    4.92    4.51
   1  -2 -30    4.37    1.75
   1  -2 -31   96.08   13.78
  -1   2 -31  131.01   16.27
   1  -2 -31  106.17    5.70
   1  -2 -31  107.14    5.63
  -1   2 -32   28.47    8.14
   1  -2 -32   21.36    7.13
   1  -2 -32   14.77    1.97
   1  -2 -33   11.20    5.30
  -1   2 -33   15.66    6.69
  -1   2 -34   10.33    5.15
   1  -2 -34    7.40    4.57
  -1   2 -35   14.45    6.51
   1  -2 -35   10.89    5.72
  -1   2 -36    9.50    6.72
   1  -2 -36   14.16    6.12
   1  -2 -37    4.98    4.52
  -1   2 -37    0.92    4.12
   1  -2 -38   10.25    4.91
  -1   2 -38   16.75    7.83
   1  -2 -39    9.76    6.24
  -1   2 -39    5.04    5.62
   1  -2 -40    7.70    5.84
  -1   2 -40    3.17    4.18
  -1   2 -41   -3.48    4.11
   1  -2 -41    8.41    6.21
  -1   2 -42   12.96    6.78
   1  -2 -42   -2.18    4.05
   1  -2 -43    0.69    3.88
  -1   2 -43   -3.60    5.23
   1  -2 -44    5.46    5.79
  -1   2 -44    4.24    5.78
  -1   2 -45   -0.72    4.86
   1  -2 -45    1.56    5.18
   1   3 -46   -2.94    4.69
   1   3 -45  -11.96    6.75
   1   3 -44   10.57    5.84
  -1  -3 -44   -4.28    5.72
  -1  -3 -43    8.67    6.46
   1   3 -43    4.28    3.75
  -1  -3 -42    1.14    3.78
   1   3 -42    2.63    3.82
  -1  -3 -41   12.27    7.04
   1   3 -41   14.29    7.26
  -1  -3 -40   11.58    6.15
   1   3 -40    4.88    3.86
   1   3 -39    2.91    5.15
  -1  -3 -39    9.69    7.24
   1   3 -38    9.36    5.58
  -1  -3 -38    7.24    5.65
   1   3 -37    7.02    5.32
  -1  -3 -37    0.12    4.98
  -1  -3 -36   25.63    8.64
   1   3 -36    5.46    3.18
   1   3 -35   38.35    9.37
  -1  -3 -35   41.52   11.35
  -1  -3 -34    4.63    4.52
   1   3 -34   15.51    7.28
  -1  -3 -33   22.58    7.97
   1   3 -33   23.61    8.15
   1   3 -32   41.78    9.46
  -1  -3 -32   44.25   10.87
   1   3 -31   70.28   11.63
  -1  -3 -31   84.44   13.79
  -1  -3 -31   65.54    7.37
   1   3 -30   67.96   11.11
  -1  -3 -30   66.78   12.58
  -1  -3 -30   58.71    6.86
   1   3 -29   50.08    9.87
  -1  -3 -29   52.32   10.92
  -1  -3 -29   39.65    5.67
  -1  -3 -28   69.45   12.01
   1   3 -28   87.70   12.31
  -1  -3 -28   68.47    7.39
  -1  -3 -27  107.38   14.03
   1   3 -27   77.87   11.65
   1   3 -26   83.65   11.64
  -1  -3 -26   87.23   12.86
   1  -3  26   76.76    4.36
  -1  -3 -25   32.41    8.53
   1   3 -25   34.06    7.48
   1  -3  25   17.46    2.32
  -1  -3 -24   41.52    8.22
   1   3 -24   40.21    8.62
  -1  -3 -24   40.46    7.81
   1  -3  24   41.18    3.71
   1   3 -23  170.29   16.05
  -1  -3 -23  177.62   15.85
  -1  -3 -23  171.21   14.74
   1  -3  23  176.87    7.83
   1   3 -22  147.40   14.47
  -1  -3 -22  146.14   14.69
  -1  -3 -22  141.08   13.35
   1  -3  22  149.40    7.25
  -1  -3 -21   38.00    7.85
   1   3 -21   38.90    8.58
  -1  -3 -21   38.99    6.75
   1  -3  21   38.25    3.86
   1   3 -20   32.63    6.66
  -1  -3 -20   32.36    7.74
  -1  -3 -20   38.95    6.73
   1  -3  20   28.45    3.71
  -1  -3 -19   80.80   10.30
   1  -3  19   89.82   10.59
   1   3 -19   82.31   10.16
  -1  -3 -19   85.60    8.64
   1  -3  19   81.22    6.10
   1   3 -18   61.40    8.50
   1  -3  18   60.00    8.65
  -1  -3 -18   48.61    8.09
  -1  -3 -18   57.18    7.42
   1  -3  18   56.08    5.15
   1   3 -17  122.10   11.75
   1  -3  17  122.12   11.84
  -1  -3 -17  123.30   12.55
  -1  -3 -17  123.50   10.01
   1  -3  17  123.82    7.32
  -1  -3 -16  381.13   21.82
   1   3 -16  381.29   20.31
   1  -3  16  381.72   22.01
   1  -3  16  381.28   14.37
  -1  -3 -16  381.38   18.33
   1  -3  15  539.45   24.03
  -1  -3 -15  516.27   23.66
   1  -3  15  500.03   15.78
  -1  -3 -15  509.49   19.42
   1   3 -15  488.53   20.97
   1  -3  14  597.43   24.54
  -1  -3 -14  601.91   24.54
   1  -3  14  595.49   17.22
  -1  -3 -14  569.44   19.88
   1   3 -14  608.41   22.35
   1  -3  13  638.09   24.69
  -1  -3 -13  630.75   24.46
   1  -3  13  641.01   17.94
  -1   3  13  631.04   23.80
  -1  -3 -13  610.05   19.81
   1   3 -13  624.90   22.08
  -1  -3 -12  853.72   27.92
   1  -3  12  869.28   28.22
  -1   3  12  825.55   26.49
  -1  -3 -12  823.06   22.25
   1   3 -12  880.85   25.56
  -1  -3 -11   55.80    7.54
   1  -3  11   58.94    7.34
  -1   3  11   53.46    6.63
  -1  -3 -11   61.04    5.93
   1   3 -11   64.35    6.98
  -1  -3 -11   55.60    5.26
   1  -3  10  948.02   27.81
  -1  -3 -10  909.76   20.30
  -1   3  10  938.83   26.53
   1   3 -10  945.20   24.81
   1  -3   9  357.67   16.66
  -1   3   9  341.66   15.64
  -1  -3  -9  326.36   11.86
   1   3  -9  341.10   14.66
  -1  -3  -8  761.27   17.87
  -1   3   8  770.39   22.77
   1  -3   8  764.29   23.92
   1   3  -8  761.75   20.92
  -1  -3  -7  213.56    9.31
  -1   3   7  221.58   11.99
   1  -3   7  223.38   12.67
   1   3  -7  209.43   10.73
   1   3  -6  191.49   11.22
  -1  -3  -6  185.46    8.55
   1  -3   6  192.73   11.39
   1   3  -6  197.55   10.16
  -1  -3  -5  141.94    7.53
   1   3  -5  144.84    9.57
   1   3  -5  145.77    8.47
   1  -3   5  146.08    9.77
  -1  -3  -4  342.43   11.76
   1   3  -4  340.95   14.22
   1   3  -4  351.08   12.89
   1  -3   4  348.24   14.68
  -1  -3  -3  359.96   12.29
   1   3  -3  353.71   14.12
  -1   3   3  358.13   14.72
   1   3  -3  354.83   12.79
   1  -3   3  353.62   14.66
  -1  -3  -3  379.28   14.20
   1   3  -2  112.30    7.68
  -1  -3  -2  105.35    6.78
  -1  -3  -2  111.71    7.37
   1  -3   2  110.29    8.13
  -1   3   2  114.49    8.38
   1   3  -2  112.04    7.29
   1   3  -1  138.60    8.26
  -1  -3  -1  131.38    7.71
   1  -3   1  134.46    8.87
  -1  -3  -1  134.96    8.08
   1   3  -1  139.65    7.95
  -1   3   1  140.12    8.94
   1   3   0    1.16    1.71
  -1  -3   0    3.38    1.77
  -1  -3   0    1.12    1.42
   1  -3   0   -0.47    2.01
   1   3   0   -0.36    1.84
  -1   3   0   -0.09    2.64
  -1  -3   1  144.39    8.56
   1   3   1  145.23    8.03
   1  -3  -1  129.96    8.76
   1   3   1  143.01    8.29
  -1   3  -1  142.36    9.27
  -1  -3   1  136.75    7.99
   1   3   2  105.78    6.74
  -1  -3   2  104.63    7.53
  -1   3  -2  103.11    8.00
   1  -3  -2   97.07    7.69
  -1  -3   2  104.08    6.94
   1   3   3  344.23   11.85
   1  -3  -3  358.41   14.64
  -1   3  -3  358.06   14.69
  -1  -3   3  356.84   12.86
   1   3   4  341.56   11.67
  -1  -3   4  336.76   12.63
   1  -3  -4  339.53   14.45
  -1   3  -4  344.82   14.67
   1   3   5  140.17    7.58
  -1   3  -5  140.35    9.61
   1  -3  -5  140.71    9.62
  -1  -3   5  136.17    8.20
   1   3   6  189.58    8.71
   1   3   6  185.77    8.34
  -1  -3   6  175.29    9.54
   1  -3  -6  189.08   11.29
  -1   3  -6  181.49   10.98
   1   3   7  208.20    9.11
  -1   3  -7  209.18   12.17
  -1  -3   7  218.04   10.81
  -1  -3   8  780.15   21.25
   1   3   8  757.57   18.10
  -1   3  -8  760.89   23.69
  -1  -3   9  324.18   14.19
   1   3   9  329.88   12.46
  -1   3  -9  362.91   16.62
  -1  -3  10  945.63   25.03
  -1   3 -10  945.31   27.82
  -1   3 -11   58.92    7.46
  -1  -3  11   60.56    6.62
  -1  -3  12  845.21   25.64
  -1   3 -12  845.96   27.20
  -1  -3  13  635.53   22.38
   1  -3 -13  638.04   23.61
  -1   3 -13  634.20   25.04
  -1  -3  14  585.00   22.32
   1  -3 -14  597.73   23.41
  -1   3 -14  598.17   24.38
   1  -3 -15  505.79   22.98
  -1  -3  15  505.33   21.63
   1  -3 -15  506.32   22.22
  -1   3 -15  504.29   23.14
   1  -3 -16  382.53   21.80
  -1   3 -16  382.36   21.91
  -1  -3  16  382.40   20.09
   1  -3 -16  382.08   20.89
   1  -3 -17  103.66   12.00
  -1   3 -17  109.09   11.99
  -1  -3  17  106.22   10.91
   1  -3 -17  102.31   11.42
  -1   3 -18   50.09    8.16
  -1  -3  18   61.87    8.29
   1  -3 -18   60.44    8.37
   1  -3 -18   59.67    8.60
  -1  -3  19   85.46    9.72
  -1   3 -19   86.93   10.40
   1  -3 -19   80.73   10.32
   1  -3 -19   74.79    9.53
  -1   3 -20   35.65    7.13
   1  -3 -20   30.59    6.98
  -1  -3  20   37.28    6.63
   1  -3 -20   26.54    6.06
  -1   3 -21   46.36    8.51
  -1  -3  21   37.64    6.97
   1  -3 -21   38.02    7.99
   1  -3 -22  142.84   14.94
  -1   3 -22  161.30   15.86
   1  -3 -23  176.40   16.43
  -1   3 -23  194.34   17.19
   1  -3 -24   41.46    8.98
  -1   3 -24   45.14    8.92
   1  -3 -25   25.65    7.73
  -1   3 -25   27.19    7.46
   1  -3 -26   87.84   12.71
  -1   3 -26   92.53   12.93
  -1   3 -27  104.03   13.74
   1  -3 -27  100.37   14.07
   1  -3 -28   80.60   12.39
  -1   3 -28   95.23   13.22
   1  -3 -29   48.72   10.13
  -1   3 -29   53.39   10.66
   1  -3 -30   68.77   11.51
  -1   3 -30   67.64   12.12
  -1   3 -31   84.80   13.34
   1  -3 -31   79.13   13.57
  -1   3 -32   61.62   11.63
   1  -3 -32   40.90   10.00
  -1   3 -33   14.50    6.66
   1  -3 -33   20.99    7.88
  -1   3 -34   12.75    6.98
   1  -3 -34    5.78    5.65
  -1   3 -35   26.22    8.36
   1  -3 -35   14.57    6.00
  -1   3 -36    8.74    5.16
   1  -3 -36    6.87    4.55
  -1   3 -37    2.69    3.63
   1  -3 -37   -2.09    3.97
   1  -3 -38    3.42    4.90
  -1   3 -38   -5.69    4.71
  -1   3 -39    8.30    5.93
   1  -3 -39   19.52    8.61
   1  -3 -40    3.45    5.88
  -1   3 -40    9.83    5.79
  -1   3 -41   16.11    7.38
   1  -3 -41   12.41    7.22
   1  -3 -42    2.62    5.21
  -1   3 -42   -3.38    5.60
   1  -3 -43    5.98    5.72
  -1   3 -43    0.60    5.16
  -1   3 -44    3.58    5.89
   1  -3 -44    9.44    7.30
  -1   3 -45    4.20    5.39
   1  -3 -45   -1.24    5.41
   1   4 -45   -0.02    5.02
   1   4 -44    5.97    5.00
  -1  -4 -43    0.80    5.74
   1   4 -43    2.61    3.64
   1   4 -42    4.02    5.38
  -1  -4 -42   14.28    7.70
   1   4 -41   10.06    6.99
  -1  -4 -41    9.74    7.40
   1   4 -40   18.78    7.34
  -1  -4 -40   12.10    5.62
  -1  -4 -39    5.92    5.01
   1   4 -39   -0.96    4.90
   1   4 -38   10.32    6.43
  -1  -4 -38    0.89    3.95
  -1  -4 -37   -0.46    4.58
   1   4 -37   -0.55    4.11
  -1  -4 -36   -1.28    3.82
   1   4 -36  -15.16    7.25
   1   4 -35    5.21    4.88
  -1  -4 -35    4.21    5.22
  -1  -4 -34   13.53    6.95
   1   4 -34   11.55    5.61
   1   4 -33   12.28    5.79
  -1  -4 -33   14.47    6.72
  -1  -4 -32    0.70    4.39
   1   4 -32   13.05    4.98
   1   4 -31   19.14    6.41
  -1  -4 -31   25.88    8.65
   1   4 -30   72.31   12.12
  -1  -4 -30   65.08   11.96
   1   4 -29   31.96    8.21
  -1  -4 -29   41.96   10.44
   1  -4  29   30.49    2.79
   1   4 -28  103.65   13.45
  -1  -4 -28   76.73   13.04
   1  -4  28   96.62    5.71
   1   4 -27   20.18    6.41
  -1  -4 -27   12.31    6.02
   1  -4  27   11.98    2.37
   1   4 -26   81.54   11.50
  -1  -4 -26   86.96   12.90
   1  -4  26   78.10    6.00
  -1  -4 -25   39.24    8.53
   1   4 -25   43.81    9.05
   1  -4  25   42.03    4.59
   1   4 -24    8.47    4.93
  -1  -4 -24   11.51    6.22
   1  -4  24    4.16    1.78
  -1  -4 -23    3.63    3.63
   1   4 -23    1.74    3.34
  -1  -4 -23    6.45    3.02
   1  -4  23    7.84    2.38
  -1  -4 -22    5.66    3.45
   1   4 -22    9.57    4.62
  -1  -4 -22   12.97    4.30
   1  -4  22   12.19    2.92
  -1  -4 -21   57.48    9.85
   1   4 -21   56.79    9.04
  -1  -4 -21   62.98    8.44
   1  -4  21   55.34    6.01
   1   4 -20   36.55    7.25
  -1  -4 -20   26.81    6.99
  -1  -4 -20   29.71    5.74
   1  -4  20   30.67    4.53
   1   4 -19   20.41    5.11
  -1  -4 -19   15.12    5.61
   1  -4  19   21.37    3.90
  -1  -4 -19   19.37    4.58
  -1  -4 -18   83.42   10.78
   1  -4  18   71.94    6.80
  -1  -4 -18   75.88    8.59
   1   4 -18   78.74    9.53
   1  -4  17   48.20    8.21
   1   4 -17   47.34    7.64
  -1  -4 -17   42.35    7.86
   1  -4  17   46.92    5.68
  -1  -4 -17   43.47    6.36
  -1  -4 -17   39.44    5.03
   1  -4  16  232.90   16.84
  -1  -4 -16  233.31   17.01
  -1   4  16  238.52   16.32
  -1  -4 -16  235.45   14.17
  -1  -4 -16  215.55   11.59
   1   4 -16  251.81   16.25
   1  -4  15  349.76   20.25
  -1  -4 -15  331.20   19.86
  -1   4  15  346.69   19.29
  -1  -4 -15  332.09   14.01
   1   4 -15  349.42   18.52
   1  -4  14   94.08   10.34
  -1  -4 -14  107.52   11.26
  -1   4  14   87.31    9.51
  -1  -4 -14   98.87    7.52
   1   4 -14  105.12   10.23
   1  -4  13  216.35   15.22
  -1   4  13  216.39   14.59
  -1  -4 -13  206.23   10.69
   1   4 -13  224.33   14.22
   1  -4  12  224.15   15.19
  -1  -4 -12  221.06   10.76
  -1   4  12  229.07   14.65
   1   4 -12  233.68   14.27
   1  -4  11  136.63   11.61
  -1   4  11  126.96   10.76
  -1  -4 -11  138.35    8.44
   1   4 -11  131.47   10.60
  -1   4  10 1717.41   38.07
  -1  -4 -10 1672.70   28.61
   1  -4  10 1800.83   41.47
   1   4 -10 1765.51   37.45
  -1  -4  -9  665.29   18.01
  -1   4   9  668.35   23.46
   1  -4   9  662.19   24.77
   1   4  -9  665.92   22.54
  -1  -4  -8  749.16   19.03
   1  -4   8  787.75   26.45
   1   4  -8  766.03   23.57
   1  -4   7   28.10    5.01
   1   4  -7   23.23    5.03
  -1  -4  -7   24.10    3.49
   1   4  -7   23.68    4.52
  -1  -4  -6  290.11   11.91
   1   4  -6  312.66   15.59
   1   4  -6  298.41   14.13
   1  -4   6  306.22   15.93
   1   4  -5   79.53    8.11
  -1  -4  -5   81.18    6.33
  -1   4   5   81.98    4.31
  -1  -4  -5   80.02    7.87
   1  -4   5   85.96    8.43
   1   4  -5   80.79    7.32
  -1  -4  -4 1276.35   25.30
   1   4  -4 1296.27   30.10
  -1   4   4 1272.99   18.36
  -1   4   4 1306.80   31.99
   1   4  -4 1321.20   29.23
  -1  -4  -4 1307.45   30.46
   1  -4   4 1336.77   32.64
   1   4  -3  112.42    8.92
  -1  -4  -3  114.66    7.71
  -1   4   3  117.08    9.62
   1   4  -3  102.52    8.34
  -1  -4  -3  118.80    9.18
   1  -4   3  117.10    9.68
  -1  -4  -2  290.51   12.50
   1   4  -2  295.82   13.78
  -1   4   2  278.00   14.64
   1  -4   2  273.21   14.52
  -1  -4  -2  289.41   13.79
   1   4  -2  271.36   13.27
   1   4  -1   31.66    4.71
  -1  -4  -1   31.80    4.24
  -1   4   1   35.11    5.35
  -1  -4  -1   40.12    5.44
   1   4  -1   36.93    5.17
   1  -4   1   29.17    4.79
   1   4   0    2.17    2.12
  -1  -4   0    4.62    2.51
   1   4   0    0.56    2.45
  -1   4   0    1.10    2.51
  -1  -4   0    0.14    1.87
   1  -4   0    4.13    2.46
  -1  -4   1   36.35    4.97
   1   4   1   33.62    4.57
  -1  -4   1   30.54    4.51
  -1   4  -1   30.12    5.06
   1  -4  -1   32.08    5.18
   1   4   1   28.24    4.47
   1   4   2  273.75   12.29
  -1  -4   2  284.83   13.35
  -1   4  -2  263.50   14.28
   1  -4  -2  282.43   14.71
   1   4   3  105.21    7.36
  -1  -4   3  109.62    8.53
  -1   4  -3  114.86    9.70
   1  -4  -3  113.94    9.55
   1   4   4 1269.00   25.12
   1  -4  -4 1338.98   32.53
  -1   4  -4 1301.74   32.15
  -1  -4   4 1343.95   29.28
   1   4   5   76.10    6.22
   1  -4  -5   81.56    8.20
  -1  -4   5   76.04    7.26
  -1   4  -5   76.15    7.93
   1   4   6  294.61   11.93
  -1   4  -6  299.62   15.90
  -1  -4   6  295.44   14.21
   1  -4  -6  310.82   16.07
  -1  -4   7   23.66    4.19
   1   4   7   26.82    3.76
   1  -4  -7   24.79    4.63
  -1   4  -7   17.67    3.58
   1   4   8  734.09   19.81
  -1   4  -8  765.97   25.98
   1  -4  -8  768.95   26.29
  -1  -4   8  758.25   23.58
   1   4   8  731.95   18.66
   1   4   9  672.93   19.46
  -1   4  -9  644.41   24.43
  -1  -4   9  673.57   22.62
   1  -4  -9  698.84   25.53
  -1  -4  10 1738.24   37.19
   1   4  10 1732.02   32.18
  -1   4 -10 1818.19   41.30
  -1  -4  11  139.64   10.70
   1   4  11  132.95    9.25
  -1   4 -11  158.40   12.81
  -1  -4  12  235.20   14.31
   1   4  12  221.95   12.40
  -1   4 -12  222.98   15.15
  -1  -4  13  227.07   14.33
  -1   4 -13  229.41   15.72
  -1  -4  14  101.50   10.09
   1  -4 -14   94.86    4.05
  -1   4 -14  101.21   11.02
  -1  -4  15  355.12   18.92
   1  -4 -15  320.20    8.30
  -1   4 -15  347.40   20.20
  -1  -4  16  236.98   15.95
  -1   4 -16  254.69   17.24
   1  -4 -17   51.89    8.96
  -1  -4  17   41.23    6.91
  -1   4 -17   53.26    8.54
   1  -4 -18   71.58    9.89
  -1  -4  18   91.25   10.31
  -1   4 -18   85.53   10.46
  -1  -4  19   22.64    5.55
  -1   4 -19   21.47    5.94
   1  -4 -19   22.20    5.55
   1  -4 -19   17.24    5.26
   1  -4 -20   36.07    7.83
  -1   4 -20   42.95    8.43
  -1  -4  20   24.17    5.27
   1  -4 -21   62.74   10.07
  -1   4 -21   59.86    9.49
   1  -4 -22   14.02    5.15
  -1   4 -22   14.25    5.19
  -1   4 -23   -3.75    3.95
   1  -4 -23    7.10    4.65
  -1  -4  24    4.61    1.39
  -1   4 -24    5.98    3.32
   1  -4 -24    7.95    5.61
  -1  -4  25   44.02    2.93
  -1   4 -25   47.63    9.78
   1  -4 -25   37.29    8.11
   1  -4 -26   84.95   12.63
  -1   4 -26   98.91   13.08
  -1   4 -27   18.32    6.97
   1  -4 -27   16.31    6.32
   1  -4 -28   95.07   13.57
  -1   4 -28   91.55   13.64
  -1   4 -29   35.18    9.37
   1  -4 -29   30.53    8.88
  -1   4 -30   84.74   13.69
   1  -4 -30   54.71   10.78
   1  -4 -31   11.81    5.32
  -1   4 -31   25.88    8.12
   1  -4 -32    6.07    3.37
  -1   4 -32    6.07    3.82
   1  -4 -33    6.33    3.99
  -1   4 -33   10.15    4.52
   1  -4 -34    9.92    5.06
  -1   4 -34    8.37    5.52
  -1   4 -35   -4.32    3.89
   1  -4 -35   -2.04    4.38
   1  -4 -36   -1.87    4.09
  -1   4 -36    6.37    4.51
   1  -4 -37   12.49    6.67
  -1   4 -37   10.06    5.96
  -1   4 -38    2.74    4.14
   1  -4 -38   12.52    6.22
   1  -4 -39   11.19    6.82
  -1   4 -39   11.38    7.58
   1  -4 -40   19.54    8.17
  -1   4 -40   10.60    6.22
  -1   4 -41   21.08    9.26
   1  -4 -41   14.45    7.29
  -1   4 -42   12.67    6.38
   1  -4 -42   -0.11    3.06
  -1   4 -43    5.21    5.17
   1  -4 -43    2.75    5.57
   1  -4 -44    5.71    5.99
  -1   4 -44    2.16    5.76
   1   5 -45    7.27    5.67
   1   5 -44    7.95    6.38
   1   5 -43    5.55    7.22
  -1  -5 -42   -1.36    4.80
   1   5 -42   -2.35    4.25
   1   5 -41    7.33    5.63
  -1  -5 -41    1.04    4.75
   1   5 -40   12.89    7.39
  -1  -5 -40   -3.26    5.00
   1   5 -39    1.17    4.22
  -1  -5 -39   -8.17    6.55
   1   5 -38   11.16    3.72
  -1  -5 -38   11.93    4.66
   1   5 -37    2.98    4.28
  -1  -5 -37    3.08    4.24
  -1  -5 -36   10.29    7.41
   1   5 -36    3.51    3.98
  -1  -5 -35   -4.36    4.83
   1   5 -35    1.36    3.08
  -1  -5 -34   -2.37    4.64
   1   5 -34   -0.96    3.85
  -1  -5 -33    3.64    3.93
   1   5 -33    4.20    3.86
  -1  -5 -32   10.28    5.31
   1   5 -32    6.19    4.97
  -1  -5 -31   27.10    8.73
   1   5 -31   65.89   11.84
   1  -5  30   50.15    4.64
   1   5 -30   57.24   11.57
  -1  -5 -30   67.92   12.72
   1  -5  29   17.27    3.18
  -1  -5 -29   34.04    9.52
   1   5 -29   32.91    9.22
   1  -5  28   75.29    6.62
  -1  -5 -28   75.00   13.32
   1   5 -28   87.83   12.91
   1  -5  27   35.38    5.03
  -1  -5 -27   41.08    9.87
   1   5 -27   40.13    8.86
   1  -5  26  115.61    8.73
  -1  -5 -26  114.11   15.10
  -1  -5 -26  103.36    9.85
   1   5 -26  129.08   15.14
   1  -5  25   50.35    6.03
  -1  -5 -25   40.53    9.21
   1   5 -25   38.69    8.86
  -1  -5 -25   42.89    6.39
   1  -5  24   76.80    7.46
   1   5 -24   89.05   11.80
  -1  -5 -24   82.09   12.38
  -1  -5 -24   74.63    8.14
  -1  -5 -23   57.91   10.96
   1   5 -23   62.15   10.30
   1  -5  23   57.33    6.75
  -1  -5 -23   54.49    6.81
  -1  -5 -22  111.45   14.09
   1  -5  22  119.15    9.68
  -1  -5 -22  109.03    9.41
   1   5 -22  116.50   13.04
   1  -5  21   37.83    5.62
  -1  -5 -21   40.97    8.53
   1   5 -21   36.98    7.05
  -1  -5 -21   39.27    5.38
   1  -5  20    7.59    3.02
  -1  -5 -20    7.42    4.57
   1   5 -20   -1.75    3.85
  -1  -5 -20    7.31    2.46
   1   5 -19   59.01    9.22
  -1  -5 -19   57.38    9.44
   1  -5  19   55.66    6.80
  -1  -5 -19   63.80    6.68
  -1  -5 -18  245.36   19.05
  -1   5  18  216.76   17.05
  -1  -5 -18  219.47   12.16
   1   5 -18  233.41   16.95
  -1  -5 -17   50.51    8.59
  -1   5  17   64.45    9.12
  -1  -5 -17   60.35    6.41
   1   5 -17   64.17    9.36
   1   5 -16   18.69    4.99
  -1  -5 -16   23.84    6.32
  -1   5  16   29.99    5.98
  -1  -5 -16   20.84    3.77
   1  -5  15   19.50    4.72
  -1   5  15   17.58    4.75
  -1  -5 -15   21.46    3.66
   1   5 -15   24.83    5.45
   1  -5  14   14.14    4.35
  -1   5  14   20.67    5.03
  -1  -5 -14   18.70    3.41
   1   5 -14   18.19    4.86
   1  -5  13   25.91    5.87
  -1   5  13   25.58    5.39
  -1  -5 -13   19.76    3.36
   1   5 -13   21.72    4.44
   1  -5  12  248.85   16.99
  -1   5  12  227.38   15.26
  -1  -5 -12  232.26   11.53
   1   5 -12  241.94   15.45
  -1   5  11  232.26   15.31
  -1  -5 -11  236.32   11.46
   1  -5  11  241.01   16.69
   1   5 -11  233.65   14.89
  -1   5  10  114.61   10.56
  -1  -5 -10  120.27    8.26
   1  -5  10  116.80   11.46
   1   5 -10  100.90    9.66
   1   5  -9  461.42   22.10
  -1  -5  -9  474.45   16.24
   1   5  -9  489.67   21.09
   1  -5   9  486.26   22.87
   1   5  -8  413.32   20.40
  -1  -5  -8  390.09   14.74
   1   5  -8  426.96   19.44
   1  -5   8  408.08   20.77
  -1  -5  -8  413.16   20.52
  -1  -5  -7  495.43   16.84
   1   5  -7  475.78   21.71
  -1   5   7  468.94   10.77
  -1  -5  -7  517.97   22.42
   1   5  -7  486.43   20.57
   1  -5   7  502.74   22.58
  -1   5   6  329.76    9.89
  -1  -5  -6  338.27   14.02
   1   5  -6  343.19   17.78
  -1  -5  -6  362.32   18.57
   1   5  -6  347.35   17.29
   1  -5   6  344.11   18.58
  -1  -5  -5  468.77   16.65
   1   5  -5  485.94   20.67
  -1   5   5  473.17   12.75
   1  -5   5  500.72   22.27
   1   5  -5  465.75   19.74
  -1  -5  -5  513.02   21.64
  -1  -5  -4  487.63   17.26
   1   5  -4  487.44   20.37
  -1   5   4  482.41   13.81
  -1   5   4  471.69   21.43
   1   5  -4  482.36   20.10
  -1  -5  -4  492.80   20.89
   1  -5   4  472.03   21.45
  -1  -5  -3  577.89   19.05
   1   5  -3  619.05   22.25
  -1   5   3  567.00   15.75
  -1   5   3  597.12   23.64
  -1  -5  -3  597.33   22.59
   1  -5   3  582.56   23.64
   1   5  -3  578.30   21.81
  -1  -5  -2   35.69    4.99
  -1   5   2   30.58    4.20
   1   5  -2   29.27    5.34
   1   5  -2   25.32    4.75
  -1   5   2   24.49    5.79
   1  -5   2   39.07    6.32
  -1  -5  -2   24.89    4.67
  -1  -5  -1  612.93   20.45
   1   5  -1  601.53   21.36
  -1  -5  -1  612.61   22.73
  -1   5   1  597.07   23.44
   1   5  -1  591.21   21.67
   1  -5   1  579.88   23.33
   1   5   0  922.40   25.56
   1  -5   0  954.41   30.11
  -1  -5   0  947.44   28.02
  -1   5   0  922.60   29.25
   1   5   0  947.84   27.67
   1   5   1  578.91   19.95
  -1   5  -1  616.08   23.87
   1   5   1  604.81   22.15
   1  -5  -1  586.66   23.62
  -1  -5   1  608.05   22.47
   1   5   2   24.89    4.15
   1  -5  -2   24.47    4.88
  -1  -5   2   31.12    4.96
  -1   5  -2   28.52    5.40
   1   5   3  580.77   19.09
  -1  -5   3  620.24   22.53
   1  -5  -3  609.14   24.36
  -1   5  -3  602.88   24.02
   1   5   4  499.49   17.51
   1  -5  -4  495.12   22.01
  -1   5  -4  487.46   21.58
  -1  -5   4  525.05   20.66
   1   5   5  452.81   16.34
   1  -5  -5  495.86   22.27
  -1  -5   5  490.62   20.31
  -1   5  -5  477.16   21.64
   1   5   6  332.93   13.75
  -1   5  -6  356.94   18.90
  -1  -5   6  338.73   17.06
   1  -5  -6  330.38   18.24
   1   5   7  485.31   16.51
  -1  -5   7  489.42   20.66
   1  -5  -7  489.10   22.57
  -1   5  -7  519.25   22.94
   1   5   8  407.06   14.98
  -1   5  -8  386.80   20.31
  -1  -5   8  421.72   19.30
   1  -5  -8  416.99   21.20
   1   5   9  470.21   17.96
  -1   5  -9  464.05   22.17
   1  -5  -9  486.48   23.07
   1   5   9  459.66   15.86
  -1  -5   9  472.63   20.92
   1   5  10  109.15    8.78
   1  -5 -10  107.38   11.12
  -1   5 -10   98.84   10.73
  -1  -5  10  104.57   10.16
   1   5  11  242.32   13.33
  -1  -5  11  251.59   15.67
  -1   5 -11  235.24   16.49
   1  -5 -11  224.89   16.34
  -1  -5  12  246.40   15.98
   1   5  12  219.39   12.99
  -1   5 -12  234.38   16.37
   1  -5 -12  242.83   17.20
  -1  -5  13   23.93    5.16
   1   5  13   16.92    3.69
  -1   5 -13   26.25    5.83
  -1  -5  14   20.94    4.95
   1   5  14   19.25    4.41
  -1   5 -14   14.24    5.57
  -1  -5  15   15.00    4.11
  -1   5 -15   23.01    5.97
   1   5  15   22.13    4.57
  -1  -5  16   16.87    3.97
  -1   5 -16   21.41    5.77
  -1   5 -17   59.09   10.03
  -1  -5  17   57.49    8.57
   1  -5 -17   52.56    3.08
  -1  -5  18  242.46   17.60
   1  -5 -18  215.67    6.89
  -1   5 -18  247.94   18.64
  -1   5 -19   62.03    9.61
   1  -5 -19   61.07   10.00
   1  -5 -19   57.95    3.94
   1  -5 -20    7.43    4.46
  -1   5 -20    2.06    4.06
   1  -5 -20    5.43    1.33
  -1   5 -21   41.14    9.78
   1  -5 -21   32.20    7.58
   1  -5 -21   33.51    3.40
   1  -5 -22  121.22   14.49
   1  -5 -22  113.03    6.67
  -1   5 -22  119.14   13.93
  -1   5 -23   51.91   10.09
   1  -5 -23   48.72    4.64
   1  -5 -23   57.13   10.49
   1  -5 -24   72.73   11.41
  -1   5 -24   84.83   12.76
  -1   5 -25   43.31    9.58
   1  -5 -25   43.75    9.62
  -1  -5  26  107.86    6.91
   1  -5 -26   82.71   13.18
  -1   5 -26  127.19   15.50
  -1  -5  27   37.21    3.71
  -1   5 -27   52.13   10.42
   1  -5 -27   49.07   10.62
  -1  -5  28   78.54    4.51
   1  -5 -28   73.80   12.69
  -1   5 -28   95.23   13.95
  -1   5 -29   34.65   10.19
   1  -5 -29   19.57    7.96
  -1   5 -30   61.68   11.79
   1  -5 -30   45.94   10.30
  -1   5 -31   57.74   11.41
   1  -5 -31   48.49   10.44
  -1   5 -32   16.09    7.34
   1  -5 -32    8.61    6.32
   1  -5 -33    0.72    4.05
  -1   5 -33   10.09    6.28
   1  -5 -34    6.06    4.91
  -1   5 -34    0.31    4.21
   1  -5 -35    2.72    3.94
  -1   5 -35   -7.72    6.03
  -1   5 -36   10.43    6.93
   1  -5 -36    4.82    4.72
   1  -5 -37    5.72    5.99
  -1   5 -37    0.83    3.86
   1  -5 -38   13.65    7.30
  -1   5 -38    5.56    4.75
   1  -5 -39   14.89    8.04
  -1   5 -39    2.21    4.18
  -1   5 -40    6.77    5.79
   1  -5 -40    0.70    4.62
  -1   5 -41   11.90    7.51
   1  -5 -41    0.79    5.09
   1  -5 -42    7.01    5.23
  -1   5 -42  -17.77    8.35
   1  -5 -43    3.02    3.70
  -1   5 -43   -5.29    5.52
   1   6 -44   11.12    8.24
   1   6 -43    7.69    6.47
   1   6 -42   14.68    8.45
  -1  -6 -41   -5.41    6.90
   1   6 -41   -0.42    4.79
  -1  -6 -40    5.99    6.82
   1   6 -40    6.51    6.70
  -1  -6 -39    4.35    4.62
   1   6 -39    5.30    5.00
   1   6 -38    2.08    4.22
  -1  -6 -38    7.62    6.58
   1   6 -37    2.38    4.57
  -1  -6 -37   -1.34    5.19
   1   6 -36   19.70    7.34
  -1  -6 -36   17.74    8.40
  -1  -6 -35    2.61    4.48
   1   6 -35    0.42    3.64
   1   6 -34   17.45    7.43
  -1  -6 -34    9.14    6.94
  -1  -6 -33   -1.02    4.38
   1   6 -33    1.52    3.73
   1   6 -32   -3.37    4.54
  -1  -6 -32   -1.57    4.98
  -1  -6 -31   16.01    7.36
   1   6 -31    9.05    5.31
   1  -6  30    2.46    1.89
   1   6 -30   -1.19    3.07
  -1  -6 -30    1.92    5.46
   1  -6  29   16.35    3.89
  -1  -6 -29   18.66    7.04
   1   6 -29   30.40    8.76
   1  -6  28   57.39    6.78
  -1  -6 -28   73.59   12.70
   1   6 -28   82.96   13.04
   1  -6  27    9.86    3.36
  -1  -6 -27   10.41    5.16
   1   6 -27   16.89    6.94
   1  -6  26    4.30    2.37
  -1  -6 -26    9.46    5.11
   1   6 -26   -0.61    3.88
  -1  -6 -26    7.27    2.97
  -1  -6 -25    4.16    3.80
   1   6 -25    8.37    4.78
  -1  -6 -25   12.77    3.58
   1  -6  24    8.01    2.72
  -1  -6 -24   -0.73    4.54
  -1  -6 -24    3.05    2.50
   1   6 -23   57.87    9.48
   1  -6  23   68.27    8.15
  -1  -6 -23   56.40   10.75
  -1  -6 -23   53.46    6.51
   1  -6  22    5.11    2.97
  -1  -6 -22   12.75    5.24
   1   6 -22    4.64    3.14
  -1  -6 -22    7.32    2.80
   1   6 -21   50.63    9.04
  -1  -6 -21   69.68   11.66
  -1  -6 -21   62.16    6.86
  -1  -6 -20   41.68    9.47
  -1  -6 -20   37.65    5.42
  -1   6  20   36.04    7.59
   1   6 -20   41.02    7.65
  -1  -6 -19   23.11    7.48
  -1  -6 -19   18.99    3.80
  -1   6  19   21.19    5.63
   1   6 -19   24.53    6.78
  -1  -6 -18  210.56   18.34
  -1   6  18  187.89   16.49
  -1  -6 -18  188.91   11.43
   1   6 -18  201.32   16.77
  -1  -6 -17  120.03    8.96
  -1   6  17  128.42   13.21
   1   6 -17  124.47   13.40
  -1  -6 -16  320.81   14.50
  -1   6  16  347.32   21.46
   1   6 -16  358.11   21.71
  -1  -6 -15   17.62    3.60
  -1   6  15   21.97    6.21
   1   6 -15   20.99    6.24
  -1  -6 -14  114.07    8.54
  -1   6  14  105.60   11.44
   1   6 -14  109.04   11.63
  -1  -6 -13  125.59    8.91
  -1   6  13  127.60   12.38
   1   6 -13  124.36   12.32
   1   6 -12   63.73   10.85
  -1  -6 -12   49.88    5.65
  -1   6  12   43.50    7.21
   1   6 -12   43.78    7.52
  -1  -6 -11  133.29    9.23
  -1   6  11  126.48   12.15
   1   6 -11  150.82   14.36
   1  -6  11  130.43   13.26
   1   6 -11  157.04   13.58
  -1  -6 -11  142.36   13.61
  -1  -6 -10  172.93   10.53
   1   6 -10  197.44   15.72
   1   6 -10  170.04   14.04
  -1  -6 -10  193.49   15.65
   1  -6  10  190.35   15.67
  -1  -6  -9  117.81    8.78
  -1   6   9  129.63    5.90
   1   6  -9  153.15   13.72
  -1  -6  -9  137.07   13.02
   1   6  -9  129.98   11.68
   1  -6   9  145.59   13.45
  -1  -6  -8   55.75    6.02
   1   6  -8   57.74    9.12
  -1   6   8   50.57    4.06
   1  -6   8   56.50    8.48
  -1  -6  -8   59.30    8.61
   1   6  -8   62.81    8.49
  -1  -6  -7  122.58    9.12
  -1   6   7  122.48    6.68
   1   6  -7  129.12   12.01
   1  -6   7  123.61   12.22
   1   6  -7  121.98   11.51
  -1  -6  -7  128.57   12.24
  -1  -6  -6  177.71   11.03
   1   6  -6  189.32   14.31
  -1   6   6  181.27    8.72
  -1  -6  -6  177.38   14.17
   1  -6   6  186.22   14.85
   1   6  -6  180.52   13.87
   1   6  -5   15.73    4.07
  -1   6   5   15.66    2.90
  -1  -6  -5   21.93    4.02
   1   6  -5   19.24    4.38
  -1  -6  -5   16.48    4.10
   1  -6   5   16.52    4.75
  -1  -6  -4   75.56    7.50
   1   6  -4   78.57    8.92
  -1   6   4   72.84    6.24
   1  -6   4   75.41    9.56
  -1  -6  -4   79.18    9.47
   1   6  -4   72.96    8.94
  -1   6   4   79.93    9.71
  -1   6   3  769.39   20.70
  -1  -6  -3  751.32   23.82
   1   6  -3  765.41   27.05
  -1   6   3  771.01   29.44
   1   6  -3  719.02   26.90
   1  -6   3  759.23   29.45
  -1  -6  -3  774.95   28.43
   1   6  -2   14.59    4.33
  -1   6   2   17.59    3.77
   1  -6   2   15.92    4.62
   1   6  -2   14.08    4.15
  -1   6   2   12.78    3.32
  -1  -6  -2   13.74    4.56
  -1   6   1  402.18   16.25
   1   6  -1  388.23   18.65
   1   6  -1  380.40   19.61
  -1  -6  -1  390.92   20.22
   1  -6   1  384.08   20.92
  -1   6   1  409.68   21.44
   1   6   0   33.31    5.69
  -1  -6   0   28.99    5.61
   1   6   0   28.77    5.83
   1  -6   0   33.01    6.29
  -1   6   0   30.51    5.87
   1   6   1  380.63   17.81
  -1  -6   1  413.32   20.39
  -1   6  -1  399.47   21.14
   1  -6  -1  405.95   21.55
   1   6   1  383.77   19.66
   1   6   2   19.46    4.64
  -1   6  -2   18.80    5.62
   1  -6  -2   15.28    4.78
  -1  -6   2   12.32    3.65
   1   6   3  736.95   23.62
  -1  -6   3  738.41   27.07
  -1   6  -3  738.18   29.10
   1  -6  -3  777.89   29.94
   1   6   4   74.50    7.46
   1  -6  -4   77.55    9.86
  -1  -6   4   72.60    8.78
  -1   6  -4   73.04    9.56
   1   6   5   10.40    3.19
  -1  -6   5   17.08    4.70
   1  -6  -5   14.34    4.11
  -1   6  -5   15.36    4.91
   1   6   6  167.05   10.71
  -1  -6   6  197.17   14.34
  -1   6  -6  178.05   14.50
   1  -6  -6  177.00   14.69
   1   6   7  109.29    8.44
  -1  -6   7  125.00   11.53
  -1   6  -7  131.57   12.75
   1  -6  -7  129.03   12.59
   1   6   8   61.69    6.38
   1  -6  -8   66.20    9.22
  -1  -6   8   55.34    7.91
  -1   6  -8   58.43    8.91
   1   6   9  125.43    8.91
  -1  -6   9  128.32   11.80
  -1   6  -9  131.24   12.90
   1  -6  -9  135.58   13.28
   1   6  10  166.57   11.85
  -1   6 -10  187.31   15.38
  -1  -6  10  176.00   14.06
   1   6  10  172.81   10.39
   1   6  11  133.18   10.66
  -1   6 -11  150.92   14.08
  -1  -6  11  140.78   12.60
  -1  -6  12   46.16    7.29
   1   6  12   47.41    6.73
  -1   6 -12   44.13    7.88
  -1  -6  13  138.89   12.93
   1   6  13  126.75   10.91
  -1   6 -13  136.60   13.59
  -1  -6  14  118.87   12.07
   1   6  14  108.19   10.16
  -1   6 -14  108.12   12.20
  -1  -6  15   17.55    5.04
   1   6  15   14.36    4.57
  -1   6 -15   21.23    6.51
   1   6  16  357.51   19.29
  -1   6 -16  354.60   23.21
   1   6  17  131.33   11.91
  -1   6 -17  148.23   15.37
  -1   6 -18  221.46   18.78
  -1   6 -19   20.14    7.24
  -1   6 -20   39.12    8.56
  -1   6 -21   85.87   12.26
   1  -6 -21   71.45   11.67
  -1   6 -22   -0.82    4.19
   1  -6 -22    3.58    1.02
   1  -6 -22    5.07    3.52
  -1   6 -23   45.10    8.93
   1  -6 -23   57.62    3.71
   1  -6 -23   50.29   10.11
  -1   6 -24   -5.20    4.73
   1  -6 -24    1.24    0.83
   1  -6 -24    5.78    5.31
  -1   6 -25   12.51    5.62
   1  -6 -25   12.95    2.17
   1  -6 -25   12.71    5.90
   1  -6 -26    3.70    4.42
  -1   6 -26   -1.57    3.76
  -1   6 -27   13.18    6.23
   1  -6 -27   13.04    6.66
  -1  -6  28   65.73    6.22
   1  -6 -28   57.00   11.83
  -1   6 -28   63.12   11.84
  -1  -6  29   18.15    3.17
  -1   6 -29   16.34    6.51
   1  -6 -29   21.52    7.28
  -1   6 -30   -7.38    5.85
   1  -6 -30    8.92    7.32
  -1   6 -31   -1.07    4.91
   1  -6 -31    3.01    5.11
   1  -6 -32   -5.12    5.42
  -1   6 -32    0.62    3.76
   1  -6 -33    3.91    3.94
  -1   6 -33    7.25    5.98
   1  -6 -34   20.23    9.22
  -1   6 -34   11.94    7.09
   1  -6 -35   -0.43    3.68
  -1   6 -35   13.61    7.65
  -1   6 -36   19.08    7.64
   1  -6 -36   24.42    8.38
  -1   6 -37   -0.27    4.04
   1  -6 -37    5.21    5.35
   1  -6 -38   -0.07    4.55
  -1   6 -38   -0.26    3.19
   1  -6 -39    4.36    6.52
  -1   6 -39    1.56    3.26
   1  -6 -40   20.37    8.67
  -1   6 -40    9.94    6.68
   1  -6 -41    1.85    3.86
  -1   6 -41    4.64    6.36
  -1   6 -42   15.71    8.38
   1   7 -42   -5.82    5.73
   1   7 -41    2.52    4.74
   1   7 -40  -11.09    6.74
  -1  -7 -39    4.34    5.04
   1   7 -39    3.71    5.43
  -1  -7 -38   -8.03    5.80
   1   7 -38    2.82    4.40
   1   7 -37    9.57    6.00
  -1  -7 -37   11.12    5.87
  -1  -7 -36    2.50    4.63
   1   7 -36    8.06    4.93
  -1  -7 -35   -1.68    4.74
   1   7 -35   -4.51    3.42
   1   7 -34   -2.37    4.69
  -1  -7 -34   -0.77    5.47
   1   7 -33    4.65    4.60
  -1  -7 -33    2.88    5.60
  -1  -7 -32   11.16    6.38
   1   7 -32    7.41    5.65
   1   7 -31    9.40    5.03
  -1  -7 -31   14.78    6.54
  -1  -7 -30    2.12    4.19
   1   7 -30    2.91    4.54
   1  -7  29   19.54    4.92
  -1  -7 -29   25.15    8.58
   1   7 -29   13.72    5.37
   1  -7  28   34.50    6.21
  -1  -7 -28   30.47    9.12
   1   7 -28   26.90    7.84
   1  -7  27   32.23    5.91
  -1  -7 -27   37.43   10.27
   1   7 -27   22.07    7.50
   1  -7  26   34.78    6.70
  -1  -7 -26   27.64    8.50
   1   7 -26   30.80    8.16
   1  -7  25    8.01    3.71
  -1  -7 -25    5.31    4.75
   1   7 -25   12.74    5.77
   1  -7  24   41.27    6.72
  -1  -7 -24   29.47    8.64
   1   7 -24   25.16    7.56
  -1  -7 -23   39.35    9.62
   1  -7  23   33.44    6.57
  -1  -7 -23   27.63    4.75
   1   7 -23   46.82    9.99
  -1  -7 -22   43.62   10.12
  -1  -7 -22   43.34    5.84
   1   7 -22   66.10   11.51
  -1  -7 -21   17.08    6.84
  -1  -7 -21   17.65    3.65
  -1   7  21    3.55    3.48
   1   7 -21   28.50    8.47
  -1  -7 -20   35.79    8.69
  -1  -7 -20   27.01    4.50
  -1   7  20   27.16    6.73
   1   7 -20   25.54    6.31
  -1   7  19   11.93    5.24
  -1  -7 -19   13.19    3.45
   1   7 -19   10.74    4.73
  -1  -7 -18  248.46   13.25
  -1   7  18  247.33   19.32
   1   7 -18  276.41   20.60
  -1   7  17   69.37   10.46
  -1  -7 -17   64.82    6.89
   1   7 -17   75.49   11.28
  -1   7  16   82.33   11.28
   1   7 -16  101.04   13.57
  -1  -7 -16   79.53    7.48
   1   7 -16   90.11   11.89
  -1   7  15    6.57    2.86
   1   7 -15    9.43    6.57
  -1  -7 -15    7.52    2.37
   1   7 -15   12.80    5.31
  -1   7  14   36.77    7.10
   1   7 -14   50.12    9.45
  -1  -7 -14   47.60    5.90
   1   7 -14   48.25    8.43
   1   7 -13   66.74   10.91
  -1  -7 -13   61.39    6.66
  -1   7  13   51.54    8.05
   1   7 -13   53.65    8.85
   1   7 -12  127.22   14.16
  -1  -7 -12  119.16    9.17
  -1   7  12  113.93   12.10
   1   7 -12  131.38   13.54
  -1  -7 -11  110.11    8.91
   1   7 -11   92.96   12.02
   1   7 -11  115.69   12.53
   1   7 -10    0.64    3.16
  -1  -7 -10    3.34    1.80
   1   7 -10   -2.48    2.81
  -1   7  10    1.82    1.10
   1   7  -9   13.57    5.08
  -1  -7  -9   15.59    3.72
   1   7  -9   15.04    4.07
  -1   7   9   18.53    2.70
  -1  -7  -8   22.25    4.36
  -1   7   8   21.18    3.12
   1   7  -8    7.00    4.50
   1   7  -8   18.46    4.98
  -1   7   7   19.27    3.24
   1   7  -7   17.02    5.14
  -1  -7  -7   18.14    3.89
   1   7  -7   21.11    5.12
  -1   7   6  122.73    8.12
   1   7  -6  137.97   12.74
  -1  -7  -6  128.13   10.17
   1   7  -6  127.80   12.78
  -1   7   5    6.08    2.23
   1   7  -5    3.01    2.98
  -1  -7  -5    9.29    3.78
   1   7  -5    2.28    3.40
   1   7  -4   18.15    4.80
  -1   7   4   15.14    3.33
  -1  -7  -4   14.52    5.41
   1   7  -4   18.58    4.67
  -1   7   4   19.42    5.72
  -1   7   3  203.66   11.70
   1   7  -3  227.40   15.77
  -1  -7  -3  233.50   17.13
  -1   7   3  216.06   17.25
   1   7  -3  203.70   15.60
   1   7  -2   72.39    8.78
  -1   7   2   63.42    6.92
   1   7  -2   67.03    9.14
  -1   7   2   62.94    9.18
  -1  -7  -2   51.07    8.06
   1   7  -1   15.85    4.25
  -1   7   1   15.72    3.82
  -1  -7  -1   18.22    4.67
   1   7  -1   19.90    5.39
  -1   7   1   18.33    5.66
  -1   7   0  123.61   10.29
   1   7   0  135.43   11.77
  -1   7   0  128.97   13.10
  -1  -7   0  123.34   12.17
   1   7   0  122.01   12.35
   1   7   1   18.73    4.61
  -1   7  -1   16.41    4.28
  -1  -7   1   14.27    4.52
   1   7   1   20.29    5.77
  -1   7  -1   18.49    6.11
   1   7   2   68.98    8.16
  -1   7  -2   62.18    9.25
  -1  -7   2   62.02    8.81
   1   7   3  197.93   13.37
  -1   7  -3  226.82   17.49
  -1  -7   3  220.74   16.27
   1   7   4   14.79    3.95
  -1  -7   4   16.64    4.76
  -1   7  -4   12.56    5.01
   1   7   5    6.13    2.77
  -1  -7   5   12.13    4.53
  -1   7  -5    3.83    3.93
   1   7   6  130.87   10.20
  -1   7  -6  119.17   12.79
  -1  -7   6  145.76   13.48
  -1   7  -7   17.46    5.10
  -1  -7   7   17.13    4.47
   1   7   7   16.28    3.82
  -1  -7   8   19.69    4.97
  -1   7  -8   24.02    5.90
   1   7   8   18.12    3.98
  -1  -7   9   15.11    4.48
   1   7   9   12.52    3.32
  -1   7  -9   14.20    4.54
  -1  -7  10   -2.04    2.76
  -1   7 -10    0.16    3.67
   1   7  10    0.10    2.17
   1   7  11  100.85   10.06
  -1   7 -11  103.98   12.67
   1   7  11  106.33    8.76
   1   7  12  127.11   11.29
  -1   7 -12  127.49   14.12
   1   7  13   51.91    7.44
  -1   7 -13   67.26   10.54
   1   7  14   40.61    6.56
  -1   7 -14   53.99    9.75
   1   7  15   11.26    3.57
  -1   7 -15    8.77    4.90
   1   7  16   88.04   10.04
  -1   7 -16   76.93   11.99
   1   7  17   68.09    9.00
  -1   7 -17   76.87   12.08
   1   7  18  270.88   18.33
  -1   7 -18  247.20   20.80
  -1   7 -19   17.14    6.83
  -1   7 -20   26.71    7.43
  -1   7 -21   24.36    7.51
  -1   7 -22   49.23   10.11
   1  -7 -23   30.74    8.97
  -1   7 -23   26.65    7.86
   1  -7 -24   24.44    8.36
  -1   7 -24   27.92    8.38
   1  -7 -25   12.72    5.94
  -1   7 -25   12.00    7.19
   1  -7 -26   32.79    9.04
  -1   7 -26   21.44    6.65
   1  -7 -27   32.76    9.24
  -1   7 -27   37.80    9.63
   1  -7 -28   38.97   10.49
  -1   7 -28   34.21    9.27
  -1   7 -29   10.27    6.20
   1  -7 -29   20.32    8.70
   1  -7 -30    4.53    6.14
  -1   7 -30   -4.20    3.19
  -1   7 -31   12.64    6.49
   1  -7 -31    6.13    4.23
   1  -7 -32    5.98    5.31
  -1   7 -32    2.86    3.36
  -1   7 -33    2.84    4.76
   1  -7 -33   10.79    6.82
  -1   7 -34    2.33    4.11
   1  -7 -34   12.86    6.70
  -1   7 -35   -1.53    4.02
   1  -7 -35    4.20    5.30
   1  -7 -36   24.51    9.74
  -1   7 -36   17.59    7.87
   1  -7 -37    5.62    6.93
  -1   7 -37   14.04    6.27
  -1   7 -38   13.36    7.87
   1  -7 -38   12.04    7.32
   1  -7 -39   -5.75    5.53
  -1   7 -39   -2.40    4.32
  -1   7 -40   -2.69    4.82
   1  -7 -40   -8.77    6.70
  -1   7 -41   -0.02    4.08
   1   8 -41    5.02    5.08
   1   8 -40    7.93    6.73
   1   8 -39    3.91    6.15
   1   8 -38    0.61    5.14
   1   8 -38    1.63    5.39
  -1  -8 -37    0.54    5.85
   1   8 -37   -5.87    4.75
   1   8 -37   -4.17    5.02
  -1  -8 -36   12.53    7.48
   1   8 -36    0.63    4.35
   1   8 -36    7.40    5.84
  -1  -8 -35    8.48    6.87
   1   8 -35    8.13    6.80
   1   8 -35    7.34    5.40
  -1  -8 -34    2.83    5.82
   1   8 -34    8.07    7.27
   1   8 -34    0.81    4.71
   1   8 -33   -0.14    5.47
   1   8 -33    8.74    6.38
  -1  -8 -32   -2.28    5.87
   1   8 -32   11.55    6.69
   1   8 -32   11.44    5.58
  -1  -8 -31    3.85    5.88
   1   8 -31    8.97    5.74
  -1  -8 -30   -1.73    4.77
   1   8 -30    1.75    4.19
  -1  -8 -29   -8.29    5.58
   1   8 -29    6.94    3.67
   1  -8  28   16.52    5.01
  -1  -8 -28   19.03    8.63
   1   8 -28   25.72    8.18
  -1  -8 -27    8.76    5.88
   1  -8  27   12.25    4.41
   1   8 -27   15.22    6.41
   1  -8  26   16.69    4.94
  -1  -8 -26   26.41    8.70
   1   8 -26   13.33    5.33
  -1  -8 -25    9.49    5.59
   1  -8  25   29.38    6.75
   1   8 -25   16.65    6.11
  -1  -8 -24    2.46    4.05
   1   8 -24   -3.73    5.25
   1   8 -24    3.59    4.55
  -1  -8 -23    6.38    5.28
  -1   8  23    6.18    3.45
   1   8 -23    2.46    3.79
   1   8 -23    0.12    4.69
  -1  -8 -22    7.23    4.75
   1   8 -22   -0.20    4.65
  -1   8  22    0.38    3.83
   1   8 -22    1.24    4.39
  -1  -8 -21   13.03    5.63
  -1   8  21   23.13    6.17
   1   8 -21    8.85    4.69
   1   8 -21   15.62    5.56
  -1   8  20   45.71    9.31
   1   8 -20   41.48   10.02
  -1  -8 -20   40.68    5.53
   1   8 -20   38.15    8.18
  -1   8  19    4.39    3.47
  -1  -8 -19   12.33    3.14
   1   8 -19   13.17    5.28
   1   8 -18   85.77   12.62
  -1  -8 -18   90.32    8.18
  -1   8  18  107.71   13.49
   1   8 -18   87.87   12.44
  -1  -8 -17   59.40    6.70
  -1   8  17   68.09   11.23
   1   8 -17   71.41   12.78
   1   8 -17   65.66   10.84
  -1  -8 -16   78.14    7.68
  -1   8  16   78.77   11.00
   1   8 -16   90.50   13.69
   1   8 -16   81.29   12.11
  -1   8  15  121.50   13.85
   1   8 -15  126.01   15.37
  -1  -8 -15  106.43    9.03
   1   8 -15  117.56   13.95
   1   8 -14   26.36    7.96
  -1  -8 -14   18.09    4.07
  -1   8  14   13.48    4.48
   1   8 -14   15.55    5.21
  -1   8  13   51.30    8.80
   1   8 -13   49.26    9.47
  -1  -8 -13   50.35    6.26
   1   8 -13   55.07    9.35
   1   8 -12   59.08   10.61
  -1  -8 -12   47.99    6.17
   1   8 -12   50.87    9.42
  -1   8  11  214.42    8.98
  -1  -8 -11  194.59   12.60
   1   8 -11  227.67   18.76
   1   8 -11  218.87   18.33
   1   8 -10   22.87    8.75
  -1  -8 -10   14.79    3.95
   1   8 -10    8.89    4.39
  -1   8  10   12.83    2.34
   1   8  -9   96.86   12.01
  -1   8   9   92.56    6.85
   1   8  -9   96.13   11.86
   1   8  -8   20.79    6.02
  -1   8   8   19.30    3.44
   1   8  -8   17.11    5.42
   1   8  -7    1.77    2.91
  -1   8   7    0.29    1.47
   1   8  -7   -0.69    3.83
  -1   8   6   22.06    3.83
   1   8  -6   18.87    5.23
   1   8  -6   24.29    5.91
  -1   8   5   29.91    4.86
   1   8  -5   28.87    6.90
   1   8  -5   26.03    6.31
   1   8  -4    9.05    3.91
  -1   8   4   13.40    3.68
  -1   8   4   10.74    4.95
   1   8  -4   10.68    4.65
   1   8  -3   26.03    5.67
  -1   8   3   28.36    4.82
  -1   8   3   24.27    6.59
   1   8  -3   32.56    7.01
   1   8  -2   63.23    8.85
  -1   8   2   72.62    8.10
   1   8  -2   72.87   10.30
  -1   8   2   81.82   11.71
  -1   8   1   33.37    5.98
   1   8  -1   36.78    6.71
   1   8  -1   37.13    8.28
  -1   8   1   40.40    8.13
   1   8   0   25.17    5.82
  -1   8   0   22.13    5.39
   1   8   0   22.61    6.41
  -1   8   0   19.74    6.50
   1   8   1   36.77    6.83
  -1   8  -1   35.17    6.42
  -1   8  -1   35.67    8.16
   1   8   1   34.30    7.55
  -1   8  -2   67.22    8.54
   1   8   2   72.93    8.84
  -1   8  -2   68.71   10.56
   1   8   3   26.46    5.45
  -1   8  -3   37.89    6.88
  -1   8  -3   28.32    6.76
   1   8   4   10.18    3.55
  -1   8  -4   10.09    4.15
  -1   8  -4   14.78    5.59
   1   8   5   21.71    4.06
  -1   8  -5   25.81    6.98
   1   8   6   23.27    4.82
  -1   8  -6   19.82    6.04
   1   8   7    5.50    2.60
  -1   8  -7   -2.44    4.08
   1   8   8   18.48    4.18
  -1   8  -8   25.58    7.24
   1   8   9   90.54    8.72
  -1   8  -9  103.43   13.16
   1   8  10   10.99    3.39
  -1   8 -10   21.04    7.65
   1   8  11  187.47   12.16
  -1   8 -11  220.92   19.31
   1   8  12   43.55    7.12
  -1   8 -12   51.14    9.78
   1   8  13   47.84    7.69
  -1   8 -13   53.11   10.10
   1   8  14   20.93    5.26
  -1   8 -14   21.08    7.20
   1   8  15  114.47   12.13
  -1   8 -15  112.93   14.52
   1   8  16   70.50    9.81
  -1   8 -16   85.74   13.01
   1   8  17   57.94    8.68
  -1   8 -17   52.67   11.10
   1   8  18  102.43   11.81
  -1   8 -18  101.19   13.66
   1   8  19   19.70    5.64
  -1   8 -19   11.79    6.20
   1   8  20   43.20    7.68
  -1   8 -20   44.61    9.58
  -1   8 -21   17.06    6.81
  -1   8 -22    7.32    4.43
  -1   8 -23    6.33    3.71
   1  -8 -24  -20.28    7.72
  -1   8 -24    0.40    3.41
   1  -8 -25   15.68    6.94
  -1   8 -25   17.19    6.27
   1  -8 -26   29.88    9.09
  -1   8 -26   17.09    6.88
   1  -8 -27    5.07    4.32
  -1   8 -27   16.94    8.05
   1  -8 -28   22.58    7.91
  -1   8 -28   20.24    7.29
   1  -8 -29   -4.58    5.17
  -1   8 -29   -1.02    4.60
   1  -8 -30   -3.38    5.58
  -1   8 -30   -4.23    4.69
   1  -8 -31    5.61    5.77
  -1   8 -31   -7.21    6.09
   1  -8 -32    4.20    5.93
  -1   8 -32    4.57    3.43
   1  -8 -33    9.89    7.01
  -1   8 -33    4.74    5.58
   1  -8 -34   -2.89    4.68
  -1   8 -34    4.76    6.14
   1  -8 -35   16.49    8.14
  -1   8 -35    6.99    6.12
   1  -8 -36   -3.64    5.66
  -1   8 -36    4.52    4.53
   1  -8 -37  -13.25    7.63
  -1   8 -37    2.54    4.21
   1  -8 -38    1.59    4.73
  -1   8 -38   -9.81    6.84
  -1   8 -39   -1.19    4.37
   1   9 -39    0.57    4.17
   1   9 -38    1.98    3.65
   1   9 -37    3.24    4.85
   1   9 -36    3.45    4.32
  -1  -9 -35    6.85    6.15
   1   9 -35    7.64    7.36
   1   9 -35   -6.23    5.16
  -1  -9 -34   -2.30    7.01
   1   9 -34   -1.18    4.86
   1   9 -34   -6.24    5.55
  -1  -9 -33    2.12    3.91
   1   9 -33    8.55    6.95
   1   9 -33   -2.81    4.05
  -1  -9 -32    0.09    3.71
   1   9 -32    6.94    6.33
   1   9 -32    1.46    3.69
  -1  -9 -31   -0.27    4.20
   1   9 -31   10.88    6.65
   1   9 -31   -1.99    4.71
  -1  -9 -30   11.19    6.23
   1   9 -30   14.14    6.95
   1   9 -30   18.23    6.62
   1   9 -29    3.51    3.32
   1   9 -29    3.63    3.49
  -1  -9 -28    9.72    7.32
   1  -9  28    7.10    3.87
   1   9 -28    5.18    4.09
   1   9 -28   -3.99    4.57
  -1  -9 -27   22.80    8.35
   1  -9  27   18.35    5.40
   1   9 -27   23.44    8.52
   1   9 -27   13.81    6.65
   1  -9  26   20.31    6.00
  -1  -9 -26    3.15    4.70
   1   9 -26   18.70    9.99
   1   9 -26   21.38    7.78
  -1  -9 -25    6.29    6.27
   1   9 -25   15.76    8.92
   1   9 -25    3.91    4.36
  -1  -9 -24    6.88    5.73
  -1   9  24   10.72    4.82
   1   9 -24   15.35    7.23
   1   9 -24    8.05    6.08
  -1  -9 -23    9.39    5.19
  -1   9  23   14.66    5.48
   1   9 -23   17.48    7.50
   1   9 -23    6.07    4.14
  -1  -9 -22   -3.29    6.05
   1   9 -22    9.92    5.51
  -1   9  22    2.84    2.55
   1   9 -22   11.04    5.95
  -1   9  21    2.37    2.79
   1   9 -21    7.59    6.39
   1   9 -21   -0.25    4.18
   1   9 -20    6.59    6.92
  -1   9  20    2.76    4.51
   1   9 -20    4.19    3.15
   1   9 -19   25.51    7.72
  -1   9  19   20.37    6.27
   1   9 -19   14.53    5.10
   1   9 -18    5.53    6.12
  -1   9  18    4.34    3.99
   1   9 -18    0.94    3.72
   1   9 -17  173.10   18.32
  -1   9  17  217.54   19.46
   1   9 -17  204.70   19.57
  -1  -9 -16   18.36    4.19
   1   9 -16   14.93    8.80
  -1   9  16   20.33    7.14
   1   9 -16   16.37    7.14
   1   9 -15  104.48   14.62
  -1   9  15   97.82   13.59
   1   9 -15  112.24   14.60
  -1   9  14   42.85    8.84
   1   9 -14   41.21    9.71
   1   9 -14   39.93    9.05
   1   9 -13   17.86    7.34
  -1   9  13   29.06    6.82
   1   9 -13   27.58    7.82
   1   9 -12   20.31    6.96
   1   9 -12   26.55    7.30
  -1   9  11   34.98    4.20
   1   9 -11   28.21    8.13
   1   9 -11   34.24    8.32
  -1   9  10   60.79    5.71
   1   9 -10   87.98   12.76
   1   9 -10   65.95   10.82
   1   9  -9  113.40   14.02
  -1   9   9   96.06    7.62
   1   9  -9   95.69   12.73
   1   9  -8   54.40    9.84
  -1   9   8   43.85    5.49
   1   9  -8   49.18   10.06
  -1   9   7    9.46    3.03
   1   9  -7    8.16    5.25
   1   9  -7   16.18    6.29
  -1   9   6  170.23   11.47
   1   9  -6  194.29   17.26
   1   9  -6  185.00   17.47
   1   9  -5   40.54    8.16
  -1   9   5   42.87    6.30
   1   9  -5   41.34    8.71
   1   9  -4  155.62   14.95
  -1   9   4  149.23   11.45
   1   9  -4  144.21   15.47
  -1   9   3   56.68    7.38
   1   9  -3   54.17    9.15
  -1   9   3   60.33   10.78
   1   9  -3   60.21   10.51
  -1   9   2   29.90    5.38
   1   9  -2   42.61    8.26
  -1   9   2   50.37    9.87
   1   9  -2   43.72    8.98
  -1   9   1  112.27   10.77
   1   9  -1  117.82   12.88
   1   9  -1  103.91   13.18
  -1   9   1  103.82   13.99
  -1   9   0   -1.50    2.79
   1   9   0    2.60    3.28
  -1   9   0   -0.53    3.69
   1   9   0   -1.10    4.55
   1   9   1  107.81   11.60
  -1   9  -1  114.07   11.52
  -1   9  -1  117.16   14.63
   1   9   2   34.46    7.22
  -1   9  -2   45.86    7.82
  -1   9  -2   42.65    9.52
  -1   9  -3   58.37    8.76
   1   9   3   63.87    8.78
  -1   9  -3   55.13   10.29
  -1   9  -4  147.84   13.95
   1   9   4  141.13   12.76
  -1   9  -4  137.81   15.85
  -1   9  -5   53.72    9.81
   1   9   5   41.84    7.08
  -1   9  -5   49.47   10.27
  -1   9  -6  187.09   15.94
   1   9   6  176.25   13.60
  -1   9  -6  173.34   17.87
   1   9   7   18.94    4.54
  -1   9  -7    8.45    4.90
  -1   9  -7    8.19    4.56
   1   9   8   50.26    7.20
  -1   9  -8   51.43    9.71
   1   9   9   99.40    9.85
  -1   9  -9   99.60   13.52
   1   9  10   65.19    7.71
  -1   9 -10   65.45   11.20
  -1   9 -11   20.84    6.73
   1   9  11   20.66    4.46
   1   9  12   24.84    4.63
  -1   9 -12   25.24    8.13
   1   9  12   25.59    5.29
   1   9  13   25.25    5.41
  -1   9 -13   26.62    8.23
   1   9  14   39.91    7.68
  -1   9 -14   40.95    9.91
   1   9  15  105.04   11.96
  -1   9 -15  102.79   14.45
   1   9  16   13.48    5.87
  -1   9 -16   13.05    7.82
   1   9  17  204.14   16.84
  -1   9 -17  212.20   21.19
   1   9  18   10.22    4.58
  -1   9 -18    5.80    4.98
   1   9  19   25.44    6.57
  -1   9 -19   16.93    6.66
   1   9  20    1.31    3.13
  -1   9 -20   -1.45    5.26
   1   9  21    5.32    3.23
  -1   9 -21    5.66    5.65
  -1   9 -22    4.10    4.16
  -1   9 -23    5.14    5.28
  -1   9 -24   17.27    7.96
   1  -9 -25   10.56    6.87
  -1   9 -25    4.82    4.02
   1  -9 -26    6.57    5.81
  -1   9 -26   10.05    6.81
   1  -9 -27   25.75    8.90
  -1   9 -27   11.48    6.19
   1  -9 -28    8.34    5.57
  -1   9 -28   -4.73    4.28
   1  -9 -29    7.33    7.06
  -1   9 -29    8.88    6.34
   1  -9 -30   26.42    9.75
  -1   9 -30   13.62    5.75
   1  -9 -31   -0.56    2.89
  -1   9 -31   14.81    8.19
   1  -9 -32   14.45    8.13
  -1   9 -32    1.06    3.42
   1  -9 -33    1.74    7.38
  -1   9 -33    5.13    5.82
   1  -9 -34   14.91    7.06
  -1   9 -34   -5.37    5.15
   1  -9 -35   -3.24    5.10
  -1   9 -35  -13.11    7.19
  -1   9 -36    5.52    5.89
  -1   9 -37    4.63    5.56
   1  10 -37   -0.02    4.99
   1  10 -36   -0.02    4.50
   1  10 -35    6.04    5.60
   1  10 -34    8.20    6.03
  -1 -10 -33    6.66    6.63
   1  10 -33   12.44    8.31
   1  10 -33   -1.01    3.97
  -1 -10 -32   18.01    9.96
   1  10 -32   14.92    7.97
   1  10 -32    0.90    4.37
  -1 -10 -31   10.06    7.12
   1  10 -31   12.75    8.78
   1  10 -31    9.21    5.68
  -1 -10 -30    0.54    6.74
   1  10 -30   20.32    9.68
   1  10 -30   11.74    6.38
  -1 -10 -29   16.44    8.33
   1  10 -29    7.12    6.79
   1  10 -29   -3.70    4.53
  -1 -10 -28    9.53    6.71
   1  10 -28   18.87    7.97
   1  10 -28   11.10    7.11
   1 -10  27   10.33    4.99
  -1 -10 -27   11.38    6.19
   1  10 -27    5.75    5.61
   1  10 -27   10.49    5.93
   1  10 -26   -2.29    4.14
   1  10 -26   -1.34    3.49
  -1 -10 -25   15.97    8.44
   1  10 -25    8.56    4.94
   1  10 -25   19.49    7.19
  -1 -10 -24    4.47    5.34
  -1  10  24   -3.09    4.39
   1  10 -24    0.74    3.25
   1  10 -24   11.41    7.41
  -1 -10 -23    4.06    4.57
   1  10 -23   12.12    6.51
  -1  10  23   12.40    6.77
   1  10 -23   18.83    7.63
   1  10 -22   25.50    8.95
  -1  10  22   24.73    7.88
   1  10 -22   34.50    9.76
  -1  10  21   -6.23    5.95
   1  10 -21    5.56    5.09
   1  10 -21   14.14    6.71
   1  10 -20   13.17    6.77
  -1  10  20   14.42    6.22
   1  10 -20   10.91    6.34
  -1  10  19   12.99    5.37
   1  10 -19   19.13    7.24
   1  10 -19   16.29    6.46
   1  10 -18    3.49    3.96
  -1  10  18    7.08    4.67
   1  10 -18   -1.69    3.05
   1  10 -17   11.73    6.42
  -1  10  17    1.27    3.41
   1  10 -17    5.64    4.85
   1  10 -16   22.56    7.35
  -1  10  16   29.49    8.04
   1  10 -16   14.12    6.10
   1  10 -15   57.05   10.84
  -1  10  15   54.87   10.53
   1  10 -15   52.22   10.48
   1  10 -14   38.37    9.73
  -1  10  14   29.47    7.92
   1  10 -14   33.50    9.82
   1  10 -13   56.81   10.56
   1  10 -13   60.37   11.77
   1  10 -12   28.88    6.96
   1  10 -12   27.18    7.86
   1  10 -11   59.56   10.70
  -1  10  11   64.67    6.09
   1  10 -11   62.24   11.24
   1  10 -10   12.46    5.51
  -1  10  10    8.89    2.73
   1  10 -10   10.44    4.94
   1  10  -9   11.57    5.70
  -1  10   9    5.43    2.33
   1  10  -9    0.30    4.37
   1  10  -8   28.53    8.05
  -1  10   8   16.66    3.92
   1  10  -8   20.68    7.22
   1  10  -7  170.88   17.16
  -1  10   7  174.58   12.13
   1  10  -7  180.68   19.09
  -1  10   6  103.99    9.89
   1  10  -6  118.85   14.66
   1  10  -6  101.28   14.78
  -1  10   5   41.47    6.61
   1  10  -5   42.83    9.32
   1  10  -5   54.55   10.67
   1  10  -4   88.08   12.29
  -1  10   4   68.59    8.42
   1  10  -4   60.17   11.21
  -1  10   3   28.99    5.62
   1  10  -3   40.92    8.53
   1  10  -3   22.97    6.68
  -1  10   2   33.17    6.14
   1  10  -2   28.84    6.95
   1  10  -2   27.23    7.40
  -1  10   2   38.06    9.34
  -1  10   1   53.67    8.47
   1  10  -1   70.74   10.55
   1  10  -1   49.60    9.46
  -1  10   1   61.15   11.07
  -1  10   0   61.60    9.26
   1  10   0   63.83   10.07
  -1  10   0   52.32   10.51
   1  10   0   66.38   11.16
   1  10   1   56.38    9.03
  -1  10  -1   62.86    9.10
  -1  10  -1   78.81   12.70
   1  10   2   32.08    6.79
  -1  10  -2   32.00    7.28
  -1  10  -2   23.32    6.81
   1  10   3   31.09    6.46
  -1  10  -3   31.42    6.86
  -1  10  -3   29.84    7.68
   1  10   4   61.02    8.86
  -1  10  -4   77.13   10.62
  -1  10  -4   67.22   11.74
  -1  10  -5   47.32    9.21
   1  10   5   36.99    6.98
  -1  10  -5   34.44    9.47
   1  10   6  119.06   11.86
  -1  10  -6   91.07   12.09
  -1  10  -6  115.55   15.63
  -1  10  -7  174.92   16.94
   1  10   7  183.48   14.21
  -1  10  -7  194.32   20.07
  -1  10  -8   34.41    8.66
  -1  10  -8   21.40    7.73
   1  10   8   24.95    5.55
  -1  10  -9    8.26    5.93
   1  10   9    6.63    2.76
  -1  10  -9    0.50    4.78
  -1  10 -10   13.28    5.67
   1  10  10   16.08    4.40
  -1  10 -10    8.18    4.46
   1  10  11   63.51    8.06
  -1  10 -11   63.50   10.54
  -1  10 -11   77.65   13.51
   1  10  12   30.50    5.55
  -1  10 -12   34.40    9.16
   1  10  13   39.66    7.58
  -1  10 -13   49.39   10.48
   1  10  14   35.56    7.83
  -1  10 -14   47.03   11.17
   1  10  15   42.18    8.27
  -1  10 -15   62.15   12.12
   1  10  16   19.14    6.38
  -1  10 -16   16.33    7.95
   1  10  17    6.04    3.86
  -1  10 -17   11.25    5.40
   1  10  18    6.78    3.87
  -1  10 -18    0.95    3.21
   1  10  19    3.51    3.03
  -1  10 -19   16.27    6.68
   1  10  20   14.72    5.26
  -1  10 -20   15.05    6.42
   1  10  21   -2.72    3.92
  -1  10 -21    2.69    3.81
   1  10  22   23.91    6.91
  -1  10 -22   24.34    7.99
  -1  10 -23    7.87    4.92
  -1  10 -24   13.40    7.09
  -1  10 -25    9.60    6.00
   1 -10 -26    1.78    5.08
  -1  10 -26   -7.50    6.72
   1 -10 -27   -0.51    4.49
  -1  10 -27    5.08    4.75
   1 -10 -28    0.70    4.45
  -1  10 -28   22.62    9.58
   1 -10 -29    5.00    4.32
  -1  10 -29    0.33    2.97
   1 -10 -30   27.58   10.66
  -1  10 -30   24.80    9.62
   1 -10 -31    8.69    7.53
  -1  10 -31   17.37    8.04
   1 -10 -32    1.90    4.82
  -1  10 -32   11.76    7.58
   1 -10 -33    2.91    5.78
  -1  10 -33    4.39    4.41
  -1  10 -34  -15.78    7.98
  -1  10 -35    0.02    5.01
   1  11 -34   -9.82    6.26
   1  11 -33    1.45    4.06
   1  11 -32   -5.17    5.21
   1  11 -31    1.19    4.05
  -1 -11 -30    0.86    4.72
   1  11 -30    2.67    5.82
   1  11 -30   -1.64    3.69
  -1 -11 -29    5.71    7.03
   1  11 -29   11.20    8.16
   1  11 -29   -3.95    5.08
  -1 -11 -28    5.39    5.70
   1  11 -28   12.21    7.07
   1  11 -28   16.75    7.52
  -1 -11 -27   13.17    6.75
   1  11 -27    2.17    4.43
   1  11 -27    0.79    3.36
  -1 -11 -26   32.87   11.19
   1  11 -26   34.77   10.67
   1  11 -26   31.60    9.72
  -1 -11 -25   -5.72    5.77
  -1  11  25    3.47    3.98
   1  11 -25    4.83    5.72
   1  11 -25   10.24    7.10
  -1 -11 -24   -0.11    3.69
  -1  11  24    5.30    4.26
   1  11 -24    9.61    5.79
  -1  11  23    1.80    3.37
   1  11 -23    1.17    3.86
   1  11 -23   -1.97    3.31
   1  11 -22    3.05    5.00
  -1  11  22    1.89    3.54
   1  11 -22    1.19    3.08
  -1  11  21   13.22    6.42
   1  11 -21   17.47    8.53
   1  11 -21    8.93    5.21
   1  11 -20   -2.31    3.89
  -1  11  20   -0.17    3.23
   1  11 -20    1.43    4.04
  -1  11  19    2.20    3.78
   1  11 -19    0.43    4.01
   1  11 -19   -6.25    5.27
   1  11 -18    1.94    4.19
  -1  11  18    1.70    3.39
   1  11 -18   -0.90    5.28
  -1  11  17   16.79    5.71
   1  11 -17   19.45    7.00
   1  11 -17   14.70    5.33
   1  11 -16    3.27    3.54
  -1  11  16   -1.73    2.61
   1  11 -16   -2.21    3.46
  -1  11  15   15.54    6.30
   1  11 -15   39.64    9.24
   1  11 -15   22.55    7.27
   1  11 -14    3.95    3.68
  -1  11  14    1.72    4.28
   1  11 -14    9.62    4.93
   1  11 -13   15.06    6.52
   1  11 -13   28.66    9.14
   1  11 -12    3.85    3.66
   1  11 -12    3.11    5.44
   1  11 -11   46.50   10.09
   1  11 -11   36.52    9.78
   1  11 -10   24.44    9.03
  -1  11  10    6.33    2.46
   1  11 -10   18.10    7.27
  -1  11   9   39.47    5.92
   1  11  -9   46.46   10.20
   1  11  -9   57.54   11.38
   1  11  -8   20.92    6.84
  -1  11   8   28.47    5.13
   1  11  -8   32.17    8.79
  -1  11   7    4.42    2.68
   1  11  -7    5.42    3.50
   1  11  -7    8.48    4.89
  -1  11   6   19.59    4.60
   1  11  -6   20.36    7.20
   1  11  -6   14.76    6.38
   1  11  -5   17.35    6.68
  -1  11   5    6.32    2.87
   1  11  -5   11.30    4.55
   1  11  -4    6.55    3.15
  -1  11   4   14.63    4.82
   1  11  -4    8.94    4.03
   1  11  -3    6.86    3.66
  -1  11   3    4.45    3.29
   1  11  -3   11.97    6.14
  -1  11   2   99.94   11.22
   1  11  -2   92.96   12.55
   1  11  -2   98.07   14.69
  -1  11   1   18.02    5.80
   1  11  -1    7.32    4.83
  -1  11   1   19.57    7.71
   1  11  -1    5.50    4.53
  -1  11   0  210.66   16.80
   1  11   0  216.71   18.78
  -1  11   0  213.54   21.61
   1  11   1   11.25    4.91
  -1  11  -1    7.06    3.61
   1  11   2   82.08   11.23
  -1  11  -2  100.20   12.20
  -1  11  -2   94.00   14.31
   1  11   3   15.00    5.66
  -1  11  -3   12.99    5.63
  -1  11  -3   17.75    7.29
   1  11   4   12.17    4.36
  -1  11  -4   10.83    4.34
  -1  11  -4    5.27    4.03
   1  11   5    9.78    2.96
  -1  11  -5   15.33    5.88
  -1  11  -5   12.70    4.40
   1  11   6   11.89    4.22
  -1  11  -6   11.80    5.15
  -1  11  -6   16.63    6.20
  -1  11  -7   10.22    5.28
  -1  11  -7    6.74    4.95
   1  11   7   13.31    4.51
  -1  11  -8   35.01    8.73
   1  11   8   29.45    6.25
  -1  11  -8   49.43   11.84
  -1  11  -9   36.97    8.31
  -1  11  -9   47.39   11.43
   1  11   9   45.83    7.41
  -1  11 -10    8.89    3.76
  -1  11 -10   16.40    7.17
   1  11  10    9.02    3.57
  -1  11 -11   29.42    7.91
   1  11  11   35.90    6.43
  -1  11 -11   39.23    9.68
  -1  11 -12   10.08    6.43
  -1  11 -12    7.68    6.63
   1  11  12   -0.32    1.78
   1  11  13   22.12    6.87
  -1  11 -13   17.69    6.62
  -1  11 -13   21.91    7.74
  -1  11 -14    9.33    6.25
   1  11  14    4.64    2.97
  -1  11 -14   17.29    7.06
  -1  11 -15   28.07    8.30
   1  11  15   22.75    6.33
  -1  11 -15   20.30    7.83
  -1  11 -16    8.74    6.28
   1  11  16    1.47    2.49
  -1  11 -16    7.46    6.15
   1  11  17   17.90    6.00
  -1  11 -17   18.35    6.28
  -1  11 -17   13.55    6.91
  -1  11 -18   11.82    6.65
   1  11  18    4.43    4.16
  -1  11 -18    7.03    6.97
  -1  11 -19    7.87    5.22
   1  11  19   -2.70    2.80
  -1  11 -19   -2.59    4.35
   1  11  20    0.66    2.43
  -1  11 -20   -0.74    5.90
   1  11  21    9.48    4.04
  -1  11 -21   11.45    4.94
   1  11  22    8.32    4.59
  -1  11 -22   -1.67    4.28
  -1  11 -23    1.24    3.94
  -1  11 -24    5.94    4.32
  -1  11 -25    1.91    3.91
  -1  11 -26   26.36    9.36
   1 -11 -27    8.54    5.43
  -1  11 -27   11.90    7.11
   1 -11 -28   10.11    7.43
  -1  11 -28   11.76    7.09
   1 -11 -29   -0.83    4.20
  -1  11 -29    5.14    7.06
  -1  11 -30    1.72    4.79
  -1  11 -31   -8.13    6.36
  -1  11 -32    0.35    4.08
   1  12 -31    6.71    5.68
   1  12 -30    0.55    3.68
   1  12 -29   14.33    7.62
   1  12 -28   12.77    7.60
   1  12 -27    9.84    8.27
   1  12 -27    2.63    5.34
   1  12 -26   -5.21    5.61
   1  12 -26    0.36    3.01
  -1 -12 -25   11.57    7.23
   1  12 -25    7.89    5.82
  -1  12  25    4.13    4.35
   1  12 -25   12.88    8.04
  -1 -12 -24    7.81    4.99
  -1  12  24    3.20    3.41
   1  12 -24    5.13    4.82
   1  12 -24   10.51    7.00
  -1  12  23   14.31    7.40
   1  12 -23    0.91    5.13
   1  12 -23    7.66    6.78
   1  12 -22   11.74    7.40
  -1  12  22   13.10    6.98
   1  12 -22    3.16    5.63
   1  12 -21    8.92    5.50
  -1  12  21    6.93    4.09
   1  12 -21   15.79    7.56
   1  12 -20    2.79    4.10
  -1  12  20    0.63    3.60
   1  12 -20   -4.54    5.10
   1  12 -19    6.70    5.64
  -1  12  19   14.49    6.20
   1  12 -19    0.42    4.39
   1  12 -18    4.93    5.76
  -1  12  18    1.95    4.72
   1  12 -18   -3.27    4.03
   1  12 -17    1.59    3.64
  -1  12  17   -3.05    4.70
   1  12 -17    0.14    3.42
  -1  12  16    4.60    4.68
   1  12 -16    4.09    5.35
   1  12 -16    0.64    3.90
   1  12 -15    1.02    4.60
  -1  12  15   10.58    5.93
   1  12 -15    4.59    4.47
   1  12 -14    6.24    3.78
  -1  12  14   23.70    7.67
   1  12 -14   25.78    8.76
  -1  12  13    9.78    5.16
   1  12 -13   16.37    6.43
   1  12 -13   22.63    8.24
   1  12 -12    5.65    5.18
   1  12 -12    2.64    4.86
   1  12 -11    6.75    5.42
   1  12 -11   17.45    7.26
   1  12 -10   29.25    8.42
   1  12 -10   28.10    8.21
   1  12  -9    8.28    5.35
   1  12  -9    2.21    4.33
   1  12  -8   24.29    7.68
   1  12  -8   40.39   10.24
   1  12  -7   10.32    4.69
  -1  12   7   -0.20    2.12
   1  12  -7   11.65    6.52
  -1  12   6    8.36    4.00
   1  12  -6   -0.95    3.70
   1  12  -6   10.38    5.94
  -1  12   5    1.89    2.55
   1  12  -5    0.06    3.16
   1  12  -5    0.55    3.59
   1  12  -4    1.79    3.01
  -1  12   4    1.75    2.82
   1  12  -4    1.60    4.12
   1  12  -3    0.40    3.34
  -1  12   3    0.23    2.08
   1  12  -3   -6.91    6.17
  -1  12   2   26.85    6.50
   1  12  -2   26.27    7.23
  -1  12   1   46.29    8.32
   1  12  -1   56.23   10.12
  -1  12   0    1.25    3.41
   1  12   0   -0.20    2.77
  -1  12   0   -2.96    4.01
   1  12   1   58.26   10.07
  -1  12  -1   53.10    9.41
  -1  12  -1   53.57   11.83
   1  12   2   19.93    5.90
  -1  12  -2   19.76    5.77
  -1  12  -2   28.15    9.52
  -1  12  -3    6.93    4.45
   1  12   3    0.11    4.06
  -1  12  -3   -4.14    4.81
   1  12   4   -2.79    3.78
  -1  12  -4    5.29    2.66
  -1  12  -4   -4.24    5.45
  -1  12  -5   -2.09    3.43
   1  12   5   -2.91    3.68
  -1  12  -5   -3.54    5.92
  -1  12  -6    3.82    4.00
   1  12   6    1.55    2.13
  -1  12  -6   -1.60    5.75
  -1  12  -7    0.53    3.41
  -1  12  -7    1.26    4.00
   1  12   7    5.41    3.43
  -1  12  -8   26.13    7.92
   1  12   8   19.75    5.17
  -1  12  -8   29.93    9.32
  -1  12  -9    1.05    3.16
  -1  12  -9    4.01    5.63
   1  12   9    2.23    2.75
  -1  12 -10   22.65    7.47
   1  12  10   27.99    6.03
  -1  12 -10   31.52    9.22
  -1  12 -11    8.64    5.27
  -1  12 -11   13.00    6.00
   1  12  11   10.74    4.20
  -1  12 -12    6.57    6.09
  -1  12 -12    6.65    6.53
  -1  12 -13   24.68    8.65
   1  12  13   13.16    5.56
  -1  12 -13   11.45    7.27
   1  12  14   16.77    6.01
  -1  12 -14   13.82    6.16
  -1  12 -14    6.89    6.04
  -1  12 -15    4.61    6.61
   1  12  15    3.60    3.47
  -1  12 -15   11.73    7.19
   1  12  16    4.19    3.63
  -1  12 -16    2.88    5.95
  -1  12 -16   -4.99    4.72
  -1  12 -17    7.69    6.47
   1  12  17    5.67    3.96
  -1  12 -17   -1.66    4.56
  -1  12 -18   11.32    7.79
   1  12  18    3.73    3.48
  -1  12 -18   -3.58    5.45
   1  12  19    9.33    4.39
  -1  12 -19    4.58    5.45
  -1  12 -19   -4.99    3.77
   1  12  20   -0.17    3.26
  -1  12 -20    3.87    4.78
  -1  12 -20    7.12    5.29
   1  12  21    9.77    5.41
  -1  12 -21   16.04    7.67
   1  12  22   10.93    5.64
  -1  12 -22   21.74    9.21
  -1  12 -22   18.23    8.59
   1  12  23    1.92    3.08
  -1  12 -23    0.59    3.84
  -1  12 -23   10.22    6.75
  -1  12 -24    3.19    4.64
  -1  12 -24   -1.19    3.67
  -1  12 -25    3.24    5.39
  -1  12 -25    0.31    4.72
  -1  12 -26    3.00    5.35
  -1  12 -26    8.88    6.01
  -1  12 -27   -0.46    6.61
  -1  12 -27    5.86    4.89
  -1  12 -28   13.69    7.67
   1  13 -27    4.92    5.63
  -1  13  26    1.97    4.99
   1  13 -26   -5.84    5.13
  -1  13  25   -1.40    3.18
   1  13 -25   -4.02    4.83
  -1  13  24   -6.80    5.33
   1  13 -24   12.21    7.69
  -1  13  23    1.38    4.14
   1  13 -23    0.82    3.59
   1  13 -23   -3.24    4.85
   1  13 -22   14.85    8.30
  -1  13  22    9.05    5.82
   1  13 -22    3.97    4.34
   1  13 -21    2.94    5.39
  -1  13  21    7.22    5.28
   1  13 -21    3.98    3.66
   1  13 -20   -6.66    6.95
  -1  13  20    2.38    4.32
   1  13 -20    5.70    4.62
   1  13 -19    5.97    6.78
  -1  13  19   13.92    7.29
   1  13 -19    3.82    3.53
  -1  13  18    5.41    4.73
   1  13 -18   10.13    6.47
   1  13 -18    0.88    3.35
   1  13 -17    4.94    6.44
  -1  13  17    4.02    3.29
   1  13 -17   -0.21    4.21
   1  13 -16    4.16    5.74
  -1  13  16    2.51    3.08
   1  13 -16    2.25    3.55
  -1  13  15    1.88    4.43
   1  13 -15    3.08    3.18
   1  13 -14    6.07    5.95
  -1  13  14    6.45    4.27
   1  13 -14    3.97    4.25
   1  13 -13    2.68    4.62
  -1  13  13   -6.07    6.27
   1  13 -13    4.05    4.02
   1  13 -12  -12.48    7.19
   1  13 -12    4.56    4.18
   1  13 -11    0.20    4.37
   1  13 -11    9.52    6.86
   1  13 -10    2.56    5.03
   1  13 -10   -6.89    4.97
   1  13  -9   -2.47    5.29
   1  13  -9    9.43    6.18
   1  13  -8   12.57    6.68
   1  13  -8    8.40    5.18
   1  13  -7   22.75    8.76
   1  13  -7    2.88    3.95
   1  13  -6    3.03    3.51
   1  13  -6    4.16    4.51
   1  13  -5    4.58    3.43
   1  13  -5    7.08    4.14
   1  13  -4   -2.36    4.60
   1  13  -4    2.22    4.76
   1  13  -3   -5.04    5.22
  -1  13   2    6.79    3.63
   1  13  -2    8.05    4.88
   1  13  -1   -0.66    4.17
  -1  13   1   14.13    5.67
  -1  13   0    4.07    2.98
   1  13   0    6.49    4.28
  -1  13  -1    8.42    3.15
   1  13   1    5.68    3.92
  -1  13  -1    6.43    5.54
   1  13   2    2.27    2.65
  -1  13  -2   -1.38    3.83
  -1  13  -2   -2.45    4.97
   1  13   3    7.69    3.30
  -1  13  -3    2.86    3.91
  -1  13  -3    1.99    3.60
  -1  13  -4    0.26    2.56
   1  13   4   -0.58    3.26
  -1  13  -4   -4.56    5.59
   1  13   5    5.44    4.29
  -1  13  -5   10.95    5.06
  -1  13  -5   -0.82    4.47
  -1  13  -6    9.26    5.33
  -1  13  -6   10.23    6.17
   1  13   6   10.90    4.76
  -1  13  -7    1.84    4.04
  -1  13  -7    1.71    4.96
  -1  13  -8    5.35    4.32
  -1  13  -8   12.11    6.80
  -1  13  -9    3.11    4.10
  -1  13  -9    7.02    6.83
  -1  13 -10    6.51    6.10
  -1  13 -10    1.46    5.48
  -1  13 -11   -2.29    5.13
  -1  13 -11    0.60    4.84
   1  13  12   -3.17    3.82
  -1  13 -12    4.92    5.09
  -1  13 -12    3.71    5.11
   1  13  13    0.50    3.08
  -1  13 -13    6.18    5.17
  -1  13 -13    2.87    3.43
  -1  13 -14    6.67    6.00
   1  13  14    1.03    2.77
  -1  13 -14    9.24    5.75
  -1  13 -15    0.75    5.02
   1  13  15   -1.26    2.26
  -1  13 -15    8.82    6.68
   1  13  16   -1.05    3.87
  -1  13 -16   -1.21    4.08
  -1  13 -16    1.90    3.66
   1  13  17    2.35    2.75
  -1  13 -17    9.41    7.40
  -1  13 -17   10.51    6.53
   1  13  18    5.42    4.01
  -1  13 -18   -1.43    4.25
  -1  13 -18   -2.91    3.84
  -1  13 -19    9.28    7.07
  -1  13 -19    6.77    5.41
  -1  13 -20    1.89    3.76
  -1  13 -20   -4.83    4.94
  -1  13 -21    0.30    3.97
  -1  13 -21    7.22    6.26
  -1  13 -22   11.46    8.21
  -1  13 -22    4.86    5.52
  -1  13 -23   -3.09    5.61
  -1  13 -23    1.72    5.00
  -1  13 -24   -6.65    5.77
  -1  14  22   -3.07    4.07
  -1  14  21   20.21    8.99
   1  14 -21   13.46    8.15
  -1  14  20    3.03    5.81
   1  14 -20   13.12    7.18
  -1  14  19    0.02    3.40
   1  14 -19    9.76    7.92
   1  14 -19   12.75    7.13
  -1  14  18    7.84    5.91
   1  14 -18   -1.38    4.03
   1  14 -18   13.53    7.70
   1  14 -17   -4.98    5.50
  -1  14  17    0.02    4.54
   1  14 -17   10.07    7.99
  -1  14  16    2.29    4.95
   1  14 -16    0.55    3.91
   1  14 -16   14.74    8.89
  -1  14  15   -3.26    4.55
   1  14 -15    1.71    4.74
   1  14 -15    9.03    7.17
   1  14 -14    6.05    5.61
  -1  14  14    5.01    3.84
   1  14 -14   -7.30    6.19
   1  14 -13    2.72    5.00
  -1  14  13   -7.37    5.49
   1  14 -12    3.90    3.88
   1  14 -12   -0.11    4.11
   1  14 -11   -5.45    5.32
   1  14 -11   10.45    7.06
   1  14 -10   10.30    5.45
   1  14 -10   -4.62    5.24
   1  14  -9   -7.17    6.09
   1  14  -9   -3.83    4.44
   1  14  -8    3.30    5.19
   1  14  -8    3.06    5.88
   1  14  -7    1.70    4.24
   1  14  -7  -10.18    6.51
   1  14  -6   11.47    5.97
   1  14  -6   -0.64    4.36
   1  14  -5   -0.11    3.99
   1  14  -4    6.58    4.04
   1  14  -3    2.36    3.56
   1  14  -2   -0.34    3.39
   1  14  -1    0.11    3.69
   1  14   0   -0.60    3.58
   1  14   1   -3.04    3.19
  -1  14  -3    1.10    2.54
  -1  14  -3    1.88    4.46
  -1  14  -4    8.09    4.85
  -1  14  -4    7.01    7.02
  -1  14  -5    3.05    3.37
  -1  14  -5    0.95    3.64
  -1  14  -6    8.93    4.71
  -1  14  -6    5.16    4.22
  -1  14  -7    0.15    3.01
  -1  14  -7   -3.55    5.17
  -1  14  -8   -2.36    5.30
  -1  14  -8   14.01    8.19
  -1  14  -9   -2.37    3.28
  -1  14  -9    2.66    5.78
  -1  14 -10    4.13    4.83
  -1  14 -10    2.97    6.20
  -1  14 -11    1.51    4.70
  -1  14 -11    3.10    5.17
  -1  14 -12    6.49    5.92
   1  14  12    3.52    3.00
  -1  14 -12    6.65    7.08
  -1  14 -13   -0.55    5.44
  -1  14 -13    0.75    3.89
  -1  14 -14    4.44    4.10
  -1  14 -14   -2.98    4.90
  -1  14 -15    1.74    4.03
  -1  14 -15   14.47    9.18
  -1  14 -16    5.58    5.90
  -1  14 -16   25.05   10.29
  -1  14 -17    3.82    3.99
  -1  14 -17    4.18    7.32
  -1  14 -18   13.04    7.87
  -1  14 -19   -0.18    4.52
  -1  14 -20    1.33    4.40
  -1  14 -21   12.65    8.23
  -1  15  17    8.69    4.51
  -1  15  16  -10.52    6.34
  -1  15  15   16.22    7.95
   1  15 -15   12.87    7.78
  -1  15  14   -5.10    5.10
   1  15 -14    9.81    6.08
  -1  15  13   -3.30    5.79
   1  15 -13   18.28    8.75
   1  15 -12   -3.18    5.07
  -1  15  12   -4.48    2.96
   1  15 -12    0.02    7.38
   1  15 -11   -5.36    4.84
   1  15 -11    0.15    4.40
   1  15 -10    1.06    3.38
   1  15 -10   -9.66    7.51
   1  15  -9    1.31    3.40
   1  15  -9    1.89    5.53
   1  15  -8    5.00    5.33
   1  15  -8    4.94    5.83
   1  15  -7    9.36    6.42
   1  15  -6    0.54    3.85
   1  15  -5   -4.36    4.15
   1  15  -4   -4.17    3.97
  -1  15  -9    2.13    3.19
  -1  15 -10   -9.61    7.22
  -1  15 -11    1.24    3.53
  -1  15 -12   -4.16    5.31
  -1  15 -13   -4.11    5.40
  -1  15 -14   -5.13    5.39
  -1  15 -15   13.76    7.75
  -1  15 -16   -4.57    5.38
  -1  15 -17   16.53    9.27
  -2   0   0  576.26   14.98
   2   0   0  558.88   15.10
  -2   0   0  560.52   13.98
  -2   0   0  550.38    9.03
   2   0   0  507.52   13.29
   2   0   1 2599.63   22.25
   2   0  -1 2773.59   32.36
  -2   0  -1 2762.97   32.71
  -2   0   1 2671.53   31.76
   2   0   1 2839.30   32.97
  -2   0   1 2695.08   26.95
  -2   0   1 2727.16   30.55
  -2   0  -1 2739.85   31.33
  -2   0  -1 2664.78   22.53
   2   0   210728.99   48.10
  -2   0  -210724.99   47.74
   2   0  -210728.37   54.71
  -2   0   210730.56   54.67
   2   0  -210729.37   56.94
  -2   0   210729.00   57.71
  -2   0   210732.80   59.74
  -2   0  -210726.10   61.27
   2   0   210730.43   61.24
   2   0  -210729.59   58.90
  -2   0  -3 2140.79   24.64
   2   0   3 2138.52   24.46
   2   0  -3 2130.08   26.96
  -2   0   3 2139.55   27.00
  -2   0   3 2136.18   27.11
   2   0  -3 2139.66   26.95
  -2   0   3 2136.98   27.69
   2   0  -3 2131.32   28.32
   2   0   3 2133.20   28.87
  -2   0  -3 2140.91   29.87
   2   0   4   42.81    4.15
  -2   0  -4   44.64    3.95
  -2   0   4   46.85    4.49
   2   0  -4   55.97    4.64
  -2   0   4   47.89    4.14
   2   0  -4   52.98    4.49
   2   0   4   54.46    5.08
  -2   0  -4   62.68    5.94
  -2   0   4   52.88    4.48
   2   0  -4   72.42    6.41
   2   0  -5  302.04    8.10
   2   0   5  302.70   10.67
  -2   0  -5  302.30   10.82
  -2   0   5  302.97   10.70
   2   0  -5  302.97   10.57
   2   0  -5  302.22   11.45
   2   0   5  302.91   11.27
  -2   0   5  303.62   10.31
  -2   0  -5  302.90   11.15
   2   0  -5  302.06   10.56
   2   0  -6  256.06    7.99
   2   0   6  259.54   10.49
  -2   0  -6  252.70   10.75
  -2   0   6  252.53   10.04
   2   0  -6  254.06   11.03
   2   0  -6  258.73    9.95
   2   0  -6  256.53    9.67
   2   0   6  258.09   10.63
  -2   0  -6  254.93   10.42
  -2   0   6  255.89    9.45
  -2   0  -7   49.53    4.98
   2   0  -7   49.37    3.89
   2   0   7   48.52    4.85
  -2   0   7   50.18    4.90
   2   0  -7   49.05    5.00
   2   0  -7   50.40    4.65
  -2   0   7   50.12    4.01
  -2   0  -7   50.45    5.11
   2   0   7   50.61    4.81
   2   0  -7   50.59    4.73
   2   0   8    4.13    1.30
   2   0  -8    4.18    1.45
  -2   0  -8    4.11    1.87
   2   0  -8    4.14    1.15
  -2   0   8    4.11    1.86
   2   0  -8    4.17    1.45
   2   0   8    4.15    1.15
  -2   0  -8    4.14    1.58
  -2   0   8    4.10    1.35
   2   0   9 1673.45   31.88
   2   0  -9 1696.47   26.50
  -2   0  -9 1756.78   32.05
   2   0  -9 1718.11   28.38
   2   0  -9 1730.46   23.20
   2   0   9 1728.45   27.72
  -2   0  -9 1736.23   27.24
  -2   0   9 1716.27   23.60
   2   0 -10  227.05   10.28
   2   0  10  228.24   12.35
  -2   0 -10  251.62   14.96
  -2   0  10  229.21   10.56
   2   0 -10  237.96   10.88
  -2   0  10  224.44    8.52
  -2   0 -10  248.36   10.87
   2   0 -10  280.99    9.54
   2   0  10  223.53   10.10
   2   0 -11   22.68    3.67
  -2   0 -11   40.36    6.39
   2   0  11   28.59    4.80
   2   0 -11   23.58    4.02
  -2   0  11   24.32    2.97
  -2   0  11   28.04    4.13
  -2   0 -11   33.80    4.17
   2   0  11   26.05    3.77
   2   0 -11   33.63    3.61
   2   0 -12   43.21    9.33
   2   0  12   48.56    7.84
  -2   0  12   72.00    8.36
   2   0 -12   37.34    5.29
   2   0  12   39.68    5.17
  -2   0 -12   63.42    6.75
   2   0 -13 3618.42   47.62
   2   0  13 3726.54   55.79
  -2   0  13 3725.72   48.96
  -2   0 -13 3831.58   55.31
   2   0 -13 3730.78   47.14
   2   0 -13 3666.06   31.83
  -2   0 -13 3561.52   41.03
   2   0  13 3537.27   40.95
   2   0 -14  239.44   14.02
  -2   0  14  210.30   12.91
   2   0  14  188.43   13.95
   2   0 -14  173.12   11.43
  -2   0 -14  214.06   10.71
   2   0 -14  192.07    7.90
   2   0  15  113.27   10.57
  -2   0 -15  129.09   11.24
  -2   0  15  105.00    9.17
   2   0 -15  102.75    9.20
  -2   0 -15  101.17    7.12
   2   0 -15  109.52    5.36
   2   0 -16   29.76    5.74
   2   0  16   32.75    6.10
  -2   0  16   40.39    6.48
  -2   0 -16   33.07    4.48
   2   0 -16   35.60    3.16
   2   0  17  477.86   22.80
   2   0 -17  430.69   19.40
  -2   0 -17  479.84   22.46
  -2   0  17  465.63   20.25
   2   0 -17  449.84   10.32
  -2   0 -17  458.88   15.31
   2   0 -18  147.33   12.14
  -2   0 -18  160.31   13.58
   2   0  18  133.92   12.46
  -2   0  18  131.98   11.41
   2   0 -18  120.34    5.17
  -2   0 -18  121.27    8.02
   2   0  19  218.51   16.38
  -2   0  19  211.02   14.66
   2   0 -19  214.01   14.60
  -2   0 -19  201.70   15.69
  -2   0 -19  190.09    9.97
   2   0 -19  196.92    6.22
  -2   0 -20   14.98    6.09
   2   0  20   13.84    4.72
   2   0 -20   12.71    4.81
  -2   0 -20   12.27    3.04
   2   0 -20    7.67    1.19
  -2   0  20   12.95    4.14
  -2   0 -21   38.47    7.60
   2   0 -21   25.96    5.79
  -2   0  21   31.43    6.08
  -2   0 -21   26.64    3.89
   2   0 -22   30.97    7.50
  -2   0 -22   28.68    7.65
  -2   0 -22   18.31    3.36
  -2   0  22   22.02    5.78
  -2   0 -23  171.34   16.00
   2   0 -23  156.04   14.13
  -2   0  23  169.67   14.72
  -2   0 -23  153.10    9.06
   2   0 -24  148.08   14.12
  -2   0 -24  149.17    8.95
   2   0 -25   13.06    4.43
  -2   0 -25   24.19    7.72
  -2   0 -25   12.30    2.99
  -2   0 -26   62.92   10.47
   2   0 -26   59.89    9.36
  -2   0 -26   71.69    6.18
  -2   0 -27    7.31    5.48
   2   0 -27    6.00    4.12
  -2   0 -27    2.16    1.26
  -2   0 -28   89.50   12.78
   2   0 -28   74.76   11.15
  -2   0 -28   74.93    6.09
  -2   0 -29   13.88    5.81
   2   0 -29   24.83    7.25
  -2   0 -29   12.19    2.47
   2   0 -30   14.78    5.81
  -2   0 -30   20.12    6.56
  -2   0 -30   17.73    2.88
   2   0 -31    5.61    4.56
  -2   0 -31   -1.61    3.68
  -2   0 -31    3.52    1.41
   2   0 -32   29.40    8.05
  -2   0 -32   30.42    7.76
  -2   0 -33    4.07    3.99
   2   0 -33    5.40    5.32
   2   0 -34   36.98    8.68
  -2   0 -34   25.34    8.13
   2   0 -35    7.28    4.93
  -2   0 -35    6.60    5.21
   2   0 -36    5.14    3.33
  -2   0 -36    4.05    5.53
   2   0 -37    6.99    4.93
  -2   0 -37    5.67    4.42
   2   0 -38   -0.50    4.23
  -2   0 -38   16.79    7.96
   2   0 -39    6.85    4.85
  -2   0 -39    4.01    4.64
   2   0 -40    7.33    5.61
  -2   0 -40   10.06    7.43
   2   0 -41   -5.23    5.46
  -2   0 -41    5.77    5.56
   2   0 -42    4.37    5.08
  -2   0 -42    7.66    6.13
  -2   0 -43    6.52    6.54
   2   0 -43    1.22    3.35
   2   0 -43   -1.94    3.79
  -2   0 -44    8.24    6.69
   2   0 -44    4.77    5.84
   2   0 -44    4.20    4.29
  -2   0 -45    8.85    6.63
   2   0 -45    7.64    7.52
   2   0 -46    7.87    5.80
   2   0 -47   19.33    9.67
   2   1 -47    0.19    3.00
   2   1 -46   -8.68    6.90
   2   1 -46   -0.93    3.51
   2   1 -45   12.81    8.21
   2   1 -45    0.63    4.02
  -2  -1 -44    1.98    3.24
   2   1 -44    4.09    4.87
   2   1 -43    6.18    5.95
   2   1 -43   15.44    6.21
  -2  -1 -42   16.02    8.46
   2   1 -42    6.47    4.74
   2   1 -41    8.31    7.45
  -2  -1 -41    8.08    5.42
  -2  -1 -40   20.66    8.46
   2   1 -40    6.71    4.94
  -2  -1 -39    3.07    5.13
   2   1 -39   -4.59    5.28
   2   1 -38    9.72    6.10
  -2  -1 -38   26.27    9.25
  -2  -1 -37    4.29    4.32
   2   1 -37   14.67    6.76
   2   1 -36   -0.48    4.06
  -2  -1 -36   -0.93    4.98
   2   1 -35   -1.41    3.71
  -2  -1 -35   -3.59    5.37
  -2  -1 -34    0.64    5.55
   2   1 -34    0.89    5.00
  -2  -1 -33   11.39    5.81
   2   1 -33   14.93    6.35
   2   1 -32   19.40    6.79
  -2  -1 -32   16.68    6.58
   2   1 -31    9.24    5.85
  -2  -1 -31    1.95    4.40
  -2  -1 -31    4.83    1.84
  -2  -1 -30  106.24   14.43
   2   1 -30   87.72   12.28
  -2  -1 -30   94.35    7.60
   2   1 -29   64.09   10.84
  -2  -1 -29   65.26   11.45
  -2  -1 -29   56.73    6.03
  -2  -1 -28   72.10   11.56
   2   1 -28   64.02   10.61
  -2  -1 -28   61.21    6.28
   2   1 -27  175.98   16.20
  -2  -1 -27  154.79   16.60
  -2  -1 -27  151.99    9.86
   2   1 -26  130.10   13.86
  -2  -1 -26  130.66   15.02
  -2  -1 -26  102.97    8.15
  -2  -1 -25    2.68    4.50
  -2  -1 -25    6.29    2.34
   2   1 -24   95.61   10.97
  -2  -1 -24   95.05   11.79
  -2  -1 -24   90.60    7.54
  -2  -1 -23   64.20   10.45
   2   1 -23   55.89    8.80
  -2  -1 -23   51.16    5.76
   2   1 -22   80.91    9.77
  -2  -1 -22   71.47   10.30
  -2  -1 -22   72.72    6.73
   2   1 -21   32.18    6.30
  -2  -1 -21   28.40    7.19
  -2  -1 -21   22.41    3.80
   2   1 -20    2.21    2.60
  -2  -1 -20   -1.65    2.91
  -2  -1 -20    2.38    1.44
   2   1 -19   55.51    7.58
  -2  -1 -19   42.48    7.43
   2  -1  19   41.67    7.40
   2  -1  19   50.22    4.90
  -2  -1 -19   49.95    5.53
  -2  -1 -18  179.06   14.07
   2   1 -18  182.03   12.72
   2  -1  18  168.55   14.02
  -2  -1 -18  152.41    9.55
   2  -1  18  163.70    8.94
   2   1 -17  208.30   14.05
   2  -1  17  159.59   13.34
  -2  -1 -17  209.93   16.13
   2  -1  17  161.79    8.94
  -2  -1 -17  167.87   10.09
   2   1 -16 1112.42   29.28
  -2  -1 -16 1078.56   33.16
   2  -1  16 1093.15   33.67
  -2  -1 -16 1041.56   24.53
   2  -1  16 1072.01   22.98
   2   1 -15  799.60   24.13
  -2  -1 -15  841.50   28.64
   2  -1  15  764.93   27.33
  -2  -1 -15  746.23   20.48
   2  -1  15  729.45   18.94
   2   1 -14  148.95   10.63
   2  -1  14   99.56    9.60
  -2  -1 -14  151.58   13.11
   2   1 -14  109.03    9.77
  -2  -1 -14  107.35    7.85
   2  -1  14  102.49    7.13
  -2  -1 -13  149.61   11.30
   2   1 -13  171.91   10.22
   2  -1  13  149.90   11.45
   2   1 -13  155.98   11.06
  -2  -1 -13  151.58    9.06
   2  -1  13  149.83    8.44
  -2  -1 -12  219.97   13.50
   2   1 -12  211.89   11.25
   2  -1  12  199.77   12.73
   2   1 -12  180.72   11.23
   2  -1  12  181.74    9.31
  -2  -1 -12  174.33    9.80
  -2  -1 -11  704.80   22.61
   2   1 -11  673.96   18.56
   2  -1  11  619.39   21.57
   2   1 -11  640.62   20.31
  -2  -1 -11  598.46   17.72
   2  -1  11  607.73   16.88
   2  -1  10 1397.16   31.32
   2   1 -10 1395.19   24.82
  -2  -1 -10 1408.20   30.76
   2   1 -10 1453.82   29.74
   2  -1  10 1439.02   25.77
  -2  -1 -10 1422.62   26.61
  -2  -1  -9  272.83   14.63
   2  -1   9  215.25   12.04
   2   1  -9  253.84   10.42
   2   1  -9  216.33   11.39
  -2  -1  -9  237.52   11.19
   2  -1   9  220.51   10.24
   2   1  -8  614.41   14.17
  -2  -1  -8  639.07   18.99
   2  -1   8  603.21   19.31
   2   1  -8  619.73   18.63
  -2   1   8  607.89   19.82
  -2   1   8  607.16   13.95
  -2  -1  -8  642.24   17.44
   2  -1   8  614.16   16.90
   2   1  -8  627.95   13.94
  -2  -1  -7  376.87   15.09
   2   1  -7  317.84    9.32
   2  -1   7  307.29   13.22
  -2   1   7  322.30   13.94
  -2   1   7  294.97    9.43
   2   1  -7  324.22   13.03
   2   1  -7  392.65   11.50
   2  -1   7  320.43   12.08
  -2  -1  -7  333.92   12.94
  -2  -1  -6 1832.40   28.43
   2  -1   6 1886.53   31.03
   2   1  -6 1870.99   20.22
  -2   1   6 1864.73   22.61
   2   1  -6 1879.01   30.81
  -2   1   6 1904.85   32.40
   2   1  -6 1900.91   25.03
   2  -1   6 1848.20   28.81
  -2  -1  -6 1793.42   28.74
   2   1  -5  996.12   13.03
   2  -1   5 1043.26   21.97
  -2  -1  -5  987.78   20.07
   2   1  -5 1103.66   19.57
   2  -1   5 1009.68   21.28
  -2  -1  -5 1055.52   21.88
  -2   1   5 1004.52   22.81
  -2   1   5 1017.53   16.50
   2   1  -5 1071.30   22.60
  -2  -1  -4  380.24   11.91
   2  -1   4  380.81   12.57
  -2   1   4  378.01   12.43
   2   1  -4  483.69   13.24
  -2  -1  -4  418.20   13.84
   2  -1   4  394.09   13.27
  -2   1   4  382.67   10.09
   2   1  -4  393.58   13.69
  -2   1   4  391.28   13.80
  -2  -1  -4  395.13   13.26
  -2  -1  -3  928.52   16.32
  -2  -1  -3  918.97   20.42
   2  -1   3  885.95   19.56
  -2   1   3  934.95   19.54
  -2   1   3  904.75   15.50
   2   1  -3  933.21   20.41
  -2  -1  -3  918.65   20.00
   2  -1   3  915.08   18.87
  -2   1   3  934.18   16.50
  -2  -1  -2 3835.53   29.15
   2   1  -2 3948.17   38.60
  -2  -1  -2 3949.89   40.74
   2  -1   2 3891.53   40.58
  -2   1   2 3871.55   39.82
  -2   1   2 3840.26   32.65
   2   1  -2 3914.49   40.63
  -2  -1  -2 3904.80   40.75
  -2   1   2 3940.24   33.19
   2  -1   2 3783.37   36.58
  -2  -1  -1 5519.69   29.16
   2   1  -1 5548.00   44.31
  -2   1   1 5512.32   45.67
   2  -1   1 5581.45   46.28
  -2  -1  -1 5562.27   45.14
  -2  -1  -1 5547.60   46.11
   2   1  -1 5540.70   32.11
   2   1  -1 5556.00   46.15
  -2   1   1 5515.03   38.33
   2  -1   1 5535.48   40.33
   2   1   0 1373.25   24.18
   2  -1   0 1284.42   23.50
  -2   1   0 1207.57   23.00
  -2  -1   0 1364.22   23.93
  -2  -1   0 1294.53   23.13
   2   1   0 1319.93   23.43
  -2   1   0 1337.41   19.92
   2  -1   0 1238.24   19.57
   2  -1  -1 5555.18   45.88
  -2   1  -1 5568.25   46.17
   2   1   1 5557.54   45.63
  -2  -1   1 5563.52   44.74
  -2  -1   1 5546.48   46.12
   2   1   1 5545.52   46.46
   2  -1  -1 5596.97   38.46
  -2   1  -1 5576.61   40.47
   2   1   2 3807.22   29.24
   2  -1  -2 3938.70   39.79
  -2  -1   2 3849.12   38.77
  -2   1  -2 3795.85   39.94
  -2  -1   2 3899.35   40.86
   2   1   2 3875.10   40.48
  -2   1  -2 3892.28   36.47
   2  -1  -2 3801.81   33.55
   2   1   3  910.42   15.96
  -2  -1   3  875.01   18.50
  -2   1  -3  927.71   19.88
   2  -1  -3  998.77   20.50
  -2  -1   3  957.86   20.50
  -2   1  -3  931.91   18.79
   2  -1  -3  914.98   15.57
   2  -1  -3  909.85   16.56
   2   1   4  391.86   11.62
  -2   1  -4  424.49   13.65
  -2  -1   4  397.35   12.18
   2  -1  -4  458.85   13.97
  -2  -1   4  400.90   13.69
   2  -1  -4  387.09   10.06
  -2   1  -4  391.29   13.11
   2  -1  -4  395.40   11.32
  -2  -1   5 1036.72   13.08
   2   1   5 1065.10   20.59
   2  -1  -5 1132.04   21.21
  -2  -1   5 1024.65   19.21
  -2   1  -5 1043.74   21.34
   2  -1  -5 1038.35   16.47
  -2  -1   5 1049.96   22.39
  -2   1  -5 1015.63   22.12
  -2  -1   6 1855.66   20.22
   2   1   6 1829.06   28.70
  -2   1  -6 1890.64   30.72
   2  -1  -6 1913.27   32.04
   2  -1  -6 1898.09   22.82
  -2  -1   6 1875.52   30.89
  -2  -1   6 1835.61   25.33
   2  -1  -6 1869.00   27.35
  -2   1  -6 1842.82   28.48
  -2  -1   7  294.79    9.23
   2   1   7  319.10   12.96
  -2   1  -7  319.31   13.27
   2  -1  -7  305.59    9.50
  -2  -1   7  320.25   13.08
   2  -1  -7  315.65   13.61
  -2   1  -7  355.75   12.62
  -2  -1   7  315.65   10.27
   2  -1  -7  397.31   13.24
  -2  -1   8  602.78   14.30
  -2   1  -8  607.78   18.89
   2   1   8  590.68   18.31
   2  -1  -8  624.03   19.66
   2  -1  -8  597.92   13.62
  -2  -1   8  598.91   13.93
   2  -1  -8  598.84   15.60
  -2   1  -8  600.95   16.35
  -2  -1   9  229.13    9.85
   2   1   9  254.46   12.90
  -2   1  -9  221.18   12.04
   2  -1  -9  228.66    8.88
   2  -1  -9  226.78   12.40
  -2  -1   9  215.96    8.27
   2  -1  -9  311.53   11.58
   2  -1  -9  226.74   10.72
  -2   1  -9  258.35   11.09
   2  -1 -10 1387.26   27.75
  -2   1 -10 1471.88   31.98
  -2  -1  10 1433.83   25.41
   2   1  10 1423.76   31.16
   2  -1 -10 1422.11   32.06
   2  -1 -10 1416.56   22.93
   2  -1 -10 1484.02   23.85
  -2  -1  10 1397.67   20.78
  -2   1 -10 1425.16   25.33
  -2   1 -11  648.00   22.42
  -2  -1  11  636.48   18.26
   2  -1 -11  605.72   19.10
   2   1  11  659.59   22.15
   2  -1 -11  623.34   15.89
   2  -1 -11  637.91   22.13
   2  -1 -11  678.66   16.24
  -2  -1  11  610.33   13.57
  -2   1 -11  651.75   17.26
  -2   1 -12  177.79   12.21
   2  -1 -12  186.90   11.14
  -2  -1  12  178.88   10.29
   2   1  12  192.41   12.45
   2  -1 -12  175.69    8.81
   2  -1 -12  185.00   12.42
  -2   1 -12  189.39    9.46
  -2  -1  12  173.74    7.09
   2  -1 -12  201.97    9.01
   2  -1 -13  161.49   10.71
  -2  -1  13  157.87    9.90
  -2   1 -13  154.90   11.82
   2   1  13  158.08   11.83
   2  -1 -13  153.03   11.60
   2  -1 -13  156.76    8.76
  -2   1 -13  154.19    8.55
   2  -1 -13  164.45    8.10
  -2  -1  13  150.67    6.38
  -2  -1  14  114.85    9.16
   2  -1 -14  103.64    9.16
   2   1  14  121.11   10.77
   2  -1 -14  103.72    9.84
   2  -1 -14  106.30    7.46
  -2   1 -14  115.56    7.62
   2  -1 -14  122.47    7.28
  -2  -1  14  105.30    5.20
   2  -1 -15  726.50   24.38
  -2  -1  15  773.28   24.09
   2   1  15  729.64   26.84
  -2   1 -15  819.47   28.65
   2  -1 -15  767.31   27.41
   2  -1 -15  738.92   20.42
   2  -1 -15  760.68   17.00
  -2  -1  15  737.08   13.16
  -2   1 -15  751.01   18.75
  -2   1 -16 1173.92   34.69
   2  -1 -16 1102.23   30.93
   2   1  16 1135.10   34.33
  -2  -1  16 1107.45   29.96
   2  -1 -16 1116.08   33.95
  -2   1 -16 1044.40   22.18
   2  -1 -16 1047.26   19.74
   2   1  17  151.41   14.35
  -2   1 -17  151.84   16.43
  -2  -1  17  151.84   12.05
   2  -1 -17  151.44   12.79
   2  -1 -17  151.52   13.38
   2  -1 -17  151.63    8.22
  -2   1 -17  151.56    9.13
  -2  -1  18  168.93   12.64
   2  -1 -18  164.93   12.79
   2   1  18  160.33   13.73
  -2   1 -18  173.70   14.02
   2  -1 -18  173.27   14.21
  -2   1 -18  162.53    8.79
   2  -1 -18  157.76    7.67
  -2  -1  19   53.72    7.52
   2   1  19   55.91    8.61
   2  -1 -19   52.09    7.67
  -2   1 -19   50.96    8.20
   2  -1 -19   45.37    7.77
   2  -1 -19   51.72    4.29
  -2   1 -19   54.67    5.15
   2  -1 -20   -0.91    2.70
  -2   1 -20   -6.50    4.71
  -2  -1  20    1.65    2.47
   2  -1 -20   -0.72    2.63
  -2   1 -20    0.96    1.10
   2  -1 -20    1.89    1.43
   2  -1 -21   32.39    6.36
  -2  -1  21   29.73    5.72
  -2   1 -21   28.70    7.30
  -2   1 -21   20.73    3.21
   2  -1 -21   24.81    3.03
   2  -1 -22   66.47    9.37
  -2   1 -22   79.35   10.91
  -2  -1  22   68.09    9.21
   2  -1 -22   74.05    4.96
  -2   1 -22   66.33    5.76
   2  -1 -23   51.45    8.94
  -2  -1  23   51.04    8.07
  -2   1 -23   55.71    9.59
   2  -1 -23   56.11    4.17
  -2   1 -23   49.48    4.92
   2  -1 -24   95.76   11.55
  -2   1 -24  112.93   13.21
   2  -1 -24   99.18    5.29
  -2   1 -24   94.36    6.68
   2  -1 -25    0.27    4.69
   2  -1 -25    3.50    1.13
  -2   1 -26  135.58   15.39
   2  -1 -26  126.33   14.10
   2  -1 -26  108.66    4.64
  -2   1 -27  179.61   18.21
   2  -1 -27  193.41   17.42
  -2   1 -28   92.78   13.58
   2  -1 -28   64.71   11.01
   2  -1 -29   56.71   10.19
  -2   1 -29   83.68   13.35
  -2   1 -30  121.09   15.64
   2  -1 -30   99.86   13.21
   2  -1 -31    7.57    5.21
  -2   1 -31    8.66    6.15
   2  -1 -32   11.38    5.10
  -2   1 -32   15.34    5.98
  -2   1 -33    8.06    5.07
   2  -1 -33    6.83    4.74
   2  -1 -34    6.85    5.06
  -2   1 -34   12.71    6.80
   2  -1 -35   -4.04    3.97
  -2   1 -35   -4.43    4.46
   2  -1 -36   -1.26    4.14
  -2   1 -36    3.05    3.91
   2  -1 -37    4.77    4.97
  -2   1 -37    6.99    4.94
   2  -1 -38   14.54    6.72
  -2   1 -38   11.51    6.11
   2  -1 -39   -2.10    3.81
  -2   1 -39    8.75    6.04
  -2   1 -40   11.09    6.10
   2  -1 -40   18.37    7.16
   2  -1 -41    5.27    5.38
  -2   1 -41   15.84    8.26
  -2   1 -42    4.63    5.85
   2  -1 -42    0.88    4.40
   2  -1 -42    5.78    5.45
   2  -1 -43   17.69    8.20
  -2   1 -43   23.70    8.96
  -2   1 -44  -10.57    6.88
   2  -1 -44    8.11    6.30
   2  -1 -45   -3.45    4.75
   2  -1 -46    0.02    6.30
   2   2 -48   -0.02    4.99
   2   2 -47    0.09    5.08
   2   2 -47    3.74    6.04
   2   2 -46    3.81    5.86
   2   2 -46    1.81    6.59
   2   2 -45    9.15    7.20
   2   2 -45   10.24    6.93
   2   2 -44    5.53    4.97
  -2  -2 -44    6.78    6.50
   2   2 -44    2.87    5.46
  -2  -2 -43   10.56    6.26
   2   2 -43    7.43    5.39
   2   2 -43    6.27    5.78
   2   2 -42   27.15    9.26
  -2  -2 -42   16.87    8.05
   2   2 -42   27.61    9.21
  -2  -2 -41   10.72    7.14
   2   2 -41    9.32    6.70
   2   2 -40    8.92    6.00
  -2  -2 -40    7.68    6.22
  -2  -2 -39    4.56    4.01
   2   2 -39    9.77    6.27
  -2  -2 -38    6.81    4.47
   2   2 -38    4.68    4.49
  -2  -2 -37    3.14    3.72
   2   2 -37    3.60    4.50
  -2  -2 -36    2.02    4.20
   2   2 -36    2.40    3.02
   2   2 -35   11.29    5.51
  -2  -2 -35    3.05    4.03
  -2  -2 -34    2.83    4.27
   2   2 -34   -6.40    5.06
  -2  -2 -33    3.83    5.79
   2   2 -33    7.16    4.49
  -2  -2 -32   21.28    7.66
   2   2 -32   25.50    7.08
  -2  -2 -31   11.69    6.12
   2   2 -31   16.63    6.10
  -2  -2 -31   12.56    3.30
  -2  -2 -30    0.64    4.10
   2   2 -30    3.10    3.80
  -2  -2 -30    5.65    2.41
  -2  -2 -29   -1.53    4.31
  -2  -2 -29    1.64    1.65
  -2  -2 -28   30.44    8.47
   2   2 -28   34.10    7.85
  -2  -2 -28   20.74    4.13
  -2  -2 -27   84.73   12.57
   2   2 -27   83.06   11.35
  -2  -2 -27   75.58    7.83
   2   2 -26   75.71   10.89
  -2  -2 -26   74.35   11.58
  -2  -2 -26   64.56    7.26
   2   2 -25   53.74    9.17
  -2  -2 -25   55.79    9.95
  -2  -2 -25   43.73    5.91
  -2  -2 -24   10.96    5.15
   2   2 -24   17.63    5.74
   2  -2  24    8.55    2.24
  -2  -2 -24   12.67    3.46
   2   2 -23  105.24   11.63
  -2  -2 -23   94.42   11.86
  -2  -2 -23   91.35    8.33
   2  -2  23   90.93    6.93
   2   2 -22   25.51    6.57
  -2  -2 -22   22.98    6.97
   2  -2  22   18.90    3.34
  -2  -2 -22   22.71    4.16
   2   2 -21   55.71    8.24
  -2  -2 -21   44.65    8.47
   2  -2  21   42.64    4.85
  -2  -2 -21   39.40    5.36
  -2  -2 -20   10.36    4.22
   2   2 -20   16.54    5.09
  -2  -2 -20   15.51    3.56
   2  -2  20   13.51    3.06
   2   2 -19   53.04    7.37
   2  -2  19   42.17    7.46
  -2  -2 -19   44.74    7.78
   2  -2  19   40.12    4.79
  -2  -2 -19   45.86    5.84
  -2  -2 -18  133.76   13.04
   2   2 -18  130.70   11.11
   2  -2  18  140.31   13.24
   2  -2  18  124.17    8.21
  -2  -2 -18  126.02    9.38
  -2  -2 -17  249.90   16.93
   2   2 -17  267.45   15.15
   2  -2  17  236.18   16.53
   2  -2  17  229.78   11.15
  -2  -2 -17  220.20   12.24
   2   2 -16  124.36   10.43
  -2  -2 -16  136.39   13.02
   2  -2  16  120.78   11.63
   2  -2  16  121.03    8.22
  -2  -2 -16  112.96    8.89
   2   2 -15  417.64   17.65
   2  -2  15  443.15   21.42
  -2  -2 -15  433.31   21.13
   2  -2  15  431.55   15.35
   2  -2  14  117.89   11.15
   2   2 -14  114.62    9.53
  -2  -2 -14  111.17   11.15
   2   2 -14  110.32   11.23
   2  -2  14  119.18    8.13
   2  -2  13  405.83   19.53
  -2  -2 -13  410.32   19.06
   2   2 -13  418.29   16.16
   2   2 -13  410.46   18.86
   2  -2  13  404.79   14.88
   2  -2  12   93.19    9.24
   2   2 -12   96.91    7.49
  -2  -2 -12  103.65    9.84
   2   2 -12  102.21    9.75
  -2   2  12   96.84    9.38
   2  -2  12   94.34    7.24
   2  -2  11  656.84   23.48
  -2  -2 -11  646.66   22.35
   2   2 -11  634.58   18.40
  -2   2  11  637.46   23.25
   2   2 -11  657.81   22.69
   2  -2  11  638.24   18.63
   2  -2  10   33.75    5.30
  -2  -2 -10   37.57    5.84
   2   2 -10   36.48    4.45
  -2   2  10   34.93    5.54
   2   2 -10   31.34    5.56
   2  -2  10   30.14    4.35
  -2  -2  -9   28.99    4.77
   2  -2   9   26.76    4.80
   2   2  -9   23.70    3.37
   2  -2   9   26.20    4.17
  -2   2   9   26.99    4.47
   2   2  -9   25.49    4.53
  -2  -2  -9   24.49    3.01
   2   2  -8   30.88    3.66
  -2  -2  -8   27.51    4.77
   2  -2   8   29.93    4.39
   2  -2   8   26.96    4.03
  -2  -2  -8   30.81    2.94
   2   2  -8   34.12    5.03
  -2   2   8   37.71    5.63
  -2  -2  -8   31.53    4.19
   2  -2   7 1081.98   26.67
  -2  -2  -7 1129.29   25.05
   2  -2   7 1149.99   24.52
  -2   2   7 1149.29   27.79
  -2   2   7 1104.16   14.08
   2   2  -7 1149.45   27.43
  -2  -2  -7 1128.64   24.55
  -2  -2  -7 1085.94   14.96
   2   2  -7 1139.19   19.86
  -2  -2  -6  767.75   19.56
   2  -2   6  728.52   21.36
   2  -2   6  746.02   19.73
  -2   2   6  768.89   22.00
   2   2  -6  760.80   21.81
  -2  -2  -6  734.46   19.61
  -2  -2  -6  764.17   10.87
  -2   2   6  724.26   11.36
   2   2  -6  733.58   14.92
  -2  -2  -5  420.68   13.79
   2  -2   5  391.86   14.32
  -2   2   5  391.16    8.53
   2   2  -5  413.78   15.79
  -2  -2  -5  401.60   14.40
   2  -2   5  412.34   15.51
   2   2  -5  416.50   10.59
   2  -2   4 1781.23   30.49
  -2  -2  -4 1810.81   27.14
  -2   2   4 1758.81   18.95
  -2  -2  -4 1779.82   29.89
   2   2  -4 1817.29   32.19
  -2   2   4 1859.92   29.80
   2   2  -4 1815.94   20.96
   2  -2   4 1826.47   31.59
   2  -2   3  933.47   22.11
  -2  -2  -3  953.57   21.55
   2   2  -3  998.06   23.50
   2   2  -3  969.96   14.80
   2  -2   3  990.99   22.84
  -2   2   3  985.44   21.43
   2  -2   2  195.08   10.14
  -2  -2  -2  209.38   10.08
   2   2  -2  212.14   10.59
  -2   2   2  205.64    9.77
   2   2  -2  206.67    6.74
   2  -2   2  197.23    9.92
   2  -2   1 1090.96   23.64
  -2  -2  -1 1141.76   23.62
   2   2  -1 1089.83   23.86
   2  -2   1 1100.60   23.06
  -2   2   1 1104.79   22.51
   2  -2   0   28.90    5.26
   2   2   0   22.21    3.84
  -2  -2   0   31.29    3.93
   2  -2   0   26.46    3.75
  -2  -2   0   24.88    2.83
  -2   2   0   26.72    3.92
   2  -2  -1 1103.98   23.54
   2   2   1 1131.04   23.36
  -2  -2   1 1139.75   24.01
  -2  -2   1 1098.31   15.86
   2  -2  -1 1113.77   22.69
  -2   2  -1 1132.69   23.13
  -2  -2   2  208.09   10.55
   2   2   2  223.02   10.57
  -2  -2   2  203.14    6.75
   2  -2  -2  195.82    9.62
  -2   2  -2  199.89   10.18
   2   2   3  982.74   21.92
  -2  -2   3  964.88   23.16
  -2   2  -3  998.76   22.63
   2  -2  -3  957.90   21.31
  -2  -2   3  948.67   14.60
   2   2   4 1818.13   29.97
  -2  -2   4 1870.32   32.67
  -2  -2   4 1766.48   20.72
   2  -2  -4 1838.31   29.71
  -2   2  -4 1818.37   31.47
  -2  -2   5  393.50   10.32
  -2  -2   5  406.61   15.56
  -2   2  -5  416.31   15.43
   2  -2  -5  409.84   14.41
  -2  -2   6  730.22   14.90
  -2  -2   6  778.59   21.99
  -2   2  -6  741.78   21.32
   2  -2  -6  753.74   20.12
  -2  -2   7 1124.91   19.81
   2  -2  -7 1138.15   14.00
  -2  -2   7 1153.16   27.61
  -2   2  -7 1170.56   27.54
  -2  -2   8   32.49    3.81
  -2   2  -8   26.38    4.41
   2  -2  -8   26.93    2.30
  -2  -2   8   29.81    3.61
  -2  -2   9   24.13    3.49
  -2   2  -9   22.15    4.05
   2  -2  -9   26.27    2.35
   2  -2  -9   27.49    4.42
  -2  -2   9   24.98    3.23
  -2   2 -10   35.29    5.36
  -2  -2  10   32.28    4.01
   2  -2 -10   35.96    5.34
   2  -2 -10   35.23    2.94
  -2  -2  10   32.63    3.61
  -2  -2  11  624.96   18.23
  -2   2 -11  646.51   22.97
   2  -2 -11  650.83   13.19
   2  -2 -11  657.02   23.32
   2   2  11  657.80   22.65
  -2  -2  11  621.40   15.18
  -2   2 -12   86.53    8.81
  -2  -2  12   91.91    7.33
   2  -2 -12   95.00    5.44
   2  -2 -12  112.25    9.96
   2   2  12  100.11    9.28
  -2  -2  12   90.61    5.68
  -2   2 -13  423.01   19.62
   2   2  13  408.96   19.19
  -2  -2  13  402.38   16.08
   2  -2 -13  389.29   11.62
   2  -2 -13  407.84   19.40
   2  -2 -13  410.86   18.15
  -2  -2  13  392.65   11.73
   2  -2 -14  115.19   10.22
  -2  -2  14  118.08    9.02
  -2   2 -14  141.65   12.66
   2   2  14  129.33   11.47
   2  -2 -14  118.01   10.77
   2  -2 -14  109.91    6.60
  -2  -2  14  114.70    6.15
   2   2  15  433.30   21.06
  -2  -2  15  434.39   18.18
   2  -2 -15  448.85   20.22
  -2   2 -15  459.10   21.48
   2  -2 -15  427.58   13.52
   2  -2 -15  445.17   21.34
  -2  -2  15  421.85   11.29
  -2  -2  16  119.22   10.08
  -2   2 -16  132.49   12.87
   2  -2 -16  124.32   11.01
   2   2  16  130.72   11.99
   2  -2 -16  121.92    7.79
   2  -2 -16  130.99   12.12
  -2  -2  16  116.24    5.67
  -2   2 -17  215.39   15.75
   2   2  17  253.01   16.98
   2  -2 -17  247.72   15.99
  -2  -2  17  229.24   14.22
   2  -2 -17  256.55   16.93
  -2  -2  17  238.19    7.79
  -2  -2  18  143.60   11.65
  -2   2 -18  166.53   14.29
   2   2  18  148.18   13.59
   2  -2 -18  135.08   12.15
   2  -2 -18  139.04   13.00
   2  -2 -19   45.61    7.58
  -2  -2  19   39.29    6.51
  -2   2 -19   48.98    8.43
   2  -2 -19   46.47    7.68
   2   2  19   40.37    7.54
  -2   2 -20   23.17    6.76
  -2  -2  20   17.81    4.75
   2  -2 -20   10.26    4.45
   2  -2 -20   18.10    3.73
  -2  -2  21   56.16    8.47
  -2   2 -21   35.36    7.02
   2  -2 -21   49.07    8.26
   2  -2 -21   45.21    5.10
   2  -2 -22   28.01    6.50
  -2   2 -22   31.00    7.72
  -2  -2  22   24.12    5.87
   2  -2 -22   24.32    3.70
  -2  -2  23   90.16   11.02
   2  -2 -23  105.89   12.39
  -2   2 -23  114.08   13.16
   2  -2 -23   96.93    7.09
  -2   2 -24   11.01    5.83
   2  -2 -24   14.74    5.71
   2  -2 -24   13.85    3.00
  -2   2 -25   68.28   10.90
   2  -2 -25   58.86    9.71
   2  -2 -25   52.01    5.26
   2  -2 -26   61.19   10.07
  -2   2 -26   75.40   11.80
   2  -2 -26   68.85    5.80
  -2   2 -27   84.10   12.40
   2  -2 -27   76.90   11.49
   2  -2 -27   76.07    5.97
   2  -2 -28   18.02    5.33
  -2   2 -28   23.18    7.07
   2  -2 -28   22.58    3.31
   2  -2 -29   -3.07    4.55
  -2   2 -29    2.02    4.45
   2  -2 -29    5.52    1.60
   2  -2 -30    6.74    4.17
  -2   2 -30    0.69    4.35
   2  -2 -30    4.10    1.50
   2  -2 -31   16.35    6.17
  -2   2 -31   19.52    7.31
   2  -2 -31   15.67    2.39
  -2   2 -32   34.68    8.77
   2  -2 -32   35.36    8.72
  -2   2 -33    1.82    5.46
   2  -2 -33   14.74    5.92
  -2   2 -34    2.90    4.49
   2  -2 -34    0.34    3.35
   2  -2 -35   17.79    7.40
  -2   2 -35    9.31    5.49
  -2   2 -36    2.84    3.05
   2  -2 -36    6.40    5.05
  -2   2 -37    2.12    4.83
   2  -2 -37   18.65    7.01
  -2   2 -38    4.86    5.38
   2  -2 -38    7.78    5.73
   2  -2 -39    1.59    3.99
  -2   2 -39   -0.97    3.51
   2  -2 -40   11.45    5.60
  -2   2 -40   10.96    5.51
   2  -2 -41    7.61    6.17
  -2   2 -41    5.15    5.74
  -2   2 -42   18.14    8.14
   2  -2 -42   25.40    9.06
   2  -2 -43    5.56    4.91
  -2   2 -43    6.63    6.84
   2  -2 -44   -2.93    5.03
  -2   2 -44   12.70    7.11
   2  -2 -45    8.09    5.85
   2  -2 -46    7.63    5.90
   2   3 -48    6.18    5.85
   2   3 -47    0.02    4.85
   2   3 -46   -0.51    4.03
   2   3 -46   11.77    7.88
   2   3 -45    1.80    3.62
   2   3 -45    0.02    3.81
   2   3 -44   -8.49    6.07
   2   3 -44    9.31    6.58
   2   3 -43    7.43    5.61
  -2  -3 -43    5.56    5.56
   2   3 -43    1.98    5.98
  -2  -3 -42    0.61    5.29
   2   3 -42   17.00    7.52
   2   3 -42    9.21    5.80
  -2  -3 -41    6.23    5.97
   2   3 -41    7.57    5.78
   2   3 -41   10.69    6.01
  -2  -3 -40   24.71    9.65
   2   3 -40   18.80    8.29
  -2  -3 -39   15.71    7.22
   2   3 -39   10.80    5.18
  -2  -3 -38   18.49    8.05
   2   3 -38   13.36    6.59
   2   3 -37   12.85    6.84
  -2  -3 -37    4.89    6.06
  -2  -3 -36   10.62    6.08
   2   3 -36    1.14    3.52
   2   3 -35   19.40    6.79
  -2  -3 -35   24.52    8.67
   2   3 -34   43.94   10.09
  -2  -3 -34   45.76   11.12
   2   3 -33   18.56    6.58
  -2  -3 -33   16.81    7.34
   2   3 -32    0.23    3.38
  -2  -3 -32    3.84    4.06
   2   3 -31    7.51    5.24
  -2  -3 -31    5.90    4.87
  -2  -3 -31    5.60    2.47
   2   3 -30   15.11    5.95
  -2  -3 -30   12.84    6.85
  -2  -3 -30   13.52    4.24
   2   3 -29   16.71    5.49
  -2  -3 -29    6.91    5.06
  -2  -3 -29   15.52    4.35
   2   3 -28   60.47    9.88
  -2  -3 -28   70.74   12.05
  -2  -3 -28   59.97    7.67
   2  -3  28   57.68    5.32
  -2  -3 -27   36.64    9.17
   2   3 -27   41.38    8.69
   2  -3  27   33.92    4.40
  -2  -3 -27   33.59    5.65
   2   3 -26   71.55   10.24
  -2  -3 -26   70.14   11.85
  -2  -3 -26   59.43    7.37
   2  -3  26   58.87    5.72
   2   3 -25  113.92   12.71
  -2  -3 -25  101.42   13.82
  -2  -3 -25  114.64   11.83
   2  -3  25   96.49    7.45
  -2  -3 -25  102.16    9.65
  -2  -3 -24   26.08    8.15
   2   3 -24   18.71    6.43
  -2  -3 -24   15.19    4.46
  -2  -3 -24   19.96    4.51
   2  -3  24   15.47    3.12
   2   3 -23    2.33    3.55
  -2  -3 -23   -0.21    3.24
  -2  -3 -23    5.22    3.35
   2  -3  23    0.35    1.45
  -2  -3 -23    1.93    2.59
   2   3 -22  173.88   14.29
  -2  -3 -22  153.16   15.45
  -2  -3 -22  177.74   13.63
   2  -3  22  165.21    9.98
   2   3 -21   60.46    9.17
  -2  -3 -21   43.27    8.98
  -2  -3 -21   45.36    7.00
   2  -3  21   52.63    5.85
  -2  -3 -20  193.03   16.55
   2   3 -20  190.37   14.31
  -2  -3 -20  179.56   12.94
   2  -3  20  190.45   11.03
  -2  -3 -19   55.62    9.11
   2   3 -19   49.98    7.60
  -2  -3 -19   47.73    6.80
   2  -3  19   47.14    5.68
  -2  -3 -18  109.82   12.12
   2   3 -18  108.97   10.73
  -2  -3 -18  114.97    9.72
   2  -3  18  114.15    8.63
   2  -3  17  248.87   17.72
  -2  -3 -17  234.39   17.30
   2   3 -17  234.03   14.75
  -2  -3 -17  239.90   13.54
   2  -3  17  229.18   12.17
   2  -3  16  150.37   13.61
   2   3 -16  147.04   11.18
  -2  -3 -16  133.66   12.37
   2   3 -16  147.61   13.51
  -2  -3 -16  135.45    9.81
   2  -3  16  138.07    9.54
  -2  -3 -15   17.06    5.14
   2   3 -15   18.95    4.11
   2  -3  15   27.26    5.76
   2  -3  15   18.06    3.88
   2   3 -15   16.57    5.59
  -2  -3 -15   19.75    3.79
  -2  -3 -14  108.44   10.97
   2  -3  14  122.23   11.83
   2  -3  14  120.00    8.90
  -2  -3 -14  121.63    8.50
   2   3 -14  133.86   12.42
  -2   3  14  129.89   12.05
   2   3 -14  122.46    9.79
  -2  -3 -13  656.58   25.33
   2  -3  13  666.63   26.41
   2  -3  13  647.26   20.57
   2   3 -13  647.10   25.71
  -2  -3 -13  642.29   18.69
  -2   3  13  623.99   25.18
   2   3 -13  662.99   21.63
  -2  -3 -12  403.03   19.28
   2  -3  12  431.20   20.76
   2  -3  12  422.64   16.61
   2   3 -12  425.35   20.01
  -2   3  12  407.46   19.97
  -2  -3 -12  426.15   14.51
  -2  -3 -12  404.51   16.51
   2   3 -12  400.07   16.45
   2   3 -11    4.81    2.14
   2  -3  11    6.16    2.83
   2  -3  11    5.96    2.49
  -2  -3 -11    2.72    2.26
  -2   3  11    3.61    2.85
   2   3 -11    6.29    3.04
  -2  -3 -11    8.66    2.28
  -2  -3 -11    8.79    2.74
  -2  -3 -10  158.47   11.43
   2  -3  10  163.80   12.25
   2  -3  10  177.47   10.76
  -2   3  10  159.58   11.80
  -2  -3 -10  169.59   10.40
   2   3 -10  179.25   12.61
   2   3 -10  169.36    9.93
   2  -3   9   19.87    4.45
   2   3  -9   20.06    3.53
  -2  -3  -9   22.12    4.52
   2  -3   9   21.42    4.33
   2   3  -9   20.72    4.36
  -2   3   9   19.36    4.20
  -2  -3  -9   19.46    3.28
   2  -3   8  307.98   14.15
  -2  -3  -8  315.59   15.19
  -2   3   8  321.98   15.96
  -2  -3  -8  313.20   13.84
   2   3  -8  322.29   16.43
   2   3  -8  315.47   12.64
   2  -3   8  315.23   16.29
   2  -3   7  661.98   20.52
  -2  -3  -7  645.58   19.43
   2   3  -7  665.78   22.90
   2   3  -7  653.10   17.54
   2  -3   7  667.23   23.04
   2   3  -6  524.36   19.82
  -2  -3  -6  515.78   17.29
   2  -3   6  506.56   19.74
   2   3  -6  501.27   14.96
  -2  -3  -5  308.23   13.22
   2   3  -5  316.85   14.92
   2  -3   5  307.20   15.06
   2   3  -5  301.00   11.32
   2   3  -4  433.13   17.16
  -2  -3  -4  409.43   15.28
   2  -3   4  420.66   17.16
   2   3  -4  416.38   13.06
  -2   3   4  422.91   16.71
  -2  -3  -3 1309.05   27.67
   2   3  -3 1331.91   29.69
  -2   3   3 1306.47   28.85
   2   3  -3 1294.35   22.59
   2  -3   3 1326.08   29.88
   2   3  -2  118.73    8.91
  -2  -3  -2  126.25    8.48
   2  -3   2  120.74    9.29
  -2  -3  -2  116.33    7.61
  -2   3   2  115.05    8.66
   2   3  -2  114.92    6.75
   2   3  -1  622.07   19.81
  -2  -3  -1  615.78   19.25
  -2   3   1  620.39   19.77
   2   3  -1  617.93   15.69
  -2  -3  -1  614.17   16.29
   2  -3   1  608.84   20.06
  -2  -3   0   71.60    6.77
   2   3   0   77.80    7.03
  -2  -3   0   75.85    5.71
   2  -3   0   71.58    6.92
  -2   3   0   75.29    6.96
   2   3   1  632.10   19.21
  -2  -3   1  620.61   19.72
  -2   3  -1  628.58   20.20
   2  -3  -1  605.89   19.80
  -2  -3   1  628.76   15.93
   2   3   2  125.29    8.44
  -2  -3   2  116.40    8.82
   2  -3  -2  123.28    8.98
  -2  -3   2  115.83    6.81
  -2   3  -2  112.11    8.88
   2   3   3 1324.30   27.53
  -2  -3   3 1311.24   29.83
  -2  -3   3 1287.79   22.57
   2  -3  -3 1323.32   29.44
  -2   3  -3 1328.01   30.02
  -2  -3   4  441.45   17.31
   2   3   4  404.04   15.28
  -2   3  -4  409.82   17.12
   2  -3  -4  428.37   16.80
  -2  -3   4  419.21   12.96
  -2  -3   5  309.43   15.00
   2   3   5  306.31   13.26
  -2  -3   5  300.69   11.19
  -2   3  -5  292.88   14.80
   2  -3  -5  290.78   14.06
  -2  -3   6  499.02   19.50
   2   3   6  519.43   11.01
  -2  -3   6  509.20   15.02
   2   3   6  524.67   17.50
  -2   3  -6  535.00   20.02
   2  -3  -6  511.00   19.05
   2   3   7  654.81   13.13
  -2   3  -7  635.24   22.53
  -2  -3   7  648.16   17.46
   2  -3  -7  667.13   22.05
  -2  -3   8  310.88   12.57
   2  -3  -8  291.90   15.00
  -2   3  -8  312.45   16.11
  -2   3  -9   22.87    4.66
  -2  -3   9   23.48    3.67
  -2  -3  10  167.97    9.94
  -2   3 -10  180.58   12.93
  -2   3 -11   11.06    4.11
  -2  -3  11   10.01    2.90
  -2  -3  12  427.37   17.07
  -2   3 -12  440.13   20.87
  -2  -3  13  658.64   21.85
   2  -3 -13  639.77   10.67
  -2   3 -13  688.06   26.36
  -2  -3  14  114.66    9.58
   2  -3 -14  134.54   11.94
   2  -3 -14  114.11    5.08
  -2   3 -14  121.75   12.07
  -2   3 -15   33.97    7.11
  -2  -3  15   23.29    4.50
   2  -3 -15   19.60    2.38
   2  -3 -15   21.16    5.19
  -2  -3  16  147.97   11.36
  -2  -3  16  135.00    7.63
   2  -3 -16  154.58   13.15
   2  -3 -16  134.55    6.56
   2  -3 -16  145.38   12.89
  -2   3 -16  155.17   13.82
   2  -3 -17  234.87   16.54
  -2  -3  17  220.02   14.20
  -2  -3  17  214.44    9.24
   2  -3 -17  225.33   16.48
   2  -3 -17  220.71    8.95
  -2   3 -17  246.63   17.49
   2  -3 -18  118.10   11.76
  -2  -3  18  114.07   10.65
  -2   3 -18  131.84   13.41
   2  -3 -18  115.85    6.92
   2  -3 -18  109.47   11.72
  -2  -3  18  111.15    6.44
  -2   3 -19   42.15    8.39
  -2  -3  19   48.67    6.89
   2  -3 -19   44.78    4.70
  -2  -3  19   48.21    4.19
   2  -3 -19   62.97    9.29
  -2  -3  20  181.50   14.17
   2  -3 -20  191.24   15.91
  -2   3 -20  197.76   16.91
  -2  -3  20  184.83    7.56
  -2  -3  21   53.94    8.13
   2  -3 -21   61.80    9.09
  -2   3 -22  180.44   16.46
  -2  -3  22  170.16   14.50
   2  -3 -22  161.62   15.24
   2  -3 -23    2.39    3.41
  -2   3 -23    0.47    4.18
  -2  -3  23    1.37    2.50
  -2   3 -24   29.18    8.37
   2  -3 -24   15.87    6.43
   2  -3 -25  111.23   13.80
  -2   3 -25  116.27   14.33
  -2   3 -26   73.22   11.78
   2  -3 -26   67.01   11.14
  -2   3 -27   46.53   10.02
   2  -3 -27   53.32   10.11
   2  -3 -27   39.29    5.44
  -2   3 -28   72.18   11.93
   2  -3 -28   43.65    9.32
   2  -3 -28   63.93    6.86
  -2   3 -29   28.12    8.96
   2  -3 -29   14.63    3.28
   2  -3 -30   12.68    5.08
  -2   3 -30   20.84    8.18
   2  -3 -30   15.97    3.33
   2  -3 -31   -2.70    6.22
  -2   3 -31   12.38    6.82
   2  -3 -31    7.67    2.59
   2  -3 -32    1.42    2.96
  -2   3 -32    0.31    4.26
   2  -3 -32    2.19    1.92
   2  -3 -33   20.22    7.25
  -2   3 -33   19.76    8.17
   2  -3 -34   48.18   10.80
  -2   3 -34   49.79   11.40
  -2   3 -35   22.80    7.75
   2  -3 -35    2.35    4.33
  -2   3 -36    4.52    3.74
   2  -3 -36    7.91    4.41
  -2   3 -37    4.93    4.51
   2  -3 -37    2.69    4.33
   2  -3 -38   12.05    6.98
  -2   3 -38   14.96    6.73
  -2   3 -39   16.56    7.61
   2  -3 -39    9.33    6.43
  -2   3 -40   11.75    5.29
   2  -3 -40   31.40   10.13
  -2   3 -41   -2.28    3.43
   2  -3 -41    5.66    5.67
  -2   3 -42   17.53    8.46
   2  -3 -42   13.42    8.27
  -2   3 -43   -3.66    6.48
   2  -3 -43   13.70    7.58
   2  -3 -44  -10.81    6.75
  -2   3 -44    3.60    4.71
   2  -3 -45   -0.19    4.75
   2   4 -46  -18.30    8.10
   2   4 -46    0.02    5.07
   2   4 -45   -5.33    5.15
   2   4 -45   -4.87    5.28
   2   4 -44   12.19    7.06
   2   4 -44    1.98    4.31
   2   4 -43    4.30    5.26
  -2  -4 -43    6.13    5.68
   2   4 -43   15.90    7.81
   2   4 -42    0.59    3.24
  -2  -4 -42    1.41    5.58
   2   4 -42    9.05    7.92
   2   4 -41    7.88    5.44
  -2  -4 -41    6.98    5.83
   2   4 -41    2.55    4.96
   2   4 -40    9.30    6.97
  -2  -4 -40   14.18    8.76
   2   4 -40    8.86    7.06
   2   4 -39    8.71    5.73
  -2  -4 -39   12.52    7.37
   2   4 -39   14.55    7.75
  -2  -4 -38   -8.73    6.74
   2   4 -38   -2.10    4.05
   2   4 -38   -0.04    3.26
   2   4 -37    3.92    3.15
  -2  -4 -37    1.24    5.21
   2   4 -36    4.02    3.88
  -2  -4 -36    4.19    4.98
   2   4 -35   30.89    8.67
  -2  -4 -35   45.02   10.90
   2   4 -34    8.84    5.45
  -2  -4 -34    9.47    5.90
  -2  -4 -33   -4.21    5.15
   2   4 -33    1.16    3.73
   2   4 -32   -1.69    3.90
  -2  -4 -32    6.23    4.80
   2  -4  31   10.64    2.20
   2   4 -31   21.72    6.67
  -2  -4 -31   17.96    7.56
  -2  -4 -30   70.56    8.98
   2  -4  30   87.92    6.75
  -2  -4 -30   77.02   13.00
   2   4 -30   87.02   12.31
   2  -4  29   31.31    4.37
  -2  -4 -29   25.33    5.42
  -2  -4 -29   23.67    8.15
   2   4 -29   44.19    9.62
  -2  -4 -28   23.43    5.22
   2  -4  28   19.47    3.60
   2   4 -28   27.93    7.41
  -2  -4 -28    9.80    5.71
   2  -4  27    9.35    2.77
  -2  -4 -27   14.27    7.22
   2   4 -27   13.23    6.05
   2  -4  26   92.06    7.74
  -2  -4 -26  100.60   14.13
   2   4 -26  102.41   12.76
   2   4 -25   48.88    8.89
  -2  -4 -25   43.02    9.00
  -2  -4 -25   39.25    7.23
   2  -4  25   45.90    5.77
   2   4 -24   20.96    5.82
  -2  -4 -24   20.32    6.46
  -2  -4 -24   22.31    5.72
   2  -4  24   15.32    3.62
  -2  -4 -23    8.74    4.95
   2   4 -23    6.18    4.07
  -2  -4 -23    8.91    3.59
   2  -4  23    7.39    2.42
  -2  -4 -22   16.24    6.60
   2   4 -22   21.39    5.90
  -2  -4 -22   16.11    4.31
   2  -4  22   16.50    3.74
  -2  -4 -21   35.33    7.79
   2   4 -21   50.23    8.27
   2  -4  21   35.75    5.27
  -2  -4 -21   43.10    6.89
  -2  -4 -20   72.84   10.80
   2  -4  20   75.16    7.70
  -2  -4 -20   84.51    9.11
   2   4 -20   84.73   10.25
  -2  -4 -19   20.22    6.02
   2   4 -19   28.84    6.19
   2  -4  19   24.23    4.53
  -2  -4 -19   23.54    4.89
   2   4 -18   29.07    5.89
  -2  -4 -18   30.44    7.07
   2  -4  18   30.53    5.06
   2   4 -18   39.56    7.72
  -2  -4 -18   29.95    5.00
  -2  -4 -18   38.49    5.93
  -2  -4 -17   28.93    7.27
   2   4 -17   34.28    6.10
   2  -4  17   28.34    4.62
  -2  -4 -17   28.79    4.94
  -2   4  17   29.79    6.55
   2   4 -17   31.48    6.76
  -2  -4 -17   31.65    5.23
  -2  -4 -16   83.81   10.34
   2  -4  16  100.64    8.89
  -2  -4 -16   86.18    8.22
   2   4 -16   93.17   10.99
  -2  -4 -16   95.29    8.38
  -2   4  16   98.73   11.04
   2   4 -16   96.92    9.64
   2  -4  15   -0.35    3.21
   2   4 -15    3.15    2.15
   2  -4  15    2.54    2.41
  -2  -4 -15   10.45    4.89
  -2   4  15    3.44    3.21
  -2  -4 -15    8.97    2.62
   2  -4  14  644.20   27.84
  -2  -4 -14  611.00   26.08
   2  -4  14  583.86   21.19
  -2   4  14  606.66   26.31
   2   4 -14  627.51   27.63
  -2  -4 -14  578.66   20.84
   2   4 -14  603.81   22.97
   2  -4  13  283.26   18.09
  -2  -4 -13  288.69   17.72
   2  -4  13  281.69   14.86
  -2  -4 -13  279.69   14.24
   2   4 -13  286.33   18.27
  -2   4  13  276.58   17.70
   2   4 -13  269.90   14.76
   2  -4  12   44.68    7.19
  -2  -4 -12   41.00    6.97
   2  -4  12   43.80    6.21
  -2   4  12   49.03    7.55
  -2  -4 -12   46.08    5.88
   2   4 -12   49.16    7.80
   2   4 -12   38.78    5.82
   2  -4  11    7.48    3.30
   2  -4  11    8.92    3.47
  -2  -4 -11    7.04    3.65
  -2   4  11    3.92    2.87
   2   4 -11    5.70    4.08
   2   4 -11    5.19    2.39
  -2  -4 -11   10.32    2.79
   2  -4  10  639.91   25.92
  -2   4  10  657.06   25.37
  -2  -4 -10  637.34   20.86
   2   4 -10  631.23   25.39
   2   4 -10  643.29   21.25
  -2   4   9  117.15   10.74
   2   4  -9  116.00   10.80
  -2  -4  -9  118.28    9.03
   2  -4   9  118.18   11.00
   2   4  -9  121.58    9.17
   2   4  -8  416.33   19.72
  -2  -4  -8  412.69   16.49
   2   4  -8  431.24   16.85
   2  -4   8  441.78   20.86
   2   4  -7  465.34   20.52
  -2  -4  -7  436.74   17.03
   2   4  -7  464.62   16.99
   2  -4   7  465.38   20.92
   2  -4   6   30.20    5.47
  -2  -4  -6   40.02    5.20
   2   4  -6   34.49    5.76
   2   4  -6   31.47    4.71
  -2  -4  -5  467.67   17.49
   2   4  -5  461.67   19.68
  -2   4   5  455.41   19.61
   2   4  -5  435.27   16.10
   2  -4   5  463.07   20.21
   2   4  -4  222.95   13.54
  -2  -4  -4  222.45   12.17
  -2   4   4  216.97   13.49
  -2  -4  -4  217.04   12.30
   2   4  -4  212.65   11.25
   2  -4   4  203.18   13.58
   2   4  -3  242.13   14.11
  -2  -4  -3  237.68   12.72
  -2  -4  -3  243.81   12.89
  -2   4   3  250.73   14.41
   2  -4   3  228.97   14.07
   2   4  -3  236.16   11.58
   2   4  -2   41.92    5.89
  -2  -4  -2   50.40    5.99
   2   4  -2   45.59    5.32
  -2   4   2   37.90    5.64
  -2  -4  -2   43.79    5.20
   2  -4   2   42.18    6.08
  -2  -4  -1   56.77    6.42
   2   4  -1   61.72    6.77
  -2  -4  -1   61.83    6.09
   2  -4   1   51.51    6.71
   2   4  -1   51.26    5.54
  -2   4   1   53.26    6.68
   2   4   0   32.06    5.34
  -2  -4   0   32.49    5.00
  -2  -4   0   30.03    4.34
  -2   4   0   29.01    5.08
   2  -4   0   36.24    5.42
   2   4   1   51.89    5.80
  -2  -4   1   57.24    6.65
  -2  -4   1   53.85    5.56
   2  -4  -1   61.44    7.22
  -2   4  -1   50.07    6.48
   2   4   2   43.89    5.46
  -2  -4   2   47.97    6.31
  -2  -4   2   44.23    5.25
  -2   4  -2   42.68    6.45
   2  -4  -2   41.00    5.85
  -2  -4   3  249.77   14.12
   2   4   3  226.29   12.12
  -2  -4   3  245.30   11.76
   2  -4  -3  239.11   14.24
  -2   4  -3  243.09   14.41
   2   4   4  202.89   11.65
  -2  -4   4  231.69   13.84
   2  -4  -4  209.49   13.53
  -2   4  -4  211.09   13.62
  -2  -4   4  228.93   11.45
   2   4   5  429.78   16.76
  -2  -4   5  467.22   19.97
  -2   4  -5  461.76   20.08
   2  -4  -5  465.75   20.03
  -2  -4   5  442.22   16.09
  -2  -4   6   33.52    4.57
   2   4   6   33.64    4.78
  -2   4  -6   32.19    5.54
   2  -4  -6   31.31    5.42
   2   4   7  443.87   12.97
   2   4   7  458.60   17.21
   2  -4  -7  461.54   20.42
  -2   4  -7  453.85   20.53
  -2  -4   7  458.58   16.95
   2   4   8  410.30   12.90
  -2  -4   8  422.31   16.62
   2  -4  -8  432.66   20.10
  -2   4  -8  421.74   20.10
   2   4   8  419.34   16.47
   2   4   9  118.02    7.12
  -2  -4   9  125.84    9.39
   2  -4  -9  107.69   10.19
  -2   4  -9  117.37   11.14
  -2  -4  10  624.24   21.04
   2   4  10  657.00   17.43
  -2   4 -10  645.39   25.50
   2  -4 -10  650.00   25.39
  -2  -4  11    6.80    2.85
  -2   4 -11    8.80    4.26
   2  -4 -11    7.73    3.08
  -2  -4  12   53.60    6.76
  -2   4 -12   55.26    8.47
  -2  -4  13  284.04   15.42
  -2   4 -13  287.85   18.41
  -2  -4  14  575.55   22.46
  -2   4 -14  598.14   26.60
  -2  -4  15    2.91    1.88
  -2   4 -15    6.17    5.08
  -2  -4  16   85.57    9.31
  -2   4 -16   93.72   10.93
  -2   4 -17   24.57    6.08
  -2  -4  17   30.50    5.77
  -2   4 -18   35.49    7.09
  -2  -4  18   35.48    6.22
   2  -4 -18   33.25    2.72
   2  -4 -18   36.63    7.51
  -2   4 -19   18.00    5.91
  -2  -4  19   22.28    4.99
   2  -4 -19   22.76    2.58
   2  -4 -19   15.30    5.79
  -2   4 -20   87.00   11.49
  -2  -4  20   75.50    9.24
   2  -4 -20   74.25    4.90
   2  -4 -20   73.02   10.47
  -2   4 -21   46.98    8.84
  -2  -4  21   40.20    7.07
   2  -4 -21   43.46    4.02
  -2  -4  21   41.68    4.45
   2  -4 -21   33.24    7.69
  -2   4 -22   16.35    5.32
   2  -4 -22   17.50    2.83
  -2  -4  22   18.45    2.84
   2  -4 -22   15.52    5.26
  -2   4 -23   15.71    5.90
   2  -4 -23   10.61    2.59
   2  -4 -23   11.49    5.15
  -2  -4  23    9.15    2.05
  -2   4 -24   25.18    7.41
   2  -4 -24   19.81    6.27
   2  -4 -24   21.59    3.71
  -2  -4  24   22.72    2.74
  -2   4 -25   60.29   11.13
   2  -4 -25   41.39    8.67
   2  -4 -25   45.95    5.28
   2  -4 -26  112.34   14.04
   2  -4 -26  105.66    8.26
  -2   4 -26   92.48   13.29
  -2   4 -27   20.79    7.40
   2  -4 -27   10.09    5.40
   2  -4 -27    8.54    3.18
  -2   4 -28   30.57    8.59
   2  -4 -28   27.55    8.45
   2  -4 -28   27.11    4.78
  -2   4 -29   47.26   11.20
   2  -4 -29   34.33    8.41
   2  -4 -29   30.48    5.20
   2  -4 -30   80.19   12.87
  -2   4 -30   82.94   13.72
   2  -4 -30   81.80    8.37
  -2   4 -31   21.86    7.65
   2  -4 -31    7.49    4.19
   2  -4 -31   15.27    4.04
  -2   4 -32    4.93    4.15
   2  -4 -32   -3.22    4.38
   2  -4 -32    4.95    3.02
   2  -4 -32    1.21    1.65
  -2   4 -33   -0.57    3.84
   2  -4 -33   -4.27    4.27
   2  -4 -33    0.40    1.89
  -2   4 -34    6.77    4.90
   2  -4 -34   11.44    6.06
   2  -4 -35   39.24    9.98
  -2   4 -35   26.39    8.85
   2  -4 -36    6.79    5.25
  -2   4 -36   13.93    6.98
   2  -4 -37   -0.92    4.28
  -2   4 -37   -3.59    4.34
  -2   4 -38   -1.12    4.11
   2  -4 -38    1.06    3.86
  -2   4 -39   10.98    6.75
   2  -4 -39    2.57    4.36
  -2   4 -40    6.12    5.18
   2  -4 -40    7.06    5.24
  -2   4 -41   -4.72    5.67
   2  -4 -41    6.27    5.95
  -2   4 -42   -0.10    5.82
   2  -4 -42   -4.19    4.91
   2  -4 -43    9.39    6.17
  -2   4 -43    3.75    4.06
   2  -4 -44   14.81    9.48
   2   5 -45    3.44    5.33
   2   5 -44  -19.01    8.22
   2   5 -44    7.85    4.26
   2   5 -43    3.52    3.33
   2   5 -43    4.98    6.00
  -2  -5 -42   -6.00    4.99
   2   5 -42    8.61    5.70
   2   5 -42    6.27    6.68
  -2  -5 -41    2.99    4.08
   2   5 -41    1.70    4.88
   2   5 -41   11.65    7.01
  -2  -5 -40   -4.30    5.71
   2   5 -40    6.44    5.25
   2   5 -40    7.27    5.33
   2   5 -39   -3.01    3.67
  -2  -5 -39   -4.47    6.40
   2   5 -39    7.17    6.20
   2   5 -38    2.39    3.80
  -2  -5 -38   -4.95    5.62
   2   5 -38    2.56    4.16
   2   5 -37    1.71    4.42
  -2  -5 -37   -4.30    6.70
   2   5 -37    3.47    5.40
   2   5 -36    3.75    4.54
  -2  -5 -36   17.16    8.18
   2   5 -36   20.73    8.77
   2   5 -35   15.44    6.18
  -2  -5 -35   17.69    8.74
   2   5 -35   22.83    8.23
  -2  -5 -34   34.18    9.85
   2   5 -34    5.45    4.94
   2   5 -34   22.96    8.36
   2   5 -33   -1.14    3.67
   2   5 -33    4.09    3.36
   2   5 -32    7.08    3.49
  -2  -5 -32   18.41    7.97
   2  -5  31    0.81    1.31
   2   5 -31    5.15    3.62
  -2  -5 -31    3.86    4.80
   2  -5  30   38.15    5.31
  -2  -5 -30   45.64   10.82
   2   5 -30   61.11   11.00
   2  -5  29   77.54    7.69
  -2  -5 -29   66.02   12.29
   2   5 -29   94.31   13.61
   2  -5  28   74.31    7.79
  -2  -5 -28  104.06   15.16
  -2  -5 -28   88.48   10.34
   2  -5  27   57.35    6.78
  -2  -5 -27   58.24   11.25
   2   5 -27   63.36   10.85
  -2  -5 -27   52.72    7.79
   2  -5  26    3.53    2.43
  -2  -5 -26    2.00    4.33
   2   5 -26    5.24    5.49
  -2  -5 -26    3.35    2.49
  -2  -5 -25   40.66    9.02
   2   5 -25   39.30    7.99
   2  -5  25   32.88    5.36
  -2  -5 -25   41.86    7.61
  -2  -5 -25   32.37    6.10
   2   5 -24   59.95    9.85
  -2  -5 -24   41.97    9.45
   2  -5  24   42.55    6.13
  -2  -5 -24   40.95    7.04
  -2  -5 -24   43.51    6.72
  -2  -5 -23   33.36    8.16
   2   5 -23   35.26    7.60
   2  -5  23   24.47    4.58
   2   5 -23   43.19   10.05
  -2  -5 -23   29.00    5.59
  -2  -5 -22   93.27   13.25
   2  -5  22   91.73    9.32
  -2  -5 -22   87.11    9.14
   2   5 -22   90.33   13.08
   2   5 -22   86.97   10.79
  -2  -5 -21   34.36    8.11
   2   5 -21   26.84    6.47
   2  -5  21   40.85    6.43
   2   5 -21   39.00    9.46
  -2  -5 -21   34.71    5.95
  -2  -5 -20  102.14   13.16
   2  -5  20   94.76    9.37
   2   5 -20   92.92   12.29
  -2  -5 -20   73.74    8.34
   2   5 -20  103.86   11.58
  -2  -5 -19   17.14    5.95
   2   5 -19   23.44    5.67
   2  -5  19   24.02    5.19
  -2   5  19   16.97    5.19
   2   5 -19   23.02    7.88
  -2  -5 -19   16.77    3.88
   2   5 -18   21.16    5.21
   2  -5  18   29.20    5.49
  -2  -5 -18   24.79    6.67
  -2   5  18   20.44    5.85
   2   5 -18   28.54    7.52
  -2  -5 -18   25.21    4.78
   2   5 -17   29.58    6.18
  -2  -5 -17   33.70    7.03
   2  -5  17   28.21    5.37
  -2   5  17   29.18    6.73
   2   5 -17   39.20    8.63
  -2  -5 -17   31.53    5.23
  -2  -5 -16   32.10    7.00
   2  -5  16   41.49    6.42
  -2   5  16   29.88    6.24
   2   5 -16   41.10    8.66
  -2  -5 -16   41.32    5.94
   2   5 -16   35.45    6.56
   2  -5  15    7.31    3.23
  -2  -5 -15    3.22    3.31
  -2   5  15    5.09    4.21
   2   5 -15    5.98    4.18
   2   5 -15    4.88    2.45
  -2  -5 -15    5.87    2.42
  -2  -5 -14   71.59    9.69
   2   5 -14   77.52   10.23
  -2   5  14   73.51    9.60
  -2  -5 -14   71.25    7.57
   2   5 -14   85.52    9.45
   2  -5  13  241.43   17.74
   2   5 -13  250.38   18.08
  -2  -5 -13  260.42   14.19
  -2   5  13  233.04   16.72
   2   5 -13  228.18   14.78
   2  -5  12  188.57   15.56
  -2   5  12  189.88   15.16
   2   5 -12  190.02   16.05
  -2  -5 -12  182.52   11.84
   2   5 -12  173.87   12.68
  -2   5  11  215.70   15.85
   2   5 -11  253.70   17.51
  -2  -5 -11  224.08   13.04
   2   5 -11  235.86   14.80
   2  -5  11  247.97   17.56
   2  -5  10   22.92    5.43
   2   5 -10   18.67    5.71
  -2   5  10   13.68    3.75
  -2  -5 -10   23.42    4.26
   2   5 -10   23.45    5.10
   2  -5   9   50.55    7.70
  -2  -5  -9   45.32    5.96
   2   5  -9   54.91    8.80
   2   5  -9   52.34    6.99
  -2  -5  -8  413.96   17.48
   2   5  -8  405.45   20.86
   2  -5   8  428.64   22.05
   2   5  -8  393.02   17.86
  -2  -5  -7  136.77   10.01
   2   5  -7  134.72   11.91
  -2  -5  -7  144.53   11.80
   2  -5   7  136.56   12.29
   2   5  -7  132.90   10.42
   2  -5   6   17.65    4.57
   2   5  -6   14.07    4.13
  -2   5   6   15.65    2.19
  -2  -5  -6   10.83    3.17
  -2  -5  -6   16.14    4.39
   2   5  -6    9.86    3.42
   2   5  -5   72.96    8.67
  -2  -5  -5   77.63    7.86
   2   5  -5   75.54    7.61
  -2   5   5   78.40    8.98
  -2  -5  -5   79.81    8.33
   2  -5   5   69.87    8.62
  -2  -5  -4  120.00    9.66
   2   5  -4  127.26   11.29
   2   5  -4  113.12    9.38
  -2   5   4  114.92   10.68
  -2  -5  -4  116.47   10.15
   2  -5   4  106.26   10.67
  -2  -5  -3  726.13   23.90
   2   5  -3  709.60   25.36
  -2  -5  -3  762.81   25.13
   2  -5   3  759.91   28.02
  -2   5   3  734.72   27.34
   2   5  -3  727.82   23.38
   2   5  -2 1027.50   30.18
  -2  -5  -2 1009.08   28.43
   2  -5   2  980.10   31.73
  -2   5   2  972.72   31.05
   2   5  -2  930.26   26.64
  -2  -5  -2  970.46   28.01
  -2  -5  -1  934.35   27.77
   2   5  -1  914.17   28.42
   2   5  -1  896.45   26.14
  -2  -5  -1  869.19   26.41
   2  -5   1  923.67   30.74
  -2   5   1  879.54   29.57
   2   5   0  102.93    9.64
  -2  -5   0  107.30    9.64
   2   5   0   91.80    8.51
  -2  -5   0  107.08    9.04
  -2   5   0   97.84   10.21
   2  -5   0  104.91   10.56
  -2  -5   1  933.95   28.29
   2   5   1  927.12   27.37
   2  -5  -1  913.23   30.49
  -2   5  -1  882.01   29.81
  -2  -5   1  902.37   26.25
   2   5   2  982.82   27.89
  -2  -5   2  974.09   29.48
  -2   5  -2 1015.87   32.05
   2  -5  -2  998.33   32.08
  -2  -5   2  990.06   27.30
  -2  -5   3  767.93   26.47
   2   5   3  714.96   23.58
   2  -5  -3  733.19   27.48
  -2  -5   3  745.98   23.72
  -2   5  -3  739.60   27.90
   2   5   4  117.13    9.58
  -2  -5   4  117.96    9.70
   2  -5  -4  119.22   11.06
  -2   5  -4  109.55   11.06
   2   5   5   75.75    7.55
   2  -5  -5   75.14    8.90
  -2   5  -5   76.82    9.31
  -2  -5   5   79.91    7.76
  -2   5  -6    4.16    2.90
   2  -5  -6   10.00    3.77
   2   5   6   18.90    4.41
  -2  -5   6   13.62    3.40
   2   5   7  138.40   10.20
  -2  -5   7  137.32   10.44
  -2   5  -7  127.55   11.84
   2  -5  -7  145.84   12.63
   2   5   8  387.18   14.32
   2   5   8  421.18   17.62
  -2   5  -8  391.29   21.02
  -2  -5   8  422.62   18.47
   2  -5  -8  411.05   21.31
   2   5   9   46.48    5.11
  -2  -5   9   53.14    6.70
   2  -5  -9   51.52    7.75
  -2   5  -9   47.46    7.48
   2   5   9   45.70    6.19
  -2  -5  10   19.83    4.16
   2   5  10   23.24    3.86
   2  -5 -10   28.40    6.03
  -2   5 -10   23.85    5.30
   2   5  11  231.01   11.86
   2  -5 -11  254.86   17.44
  -2   5 -11  230.01   16.70
  -2  -5  11  232.48   14.46
  -2  -5  12  191.43   13.38
   2   5  12  173.54   10.55
   2  -5 -12  196.25   15.55
  -2   5 -12  164.90   14.52
  -2  -5  13  243.64   15.21
   2  -5 -13  231.75   17.29
  -2   5 -13  241.46   17.62
  -2  -5  14   77.58    8.94
  -2   5 -14   66.23    9.73
  -2  -5  15    5.03    2.86
  -2   5 -15    1.95    2.91
  -2  -5  16   38.57    6.46
  -2   5 -16   34.77    7.27
  -2  -5  17   31.72    6.18
  -2   5 -17   30.74    6.85
  -2  -5  18   24.22    5.59
  -2   5 -18   19.37    5.91
  -2  -5  19   21.80    5.73
  -2   5 -19   22.05    6.77
  -2   5 -20   82.08   11.79
  -2  -5  20  106.53   11.89
  -2   5 -21   44.94    9.57
   2  -5 -21   33.20    7.50
  -2   5 -22   95.01   13.26
   2  -5 -22   90.49   12.60
  -2   5 -23   24.04    7.14
   2  -5 -23   22.89    2.26
   2  -5 -23   24.18    2.24
   2  -5 -23   21.41    7.43
  -2   5 -24   47.61    9.78
   2  -5 -24   39.84    3.35
   2  -5 -24   40.57    9.06
  -2  -5  24   44.30    5.08
  -2   5 -25   40.21    9.43
   2  -5 -25   36.33    3.59
   2  -5 -25   41.82    9.18
  -2  -5  25   34.16    4.31
   2  -5 -26    2.92    3.46
   2  -5 -26    3.20    1.48
  -2  -5  26    4.27    1.74
  -2   5 -27   55.02   11.73
   2  -5 -27   54.81   10.81
  -2  -5  27   54.36    4.55
   2  -5 -27   59.15    5.11
   2  -5 -28  107.12   15.86
  -2  -5  28  102.91    5.33
   2  -5 -28   92.97    6.77
  -2   5 -28  119.40   16.61
  -2   5 -29   88.56   14.02
   2  -5 -29   88.90   14.26
   2  -5 -29   76.44    6.47
   2  -5 -30   32.70    8.42
  -2   5 -30   51.68   11.14
   2  -5 -31   -3.73    4.86
  -2   5 -31   10.49    6.51
  -2   5 -32    1.21    3.60
   2  -5 -32    7.59    5.52
   2  -5 -33    7.46    4.81
  -2   5 -33   -6.80    5.44
   2  -5 -34   15.35    6.64
  -2   5 -34   12.28    5.54
  -2   5 -35    9.81    5.59
   2  -5 -35    7.01    4.80
  -2   5 -36   18.61    7.47
   2  -5 -36    9.25    4.45
  -2   5 -37    6.03    4.24
   2  -5 -37    3.85    3.73
   2  -5 -38   -8.81    6.19
  -2   5 -38    3.30    4.66
  -2   5 -39  -11.25    6.51
   2  -5 -39  -12.19    6.89
  -2   5 -40   12.86    6.87
   2  -5 -40    8.51    4.80
  -2   5 -41    1.47    4.12
   2  -5 -41    4.24    5.40
  -2   5 -42   -2.57    4.55
   2  -5 -42   -0.81    3.91
   2  -5 -43    5.60    5.07
   2   6 -44    6.43    5.69
   2   6 -43    9.22    6.77
   2   6 -42    3.46    4.97
   2   6 -42    8.72    7.93
   2   6 -41   -5.90    4.72
   2   6 -41   10.08    7.00
   2   6 -40    1.40    3.91
  -2  -6 -40  -11.74    7.28
   2   6 -40   -2.74    4.18
   2   6 -39   -7.12    4.98
  -2  -6 -39   10.56    7.06
   2   6 -39   -0.96    5.02
  -2  -6 -38   -3.95    5.83
   2   6 -38   -1.86    3.34
   2   6 -38    2.26    4.69
   2   6 -37   -0.13    3.51
  -2  -6 -37   -0.11    4.18
   2   6 -37    8.63    6.68
   2   6 -36    3.71    3.91
  -2  -6 -36    7.85    7.12
   2   6 -36   15.45    7.59
   2   6 -35   -0.55    3.63
  -2  -6 -35    1.53    5.76
   2   6 -35    7.31    6.73
   2   6 -34    7.49    4.50
  -2  -6 -34    2.65    4.19
   2   6 -34    9.93    7.29
   2   6 -33   26.49    8.39
  -2  -6 -33   22.18    7.41
   2   6 -33   22.61    8.65
  -2  -6 -32   12.27    6.30
   2   6 -32   10.03    5.01
   2   6 -32   25.19    8.77
   2   6 -31   15.41    6.11
  -2  -6 -31    9.11    4.89
   2   6 -31   13.38    6.27
  -2  -6 -30   12.13    7.05
   2   6 -30   27.06    7.10
   2   6 -30   14.35    7.12
   2  -6  30   17.92    4.47
  -2  -6 -29   13.22    7.44
   2   6 -29   13.15    5.88
   2   6 -29    5.28    5.59
   2  -6  29    7.45    2.99
  -2  -6 -28    3.53    4.71
   2   6 -28    2.24    3.02
   2   6 -28    7.38    5.30
   2  -6  28    1.58    1.98
   2   6 -27   43.37    9.28
  -2  -6 -27   31.88    8.40
   2  -6  27   40.53    6.76
   2   6 -27   33.24    9.62
  -2  -6 -26   87.49   14.02
   2  -6  26  107.25   10.63
   2   6 -26  127.68   16.60
  -2  -6 -26   97.08   10.46
   2   6 -26   97.63   13.06
  -2  -6 -25   13.54    7.19
   2   6 -25    7.10    4.70
   2  -6  25    7.92    3.06
   2   6 -25   10.19    7.74
  -2  -6 -25   11.92    4.35
   2   6 -24   42.31    8.38
  -2  -6 -24   39.24    8.99
   2  -6  24   56.04    7.93
   2   6 -24   51.68   10.09
  -2  -6 -24   44.57    7.01
  -2  -6 -23    8.41    5.82
   2   6 -23    0.57    4.62
   2  -6  23    5.14    3.54
   2   6 -23    1.55    5.89
  -2  -6 -23    3.87    2.50
  -2  -6 -22   92.17   13.41
   2  -6  22  110.18   10.97
   2   6 -22   81.60   12.37
  -2  -6 -22   88.56    9.44
   2   6 -22  104.66   12.36
   2  -6  21    4.72    3.48
  -2  -6 -21    8.22    5.76
  -2   6  21   11.37    4.82
  -2  -6 -21    5.46    2.57
   2   6 -21    0.15    4.17
  -2  -6 -20   79.20   11.96
   2  -6  20   77.93    9.25
  -2   6  20   83.44   11.90
  -2  -6 -20   71.90    8.31
   2   6 -20  100.03   13.47
   2   6 -20   77.37   10.68
   2  -6  19   38.10    6.99
  -2  -6 -19   18.12    6.80
  -2  -6 -19   24.31    4.93
  -2   6  19   26.08    6.92
   2   6 -19   37.30    9.45
   2   6 -19   37.32    7.72
  -2  -6 -18   47.29    8.84
   2  -6  18   45.21    7.36
   2   6 -18   46.81    9.10
  -2  -6 -18   40.61    6.14
  -2   6  18   44.65    8.80
   2   6 -18   52.77    8.61
   2  -6  17   22.43    5.37
  -2  -6 -17   26.67    7.31
  -2   6  17   23.38    6.38
   2   6 -17   36.21    8.67
  -2  -6 -17   22.56    4.50
   2   6 -17   26.31    6.34
  -2  -6 -16   30.93    7.80
  -2   6  16   27.00    6.54
  -2  -6 -16   24.54    4.45
   2   6 -16   27.77    6.96
   2   6 -16   28.11    5.79
  -2   6  15   95.67   11.81
   2   6 -15   95.93   12.31
  -2  -6 -15   94.34    9.01
   2   6 -15   96.54   10.94
  -2  -6 -14  103.18    9.39
   2   6 -14  105.95   13.34
  -2   6  14   85.09   10.82
   2   6 -14  100.51   11.22
   2   6 -13   96.09   12.31
  -2   6  13  113.97   12.49
  -2  -6 -13  107.15    9.51
   2   6 -13   91.99   10.25
  -2   6  12   50.75    8.48
  -2  -6 -12   47.35    6.43
   2   6 -12   55.66    9.16
   2   6 -12   54.12    7.84
  -2   6  11   34.32    6.97
   2   6 -11   38.58    7.50
  -2  -6 -11   40.61    5.83
   2   6 -11   37.69    6.67
   2   6 -10   14.03    5.10
  -2  -6 -10   16.70    3.92
   2   6 -10   16.01    4.44
  -2  -6 -10   15.18    4.18
   2   6  -9   31.11    6.76
  -2  -6  -9   34.39    5.22
   2   6  -9   33.46    5.88
  -2  -6  -9   38.45    7.08
   2   6  -8  110.85   11.64
  -2  -6  -8  113.86    9.82
   2  -6   8  131.21   13.07
   2   6  -8  131.10   11.39
  -2  -6  -8  128.07   12.35
   2  -6   7   24.47    5.49
  -2  -6  -7   21.38    4.38
  -2   6   7   20.15    2.35
   2   6  -7   22.12    5.16
  -2  -6  -7   26.94    5.98
   2   6  -7   28.00    5.30
   2  -6   6   17.58    4.74
  -2  -6  -6   18.40    3.82
   2   6  -6   14.78    4.68
  -2   6   6   17.31    2.56
   2   6  -6   19.04    4.64
  -2  -6  -6   19.17    4.55
  -2   6   5   71.30    5.56
  -2  -6  -5   78.61    8.35
   2   6  -5   69.36    8.95
   2   6  -5   70.34    8.25
  -2  -6  -5   72.28    8.81
  -2   6   5   63.32    8.50
   2  -6   5   57.85    8.57
  -2  -6  -4  116.02   10.21
   2   6  -4  128.86   11.84
  -2  -6  -4  121.12   11.35
   2  -6   4  122.60   12.51
   2   6  -4  112.34   10.34
  -2   6   4  112.98   11.75
  -2  -6  -3  327.37   17.14
   2   6  -3  336.95   18.93
   2   6  -3  311.37   17.06
  -2  -6  -3  328.57   18.24
  -2   6   3  321.76   19.60
   2  -6   3  350.82   20.83
   2   6  -2    5.64    2.35
  -2  -6  -2    6.86    2.49
  -2  -6  -2    9.06    3.50
   2   6  -2    4.50    2.91
  -2   6   2    5.63    3.46
   2  -6   2    5.48    3.82
   2   6  -1  103.19   10.36
  -2  -6  -1  108.67   10.24
  -2   6   1  109.63   11.80
   2  -6   1   99.28   11.40
   2   6  -1  112.20   10.48
  -2  -6  -1  105.12   10.30
   2   6   0 1128.85   33.06
  -2  -6   0 1081.42   32.40
   2  -6   0 1093.98   36.29
   2   6   0 1098.10   32.62
  -2  -6   0 1042.18   31.88
  -2   6   0 1151.54   36.72
  -2  -6   1  117.27   10.88
   2   6   1  107.87   10.21
   2  -6  -1  104.81   11.68
  -2   6  -1  102.36   11.46
  -2  -6   1   98.11    9.79
   2   6   2    3.89    2.27
   2  -6  -2    2.75    2.62
  -2  -6   2    2.52    2.32
  -2   6  -2    5.31    3.51
   2   6   3  319.01   16.84
  -2  -6   3  317.21   17.33
  -2   6  -3  329.12   20.11
   2  -6  -3  331.37   20.24
   2   6   4  110.73   10.04
  -2  -6   4  111.36   10.25
  -2   6  -4  106.18   11.54
   2  -6  -4   96.79   11.12
   2   6   5   71.05    7.92
   2  -6  -5   68.99    9.02
  -2  -6   5   67.16    8.12
  -2   6  -5   68.03    9.22
   2   6   6   18.32    3.78
  -2   6  -6   15.49    4.81
   2  -6  -6   22.60    5.43
  -2  -6   6   17.79    4.31
  -2  -6   7   23.32    5.00
   2   6   7   18.22    3.91
   2  -6  -7   14.82    4.49
  -2   6  -7   22.73    6.35
   2   6   8  120.66   10.00
  -2  -6   8  125.74   11.20
  -2   6  -8  119.64   12.81
   2  -6  -8  116.28   12.45
  -2  -6   9   30.36    5.48
  -2   6  -9   34.20    7.23
   2   6   9   36.95    5.52
  -2  -6  10   19.96    4.81
   2   6  10   15.30    3.70
  -2   6 -10   16.43    5.39
   2   6  10   18.89    3.96
  -2  -6  11   46.29    6.98
   2   6  11   36.03    5.09
  -2   6 -11   28.58    6.30
  -2  -6  12   49.34    7.36
   2   6  12   53.15    6.43
  -2   6 -12   48.46    8.22
  -2  -6  13   93.93   10.37
   2   6  13   87.92    8.08
  -2   6 -13  113.95   12.89
  -2  -6  14  103.56   10.86
   2   6  14   97.56    8.87
  -2   6 -14  102.13   12.74
  -2  -6  15   94.30   10.69
  -2   6 -15   95.08   12.65
  -2  -6  16   28.86    6.03
  -2   6 -16   39.40    8.45
  -2  -6  17   25.81    6.19
  -2   6 -17   25.67    7.02
  -2   6 -18   34.70    8.19
  -2   6 -19   31.32    7.99
  -2   6 -20   80.68   12.20
  -2   6 -21   11.19    6.85
  -2   6 -22   88.96   12.95
   2  -6 -22   77.77   11.76
  -2   6 -23   -4.31    5.21
   2  -6 -23    0.23    3.18
  -2   6 -24   48.35    9.85
   2  -6 -24   49.53   10.06
  -2   6 -25   10.90    7.31
   2  -6 -25    6.18    5.32
  -2   6 -26   92.81   14.16
   2  -6 -26   97.07   14.80
  -2   6 -27   38.06    9.79
  -2  -6  27   33.82    4.71
   2  -6 -27   28.05    8.46
   2  -6 -28    0.93    2.96
  -2   6 -28    4.72    4.65
   2  -6 -29    2.57    4.32
  -2   6 -29   14.08    6.96
  -2   6 -30   21.06    7.33
   2  -6 -30   29.22    8.83
   2  -6 -31   14.85    7.92
  -2   6 -31   19.72    8.50
   2  -6 -32   20.97    8.16
  -2   6 -32   23.51    9.00
   2  -6 -33    7.03    4.94
  -2   6 -33   26.65    8.79
  -2   6 -34    4.34    4.51
   2  -6 -34    3.70    3.80
  -2   6 -35    7.24    6.23
   2  -6 -35    6.60    4.56
  -2   6 -36    2.29    4.94
   2  -6 -36   -1.23    4.09
  -2   6 -37   -1.86    4.22
   2  -6 -37    3.11    4.91
  -2   6 -38    3.94    5.14
   2  -6 -38   -6.75    6.64
   2  -6 -39    1.72    5.30
  -2   6 -39    5.44    5.36
  -2   6 -40   11.39    7.14
   2  -6 -40    8.69    6.73
   2  -6 -41    0.31    3.48
  -2   6 -41    7.72    6.53
   2   7 -43   -1.46    3.55
   2   7 -42  -13.49    6.80
   2   7 -41    3.55    5.33
   2   7 -40   10.56    7.37
   2   7 -40    6.87    6.69
   2   7 -39   -1.30    3.55
   2   7 -39    0.60    4.73
   2   7 -38    4.08    4.26
  -2  -7 -38   -1.30    3.42
   2   7 -38   -4.43    4.95
  -2  -7 -37   -1.26    3.98
   2   7 -37   -7.98    5.61
   2   7 -37   -0.44    4.57
  -2  -7 -36   -5.13    4.69
   2   7 -36   -2.81    3.55
   2   7 -36    0.38    4.74
   2   7 -35    0.85    3.31
  -2  -7 -35    0.24    6.04
   2   7 -35    0.10    4.37
   2   7 -34   10.99    5.67
  -2  -7 -34   11.70    6.18
   2   7 -34    5.72    6.49
  -2  -7 -33    6.89    5.74
   2   7 -33    6.50    5.99
   2   7 -33    8.82    6.00
   2   7 -32   -3.82    5.01
  -2  -7 -32   -1.66    5.66
   2   7 -32    7.59    5.64
   2   7 -31   14.08    5.97
   2   7 -31    3.04    3.67
  -2  -7 -30    1.76    3.56
   2  -7  30    0.77    1.70
   2   7 -30    4.06    3.31
  -2  -7 -29   13.57    5.47
   2  -7  29   10.45    3.63
   2   7 -29   12.51    7.05
   2   7 -29   10.69    5.91
  -2  -7 -28   33.65    9.83
   2  -7  28   41.25    7.42
   2   7 -28   40.07    9.91
   2   7 -28   38.50    8.99
  -2  -7 -27    6.24    5.38
   2  -7  27    0.23    1.92
   2   7 -27    6.76    5.49
   2   7 -27    1.74    3.49
  -2  -7 -26   11.55    6.14
   2  -7  26    5.69    2.89
   2   7 -26   19.41    8.23
   2   7 -26    5.80    3.93
  -2  -7 -25   -1.20    6.44
   2  -7  25   21.88    5.52
   2   7 -25   10.21    5.60
   2   7 -25    8.05    4.75
  -2  -7 -24   18.82    6.03
   2  -7  24   35.04    7.05
   2   7 -24   29.17    9.13
  -2  -7 -24   26.30    5.05
   2   7 -24   34.68    7.98
  -2  -7 -23   21.19    7.02
   2  -7  23   19.46    5.87
  -2  -7 -23   12.56    3.40
   2   7 -23   22.99    7.68
   2   7 -23   20.00    5.85
  -2  -7 -22    5.69    3.93
   2  -7  22   10.31    4.57
   2   7 -22   15.38    6.32
  -2  -7 -22    5.61    2.59
  -2   7  22   -5.94    5.73
   2   7 -22   21.09    6.36
   2  -7  21   50.68    8.18
  -2  -7 -21   45.56    9.68
  -2   7  21   49.88    9.91
   2   7 -21   64.44   11.33
  -2  -7 -21   49.02    6.79
   2   7 -21   62.54   10.26
   2  -7  20    3.18    4.15
  -2  -7 -20    4.48    5.66
  -2  -7 -20   -2.26    1.95
   2   7 -20    0.40    4.90
  -2   7  20   -1.91    5.17
   2   7 -20    0.85    4.50
  -2  -7 -19   11.81    5.45
   2   7 -19   14.29    6.40
  -2  -7 -19   13.34    3.67
  -2   7  19    6.05    3.50
   2   7 -19   16.50    5.46
  -2  -7 -18   37.95    9.25
  -2  -7 -18   41.81    6.43
   2   7 -18   47.77   10.14
  -2   7  18   43.37    8.66
   2   7 -18   38.83    7.80
  -2   7  17   68.91   10.58
   2   7 -17   89.32   13.08
  -2  -7 -17   56.44    7.39
   2   7 -17   59.97    9.64
  -2  -7 -16   40.46    6.26
  -2   7  16   44.33    8.68
   2   7 -16   44.35    9.09
   2   7 -16   48.32    8.10
   2   7 -15   19.98    7.74
  -2   7  15   11.84    4.98
  -2  -7 -15   21.01    4.54
   2   7 -15   14.47    4.53
  -2   7  14  145.30   14.86
   2   7 -14  152.33   15.91
  -2  -7 -14  142.16   11.46
   2   7 -14  161.92   14.65
   2   7 -13   47.61    9.42
  -2   7  13   48.45    8.52
  -2  -7 -13   49.80    6.82
   2   7 -13   49.59    8.23
  -2   7  12   21.48    6.00
   2   7 -12   12.65    4.27
  -2  -7 -12   18.21    4.38
   2   7 -12   23.34    5.88
   2   7 -11   21.98    6.14
  -2  -7 -11   24.05    4.90
   2   7 -11   22.64    5.76
   2   7 -10    1.54    3.23
  -2  -7 -10    4.34    2.77
   2   7 -10    2.67    3.23
  -2  -7  -9   29.92    5.50
   2   7  -9   25.89    6.04
   2   7  -9   32.33    6.49
  -2  -7  -8  176.71   12.94
  -2   7   8  182.23    7.68
   2   7  -8  185.60   16.18
   2   7  -8  189.09   15.21
   2   7  -7   65.89    9.84
  -2  -7  -7   65.53    8.12
  -2   7   7   67.50    5.27
   2   7  -7   70.89    9.26
  -2  -7  -6  121.64   10.89
   2   7  -6  134.91   13.50
  -2   7   6  128.70    7.84
   2   7  -6  115.89   11.59
  -2  -7  -6  123.91   12.65
   2   7  -5   72.61    9.88
  -2   7   5   70.28    6.08
  -2  -7  -5   69.96    8.44
  -2  -7  -5   71.96    9.50
  -2   7   5   63.89    9.82
   2   7  -5   68.29    8.87
  -2   7   4    2.92    1.82
   2   7  -4   -0.22    2.59
  -2  -7  -4    3.30    1.92
  -2  -7  -4    6.12    3.52
  -2   7   4    3.67    4.24
   2   7  -4   -2.09    3.07
   2   7  -3   80.16    9.77
  -2   7   3   71.17    6.84
  -2  -7  -3   72.53    8.67
   2   7  -3   75.55    9.30
  -2  -7  -3   68.20    8.91
  -2   7   3   70.87   10.18
  -2  -7  -2   88.60    9.72
   2   7  -2   79.61    9.66
  -2  -7  -2   82.15   10.18
  -2   7   2   86.56   11.07
   2   7  -2   86.50   10.05
  -2  -7  -1   92.65   10.09
   2   7  -1  108.88   11.38
  -2   7   1   87.01   10.90
   2   7  -1   95.23   10.43
  -2  -7  -1  102.24   11.17
   2   7   0  104.96   10.95
  -2  -7   0  110.08   11.40
   2   7   0  108.65   11.04
  -2   7   0  110.38   12.26
   2   7   1   89.85   10.02
  -2   7  -1  105.73   12.44
  -2  -7   1   97.93   10.77
   2   7   2   71.75    8.85
  -2  -7   2   74.08    9.05
  -2   7  -2   76.02   10.37
   2   7   3   67.89    8.21
  -2   7  -3   76.78   10.51
  -2  -7   3   69.68    8.97
   2   7   4    0.84    2.60
  -2   7  -4    2.65    3.73
  -2  -7   4    2.28    2.09
   2   7   5   66.73    8.05
  -2  -7   5   88.44   10.14
  -2   7  -5   78.80   10.90
   2   7   6  124.89   10.81
  -2  -7   6  134.43   12.45
  -2   7  -6  127.73   13.88
   2   7   7   70.09    8.17
  -2   7  -7   61.20    9.63
  -2  -7   7   67.62    8.79
   2   7   8  175.99   12.61
  -2   7  -8  199.07   17.34
  -2  -7   8  188.56   14.67
  -2  -7   9   25.90    5.58
   2   7   9   30.10    5.66
  -2   7  -9   33.65    7.34
  -2  -7  10    0.43    2.14
   2   7  10    0.95    2.08
  -2   7 -10    6.12    4.41
   2   7  10    5.72    3.49
  -2  -7  11   19.21    4.78
   2   7  11   18.71    4.02
   2   7  11   20.99    4.74
  -2   7 -11   24.81    6.05
  -2  -7  12   16.67    4.52
   2   7  12   12.94    3.38
  -2   7 -12   24.07    7.08
  -2  -7  13   46.59    8.10
   2   7  13   42.48    6.39
  -2   7 -13   51.50   10.32
   2   7  14  150.02   11.88
  -2   7 -14  152.18   16.16
   2   7  15   21.61    4.75
  -2   7 -15   22.51    7.02
   2   7  16   33.93    6.04
  -2   7 -16   30.78    8.16
  -2   7 -17   65.13   11.04
  -2   7 -18   45.97    9.77
  -2   7 -19   13.90    5.00
  -2   7 -20    1.46    3.37
  -2   7 -21   56.44   10.62
  -2   7 -22    6.73    3.42
  -2   7 -23   16.41    6.18
   2  -7 -24   48.06   10.11
  -2   7 -24   34.88    9.35
   2  -7 -25   11.45    6.09
  -2   7 -25    8.47    5.98
   2  -7 -26    8.60    5.44
  -2   7 -26    5.48    4.09
   2  -7 -27    3.94    4.09
  -2   7 -27    5.96    5.06
   2  -7 -28   39.27    9.90
  -2   7 -28   30.58    9.16
   2  -7 -29    8.63    5.61
  -2   7 -29   19.23    7.93
   2  -7 -30    4.92    5.66
  -2   7 -30   -0.79    3.71
  -2   7 -31   22.70    8.19
   2  -7 -31    6.39    6.07
  -2   7 -32    1.07    4.27
   2  -7 -32   -5.72    4.96
   2  -7 -33   -4.01    5.20
  -2   7 -33   -2.77    3.82
  -2   7 -34    7.19    6.35
   2  -7 -34   -0.75    4.91
  -2   7 -35    6.21    5.06
   2  -7 -35   -1.09    4.32
   2  -7 -36    2.81    7.14
  -2   7 -36   -6.96    4.34
  -2   7 -37  -11.21    6.65
   2  -7 -37    2.98    6.41
   2  -7 -38    0.02    3.35
  -2   7 -38   -4.60    3.27
  -2   7 -39   -3.40    4.32
   2  -7 -39    1.70    4.08
   2  -7 -40  -19.02    8.85
  -2   7 -40    4.41    5.86
   2   8 -42    6.14    6.03
   2   8 -41   10.71    6.62
   2   8 -40    6.86    5.62
   2   8 -39    5.59    4.77
   2   8 -38   -8.09    5.82
  -2  -8 -37    7.64    6.15
   2   8 -37   13.16    9.56
   2   8 -37   -0.14    4.90
  -2  -8 -36   10.33    8.02
   2   8 -36   -1.31    4.24
   2   8 -36    1.12    3.29
   2   8 -35   -0.42    3.89
   2   8 -35  -10.61    6.04
  -2  -8 -34    8.46    6.67
   2   8 -34   11.18    7.68
   2   8 -34    9.01    4.88
  -2  -8 -33   15.63    8.14
   2   8 -33   14.69    7.42
   2   8 -33    5.73    4.89
  -2  -8 -32   11.56    7.05
   2   8 -32    4.83    5.83
   2   8 -32    3.69    4.48
  -2  -8 -31   -0.68    4.79
   2   8 -31    9.88    6.90
   2   8 -31    2.11    2.95
  -2  -8 -30   -0.02    5.94
   2   8 -30    7.33    5.89
   2   8 -30    8.60    5.19
  -2  -8 -29   13.57    7.28
   2  -8  29   11.13    4.35
   2   8 -29   20.83    8.44
   2   8 -29    5.95    3.18
  -2  -8 -28    3.08    3.89
   2  -8  28    3.42    2.37
   2   8 -28    1.61    4.87
   2   8 -28    1.59    3.22
  -2  -8 -27   10.29    7.03
   2  -8  27    2.76    2.31
   2   8 -27   10.34    5.16
   2   8 -27    5.53    4.45
  -2  -8 -26    9.70    5.85
   2  -8  26    2.99    2.53
   2   8 -26    7.29    3.68
   2   8 -26    0.98    3.77
   2  -8  25    1.25    2.36
  -2  -8 -25   -4.05    3.63
   2   8 -25   -5.33    6.47
   2   8 -25   -0.34    3.37
   2  -8  24   23.68    6.29
  -2  -8 -24   22.46    8.01
  -2   8  24   19.47    6.90
   2   8 -24   24.72    7.42
   2   8 -24   28.37    7.70
   2  -8  23   13.04    5.40
  -2  -8 -23   -2.69    4.46
  -2   8  23    7.49    4.56
   2   8 -23    9.20    6.45
   2   8 -23    3.64    3.99
  -2  -8 -22   32.39    8.88
   2  -8  22   49.90    8.91
  -2   8  22   37.23    8.53
   2   8 -22   30.75    8.56
   2   8 -22   33.57    8.36
  -2  -8 -21   34.28    9.12
   2  -8  21   40.74    8.18
  -2   8  21   25.42    7.83
   2   8 -21   25.48    9.13
   2   8 -21   25.24    8.08
  -2  -8 -20  104.82   15.16
   2   8 -20  111.44   15.18
  -2   8  20   98.59   13.77
  -2  -8 -20  103.77   10.15
   2   8 -20  126.65   14.90
  -2  -8 -19   46.82   10.34
   2   8 -19   51.86   11.21
  -2  -8 -19   40.36    6.35
  -2   8  19   43.61    9.36
   2   8 -19   49.27    9.67
  -2  -8 -18   17.04    4.05
  -2   8  18    4.49    3.22
   2   8 -18   12.59    6.40
   2   8 -18   10.61    3.96
  -2  -8 -17  125.94   11.21
  -2   8  17  130.94   15.43
   2   8 -17  145.51   17.16
   2   8 -17  136.37   14.89
  -2   8  16  210.13   19.14
   2   8 -16  231.04   20.90
  -2  -8 -16  200.17   14.03
   2   8 -16  237.56   19.30
   2   8 -15   79.99   13.51
  -2   8  15   71.51   11.65
  -2  -8 -15   59.93    8.00
   2   8 -15   72.46   11.45
  -2   8  14  259.23   20.82
  -2  -8 -14  236.69   15.28
   2   8 -14  237.48   20.75
   2   8 -14  248.34   19.35
  -2   8  13   54.15   10.43
  -2  -8 -13   50.50    7.02
   2   8 -13   70.30   13.16
   2   8 -13   62.02    9.71
   2   8 -12   51.00    9.37
  -2  -8 -12   45.62    6.91
   2   8 -12   61.69    9.89
   2   8 -11    5.09    4.16
  -2  -8 -11    8.97    3.30
   2   8 -11    1.71    2.88
  -2  -8 -10   56.67    7.66
   2   8 -10   62.49   10.58
   2   8 -10   45.57    7.88
   2   8  -9   12.42    5.89
  -2  -8  -9   11.82    3.72
  -2   8   9   11.53    2.16
   2   8  -9    8.54    2.86
  -2  -8  -8   16.32    4.39
  -2   8   8   16.31    2.74
   2   8  -8    5.41    3.28
   2   8  -8   10.11    2.95
  -2  -8  -7    2.91    2.13
  -2   8   7    0.49    1.23
   2   8  -7   -3.89    4.19
   2   8  -7    1.78    2.63
  -2   8   6    7.92    2.55
   2   8  -6   11.24    5.07
  -2  -8  -6   11.68    3.84
   2   8  -6    3.81    3.82
   2   8  -5  106.28   12.41
  -2  -8  -5   97.36   10.49
  -2   8   5   98.89    8.07
   2   8  -5   98.98   11.33
  -2   8   4   16.36    3.60
   2   8  -4   27.42    6.77
  -2  -8  -4   29.47    6.26
   2   8  -4   23.05    5.63
  -2   8   4   17.29    5.20
  -2   8   3   94.34    8.77
   2   8  -3   92.79   11.48
   2   8  -3   91.57   11.21
  -2   8   3   89.58   12.36
   2   8  -2   54.38    9.00
  -2   8   2   55.71    7.04
   2   8  -2   60.45    9.61
  -2   8   2   49.65    9.15
  -2   8   1   24.50    4.93
   2   8  -1   28.75    6.23
  -2   8   1   22.48    5.65
   2   8  -1   22.14    6.35
   2   8   0   37.76    7.22
  -2   8   0   47.13    9.03
   2   8   1   31.21    6.67
  -2   8  -1   21.37    6.65
   2   8   2   63.82    9.36
  -2   8  -2   48.22    9.21
   2   8   3   93.30   10.46
  -2   8  -3   93.75   12.65
   2   8   4   18.77    4.75
  -2   8  -4   29.71    7.72
   2   8   5   94.22   10.17
  -2   8  -5   99.15   12.93
  -2   8  -6    2.94    5.42
   2   8   6    8.37    3.61
  -2   8  -7   -2.46    5.06
   2   8   7   -0.78    1.97
   2   8   8   10.95    3.25
  -2   8  -8   18.72    6.87
   2   8   9    3.87    3.16
  -2   8  -9   11.88    6.17
   2   8  10   55.25    7.74
  -2   8 -10   57.71   10.70
   2   8  11    4.08    2.70
   2   8  11    6.09    3.27
  -2   8 -11   13.11    5.77
   2   8  12   43.28    7.23
  -2   8 -12   38.49    8.74
   2   8  13   42.89    6.81
  -2   8 -13   65.14   12.18
   2   8  14  232.71   15.73
  -2   8 -14  222.63   20.74
   2   8  15   62.72    8.58
  -2   8 -15   70.44   12.80
   2   8  16  202.08   15.17
  -2   8 -16  228.16   21.36
   2   8  17  131.14   12.24
  -2   8 -17  143.76   17.15
   2   8  18    6.96    3.01
  -2   8 -18    8.86    6.28
  -2   8 -19   39.79    9.76
  -2   8 -20   87.82   13.65
  -2   8 -21   22.42    7.47
  -2   8 -22   30.31    8.85
  -2   8 -23   13.64    7.06
  -2   8 -24   26.35    8.68
   2  -8 -25    2.02    4.38
  -2   8 -25    2.26    4.43
   2  -8 -26    4.92    4.67
  -2   8 -26   10.78    6.12
   2  -8 -27    6.41    5.87
  -2   8 -27    4.25    5.15
   2  -8 -28    6.66    5.56
  -2   8 -28    0.71    4.62
   2  -8 -29   16.88    7.35
  -2   8 -29    3.26    4.34
   2  -8 -30  -12.13    6.69
  -2   8 -30   -6.24    5.54
   2  -8 -31    5.17    5.85
  -2   8 -31   -6.08    5.32
   2  -8 -32   -2.64    4.89
  -2   8 -32   -2.39    4.75
   2  -8 -33   17.32    8.50
  -2   8 -33    6.05    4.41
   2  -8 -34    6.53    5.67
  -2   8 -34   -1.66    4.27
   2  -8 -35    7.27    5.46
  -2   8 -35    1.00    4.02
   2  -8 -36    1.42    4.44
  -2   8 -36    0.42    3.33
   2  -8 -37   -5.82    6.07
  -2   8 -37   19.18    9.26
   2  -8 -38    6.60    6.44
  -2   8 -38    1.38    4.52
   2   9 -40    4.91    5.95
   2   9 -39    4.72    6.49
   2   9 -38   10.57    7.06
   2   9 -37    4.95    6.18
   2   9 -36    2.05    3.58
  -2  -9 -35    8.34    7.47
   2   9 -35   10.43    8.35
   2   9 -35    5.20    4.46
  -2  -9 -34    6.77    6.17
   2   9 -34    3.52    6.87
   2   9 -34    5.87    4.49
  -2  -9 -33    3.96    6.52
   2   9 -33   17.73    8.19
   2   9 -33    3.81    3.60
  -2  -9 -32   -3.08    4.46
   2   9 -32  -10.85    5.99
  -2  -9 -31   -8.62    6.02
   2   9 -31    9.96    7.09
   2   9 -31    4.38    3.83
  -2  -9 -30    7.78    5.43
   2   9 -30    3.66    5.93
   2   9 -30   -0.31    4.13
   2   9 -29    7.61    5.58
   2   9 -29   13.12    6.60
  -2  -9 -28   -1.30    3.84
   2  -9  28   -0.57    2.75
   2   9 -28   -1.43    4.89
   2   9 -28    7.40    5.31
  -2  -9 -27   -1.82    4.29
   2  -9  27    4.02    3.09
   2   9 -27    1.75    3.72
   2  -9  26    6.75    4.17
  -2  -9 -26    1.11    4.11
   2   9 -26    5.60    5.47
   2   9 -26   -0.91    3.09
  -2  -9 -25   -7.69    6.77
   2  -9  25   13.89    5.77
  -2   9  25    5.23    3.61
   2   9 -25    6.59    5.98
   2   9 -25   -0.84    3.12
  -2  -9 -24   19.30    7.53
   2  -9  24   14.82    5.63
   2   9 -24   15.17    7.33
  -2   9  24   18.15    6.85
   2   9 -24   16.47    6.18
   2  -9  23   24.49    7.18
  -2  -9 -23   18.80    7.68
  -2   9  23   10.81    5.14
   2   9 -23   11.32    5.07
   2   9 -23   19.49    6.89
   2  -9  22   -0.98    3.31
  -2  -9 -22    6.44    4.70
  -2   9  22    4.52    5.97
   2   9 -22   -0.35    4.10
   2   9 -22   -2.04    4.07
  -2  -9 -21   11.00    6.58
  -2   9  21    6.89    5.04
   2   9 -21   11.46    6.08
   2   9 -21   17.90    6.22
  -2  -9 -20   26.05    9.03
  -2   9  20    7.93    4.94
   2   9 -20   10.13    5.29
   2   9 -20   13.11    5.91
  -2   9  19   23.92    7.03
   2   9 -19   22.87    8.10
   2   9 -19   17.67    6.57
  -2   9  18   -1.30    3.33
   2   9 -18    0.32    3.57
   2   9 -18   -3.62    4.66
   2   9 -17   -6.29    5.64
  -2   9  17   -1.92    3.54
   2   9 -17    2.42    2.96
  -2   9  16   32.83    8.86
   2   9 -16   33.78    9.13
  -2  -9 -16   29.14    5.46
   2   9 -16   37.77    8.62
  -2  -9 -15   90.96    9.88
   2   9 -15   99.60   14.18
  -2   9  15   94.70   13.25
   2   9 -15  100.29   13.88
  -2  -9 -14    0.87    2.68
  -2   9  14   10.75    5.88
   2   9 -14    4.55    4.82
  -2   9  13  375.70   25.98
  -2  -9 -13  359.13   19.62
   2   9 -13  408.99   27.82
   2   9 -13  396.71   25.91
   2   9 -12   49.37   12.24
  -2  -9 -12   34.30    6.67
   2   9 -12   35.25    9.08
  -2  -9 -11  253.25   16.75
   2   9 -11  266.81   22.02
   2   9 -11  258.72   20.27
   2   9 -10   16.02    6.47
  -2  -9 -10   12.72    4.07
   2   9 -10    4.09    3.76
  -2   9  10   13.72    2.35
  -2  -9  -9   50.60    7.71
   2   9  -9   35.23    7.70
  -2   9   9   52.01    4.87
   2   9  -9   45.91    8.75
  -2   9   8    3.63    2.03
  -2  -9  -8    0.80    2.21
   2   9  -8    3.56    3.24
   2   9  -8    7.82    5.34
  -2   9   7   79.87    7.09
   2   9  -7   82.81   12.34
   2   9  -7   79.01   11.04
   2   9  -6   28.93    7.95
  -2   9   6   16.24    3.32
   2   9  -6   27.52    7.25
  -2   9   5   36.33    5.38
   2   9  -5   44.78    8.82
   2   9  -5   45.26    8.85
  -2   9   4   19.84    4.36
   2   9  -4   31.50    7.83
   2   9  -4   24.77    6.65
  -2   9   4   14.50    5.93
   2   9  -3   10.02    4.44
  -2   9   3   12.21    3.76
   2   9  -3    3.20    3.56
  -2   9   3   10.92    5.03
  -2   9   2   39.50    6.43
   2   9  -2   32.74    7.20
   2   9  -2   42.25    8.21
  -2   9   2   40.03    8.42
   2   9  -1  123.96   13.58
  -2   9   1  125.46   11.14
   2   9  -1  117.98   13.15
  -2   9   1  116.47   15.35
  -2   9   0    2.19    2.67
   2   9   0   -0.23    3.19
  -2   9   0   -3.69    4.31
  -2   9  -1  119.91   11.90
   2   9   1  123.17   12.87
  -2   9  -1  133.26   15.94
   2   9   2   36.55    7.03
  -2   9  -2   46.87    7.42
  -2   9  -2   38.95    8.63
   2   9   3    6.50    2.92
  -2   9  -3    2.62    4.34
   2   9   4   25.77    5.99
  -2   9  -4   19.94    6.72
   2   9   5   33.84    7.03
  -2   9  -5   32.68    7.01
   2   9   6   18.52    4.97
  -2   9  -6   20.71    6.43
   2   9   7   81.68    9.95
  -2   9  -7   73.51   11.64
   2   9   8    3.92    3.50
  -2   9  -8   -3.04    6.45
  -2   9  -9   51.64   10.09
   2   9   9   51.05    7.67
  -2   9 -10   19.13    7.85
   2   9  10   12.36    4.01
   2   9  11  248.96   16.49
  -2   9 -11  254.98   22.65
   2   9  12   24.75    6.09
  -2   9 -12   42.12   10.64
   2   9  12   34.30    6.44
   2   9  13  374.67   20.98
  -2   9 -13  390.70   28.05
   2   9  14    1.69    2.32
  -2   9 -14    8.26    8.57
   2   9  15   98.92   11.00
  -2   9 -15  109.16   15.27
   2   9  16   38.36    6.73
  -2   9 -16   37.07   10.04
   2   9  17    1.65    2.51
  -2   9 -17   -0.67    4.71
   2   9  18    1.06    2.44
  -2   9 -18   -3.68    4.56
   2   9  19   20.01    5.75
  -2   9 -19   15.63    6.40
  -2   9 -20   17.14    6.98
  -2   9 -21    9.64    4.74
  -2   9 -22    0.05    4.40
  -2   9 -23   24.14    8.18
  -2   9 -24   13.85    8.06
  -2   9 -25    8.87    5.27
   2  -9 -26   -2.51    3.98
  -2   9 -26    3.20    3.77
   2  -9 -27   -2.39    4.68
  -2   9 -27   -3.81    4.20
   2  -9 -28   -2.78    4.83
  -2   9 -28   -4.86    5.87
   2  -9 -29    6.28    5.96
  -2   9 -29    2.18    4.62
   2  -9 -30    8.14    5.71
  -2   9 -30   -3.54    4.85
   2  -9 -31    2.48    4.45
  -2   9 -31    4.57    4.75
   2  -9 -32   -0.05    3.46
  -2   9 -32   12.15    7.86
   2  -9 -33    4.31    5.39
  -2   9 -33   20.66    9.96
   2  -9 -34   13.82    7.22
  -2   9 -34    0.24    3.71
   2  -9 -35    5.35    6.00
  -2   9 -35    6.58    6.20
  -2   9 -36    4.84    6.59
   2  10 -38    0.02    4.42
   2  10 -37    0.02    5.24
   2  10 -36    0.11    2.93
   2  10 -35   -3.13    4.33
   2  10 -34   -0.58    5.12
   2  10 -33    9.80    6.77
  -2 -10 -32    9.39    7.21
   2  10 -32    2.92    5.58
   2  10 -32    0.82    5.17
  -2 -10 -31    5.00    5.25
   2  10 -31    7.42    6.74
   2  10 -31    5.14    4.94
  -2 -10 -30   -5.45    5.89
   2  10 -30   -1.38    4.55
   2  10 -30    6.59    6.21
  -2 -10 -29    3.04    4.04
   2  10 -29   11.38    8.41
   2  10 -29   -2.68    4.44
   2  10 -28    4.08    5.65
   2  10 -28    2.22    3.61
  -2 -10 -27    0.26    4.51
   2 -10  27    2.05    3.34
   2  10 -27    4.93    3.63
   2  10 -27    3.82    2.73
  -2 -10 -26    7.53    6.20
   2 -10  26    4.27    4.47
   2  10 -26    2.35    3.60
   2  10 -26    5.69    5.28
  -2 -10 -25    3.52    5.82
   2 -10  25    5.75    3.94
   2  10 -25   13.71    8.68
  -2  10  25    9.30    7.01
   2  10 -25    9.00    5.45
  -2 -10 -24   21.81    8.82
   2 -10  24   12.97    5.82
  -2  10  24   10.18    6.18
   2  10 -24   12.04    6.97
   2  10 -24   21.31    7.81
  -2 -10 -23   -3.05    4.14
   2 -10  23    1.52    3.21
   2  10 -23    7.39    5.50
  -2  10  23    5.87    4.56
   2  10 -23    5.14    5.19
  -2 -10 -22    5.28    5.07
  -2  10  22   14.45    6.64
   2  10 -22   14.61    6.90
   2  10 -22   28.36    8.37
  -2 -10 -21    5.05    4.88
  -2  10  21   -1.03    3.75
   2  10 -21   -0.09    4.29
   2  10 -21    3.90    4.97
  -2  10  20    0.64    3.78
   2  10 -20    5.27    3.84
   2  10 -20   -1.23    3.01
  -2  10  19    1.02    3.83
   2  10 -19    6.22    6.34
   2  10 -19    5.78    4.66
   2  10 -18    8.33    4.39
  -2  10  18    8.62    4.24
   2  10 -18   10.81    4.73
  -2  10  17   -5.20    6.24
   2  10 -17   -0.93    5.18
   2  10 -17    6.56    4.82
   2  10 -16   13.78    6.46
  -2  10  16   12.19    5.94
   2  10 -16   12.74    5.86
   2  10 -15   20.64    8.60
  -2  10  15   21.17    6.92
   2  10 -15   21.64    7.22
   2  10 -14   18.62    7.29
  -2  10  14   30.07    7.97
   2  10 -14   15.06    6.18
   2  10 -13   44.13    9.56
   2  10 -13   47.10    9.57
   2  10 -12   -0.06    3.95
   2  10 -12    2.04    2.90
   2  10 -11   -0.22    4.36
   2  10 -11    1.72    3.30
  -2  10  11   10.84    1.85
   2  10 -10   27.77    7.63
  -2  10  10   32.29    3.75
   2  10 -10   37.16    8.70
   2  10  -9   38.24    9.10
  -2  10   9   38.36    4.72
   2  10  -9   50.32    9.99
   2  10  -8    2.24    3.82
  -2  10   8    6.75    2.83
   2  10  -8   -2.20    4.45
  -2  10   7   36.58    5.27
   2  10  -7   36.24    8.68
   2  10  -7   36.30    8.78
  -2  10   6    1.06    2.04
   2  10  -6    4.85    4.55
   2  10  -6    7.26    5.22
  -2  10   5   44.56    6.14
   2  10  -5   47.63    9.47
   2  10  -5   53.76    9.99
   2  10  -4    5.03    3.37
  -2  10   4    2.23    2.97
   2  10  -4    2.08    3.39
   2  10  -3   26.60    7.19
  -2  10   3   28.18    5.53
  -2  10   3   30.51    7.90
   2  10  -3   28.14    7.12
  -2  10   2    9.22    4.27
   2  10  -2   12.12    5.21
   2  10  -2   -4.17    5.94
  -2  10   2    6.83    4.35
  -2  10   1   31.65    6.32
   2  10  -1   38.18    7.96
  -2  10   1   27.15    7.24
   2  10   0   -4.70    4.34
  -2  10   0   -0.88    2.61
  -2  10   0    3.94    5.78
   2  10   1   37.95    8.28
  -2  10  -1   33.83    7.27
  -2  10  -1   35.61    8.92
  -2  10  -2   10.70    4.13
   2  10   2    6.76    2.82
  -2  10  -2   10.89    5.78
   2  10   3   21.46    5.80
  -2  10  -3   30.60    6.74
  -2  10  -3   29.56    8.96
   2  10   4    3.69    2.93
  -2  10  -4    7.60    4.45
  -2  10  -4   16.02    7.09
  -2  10  -5   50.57    8.42
   2  10   5   47.82    8.14
  -2  10  -5   45.65   10.24
   2  10   6   -0.01    2.55
  -2  10  -6   18.71    7.35
  -2  10  -7   31.06    7.86
   2  10   7   39.31    7.29
  -2  10  -8    8.33    5.02
   2  10   8    1.82    2.31
   2  10   9   38.99    6.79
  -2  10  -9   46.27   10.36
   2  10  10   33.45    6.45
  -2  10 -10   28.17    7.74
   2  10  11    5.49    2.90
  -2  10 -11    7.94    5.04
   2  10  12   -1.58    2.75
  -2  10 -12    1.16    5.09
   2  10  12    0.99    3.01
   2  10  13   41.17    7.92
  -2  10 -13   42.99   10.88
   2  10  14   13.95    4.59
  -2  10 -14   12.00    5.47
   2  10  15   23.58    6.22
  -2  10 -15   18.56    6.69
   2  10  16   15.75    5.00
  -2  10 -16   11.77    6.27
   2  10  17   -0.96    2.94
  -2  10 -17    6.52    5.60
   2  10  18   14.24    5.44
  -2  10 -18   -3.76    5.17
   2  10  19    2.06    3.33
  -2  10 -19   -4.70    6.13
   2  10  20    7.47    3.85
  -2  10 -20    2.24    3.95
  -2  10 -21    2.56    4.32
  -2  10 -22   29.19    9.48
  -2  10 -23    4.59    5.53
  -2  10 -24   18.89    7.23
  -2  10 -25    0.46    3.90
  -2  10 -26    7.25    5.46
   2 -10 -27   13.05    7.16
  -2  10 -27    7.47    5.81
   2 -10 -28   -8.74    6.67
  -2  10 -28    5.49    5.82
   2 -10 -29   -2.85    5.14
  -2  10 -29    5.18    5.60
   2 -10 -30    7.02    6.77
  -2  10 -30    1.25    4.96
   2 -10 -31   12.59    7.82
  -2  10 -31    7.88    5.11
   2 -10 -32    5.08    7.80
  -2  10 -32   -0.60    4.21
  -2  10 -33    0.86    4.10
   2  11 -35    7.47    5.49
   2  11 -34   16.70    8.86
   2  11 -33    0.02    4.13
   2  11 -32    1.59    4.41
   2  11 -31   -6.65    5.03
  -2 -11 -30   10.85    7.43
   2  11 -30    6.35    5.78
  -2 -11 -29   13.79    8.44
   2  11 -29   17.54    7.80
   2  11 -29    6.58    5.55
  -2 -11 -28    5.12    6.76
   2  11 -28    7.22    5.52
   2  11 -28    4.83    5.40
  -2 -11 -27  -12.76    7.20
   2  11 -27   -1.08    4.29
   2  11 -27   -1.59    3.94
  -2 -11 -26    3.93    5.11
   2 -11  26    7.14    4.61
  -2  11  26    2.83    4.75
   2  11 -26   10.11    6.60
   2  11 -26   13.07    7.36
   2 -11  25    8.15    5.13
  -2 -11 -25    5.34    5.80
   2  11 -25   -6.64    6.33
  -2  11  25    1.25    4.26
   2  11 -25    5.80    5.99
   2 -11  24   -0.89    3.82
  -2 -11 -24   -7.41    6.93
  -2  11  24    2.20    4.83
   2  11 -24   -4.38    5.34
  -2 -11 -23    0.31    3.64
   2  11 -23    6.04    6.16
  -2  11  23    9.49    5.73
   2  11 -23    6.49    5.67
  -2 -11 -22   21.22    9.51
  -2  11  22    3.29    5.59
   2  11 -22    5.44    6.15
   2  11 -22    8.06    6.02
   2  11 -21   12.16    6.18
  -2  11  21    6.69    5.07
   2  11 -21   17.29    7.39
  -2  11  20   15.98    6.04
   2  11 -20   10.65    5.79
   2  11 -20    7.35    5.07
   2  11 -19    4.30    5.49
  -2  11  19   -0.26    3.13
   2  11 -19    4.97    5.11
   2  11 -18    0.17    4.84
  -2  11  18    2.94    3.58
   2  11 -18    0.36    3.99
  -2  11  17    8.27    4.70
   2  11 -17    4.37    3.74
   2  11 -17    3.52    3.30
  -2  11  16   -1.57    4.68
   2  11 -16    3.70    4.15
   2  11 -16   -2.68    4.08
   2  11 -15   19.28    7.46
  -2  11  15   10.27    5.12
   2  11 -15   13.74    5.98
   2  11 -14    1.35    4.54
  -2  11  14   -0.03    4.36
   2  11 -14   -1.22    3.38
   2  11 -13   20.43    6.73
   2  11 -13   21.69    7.07
   2  11 -12   23.10    7.92
   2  11 -12   23.54    7.66
   2  11 -11   50.70   10.84
   2  11 -11   31.70    8.97
   2  11 -10    4.88    5.37
   2  11 -10    6.46    5.58
   2  11  -9   12.87    7.05
   2  11  -9   10.54    5.99
   2  11  -8    3.84    4.56
  -2  11   8    1.05    1.53
   2  11  -8   -2.15    4.01
   2  11  -7   24.74    7.21
  -2  11   7   28.06    4.88
   2  11  -7   24.99    8.19
  -2  11   6    5.11    2.70
   2  11  -6    4.05    4.51
   2  11  -6    6.51    4.11
   2  11  -5   25.20    7.52
  -2  11   5   18.89    4.47
   2  11  -5   19.63    7.22
  -2  11   4   13.95    4.06
   2  11  -4   12.40    5.69
   2  11  -4   12.41    5.05
   2  11  -3   10.44    5.16
  -2  11   3   16.29    4.23
   2  11  -3   17.22    6.79
   2  11  -2    6.72    4.64
  -2  11   2    7.34    3.82
  -2  11   2   15.42    6.85
  -2  11   1   27.12    5.84
   2  11  -1   20.52    6.10
  -2  11   1   18.11    7.11
  -2  11   0    1.73    2.53
   2  11   0    7.23    3.91
  -2  11   0   -3.64    5.81
  -2  11  -1   14.70    4.35
   2  11   1   18.65    6.39
  -2  11  -1   25.33    8.41
  -2  11  -2    6.11    3.80
   2  11   2    5.06    3.33
   2  11   3   13.18    5.28
  -2  11  -3   16.27    5.47
  -2  11  -3   13.40    5.89
   2  11   4   14.45    5.40
  -2  11  -4   10.89    4.98
  -2  11  -4   10.75    4.97
   2  11   5   22.56    6.13
  -2  11  -5   27.11    6.73
  -2  11  -5   17.60    6.77
  -2  11  -6   10.92    4.73
  -2  11  -6   17.56    7.35
   2  11   6   11.84    4.72
  -2  11  -7   31.07    7.97
   2  11   7   19.87    5.47
  -2  11  -7   22.94    7.35
  -2  11  -8   -1.99    3.52
   2  11   8    5.12    3.45
  -2  11  -9    4.16    4.01
   2  11   9   -1.22    2.15
  -2  11  -9    6.92    4.91
   2  11  10   -0.76    2.61
  -2  11 -10    0.42    5.32
  -2  11 -11   46.34   11.29
   2  11  11   45.22    7.87
   2  11  12   22.78    6.36
  -2  11 -12   16.02    7.79
   2  11  12   24.42    5.68
   2  11  13   22.95    6.12
  -2  11 -13   29.12    8.98
   2  11  14    1.31    3.29
  -2  11 -14   -4.38    4.63
   2  11  15   14.37    5.42
  -2  11 -15    5.63    5.04
   2  11  16    2.41    3.14
  -2  11 -16   10.06    7.17
   2  11  17    6.25    3.13
  -2  11 -17   17.91    8.11
   2  11  18    4.36    3.23
  -2  11 -18   -6.04    5.16
   2  11  19    1.73    2.16
  -2  11 -19    7.10    5.72
   2  11  20   10.82    4.21
  -2  11 -20    0.92    3.93
  -2  11 -21    8.54    6.35
  -2  11 -22   13.54    7.64
  -2  11 -23   -3.93    4.29
  -2  11 -24  -11.75    6.85
  -2  11 -25    3.11    4.63
  -2  11 -26   14.72    8.02
  -2  11 -27   -8.36    6.09
   2 -11 -28   -3.71    5.39
  -2  11 -28    6.33    7.15
   2 -11 -29   20.83   10.04
  -2  11 -29    1.43    3.21
  -2  11 -30    8.89    7.49
   2  12 -32   -7.15    5.48
   2  12 -31  -10.85    6.67
   2  12 -30   -5.19    4.80
   2  12 -29   -9.26    5.98
   2  12 -28    0.02    4.35
   2  12 -27   -0.15    4.05
  -2 -12 -26   22.29    9.87
   2  12 -26   -0.90    5.18
  -2  12  26   16.65    6.95
   2  12 -26    5.68    5.57
  -2 -12 -25    7.82    6.43
   2 -12  25    5.08    4.63
   2  12 -25    0.72    3.88
  -2  12  25    3.18    6.06
   2  12 -25    3.62    5.51
  -2 -12 -24   14.51    9.50
   2 -12  24   29.28    8.84
   2  12 -24    1.19    4.65
  -2  12  24   12.31    7.09
   2  12 -24    9.31    6.70
  -2 -12 -23   -1.55    4.96
   2  12 -23   -7.89    5.89
  -2  12  23    3.03    4.93
   2  12 -23    4.98    4.84
  -2 -12 -22    8.50    6.30
  -2  12  22    5.67    5.03
   2  12 -22   -0.26    4.26
   2  12 -22    4.79    3.68
   2  12 -21   11.61    7.27
  -2  12  21   -0.71    4.17
   2  12 -21    0.97    3.61
   2  12 -20    8.63    6.12
  -2  12  20   13.28    6.70
   2  12 -20    5.65    5.79
   2  12 -19    5.42    6.09
  -2  12  19    7.72    5.52
   2  12 -19   11.09    6.93
   2  12 -18   12.74    7.07
  -2  12  18   14.49    6.43
   2  12 -18    6.86    5.72
   2  12 -17   10.56    6.94
  -2  12  17   -0.72    3.88
   2  12 -17   -0.69    3.96
   2  12 -16    3.29    3.47
  -2  12  16    1.71    3.47
   2  12 -16   -1.73    3.30
   2  12 -15   11.51    6.96
  -2  12  15   -3.88    5.76
   2  12 -15    5.13    4.58
  -2  12  14    5.63    5.39
   2  12 -14   -5.01    6.61
   2  12 -14    2.91    5.56
   2  12 -13   -0.57    4.58
   2  12 -13    4.07    4.84
   2  12 -12   23.92    8.56
   2  12 -12   14.61    6.89
   2  12 -11    0.16    4.19
   2  12 -11   11.37    5.41
   2  12 -10    1.49    3.14
   2  12 -10   17.62    6.78
   2  12  -9    1.36    3.63
   2  12  -9   -3.76    4.75
   2  12  -8   -1.30    4.56
   2  12  -8    5.46    5.61
   2  12  -7   16.28    6.60
   2  12  -7   13.84    6.36
   2  12  -6    5.90    5.25
   2  12  -6   -4.19    5.22
   2  12  -5    8.18    5.43
   2  12  -5    8.56    4.48
   2  12  -4    9.34    5.13
  -2  12   4    7.78    3.98
  -2  12   3    6.94    3.22
   2  12  -3    6.60    3.97
  -2  12   2   23.05    5.74
   2  12  -2   23.12    7.51
   2  12  -1   10.59    4.96
  -2  12   1   12.37    4.75
  -2  12   1   20.15    8.08
  -2  12   0   26.31    6.51
   2  12   0   34.06    8.11
  -2  12   0   36.89   10.35
  -2  12  -1   11.46    4.98
   2  12   1    9.94    5.50
  -2  12  -1   18.16    8.55
   2  12   2   27.85    7.12
  -2  12  -2   23.82    6.53
  -2  12  -2   18.85    7.85
   2  12   3    4.93    2.63
  -2  12  -3   16.89    5.92
  -2  12  -3    9.01    5.02
  -2  12  -4    9.65    4.73
   2  12   4    3.45    3.41
  -2  12  -4    4.24    4.82
   2  12   5    7.24    4.42
  -2  12  -5    3.07    3.44
  -2  12  -5    8.45    5.12
  -2  12  -6    1.53    3.44
   2  12   6   -4.57    3.68
  -2  12  -6    5.42    5.68
  -2  12  -7    4.22    3.38
   2  12   7    6.13    4.10
  -2  12  -8   -2.21    3.67
  -2  12  -8    5.01    6.28
   2  12   8    0.01    2.75
  -2  12  -9    4.87    3.71
   2  12   9    2.88    3.43
  -2  12  -9   -1.39    4.51
  -2  12 -10    9.38    5.58
  -2  12 -10    7.05    4.15
   2  12  10   10.75    4.52
  -2  12 -11   10.71    6.19
  -2  12 -11   -1.84    5.64
   2  12  11    2.79    2.25
  -2  12 -12   15.64    6.62
   2  12  12   14.19    5.28
   2  12  12    8.87    3.62
  -2  12 -12    9.71    5.83
   2  12  13    1.45    3.35
  -2  12 -13    1.53    4.36
  -2  12 -13    2.20    5.07
   2  12  14   12.14    5.30
  -2  12 -14    2.89    4.91
  -2  12 -14   17.46    8.20
  -2  12 -15   -1.17    4.35
   2  12  15    1.48    2.77
  -2  12 -15   -1.66    4.51
   2  12  16   -2.71    3.04
  -2  12 -16   -8.81    7.10
  -2  12 -16   -6.85    5.52
   2  12  17   -2.10    3.89
  -2  12 -17   -7.90    6.98
   2  12  18    8.22    4.38
  -2  12 -18    6.70    6.77
  -2  12 -19    8.72    8.22
  -2  12 -20    2.27    6.16
  -2  12 -21    6.55    5.70
  -2  12 -22    1.87    4.43
  -2  12 -23   -0.71    3.09
  -2  12 -24    7.46    5.43
  -2  12 -25   17.68    9.09
  -2  12 -26   17.05    8.45
   2  13 -28   -8.43    7.27
  -2  13  27   11.51    7.05
   2  13 -27  -13.01    7.18
  -2  13  26   -6.46    5.17
   2  13 -26   -2.27    4.38
  -2  13  25    0.87    4.74
   2  13 -25   -9.21    6.02
  -2  13  24   -4.18    4.50
   2  13 -24   17.47    7.45
  -2  13  23    4.11    5.58
   2  13 -23    9.85    6.65
  -2  13  22   10.41    5.66
   2  13 -22    2.91    4.21
   2  13 -22    2.71    4.15
  -2  13  21   -1.46    3.22
   2  13 -21    0.09    5.49
   2  13 -21   -8.08    6.57
  -2  13  20   -7.25    5.58
   2  13 -20   -9.94    6.50
   2  13 -20    1.95    3.98
  -2  13  19   10.79    7.34
   2  13 -19   -0.76    5.34
   2  13 -19    0.84    3.58
  -2  13  18    5.72    4.96
   2  13 -18   -3.69    6.23
   2  13 -18    0.02    3.65
   2  13 -17   -9.85    6.18
  -2  13  17   -3.17    6.41
   2  13 -17   10.17    6.69
  -2  13  16   -7.41    5.58
   2  13 -16   -2.91    4.76
   2  13 -16    8.34    6.75
  -2  13  15    7.72    5.35
   2  13 -15    8.35    6.08
   2  13 -15   22.27    8.64
  -2  13  14    2.45    2.95
   2  13 -14   11.28    6.24
   2  13 -14    7.34    5.69
  -2  13  13    1.77    3.86
   2  13 -13   -3.62    7.19
   2  13 -13   11.05    6.49
   2  13 -12   12.42    7.75
   2  13 -12    9.58    5.39
   2  13 -11   15.00    7.35
   2  13 -11    9.27    6.01
   2  13 -10   -0.13    4.37
   2  13 -10    7.87    6.12
   2  13  -9    0.13    4.36
   2  13  -9    8.22    4.92
   2  13  -8    3.54    5.30
   2  13  -8   -1.44    3.51
   2  13  -7   13.54    5.98
   2  13  -7    3.41    3.46
   2  13  -6   -4.45    4.95
   2  13  -6   -2.68    4.03
   2  13  -5    5.17    4.16
   2  13  -4   21.98    7.72
   2  13  -3   -1.18    2.99
   2  13  -2   28.92    8.53
   2  13  -1    5.85    4.95
  -2  13   0    2.82    3.29
   2  13   0    0.53    2.96
  -2  13   0   -0.84    4.12
  -2  13  -1    5.97    3.73
   2  13   1    5.23    4.32
  -2  13  -1    3.70    4.69
  -2  13  -2   22.47    6.36
   2  13   2   14.91    5.08
  -2  13  -3    4.77    3.07
   2  13   3   11.38    5.48
  -2  13  -3    5.07    5.81
   2  13   4    7.49    4.74
  -2  13  -4   10.57    4.97
  -2  13  -4   11.18    7.10
  -2  13  -5   -3.41    3.34
  -2  13  -5    5.43    5.07
   2  13   5    6.11    5.03
  -2  13  -6    1.33    3.15
  -2  13  -6  -11.03    6.19
   2  13   6   -4.89    4.57
  -2  13  -7   11.02    5.82
   2  13   7    7.14    4.53
  -2  13  -7   -2.91    4.26
  -2  13  -8   -5.29    4.70
   2  13   8    4.45    3.72
  -2  13  -8   -7.27    5.42
  -2  13  -9    0.18    3.98
  -2  13  -9   -8.04    7.30
  -2  13 -10    2.26    3.39
  -2  13 -10    4.84    3.74
   2  13  11    9.99    4.69
  -2  13 -11   20.83    8.46
  -2  13 -11   11.32    6.77
   2  13  12    6.83    3.68
  -2  13 -12    9.62    5.43
  -2  13 -13   14.31    7.68
  -2  13 -13    2.74    6.51
  -2  13 -14    4.55    6.03
  -2  13 -14    5.38    6.43
  -2  13 -15   11.33    5.87
  -2  13 -15    6.48    5.16
  -2  13 -16    4.55    5.31
  -2  13 -16    7.49    6.69
  -2  13 -17   14.84    6.63
  -2  13 -17    9.62    5.79
  -2  13 -18    2.89    6.31
  -2  13 -18   -4.39    4.77
  -2  13 -19    1.71    4.57
  -2  13 -19    1.49    3.55
  -2  13 -20    6.70    6.38
  -2  13 -20   21.10    9.27
  -2  13 -21    1.81    5.11
  -2  13 -21    8.82    6.83
  -2  13 -22    9.63    6.71
  -2  13 -23   12.97    7.21
  -2  13 -24   -5.02    5.56
  -2  14  23   -1.82    4.14
   2  14 -23   -2.82    4.50
  -2  14  22   -5.36    4.67
   2  14 -22   -2.24    4.15
  -2  14  21    3.07    4.51
   2  14 -21   -1.93    3.51
  -2  14  20    1.65    3.35
   2  14 -20    2.64    4.63
  -2  14  19    2.85    3.88
   2  14 -19   -6.91    5.24
   2  14 -18   11.10    7.30
  -2  14  18    5.31    6.62
   2  14 -18    7.20    4.19
  -2  14  17    3.93    4.06
   2  14 -17    9.57    6.36
   2  14 -17   13.30    8.33
  -2  14  16    1.21    3.78
   2  14 -16    1.97    4.40
   2  14 -16   -5.54    4.01
  -2  14  15    1.83    4.57
   2  14 -15    4.39    4.76
   2  14 -15    8.80    4.65
   2  14 -14    6.22    5.61
  -2  14  14   14.26    7.96
   2  14 -14   12.74    7.26
  -2  14  13   -3.57    3.99
   2  14 -13    5.70    4.16
   2  14 -13   11.89    6.34
   2  14 -12   -1.43    4.92
   2  14 -12   -0.02    3.56
   2  14 -11    8.89    5.47
   2  14 -11   17.56    8.50
   2  14 -10    9.77    5.71
   2  14 -10   -1.39    4.71
   2  14  -9   -3.36    3.98
   2  14  -9  -18.15    7.94
   2  14  -8   -3.97    4.35
   2  14  -8   -2.82    5.82
   2  14  -7   -2.88    5.01
   2  14  -6   -4.12    5.22
   2  14  -5    3.60    5.18
   2  14  -4    2.16    3.23
   2  14  -3    0.76    4.08
   2  14  -2   -0.94    3.85
   2  14  -1   -0.15    4.28
   2  14   0   -0.92    3.74
   2  14   1   -5.83    4.25
   2  14   2    7.87    5.15
  -2  14  -2   -2.83    5.47
   2  14   3    1.94    3.31
  -2  14  -3   -8.36    6.05
  -2  14  -4    8.69    5.87
  -2  14  -5   -0.65    4.09
  -2  14  -5   -0.53    6.29
  -2  14  -6    1.43    4.77
  -2  14  -6  -19.84    8.61
  -2  14  -7   -3.44    3.67
  -2  14  -7    3.48    4.93
  -2  14  -8   -2.79    4.30
  -2  14  -8    2.20    4.81
  -2  14  -9   -1.25    4.38
  -2  14  -9   13.71    7.88
  -2  14 -10   -4.26    4.65
  -2  14 -10    5.84    7.73
  -2  14 -11    4.76    4.73
  -2  14 -11    5.78    5.66
  -2  14 -12   -0.80    4.47
  -2  14 -12   -5.43    5.19
  -2  14 -13   -0.82    5.50
  -2  14 -13    5.76    5.99
  -2  14 -14    7.56    5.78
  -2  14 -14    3.02    5.20
  -2  14 -15   -0.63    5.67
  -2  14 -16    7.57    5.87
  -2  14 -17   17.79    9.08
  -2  14 -18    0.24    3.47
  -2  14 -19    6.24    7.18
  -2  14 -20    1.95    4.88
  -2  14 -21   -3.09    4.80
  -2  15  16   -4.43    4.45
  -2  15  15   -4.19    4.24
   2  15 -15   -5.84    5.13
   2  15 -14   -0.17    4.27
  -2  15  14   -8.73    5.88
   2  15 -14    0.02    4.22
  -2  15  13   -2.23    5.43
   2  15 -13   -3.03    4.29
   2  15 -13   -3.74    4.48
  -2  15  12    2.69    4.18
   2  15 -12   -5.31    5.00
   2  15 -11    7.12    6.54
   2  15 -11   -3.82    3.85
   2  15 -10    6.95    5.91
   2  15  -9   -9.59    6.19
   2  15  -8  -12.50    6.47
   2  15  -7   -7.99    5.59
   2  15  -6    8.16    5.94
   2  15  -5   -4.32    4.63
   2  15  -4    6.69    5.24
   2  15  -3    3.71    4.23
   2  15  -2    9.07    7.05
  -2  15 -11   -2.47    3.87
  -2  15 -12    3.88    3.57
  -2  15 -13   11.91    7.90
  -2  15 -14    6.81    4.69
  -2  15 -15   -4.21    4.78
  -2  15 -16    1.39    5.49
  -2  15 -17   10.53    6.37
   3   0   0    0.37    0.88
  -3   0   0    0.27    1.66
  -3   0   0   -0.25    1.04
   3   0   1 2712.89   26.84
   3   0   1 2803.95   40.06
  -3   0  -1 2807.10   40.35
   3   0  -1 2808.11   39.36
  -3   0   1 2860.28   39.92
   3   0  -1 2874.20   38.64
  -3   0   1 2835.33   38.31
  -3   0  -1 2800.69   38.96
  -3   0   1 2832.53   33.20
  -3   0  -1 2792.06   27.00
   3   0  -1 2645.42   22.69
  -3   0   1 2810.76   23.00
   3   0   2  106.85    6.08
   3   0   2  174.68   11.78
   3   0  -2  190.50   13.16
  -3   0  -2  120.42    8.68
  -3   0   2  116.49    8.69
  -3   0   2  120.32    7.80
   3   0  -2  127.80    8.17
  -3   0   2  112.32    7.21
  -3   0  -2  106.41    6.11
  -3   0   2  118.35    4.47
  -3   0  -2  129.57    8.43
  -3   0  -3   13.52    2.69
   3   0   3   12.49    2.37
   3   0  -3   23.65    4.57
  -3   0   3   10.27    2.79
   3   0   3   15.94    3.98
  -3   0  -3   17.17    3.75
  -3   0   3   14.56    2.97
  -3   0   3   14.55    3.33
   3   0  -3   11.81    3.16
   3   0   4  165.55    8.30
  -3   0  -4  177.05    8.64
   3   0  -4  177.52   10.00
  -3   0  -4  170.70   10.36
   3   0   4  167.56   10.22
  -3   0   4  178.65    9.93
   3   0  -4  184.70    9.57
   3   0  -4  180.15    9.65
  -3   0   4  182.25    9.60
  -3   0   4  187.66    9.78
  -3   0  -5  105.40    7.20
   3   0   5  101.65    6.89
  -3   0  -5  111.74    8.52
   3   0  -5  105.43    7.91
   3   0   5  100.11    8.21
  -3   0   5  101.28    7.58
   3   0  -5  104.65    7.70
  -3   0   5  101.23    7.49
   3   0  -5  106.05    7.59
  -3   0   5  107.67    7.87
   3   0  -5  103.38    4.76
  -3   0  -6   60.15    5.74
   3   0  -6   64.02    3.99
   3   0   6   55.83    5.45
   3   0  -6   68.42    6.46
   3   0  -6   62.51    5.66
  -3   0   6   68.55    6.02
  -3   0  -6   58.62    6.37
   3   0  -6   72.64    6.46
  -3   0   6   63.23    5.98
   3   0   6   61.31    6.58
   3   0  -7  102.88    5.41
   3   0   7  102.04    7.68
  -3   0  -7  104.62    7.87
  -3   0   7   97.89    7.46
   3   0  -7  108.53    7.78
   3   0  -7  107.19    8.24
   3   0  -7  115.25    7.83
   3   0   7  115.56    8.65
  -3   0   7  100.07    7.40
  -3   0  -7  114.20    8.71
   3   0  -8  234.57    8.99
  -3   0  -8  260.82   12.50
   3   0   8  233.93   12.06
   3   0  -8  240.24   11.54
  -3   0   8  238.80   11.77
   3   0  -8  248.41   12.95
  -3   0  -8  243.60   12.48
   3   0  -8  241.51   10.98
   3   0   8  238.60   12.69
  -3   0   8  228.33   11.14
   3   0   9   73.58    7.31
  -3   0  -9   77.80    7.59
   3   0  -9   68.90    5.15
   3   0  -9   79.80    7.70
   3   0  -9   68.05    6.46
  -3   0   9   69.64    6.52
  -3   0  -9   74.66    7.01
   3   0  -9   71.52    6.38
  -3   0   9   70.47    6.08
   3   0   9   72.47    7.01
   3   0 -10   20.25    3.33
  -3   0 -10   40.28    6.33
   3   0  10   19.96    4.73
   3   0 -10   19.88    4.17
  -3   0  10   24.98    4.16
   3   0 -10   21.30    4.01
  -3   0  10   20.18    3.31
   3   0  10   21.24    5.67
  -3   0 -10   30.30    5.60
  -3   0 -11 1469.34   33.41
   3   0 -11 1404.95   26.37
   3   0  11 1395.38   33.06
   3   0 -11 1376.14   33.86
  -3   0  11 1389.06   29.79
   3   0 -11 1429.00   29.75
   3   0  11 1383.46   29.97
   3   0 -11 1361.85   25.65
  -3   0  11 1387.33   26.34
  -3   0 -11 1373.80   29.99
   3   0  12   70.75    8.53
   3   0 -12   65.82    6.62
   3   0 -12   65.14    7.11
   3   0 -12   74.97    8.72
   3   0  12   68.22    7.12
  -3   0 -12   83.67    8.09
   3   0 -12   82.93    7.38
  -3   0  12   64.82    5.75
  -3   0 -13  397.44   18.78
   3   0 -13  323.59   14.08
   3   0  13  331.18   17.43
   3   0 -13  351.63   18.30
   3   0 -13  336.68   15.21
  -3   0 -13  332.55   15.09
  -3   0  13  336.33   12.82
   3   0  13  316.93   14.87
   3   0 -13  338.87   12.76
   3   0  14  321.42   17.72
  -3   0 -14  338.89   18.42
   3   0 -14  327.68   14.62
   3   0 -14  319.61   17.96
   3   0 -14  338.89   15.64
  -3   0 -14  336.87   15.18
  -3   0  14  318.09   12.46
   3   0 -14  313.36   12.32
   3   0  14  316.54   14.43
  -3   0 -15   95.98   10.88
   3   0 -15   95.82    8.32
   3   0  15   96.00   10.19
   3   0 -15   96.05    8.62
   3   0 -15   96.51   10.66
   3   0 -15   96.56    6.68
   3   0  15   95.91    7.76
  -3   0 -15   95.63    8.50
   3   0 -16    7.15    3.83
  -3   0 -16   17.03    5.57
   3   0  16    8.44    3.70
   3   0 -16    6.48    2.72
   3   0 -16    2.87    2.52
   3   0  16    3.10    1.98
  -3   0 -16    5.55    2.58
   3   0 -16    3.46    2.24
   3   0 -17   80.97    8.32
   3   0  17   80.37    9.43
  -3   0 -17   80.02   10.18
   3   0 -17   80.42    8.18
   3   0 -17   80.30    9.84
   3   0 -17   81.12    5.99
  -3   0 -17   76.71    7.41
   3   0 -18   20.33    7.64
  -3   0 -18   20.01   10.23
   3   0  18   20.94    6.34
   3   0 -18   20.34    7.09
   3   0 -18   20.33    6.21
  -3   0 -18   20.77    5.48
   3   0 -18   20.38    4.07
   3   0  19  433.64   23.58
   3   0 -19  436.29   20.17
  -3   0 -19  430.24   23.35
   3   0 -19  425.76   19.78
   3   0 -19  425.63   13.12
  -3   0 -19  433.72   17.54
   3   0 -20    3.35    4.48
   3   0 -20    3.37    4.68
  -3   0 -20    3.36    1.85
   3   0 -20    3.39    1.38
   3   0 -21   12.04    4.01
  -3   0 -21   11.70    5.22
   3   0 -21   11.88    4.72
   3   0 -21   11.37    1.91
  -3   0 -21   12.05    3.24
  -3   0 -22   68.91   10.77
   3   0 -22   69.23    8.51
   3   0 -22   66.12    9.40
  -3   0 -22   62.69    6.88
   3   0 -22   62.82    4.68
   3   0 -23   90.51   10.68
  -3   0 -23   88.56   11.89
   3   0 -23   83.98    9.91
  -3   0 -23   84.19    7.86
   3   0 -23   75.97    4.83
  -3   0 -24   55.84    9.60
   3   0 -24   57.46    8.89
   3   0 -24   56.64    8.49
  -3   0 -24   46.96    5.98
  -3   0 -25   27.41    7.66
   3   0 -25   28.41    7.01
   3   0 -25   32.63    6.90
  -3   0 -25   28.58    4.79
   3   0 -26   55.33    8.87
  -3   0 -26   50.88    9.51
   3   0 -26   64.95    9.28
  -3   0 -26   52.54    6.42
   3   0 -27    7.40    5.32
  -3   0 -27    7.59    6.00
   3   0 -27   18.23    6.60
  -3   0 -27    6.91    3.01
  -3   0 -28  140.28   16.28
   3   0 -28  134.26   14.27
   3   0 -28  137.37   13.38
  -3   0 -28  127.83    9.65
   3   0 -29   10.96    6.27
  -3   0 -29    8.82    6.69
   3   0 -29   12.32    6.81
  -3   0 -29    1.35    1.97
  -3   0 -30  185.54   19.40
   3   0 -30  151.16   15.92
   3   0 -30  158.40   15.17
  -3   0 -30  143.12   10.33
   3   0 -31    0.66    2.66
  -3   0 -31   10.96    5.60
   3   0 -31    1.80    4.44
   3   0 -32   -7.61    5.07
  -3   0 -32  -10.50    6.86
   3   0 -32   -2.39    3.91
   3   0 -33    7.25    5.05
  -3   0 -33   -3.59    5.14
   3   0 -33    2.98    2.79
   3   0 -34    6.43    4.22
  -3   0 -34   -3.15    5.92
   3   0 -34   -0.89    2.82
   3   0 -35   17.34    6.23
  -3   0 -35   19.96    8.30
   3   0 -35   11.30    4.19
   3   0 -36   -9.56    5.64
  -3   0 -36    4.97    6.78
   3   0 -36    0.61    2.95
   3   0 -37    3.25    4.98
  -3   0 -37   10.36    5.33
   3   0 -37   -4.10    4.37
   3   0 -38   11.58    5.57
  -3   0 -38   14.12    8.19
   3   0 -38   12.67    5.84
   3   0 -39   48.01   11.00
  -3   0 -39   51.25   12.89
   3   0 -39   50.18    9.84
   3   0 -40    3.66    3.48
   3   0 -40    4.92    3.90
  -3   0 -41    6.96    6.06
   3   0 -41    1.13    4.25
   3   0 -41    8.18    5.63
  -3   0 -42   18.02    8.91
   3   0 -42    8.71    6.43
   3   0 -42   18.17    7.31
   3   0 -43    1.04    3.43
  -3   0 -43    4.94    5.22
   3   0 -43    8.93    5.92
  -3   0 -44   -3.15    5.61
   3   0 -44    6.68    4.37
   3   0 -45    4.52    5.16
   3   0 -46   -0.02    3.83
   3   0 -47   -5.26    5.04
   3   1 -47   -0.02    5.80
   3   1 -46    1.46    5.23
   3   1 -45    7.20    5.51
   3   1 -45   -3.24    4.27
   3   1 -44   -6.17    5.33
   3   1 -44    0.46    3.54
   3   1 -43    2.35    5.41
  -3  -1 -43    2.69    4.90
   3   1 -43   11.29    6.32
   3   1 -42    5.46    5.25
  -3  -1 -42   -5.64    5.09
   3   1 -42   -1.20    3.56
   3   1 -41   -2.48    4.83
  -3  -1 -41    3.80    4.84
   3   1 -41    5.55    5.01
  -3  -1 -40    4.63    4.88
   3   1 -40   -5.46    5.32
   3   1 -40    0.62    3.38
   3   1 -39    2.58    4.49
  -3  -1 -39    8.89    6.50
   3   1 -39    0.92    3.51
  -3  -1 -38    3.04    4.93
   3   1 -38    9.70    5.66
   3   1 -38    5.18    4.88
  -3  -1 -37    9.30    5.66
   3   1 -37    7.37    4.05
   3   1 -37    6.74    4.26
   3   1 -36   -8.37    5.27
  -3  -1 -36   -6.32    5.51
   3   1 -36    5.98    4.75
  -3  -1 -35    7.96    5.92
   3   1 -35    1.17    3.47
   3   1 -35    8.00    4.62
   3   1 -34    4.61    3.36
  -3  -1 -34   11.49    4.92
   3   1 -34   15.07    6.06
  -3  -1 -33    3.29    4.13
   3   1 -33    1.02    3.29
   3   1 -33    3.76    3.74
   3   1 -32   -1.71    4.24
  -3  -1 -32   -4.89    6.29
   3   1 -32    6.62    3.85
   3   1 -31   -0.60    3.50
  -3  -1 -31    1.95    3.02
   3   1 -31   10.03    4.26
  -3  -1 -30    4.46    4.19
   3   1 -30   -0.98    3.51
   3   1 -30    5.08    4.35
  -3  -1 -30    2.80    2.16
   3   1 -29   89.06   11.94
  -3  -1 -29   96.08   14.09
   3   1 -29  109.05   13.24
  -3  -1 -29   88.45    8.78
  -3  -1 -28   80.24   13.02
   3   1 -28   64.71   10.25
   3   1 -28   93.03   12.41
  -3  -1 -28   69.58    7.74
   3   1 -27   23.26    6.18
  -3  -1 -27   27.41    7.65
   3   1 -27   29.23    7.60
  -3  -1 -27   22.45    4.67
   3   1 -26    2.13    3.05
  -3  -1 -26    1.76    4.20
   3   1 -26    6.31    4.16
  -3  -1 -26   -1.34    1.79
   3   1 -25   -6.53    3.89
  -3  -1 -25   -3.59    4.51
   3   1 -25   -1.14    2.96
  -3  -1 -25   -2.06    1.92
   3   1 -24   19.11    5.25
  -3  -1 -24   15.58    5.98
   3   1 -24   24.20    6.45
  -3  -1 -24   16.40    3.91
   3   1 -23  109.11   11.40
  -3  -1 -23   91.91   12.23
   3   1 -23   90.36   10.73
  -3  -1 -23  103.52    9.10
   3   1 -22   64.13    8.94
  -3  -1 -22   77.77   11.07
   3   1 -22   78.30   10.10
  -3  -1 -22   56.99    6.74
   3  -1  22   58.36    6.70
   3   1 -21  106.65   10.66
  -3  -1 -21   87.51   11.14
   3   1 -21   91.94   10.44
  -3  -1 -21   97.98    8.91
   3  -1  21   85.16    7.96
   3   1 -20    9.39    4.82
  -3  -1 -20    6.16    4.79
   3   1 -20    1.99    4.19
   3  -1  20    2.62    2.14
  -3  -1 -20    1.48    1.64
   3   1 -19  109.07   10.19
  -3  -1 -19  110.35   11.93
   3   1 -19  101.14   10.44
   3  -1  19   94.67    8.21
  -3  -1 -19   98.75    8.78
   3  -1  18  205.65   16.02
   3   1 -18  218.42   13.57
  -3  -1 -18  220.66   16.26
   3   1 -18  201.41   14.49
   3  -1  18  188.55   11.65
  -3  -1 -18  177.65   11.72
   3   1 -17  218.48   13.11
  -3  -1 -17  221.95   16.16
   3  -1  17  218.76   16.10
   3   1 -17  205.37   14.55
  -3  -1 -17  199.41   12.48
   3  -1  17  213.66   12.52
   3  -1  16   91.11   10.06
   3   1 -16  111.93    9.39
  -3  -1 -16  117.45   11.61
   3   1 -16   98.34   10.14
   3  -1  16   88.51    8.21
  -3  -1 -16   91.70    8.52
   3   1 -15  209.86   11.89
  -3  -1 -15  232.98   15.16
   3  -1  15  214.44   14.98
   3   1 -15  206.27   13.57
  -3  -1 -15  194.40   12.11
   3  -1  15  192.51   11.64
   3   1 -15  200.27    9.21
   3  -1  14  223.62   15.16
  -3  -1 -14  260.53   16.07
   3   1 -14  240.70   12.26
   3   1 -14  223.66   14.29
   3  -1  14  220.20   12.50
  -3  -1 -14  227.68   13.00
   3   1 -14  216.43    9.80
  -3  -1 -13  467.68   20.15
   3   1 -13  453.71   15.80
   3  -1  13  425.50   20.04
   3   1 -13  434.67   18.74
   3   1 -13  436.63   13.99
   3  -1  13  410.56   16.85
  -3  -1 -13  401.99   17.18
   3   1 -12  346.82   13.26
   3  -1  12  316.56   16.74
  -3  -1 -12  380.79   17.88
   3   1 -12  329.87   16.11
  -3  -1 -12  325.93   15.30
   3  -1  12  296.53   14.52
   3   1 -12  328.54   12.47
   3   1 -11  629.89   16.48
   3  -1  11  647.37   23.12
  -3  -1 -11  666.93   22.26
   3   1 -11  674.82   22.47
  -3   1  11  647.91   18.30
   3   1 -11  646.31   17.46
  -3  -1 -11  619.21   20.98
   3  -1  11  614.79   20.52
   3  -1  10   20.53    4.18
   3   1 -10   44.89    5.70
  -3   1  10   23.77    3.55
   3   1 -10   24.00    5.10
   3  -1  10   21.42    4.69
  -3  -1 -10   37.10    6.58
   3  -1   9 1278.97   30.70
   3   1  -9 1250.37   20.04
  -3  -1  -9 1291.10   28.95
  -3   1   9 1290.79   32.12
   3   1  -9 1311.68   30.14
  -3   1   9 1250.11   24.31
   3   1  -9 1262.95   24.84
  -3   1   9 1244.52   26.88
   3  -1   9 1270.04   28.58
  -3  -1  -9 1315.92   29.72
   3  -1   8  569.70   19.99
   3   1  -8  600.30   12.69
  -3  -1  -8  674.77   20.17
  -3   1   8  613.10   21.48
   3   1  -8  613.35   20.38
  -3   1   8  581.88   16.35
  -3   1   8  568.49   18.28
  -3  -1  -8  585.92   20.06
   3  -1   8  578.90   19.65
   3   1  -8  648.14   18.13
  -3  -1  -7   33.47    6.19
   3  -1   7    9.20    2.86
   3   1  -7    7.18    1.44
  -3   1   7    9.03    2.94
  -3   1   7    6.50    1.96
   3   1  -7    6.76    2.41
   3   1  -7   26.65    5.20
   3  -1   7    9.98    3.73
  -3  -1  -7   12.36    3.87
  -3   1   7    9.15    2.69
   3   1  -6  120.96    4.33
  -3  -1  -6  133.88    7.98
   3  -1   6  110.27    8.32
   3   1  -6  126.67    8.10
  -3   1   6  111.28    8.29
  -3  -1  -6  122.41    9.06
   3  -1   6  109.90    8.78
  -3   1   6  119.58    8.96
   3   1  -6  109.98    8.63
  -3   1   6  122.10    7.30
   3   1  -6  122.19    8.19
   3  -1   5   43.24    5.02
  -3  -1  -5   48.10    4.73
   3  -1   5   47.81    5.74
  -3   1   5   50.55    5.65
   3   1  -5   55.19    5.70
  -3  -1  -5   52.73    6.12
   3   1  -5   47.65    5.65
  -3   1   5   42.23    4.34
   3   1  -5   44.69    4.85
  -3   1   5   49.20    5.91
  -3  -1  -5   57.06    6.00
  -3  -1  -4   10.45    2.57
   3  -1   4    9.65    2.69
  -3  -1  -4   11.86    3.72
   3  -1   4   10.02    2.93
  -3   1   4   14.30    3.33
   3   1  -4   15.88    3.84
  -3   1   4    9.98    2.83
  -3   1   4    9.02    1.85
   3   1  -4    9.70    2.94
   3   1  -4   12.78    2.44
  -3  -1  -4    9.42    2.56
  -3  -1  -3  125.88    6.36
   3  -1   3  116.28    7.44
   3   1  -3  142.44    9.12
  -3  -1  -3  120.92    8.94
   3  -1   3  121.16    9.23
  -3   1   3  121.30    8.61
   3   1  -3  114.98    6.77
  -3  -1  -3  120.04    8.66
  -3   1   3  131.64    7.63
  -3   1   3  117.61    8.43
   3   1  -3  117.58    8.34
  -3   1   3  118.57    6.38
  -3  -1  -2  410.04   10.16
   3  -1   2  411.10   16.18
  -3  -1  -2  406.59   15.84
  -3   1   2  372.63   14.85
   3   1  -2  440.24   15.78
  -3  -1  -2  407.32   15.67
   3   1  -2  416.08   15.65
  -3   1   2  394.86   13.34
   3   1  -2  401.95   11.87
  -3  -1  -2  388.65    8.62
  -3   1   2  397.02   11.76
   3  -1   2  371.70   12.91
  -3  -1  -1  708.60   11.96
   3   1  -1  840.98   22.28
   3  -1   1  769.79   22.07
  -3  -1  -1  752.74   21.47
  -3   1   1  736.39   21.01
   3   1  -1  726.94   14.78
  -3  -1  -1  720.40   20.77
  -3  -1  -1  743.93   12.81
   3   1  -1  740.56   20.97
  -3   1   1  723.31   18.55
   3  -1   1  694.19   16.78
  -3   1   1  738.02   16.18
   3  -1   0 1952.63   34.38
   3   1   0 1898.39   33.34
  -3  -1   0 1815.22   32.90
  -3   1   0 1874.06   33.28
  -3  -1   0 1894.89   33.48
   3   1   0 1941.43   33.91
  -3  -1   0 1925.66   22.31
   3  -1   0 1862.44   26.39
  -3   1   0 1924.12   26.79
   3   1   1  707.49   12.01
   3   1   1  815.39   22.41
  -3  -1   1  704.28   20.32
  -3   1  -1  740.34   21.03
   3  -1  -1  806.65   22.41
   3   1   1  770.40   21.34
  -3  -1   1  746.30   20.84
   3  -1  -1  699.76   15.94
  -3   1  -1  730.42   16.98
   3   1   2  390.40   10.12
  -3   1  -2  400.49   15.52
   3   1   2  404.70   15.78
  -3  -1   2  391.99   15.13
   3  -1  -2  415.89   15.88
  -3  -1   2  396.61   15.44
   3  -1  -2  381.77   11.58
   3   1   2  392.51   15.44
  -3   1  -2  383.74   13.06
   3   1   3  118.31    6.26
  -3   1  -3  128.66    8.91
   3   1   3  114.10    8.41
   3  -1  -3  126.12    8.98
  -3  -1   3  119.39    8.21
  -3  -1   3  131.62    9.00
  -3   1  -3  115.24    7.54
   3  -1  -3  125.78    6.70
  -3   1  -4    7.97    2.30
   3   1   4    7.71    2.08
   3   1   4   11.03    3.40
   3  -1  -4   11.75    3.72
  -3  -1   4    7.77    2.24
  -3   1  -4    8.14    2.84
  -3  -1   4    8.30    2.39
   3  -1  -4   12.00    2.54
   3  -1  -4   10.83    1.96
   3   1   5   51.76    4.95
  -3   1  -5   50.78    5.79
   3   1   5   53.24    6.12
   3  -1  -5   45.74    5.44
  -3  -1   5   45.20    4.96
  -3  -1   5   48.99    5.67
   3  -1  -5   50.20    4.78
   3  -1  -5   52.03    4.51
  -3   1  -5   53.67    5.51
   3   1   6  118.91    7.69
  -3   1  -6  122.77    8.76
   3   1   6  124.53    9.08
   3  -1  -6  134.21    8.78
  -3  -1   6  113.69    7.79
  -3  -1   6  123.56    9.00
   3  -1  -6  120.20    7.24
  -3   1  -6  127.55    8.95
   3  -1  -6  116.97    6.93
   3   1   7   13.47    4.17
  -3   1  -7    7.60    2.86
   3   1   7    9.46    4.23
  -3  -1   7    6.59    2.41
  -3   1  -7   12.31    3.78
  -3  -1   7    6.94    2.48
   3  -1  -7   12.36    3.18
   3  -1  -7    8.16    2.25
   3  -1  -7    5.99    1.86
   3   1   8  607.87   19.43
  -3  -1   8  589.70   12.72
  -3   1  -8  623.48   20.28
   3  -1  -8  595.72   16.24
   3  -1  -8  596.92   21.14
  -3  -1   8  623.87   20.60
   3  -1  -8  642.54   19.32
  -3   1  -8  609.80   19.76
   3   1   8  590.56   19.92
  -3  -1   8  593.54   17.56
  -3   1  -9 1292.75   30.28
  -3  -1   9 1287.09   20.56
   3   1   9 1254.21   28.98
   3  -1  -9 1300.72   32.06
   3  -1  -9 1274.15   24.27
  -3  -1   9 1296.69   30.31
   3  -1  -9 1262.77   26.43
  -3  -1   9 1264.10   25.46
  -3   1  -9 1291.99   28.64
  -3  -1  10   28.42    4.50
  -3   1 -10   25.65    5.48
   3   1  10   31.16    6.48
   3  -1 -10   21.54    4.48
   3  -1 -10   20.96    3.49
  -3  -1  10   24.21    4.79
  -3   1 -10   45.76    6.43
  -3  -1  10   20.14    3.36
  -3  -1  11  643.82   17.04
  -3   1 -11  658.90   23.37
   3  -1 -11  646.05   19.51
   3   1  11  656.34   22.75
   3  -1 -11  648.50   18.05
   3  -1 -11  665.24   24.15
  -3   1 -11  644.62   20.55
  -3  -1  11  623.48   17.65
   3  -1 -11  660.53   19.11
  -3  -1  12  313.87   12.89
  -3   1 -12  317.13   17.02
   3   1  12  323.35   16.89
   3  -1 -12  307.31   13.99
   3  -1 -12  293.73   16.54
   3  -1 -12  315.66   13.13
  -3  -1  12  307.77   12.29
  -3   1 -12  329.29   14.93
   3  -1 -12  349.75   14.14
   3  -1 -13  432.26   17.23
  -3   1 -13  416.61   19.95
   3   1  13  448.03   20.24
  -3  -1  13  432.84   15.59
   3  -1 -13  429.65   15.65
   3  -1 -13  438.86   20.82
   3  -1 -13  458.95   15.75
  -3  -1  13  427.48   14.24
  -3   1 -13  427.88   17.02
  -3   1 -14  224.60   15.41
   3   1  14  228.23   15.15
  -3  -1  14  227.90   12.08
   3  -1 -14  219.90   12.84
   3  -1 -14  232.04   15.49
   3  -1 -14  206.48   11.19
  -3  -1  14  212.66    9.91
  -3   1 -14  231.71   12.59
   3  -1 -14  234.55   11.47
  -3   1 -15  230.07   15.92
   3   1  15  198.28   14.44
   3  -1 -15  196.74   12.65
  -3  -1  15  203.95   11.93
   3  -1 -15  217.05   15.41
   3  -1 -15  196.39   10.99
  -3   1 -15  211.52   11.98
  -3  -1  15  198.24    9.47
   3  -1 -15  201.50   10.51
  -3   1 -16  118.18   12.07
  -3  -1  16   88.09    8.32
   3  -1 -16   86.37    9.04
   3   1  16  104.54   10.93
   3  -1 -16   93.01   10.48
   3  -1 -16   83.01    7.36
  -3   1 -16   90.02    7.95
   3  -1 -16   93.48    7.24
  -3  -1  16   80.27    5.89
  -3   1 -17  247.07   17.15
  -3  -1  17  214.36   13.17
   3   1  17  222.11   16.20
   3  -1 -17  205.72   13.99
   3  -1 -17  218.53   16.25
   3  -1 -17  214.26   12.12
  -3  -1  17  198.42    9.08
   3  -1 -17  208.38   10.54
  -3   1 -17  203.52   11.88
  -3   1 -18  222.08   16.68
  -3  -1  18  202.48   13.32
   3  -1 -18  190.57   13.52
   3   1  18  206.42   15.99
   3  -1 -18  221.80   16.60
   3  -1 -18  191.35   12.16
  -3   1 -18  193.37   11.57
   3  -1 -18  200.83   10.24
  -3  -1  18  192.49    8.74
  -3   1 -19  111.49   11.94
  -3  -1  19  101.20    9.70
   3  -1 -19   99.51   10.00
   3   1  19  119.92   12.56
   3  -1 -19  106.80    9.21
  -3   1 -19   99.51    8.37
   3  -1 -19  104.57    7.35
   3  -1 -20    1.20    2.98
  -3   1 -20    3.02    4.62
   3  -1 -20    1.07    1.65
   3  -1 -20    1.02    1.72
  -3  -1  20    1.52    2.44
  -3   1 -20    2.76    2.04
   3  -1 -21   84.59    9.95
  -3  -1  21  105.46   10.60
  -3   1 -21   99.30   12.26
   3  -1 -21  102.77    9.53
   3  -1 -21   88.17    6.65
  -3   1 -21   91.29    8.07
  -3  -1  22   69.88    9.03
   3  -1 -22   70.97    9.55
  -3   1 -22   68.02   10.87
   3  -1 -22   56.77    7.79
  -3   1 -22   63.47    6.70
   3  -1 -22   61.68    5.56
  -3   1 -23  106.50   13.18
   3  -1 -23   88.28   10.94
  -3  -1  23  109.89   11.54
   3  -1 -23  107.10   10.10
  -3   1 -23  100.09    8.42
   3  -1 -23  105.45    6.99
   3  -1 -24   18.92    5.21
  -3   1 -24   19.46    6.95
   3  -1 -24   21.57    5.10
  -3  -1  24   19.02    4.96
  -3   1 -24   18.52    3.86
   3  -1 -24   17.63    2.99
  -3   1 -25    8.77    4.77
   3  -1 -25    5.74    4.58
   3  -1 -25   -0.25    1.98
  -3   1 -25   -3.23    2.37
   3  -1 -25   -0.03    1.19
   3  -1 -26    2.48    3.77
  -3   1 -26   -2.74    4.35
   3  -1 -26    1.75    3.29
   3  -1 -26    0.33    1.09
  -3   1 -26    0.64    1.48
  -3   1 -27   20.96    7.66
   3  -1 -27   20.84    6.47
   3  -1 -27   20.32    5.42
   3  -1 -27   23.57    2.80
  -3   1 -27   17.77    3.77
  -3   1 -28   81.49   13.08
   3  -1 -28   80.66   11.25
   3  -1 -28   80.74    9.81
   3  -1 -28   70.89    4.61
  -3   1 -28   69.23    7.09
   3  -1 -29  109.18   13.38
  -3   1 -29  107.41   14.73
   3  -1 -29  101.36   11.31
   3  -1 -29   93.80    4.51
  -3   1 -29   84.95    7.74
   3  -1 -30   12.51    5.66
  -3   1 -30    3.02    3.30
   3  -1 -30    2.22    3.23
   3  -1 -31    6.55    3.88
  -3   1 -31    2.38    4.00
   3  -1 -31    6.91    3.92
   3  -1 -32   -0.64    4.67
  -3   1 -32   -9.21    6.73
   3  -1 -32    2.84    3.00
   3  -1 -33    8.96    6.04
  -3   1 -33    4.45    4.48
   3  -1 -33    0.45    3.48
   3  -1 -34   23.27    7.33
  -3   1 -34   12.25    6.89
   3  -1 -34    9.96    4.43
  -3   1 -35    2.32    5.10
   3  -1 -35   11.03    5.05
   3  -1 -35    7.08    4.51
   3  -1 -36   -3.89    4.64
  -3   1 -36   -5.10    4.92
   3  -1 -36    8.95    5.02
  -3   1 -37   14.35    6.50
   3  -1 -37   13.57    7.21
   3  -1 -37   17.52    6.08
   3  -1 -38    5.91    5.19
  -3   1 -38   10.43    5.75
   3  -1 -38    4.09    3.96
   3  -1 -39   -1.03    3.00
   3  -1 -39    2.87    3.34
   3  -1 -40   -0.19    4.14
  -3   1 -40    2.29    4.56
   3  -1 -40    2.10    2.72
   3  -1 -41   -9.21    5.82
  -3   1 -41    4.46    5.92
  -3   1 -42   11.42    7.72
   3  -1 -42    5.40    5.90
   3  -1 -43    0.57    4.78
  -3   1 -43    4.45    7.25
   3  -1 -44   -7.68    5.82
  -3   1 -44    3.15    3.96
   3  -1 -45    3.59    5.03
   3  -1 -46    3.67    5.89
   3  -1 -47    1.75    4.08
   3   2 -47   -8.91    6.00
   3   2 -47   -0.02    6.17
   3   2 -46   -0.02    4.59
   3   2 -46   -5.52    4.93
   3   2 -45    4.42    5.60
   3   2 -45   12.03    7.54
   3   2 -44    1.43    3.81
   3   2 -44    1.26    3.33
   3   2 -43    2.19    5.21
  -3  -2 -43    5.97    7.48
   3   2 -43    3.62    4.49
  -3  -2 -42   11.57    6.65
   3   2 -42    5.98    4.94
   3   2 -42   15.17    7.71
  -3  -2 -41    1.04    4.00
   3   2 -41    3.14    5.68
   3   2 -41   -2.27    3.41
   3   2 -40    1.24    3.15
  -3  -2 -40   -3.61    6.63
   3   2 -40   -5.05    5.65
  -3  -2 -39    7.32    6.14
   3   2 -39    1.30    3.25
   3   2 -39    2.91    4.95
  -3  -2 -38   -7.26    5.26
   3   2 -38   -1.53    3.89
   3   2 -38   -0.91    4.35
  -3  -2 -37    3.33    5.41
   3   2 -37   -4.23    4.07
   3   2 -37    3.72    4.39
   3   2 -36    3.96    3.89
  -3  -2 -36   -5.64    6.20
   3   2 -36    1.27    4.25
  -3  -2 -35   -1.21    3.72
   3   2 -35    3.41    4.58
   3   2 -35   -0.53    3.24
  -3  -2 -34   41.41    9.78
   3   2 -34   51.87   10.26
   3   2 -34   57.77   10.62
   3   2 -33   58.50   11.36
  -3  -2 -33   53.94   12.04
   3   2 -33   57.59   10.70
  -3  -2 -32   60.46   12.33
   3   2 -32   46.59    9.29
   3   2 -32   46.66    9.83
  -3  -2 -31   37.84    9.82
   3   2 -31   39.13    8.61
   3   2 -31   32.51    7.84
  -3  -2 -30   12.79    6.36
   3   2 -30    5.23    4.25
   3   2 -30    5.14    4.86
  -3  -2 -30    3.70    2.36
  -3  -2 -29   32.72    8.14
   3   2 -29   39.35    8.13
   3   2 -29   35.87    8.11
  -3  -2 -29   31.05    5.60
  -3  -2 -28   35.01    8.53
   3   2 -28   38.48    7.80
   3   2 -28   49.85    9.42
  -3  -2 -28   31.45    5.60
  -3  -2 -27   17.95    6.44
   3   2 -27   27.70    6.74
   3   2 -27   22.03    6.70
  -3  -2 -27   19.13    4.36
   3   2 -26   83.80   10.74
  -3  -2 -26   81.88   12.51
   3   2 -26   78.91   11.10
   3  -2  26   76.13    7.41
  -3  -2 -26   84.30    8.95
  -3  -2 -25   22.22    6.94
   3   2 -25   19.67    5.74
   3  -2  25   12.14    3.51
  -3  -2 -25   18.84    4.31
  -3  -2 -24   -0.06    3.59
   3   2 -24    3.05    2.95
   3   2 -24    3.00    3.82
   3  -2  24    0.92    1.69
  -3  -2 -24    1.59    2.30
  -3  -2 -23    4.48    4.97
   3   2 -23    4.19    2.60
   3   2 -23    7.76    4.15
   3  -2  23    6.23    2.70
  -3  -2 -23    3.14    1.99
  -3  -2 -22    5.09    4.43
   3   2 -22    7.31    4.01
   3   2 -22   10.28    6.28
  -3  -2 -22   -0.03    1.82
   3  -2  22    2.57    2.28
   3   2 -21  181.81   13.61
  -3  -2 -21  187.67   16.31
   3   2 -21  179.77   15.48
   3  -2  21  179.72   11.59
  -3  -2 -21  190.49   13.03
  -3  -2 -20  101.57   12.63
   3   2 -20  101.53   10.30
   3   2 -20  133.67   13.82
   3  -2  20  105.29    9.11
  -3  -2 -20   98.73    9.34
  -3  -2 -19   94.32   11.68
   3   2 -19   96.34    9.58
   3   2 -19  105.32   12.53
   3  -2  19   90.22    8.32
  -3  -2 -19   93.15    9.11
   3   2 -18  214.06   13.42
  -3  -2 -18  209.67   16.23
   3   2 -18  183.43   14.36
   3  -2  18  207.98   12.47
  -3  -2 -18  193.53   12.89
   3  -2  17   22.60    5.47
   3   2 -17   24.25    5.42
  -3  -2 -17   24.10    6.82
   3   2 -17   30.56    6.94
   3  -2  17   26.00    5.07
  -3  -2 -17   33.00    5.66
   3   2 -16  236.76   13.11
  -3  -2 -16  249.33   16.56
   3  -2  16  254.01   17.39
   3   2 -16  255.35   16.38
  -3  -2 -16  229.79   13.74
   3  -2  16  242.55   13.33
  -3  -2 -15   21.19    6.82
   3  -2  15   14.32    4.57
   3   2 -15   14.24    3.93
   3   2 -15   20.50    5.14
  -3  -2 -15   13.10    3.69
   3  -2  15   13.23    3.55
   3  -2  14   30.71    6.12
  -3  -2 -14   31.36    6.38
   3   2 -14   35.47    5.04
   3   2 -14   26.06    5.56
  -3  -2 -14   31.93    5.43
   3  -2  14   26.73    4.70
   3  -2  13  208.11   14.67
   3   2 -13  200.38   10.54
  -3  -2 -13  197.82   13.53
   3   2 -13  192.54   14.03
  -3   2  13  197.17   14.35
  -3  -2 -13  193.19   12.34
   3  -2  13  205.73   12.27
   3   2 -12  141.23    8.62
  -3  -2 -12  146.73   11.36
   3  -2  12  163.03   12.84
  -3   2  12  160.20   12.61
   3   2 -12  155.86   12.02
  -3  -2 -12  147.46   10.69
   3  -2  12  145.57   10.35
  -3  -2 -11   90.25    8.72
   3  -2  11   90.41    9.19
   3   2 -11   83.77    6.28
  -3   2  11   89.12    9.21
   3   2 -11   90.79    9.02
   3  -2  11   93.54    8.36
  -3  -2 -11   92.49    8.67
   3   2 -10    1.82    1.44
  -3  -2 -10    4.41    3.07
   3  -2  10   -0.86    1.81
   3  -2  10   -2.13    2.84
  -3  -2 -10    3.78    2.28
  -3   2  10   -0.91    2.41
   3   2 -10    0.56    2.58
  -3   2  10    2.65    1.27
   3  -2   9   57.72    7.17
  -3  -2  -9   58.28    8.19
  -3  -2  -9   60.62    7.16
   3  -2   9   53.14    6.35
   3   2  -9   57.90    7.24
  -3   2   9   55.85    7.00
  -3   2   9   58.47    4.64
  -3  -2  -9   53.36    6.41
   3   2  -9   57.21    4.62
  -3  -2  -8  685.46   20.92
   3  -2   8  695.67   23.37
   3  -2   8  721.73   22.58
  -3  -2  -8  636.24   21.60
  -3  -2  -8  722.88   23.01
  -3   2   8  696.84   24.26
  -3   2   8  695.25   15.58
   3   2  -8  697.84   23.86
   3   2  -8  677.87   14.50
   3  -2   7  130.98    9.94
  -3  -2  -7  131.30    9.40
  -3  -2  -7  140.26   10.41
   3  -2   7  114.84    9.32
  -3  -2  -7  128.74    9.82
  -3   2   7  128.58    6.72
  -3   2   7  114.16    9.63
   3   2  -7  141.13   10.73
   3   2  -7  126.80    5.73
  -3  -2  -6  509.49   16.57
   3  -2   6  495.23   18.83
   3  -2   6  523.07   19.15
  -3  -2  -6  504.19   18.94
   3   2  -6  526.77   19.78
  -3   2   6  485.69   19.13
  -3   2   6  476.46   13.10
  -3  -2  -6  513.94   19.18
   3   2  -6  497.53   10.35
  -3  -2  -5   23.45    3.55
   3  -2   5   18.94    3.62
  -3  -2  -5   31.09    5.38
   3  -2   5   20.92    4.42
   3   2  -5   21.72    3.97
  -3  -2  -5   20.02    4.23
  -3   2   5   18.53    2.61
   3   2  -5   22.06    2.01
  -3  -2  -4  252.86   10.34
  -3  -2  -4  258.01   13.30
   3  -2   4  249.73   13.19
  -3  -2  -4  246.07   12.85
  -3   2   4  228.59    9.34
   3   2  -4  249.60   13.36
  -3   2   4  241.54   11.37
   3  -2   4  225.84   12.26
  -3  -2  -3    9.92    2.00
   3  -2   3   13.32    3.33
  -3  -2  -3    8.52    3.15
   3  -2   3   12.14    3.96
   3   2  -3    5.67    2.54
  -3  -2  -3   11.28    2.97
  -3   2   3    5.91    1.64
  -3   2   3    7.69    2.40
  -3  -2  -2  230.78    8.70
  -3  -2  -2  235.61   12.52
   3  -2   2  230.09   12.73
   3   2  -2  213.16   12.06
  -3  -2  -2  239.55   12.65
   3  -2   2  240.94   11.72
  -3   2   2  236.60   11.10
  -3  -2  -1  143.75    6.21
  -3  -2  -1  138.22    9.70
   3  -2   1  132.63   10.02
   3   2  -1  136.19    9.57
  -3  -2  -1  136.46    9.55
  -3   2   1  136.80    8.59
   3  -2   1  141.77    8.99
  -3  -2   0  246.88    7.42
  -3   2   0  243.11   12.85
  -3  -2   0  232.58   12.47
   3  -2   0  237.72   12.95
  -3  -2   0  241.79   12.82
   3   2   0  236.22   12.65
   3   2   0  231.93    7.10
   3  -2   0  242.50   11.47
  -3   2   0  229.10   11.23
  -3  -2   1  137.37    9.49
   3  -2  -1  134.41    9.86
  -3   2  -1  145.78   10.21
  -3  -2   1  140.62    9.90
   3   2   1  129.60    9.33
  -3  -2   1  134.61    4.95
  -3   2  -1  140.20    8.92
   3  -2  -1  132.65    8.63
  -3   2  -2  235.92   12.64
   3  -2  -2  233.89   12.62
  -3  -2   2  226.36   11.99
  -3  -2   2  236.70   12.87
   3   2   2  237.54   12.62
  -3   2  -2  228.62   11.41
   3  -2  -2  223.26   11.00
  -3  -2   2  233.11    6.05
  -3   2  -3    8.26    2.90
   3  -2  -3   15.51    5.01
  -3  -2   3   10.93    3.19
  -3  -2   3   13.23    3.30
   3  -2  -3    9.00    2.48
  -3   2  -3    6.36    2.67
   3   2   3   10.39    2.94
  -3  -2   4  240.99   12.24
  -3   2  -4  232.45   12.70
   3  -2  -4  234.21   12.73
  -3  -2   4  252.68   13.55
   3   2   4  234.03   12.72
   3  -2  -4  233.97   11.36
  -3   2  -4  256.34   12.72
  -3   2  -5   22.37    4.03
  -3  -2   5   19.77    1.95
  -3   2  -5   22.16    4.82
  -3  -2   5   23.38    4.44
  -3  -2   5   21.39    4.32
   3  -2  -5   23.80    3.75
  -3  -2   6  502.26   10.36
   3  -2  -6  506.51   18.38
  -3  -2   6  491.35   17.14
  -3   2  -6  502.39   18.43
  -3  -2   6  510.91   19.78
   3  -2  -6  514.52   16.99
  -3   2  -6  483.02   18.50
  -3  -2   7  127.05    5.75
   3  -2  -7  169.12   11.56
  -3   2  -7  155.82   10.54
  -3  -2   7  127.66    8.81
  -3  -2   7  139.61   10.39
   3  -2  -7  120.44    8.56
  -3   2  -7  116.68    9.68
   3  -2  -7  129.28    6.71
  -3  -2   8  692.59   14.38
   3   2   8  696.21   21.23
  -3   2  -8  703.25   21.66
  -3  -2   8  672.37   20.00
   3  -2  -8  709.99   21.25
   3  -2  -8  696.05   15.59
  -3  -2   8  710.11   24.00
  -3   2  -8  705.72   23.63
   3  -2  -8  693.62   20.76
  -3   2  -9   50.18    6.43
  -3  -2   9   57.50    4.51
   3   2   9   59.74    6.81
  -3   2  -9   67.19    6.96
   3  -2  -9   77.43    8.02
  -3  -2   9   57.34    5.79
  -3  -2   9   54.96    7.13
   3  -2  -9   54.83    4.53
   3  -2  -9   52.21    5.90
  -3   2 -10    0.13    2.68
  -3  -2  10    1.81    1.36
  -3   2 -10    2.65    2.44
   3  -2 -10    4.03    3.01
  -3  -2  10    0.86    1.39
   3   2  10    0.67    2.04
  -3  -2  10    2.37    2.05
   3  -2 -10    2.28    1.02
  -3  -2  11   89.74    6.49
   3   2  11   94.99    9.01
  -3  -2  11   95.05    7.23
   3  -2 -11  103.10    8.45
  -3   2 -11   93.94    8.08
   3  -2 -11   90.31    9.22
   3  -2 -11   82.24    5.72
  -3   2 -11   90.15    9.02
  -3  -2  12  157.32    9.04
   3   2  12  163.27   12.03
  -3   2 -12  158.19   12.24
   3  -2 -12  156.01   12.64
   3  -2 -12  150.55    7.82
   3  -2 -12  162.94   10.49
  -3   2 -12  162.00   10.53
  -3  -2  12  147.78    8.80
  -3   2 -13  203.32   14.33
   3   2  13  214.04   14.11
  -3  -2  13  200.02   10.76
   3  -2 -13  202.73    9.35
   3  -2 -13  212.89   14.92
  -3  -2  13  193.95   10.01
  -3   2 -13  206.99   11.99
   3  -2 -13  215.84   11.86
  -3   2 -14   24.85    5.40
  -3  -2  14   31.32    4.50
   3  -2 -14   35.65    6.44
   3  -2 -14   28.89    3.74
   3  -2 -14   31.35    5.08
  -3  -2  14   27.75    3.81
   3  -2 -14   32.71    5.71
   3   2  14   30.53    5.93
  -3   2 -14   35.37    5.18
  -3   2 -15   19.16    5.72
  -3  -2  15   13.46    3.49
   3  -2 -15   15.21    5.02
   3  -2 -15   13.70    2.81
   3  -2 -15   15.97    4.40
   3   2  15   15.26    4.63
  -3   2 -15   21.61    4.24
   3  -2 -15   24.56    4.87
  -3  -2  15   11.98    2.75
  -3  -2  16  250.74   13.71
   3  -2 -16  241.36   15.09
   3   2  16  244.63   16.54
  -3   2 -16  244.76   16.60
   3  -2 -16  236.85   16.74
   3  -2 -16  235.61   10.97
  -3   2 -16  217.80   12.43
   3  -2 -16  222.52   12.15
  -3  -2  16  230.48   10.43
  -3  -2  17   32.25    5.42
  -3   2 -17   42.15    9.16
   3  -2 -17   28.33    6.70
   3  -2 -17   25.39    3.88
   3  -2 -17   25.65    5.20
  -3   2 -17   33.99    5.06
   3   2  17   25.38    6.17
   3  -2 -17   34.65    5.27
  -3  -2  17   23.14    3.39
   3  -2 -18  211.93   14.97
  -3  -2  18  215.56   13.72
  -3   2 -18  205.93   16.17
   3   2  18  203.83   15.95
   3  -2 -18  202.35   10.91
   3  -2 -18  198.75   11.26
  -3   2 -18  199.67   11.87
  -3  -2  18  203.72    9.37
  -3  -2  19   99.40    9.90
  -3   2 -19  108.30   12.52
   3  -2 -19   93.77   10.43
   3  -2 -19   90.66    7.66
  -3   2 -19   89.25    8.09
   3  -2 -19   86.18    7.60
  -3  -2  19   89.80    6.02
  -3   2 -20   94.60   11.89
  -3  -2  20  106.46   10.41
   3  -2 -20  103.44   11.41
   3  -2 -20   81.51    7.43
  -3   2 -20  103.40    8.71
  -3  -2  20   97.43    6.03
   3  -2 -20   91.37    7.76
  -3   2 -21  175.45   15.86
  -3  -2  21  177.03   13.79
   3  -2 -21  195.25   15.72
   3  -2 -21  173.75   11.22
   3  -2 -21  180.68   10.69
  -3  -2  21  183.01    7.82
   3  -2 -22    1.51    4.31
  -3   2 -22    3.42    5.01
  -3  -2  22    5.06    3.34
   3  -2 -22    3.85    2.55
   3  -2 -22    3.89    2.13
  -3  -2  22    3.71    1.24
   3  -2 -23   -1.02    2.67
  -3   2 -23    4.60    4.29
  -3  -2  23    6.45    3.17
   3  -2 -23    6.83    2.75
   3  -2 -23    7.62    2.17
  -3  -2  24   -2.35    2.19
  -3   2 -24    0.22    3.56
   3  -2 -24   -0.30    2.64
   3  -2 -24   -1.52    1.88
   3  -2 -24    1.59    1.69
  -3   2 -25   25.21    8.00
   3  -2 -25   16.22    5.46
   3  -2 -25   21.06    4.71
   3  -2 -25   16.30    3.31
  -3   2 -26   86.91   12.79
   3  -2 -26   70.18   10.66
   3  -2 -26   90.02    9.21
   3  -2 -26   76.50    6.69
   3  -2 -27   17.79    5.49
  -3   2 -27   23.96    7.35
   3  -2 -27   21.42    5.12
   3  -2 -27   23.86    3.85
   3  -2 -28   40.41    8.39
  -3   2 -28   31.10    8.06
   3  -2 -28   37.43    6.44
   3  -2 -28   36.82    4.61
  -3   2 -29   30.09    7.89
   3  -2 -29   24.30    6.97
   3  -2 -29   44.50    7.29
   3  -2 -29   39.49    4.57
  -3   2 -30    9.50    5.82
   3  -2 -30    6.00    4.19
   3  -2 -30    5.04    3.09
   3  -2 -30    5.90    2.03
  -3   2 -31   35.47    8.96
   3  -2 -31   34.71    8.74
   3  -2 -31   30.24    6.39
   3  -2 -31   37.02    3.98
  -3   2 -32   34.55    9.25
   3  -2 -32   42.77    9.31
   3  -2 -32   45.31    7.81
  -3   2 -33   46.96   10.77
   3  -2 -33   55.77   11.27
   3  -2 -33   57.41    8.97
  -3   2 -34   36.94   10.09
   3  -2 -34   46.89   10.23
   3  -2 -34   55.47    8.84
  -3   2 -35   -0.65    3.99
   3  -2 -35    1.49    3.69
   3  -2 -35    5.31    4.07
  -3   2 -36    5.08    4.82
   3  -2 -36    7.52    4.97
   3  -2 -36    4.24    3.44
   3  -2 -37    5.65    5.59
  -3   2 -37    8.91    4.95
   3  -2 -37   -0.69    2.62
  -3   2 -38   -4.80    4.92
   3  -2 -38    9.00    5.50
   3  -2 -39    9.16    4.96
  -3   2 -39   -0.55    5.53
   3  -2 -40    0.66    3.84
  -3   2 -40   -1.01    4.28
   3  -2 -41    0.36    3.99
  -3   2 -41    1.29    4.01
   3  -2 -42    8.88    6.84
  -3   2 -42   13.82    6.76
   3  -2 -43   -8.60    5.96
  -3   2 -43    1.07    5.33
   3  -2 -44   -7.07    5.52
   3  -2 -45   -0.30    3.11
   3  -2 -46   -7.62    5.57
   3   3 -47    9.73    7.40
   3   3 -47   -0.02    5.25
   3   3 -46    8.02    5.93
   3   3 -46   -5.36    5.01
   3   3 -45   -6.37    5.63
   3   3 -45    2.22    4.69
   3   3 -44    5.84    4.82
   3   3 -44   15.01    7.38
  -3  -3 -43    2.56    4.38
   3   3 -43    7.69    6.04
   3   3 -43   18.37    7.01
   3   3 -42   -5.83    5.86
   3   3 -42    1.25    4.92
  -3  -3 -41    9.47    7.71
   3   3 -41   14.40    6.82
   3   3 -41    6.93    4.99
  -3  -3 -40    3.50    5.40
   3   3 -40    1.45    3.62
   3   3 -40    7.17    6.21
  -3  -3 -39    3.30    5.04
   3   3 -39    3.94    5.33
   3   3 -39    0.64    4.22
  -3  -3 -38   20.19    8.29
   3   3 -38   11.33    6.02
   3   3 -38   -1.80    4.85
   3   3 -37    1.70    4.14
  -3  -3 -37    4.10    5.64
   3   3 -37    0.22    3.22
  -3  -3 -36    3.59    4.87
   3   3 -36    5.54    4.47
   3   3 -36    4.59    4.29
   3   3 -35    3.87    5.25
  -3  -3 -35    0.85    4.60
   3   3 -35    0.13    4.73
  -3  -3 -34    6.13    5.13
   3   3 -34    3.60    3.31
   3   3 -34    0.16    4.31
   3   3 -33    6.18    4.37
  -3  -3 -33   14.85    6.82
   3   3 -33   15.94    5.40
   3   3 -32   45.87    9.38
  -3  -3 -32   57.20   10.96
   3   3 -32   45.91   10.17
   3   3 -31   12.95    5.72
  -3  -3 -31   17.37    6.80
   3   3 -31   31.59    7.92
   3   3 -30   34.45    7.87
  -3  -3 -30   31.59    8.46
   3   3 -30   35.54    8.33
  -3  -3 -30   18.95    4.66
   3   3 -29   47.00    8.85
  -3  -3 -29   48.69   10.51
   3   3 -29   53.43    9.95
  -3  -3 -29   40.01    6.84
   3  -3  29   35.54    5.21
   3   3 -28   34.84    7.92
  -3  -3 -28   51.36   10.89
   3   3 -28   48.57    8.90
  -3  -3 -28   41.25    6.99
   3  -3  28   33.11    5.06
   3   3 -27    6.84    4.66
  -3  -3 -27    0.01    3.54
   3   3 -27    2.35    4.27
  -3  -3 -27    2.62    2.45
   3  -3  27    0.57    2.01
  -3  -3 -26   29.78    7.88
   3   3 -26   37.25    7.45
  -3  -3 -26   28.93    6.06
   3   3 -26   30.92    7.83
  -3  -3 -26   31.10    5.83
   3  -3  26   28.58    4.75
   3   3 -25   76.66   10.45
  -3  -3 -25   86.32   12.55
   3   3 -25   81.45   11.44
  -3  -3 -25   76.05    9.47
   3  -3  25   63.30    7.08
  -3  -3 -25   70.76    8.73
  -3  -3 -24   12.92    5.55
   3   3 -24    5.70    3.68
  -3  -3 -24    6.04    3.85
   3   3 -24    9.46    6.07
  -3  -3 -24    2.79    2.51
   3  -3  24    5.15    2.96
  -3  -3 -23   16.93    5.93
   3   3 -23   21.26    5.50
   3   3 -23   18.13    5.93
  -3  -3 -23   13.42    3.89
   3  -3  23   17.00    4.03
  -3  -3 -23   17.54    4.57
  -3  -3 -22   36.71    7.97
   3   3 -22   41.87    7.39
  -3  -3 -22   39.58    6.39
   3   3 -22   42.06    8.39
   3  -3  22   38.35    5.49
  -3  -3 -22   44.40    7.10
   3   3 -21   75.94    8.99
  -3  -3 -21   72.56   10.97
  -3  -3 -21   78.71    8.54
   3   3 -21   69.59   10.11
   3  -3  21   63.32    7.13
  -3  -3 -21   67.33    8.37
  -3  -3 -20   16.26    5.67
   3   3 -20   20.91    5.07
  -3  -3 -20   18.40    4.16
   3   3 -20   20.40    6.76
  -3  -3 -20   13.79    3.81
   3  -3  20   21.50    4.48
   3   3 -19    8.91    3.46
  -3  -3 -19    4.80    3.11
   3   3 -19   21.51    8.96
  -3  -3 -19   11.10    3.41
  -3  -3 -19    6.18    3.08
   3  -3  19   10.23    3.59
   3   3 -18  237.02   14.47
  -3  -3 -18  236.78   17.72
  -3  -3 -18  219.64   12.61
   3   3 -18  239.27   17.52
   3  -3  18  243.49   14.21
  -3  -3 -18  216.98   14.33
   3   3 -17   35.94    5.87
  -3  -3 -17   34.84    7.15
  -3  -3 -17   33.58    5.00
   3   3 -17   29.70    6.88
   3  -3  17   30.27    5.34
  -3  -3 -17   28.02    5.38
   3   3 -16   25.29    4.90
   3  -3  16   24.55    5.92
  -3  -3 -16   30.60    7.46
   3  -3  16   21.64    4.58
  -3  -3 -16   22.75    4.90
  -3  -3 -16   26.07    4.36
   3   3 -16   25.68    6.12
   3  -3  15  568.98   26.56
  -3  -3 -15  562.23   24.86
   3  -3  15  542.19   21.25
  -3  -3 -15  491.03   21.37
  -3   3  15  565.11   26.52
  -3  -3 -15  522.25   16.94
   3   3 -15  528.73   25.19
   3   3 -15  544.76   20.16
   3  -3  14  558.20   25.65
  -3  -3 -14  586.57   25.27
   3  -3  14  555.14   21.56
  -3  -3 -14  548.29   16.41
  -3   3  14  587.20   26.27
   3   3 -14  581.48   25.52
   3   3 -14  551.98   19.60
  -3  -3 -14  534.26   21.93
   3   3 -13   17.68    3.47
  -3  -3 -13   19.88    6.33
   3  -3  13   17.10    5.29
   3  -3  13   14.64    4.45
   3   3 -13   24.62    6.04
  -3   3  13   17.37    5.66
  -3  -3 -13   20.19    3.15
  -3  -3 -13   18.30    4.41
   3  -3  12  220.62   15.61
  -3  -3 -12  226.36   14.79
   3  -3  12  233.99   13.88
  -3   3  12  247.31   16.39
   3   3 -12  238.75   15.99
  -3  -3 -12  231.42    9.30
  -3  -3 -12  217.88   13.74
   3   3 -12  227.02   11.57
   3  -3  11  534.44   23.59
  -3  -3 -11  512.38   21.56
   3  -3  11  516.01   20.43
  -3   3  11  519.80   23.57
  -3  -3 -11  504.77   20.61
   3   3 -11  544.68   23.34
  -3  -3 -11  504.41   12.74
   3   3 -11  513.64   16.70
   3  -3  10   46.12    6.97
  -3  -3 -10   42.53    6.46
   3  -3  10   37.02    6.07
  -3   3  10   47.97    7.40
   3   3 -10   41.23    7.01
  -3   3  10   40.14    3.14
   3   3 -10   40.95    4.62
  -3  -3 -10   40.77    5.73
  -3  -3  -9  622.26   21.89
   3  -3   9  600.50   23.87
   3  -3   9  602.92   22.06
  -3   3   9  609.04   24.30
   3   3  -9  613.45   24.33
  -3  -3  -9  621.10   22.32
  -3   3   9  589.80   12.09
   3   3  -9  604.85   16.60
   3  -3   8  375.08   18.53
  -3  -3  -8  378.99   16.47
   3  -3   8  357.67   16.92
  -3  -3  -8  376.95   17.31
  -3   3   8  350.07    9.50
   3   3  -8  381.19   19.06
  -3   3   8  390.04   19.08
   3   3  -8  360.62   12.30
  -3  -3  -7  409.76   16.55
   3  -3   7  419.57   18.57
  -3   3   7  428.93   19.96
  -3   3   7  403.70   10.58
  -3  -3  -7  402.79   17.72
   3   3  -7  449.42   20.16
   3  -3   7  426.74   19.52
   3   3  -7  425.08   12.85
  -3  -3  -6  545.02   18.34
   3  -3   6  531.11   20.65
  -3  -3  -6  545.03   20.45
  -3   3   6  530.03   12.62
   3   3  -6  557.45   22.16
   3  -3   6  540.75   21.61
   3   3  -6  536.94   14.03
  -3  -3  -5  205.86   10.91
   3  -3   5  184.33   12.30
  -3   3   5  185.94    7.87
   3   3  -5  203.30   13.21
  -3  -3  -5  196.17   12.22
   3   3  -5  192.53    8.07
   3  -3   5  209.11   13.17
  -3   3   5  190.78   12.00
   3  -3   4    1.88    1.91
   3  -3   4   -1.15    3.05
  -3  -3  -4    2.20    1.81
   3   3  -4   -0.88    2.53
  -3   3   4   -1.87    2.11
   3   3  -4    1.68    1.33
   3  -3   3   51.64    6.49
   3   3  -3   60.63    7.37
  -3  -3  -3   61.60    6.93
   3   3  -3   54.73    4.23
  -3   3   3   50.96    6.05
   3  -3   3   57.64    6.78
   3  -3   2  465.03   18.99
  -3  -3  -2  491.86   19.27
   3   3  -2  475.16   19.45
  -3   3   2  470.76   18.03
   3  -3   2  467.21   18.75
   3  -3   1   69.99    8.37
  -3  -3  -1   74.91    7.68
   3   3  -1   70.80    7.62
  -3   3   1   63.07    7.00
   3  -3   1   70.27    7.33
  -3  -3  -1   74.95    5.65
   3  -3   0   22.40    5.01
   3   3   0   22.15    4.64
  -3  -3   0   15.77    3.40
  -3   3   0   15.70    3.59
   3  -3   0   20.74    4.38
  -3  -3   0   21.24    2.94
   3  -3  -1   76.65    8.72
   3   3   1   75.04    7.82
  -3  -3   1   79.17    7.79
   3  -3  -1   73.59    7.38
  -3  -3   1   69.53    5.02
  -3   3  -1   73.81    7.55
   3  -3  -2  445.96   18.70
   3   3   2  483.86   19.10
  -3  -3   2  462.46   19.33
  -3  -3   2  463.86   12.40
   3  -3  -2  440.64   17.79
  -3   3  -2  451.27   18.30
   3  -3  -3   59.47    7.48
  -3  -3   3   56.26    6.98
  -3   3  -3   58.83    6.99
   3   3   3   44.81    5.95
  -3  -3   3   59.25    4.43
   3  -3  -3   47.82    5.85
   3  -3  -4    6.00    4.53
  -3  -3   4   -0.16    1.84
   3  -3  -4    0.40    1.98
  -3   3  -4    0.95    2.31
  -3  -3   4   -0.37    1.01
   3   3   4   -0.52    2.13
   3  -3  -5  207.88   12.97
   3   3   5  200.28   12.61
  -3  -3   5  207.97   13.42
   3  -3  -5  195.62   12.11
  -3   3  -5  182.68   12.20
  -3  -3   5  197.83    8.16
   3  -3  -6  570.41   21.11
  -3  -3   6  551.56   22.08
   3  -3  -6  551.88   20.35
  -3   3  -6  529.51   20.88
  -3  -3   6  531.75   13.87
   3   3   6  537.73   20.25
  -3  -3   7  411.06   12.55
   3  -3  -7  469.64   19.01
  -3  -3   7  431.24   19.76
   3  -3  -7  405.45   17.84
  -3   3  -7  417.42   19.07
  -3  -3   8  358.37   12.23
  -3  -3   8  367.22   15.71
  -3  -3   8  389.20   19.03
   3  -3  -8  375.77   17.44
  -3   3  -8  353.31   17.95
  -3  -3   9  614.33   16.70
  -3  -3   9  588.02   19.62
  -3  -3   9  649.51   25.08
  -3   3  -9  616.70   24.09
   3  -3  -9  588.85   22.05
  -3  -3  10   47.51    5.88
  -3  -3  10   43.74    4.82
  -3   3 -10   44.75    6.80
   3  -3 -10   40.95    6.22
  -3  -3  11  499.84   17.94
  -3  -3  11  487.52   16.38
  -3   3 -11  530.28   23.12
   3  -3 -11  531.47   21.73
  -3  -3  12  238.28   11.85
  -3  -3  12  228.29   11.99
   3  -3 -12  222.86    7.42
  -3   3 -12  231.51   15.95
  -3  -3  13   19.20    3.96
   3  -3 -13   35.29    6.82
  -3  -3  13   14.95    3.21
  -3   3 -13   24.69    6.31
   3  -3 -13   17.25    2.25
  -3  -3  14  544.48   19.19
   3  -3 -14  557.42   20.69
  -3  -3  14  543.71   18.18
   3  -3 -14  523.89   12.36
  -3   3 -14  546.79   25.60
  -3  -3  15  545.41   20.02
  -3  -3  15  518.08   17.52
   3  -3 -15  516.88   20.53
   3  -3 -15  526.27   12.94
  -3   3 -15  554.37   25.68
  -3   3 -16   23.58    6.13
  -3  -3  16   26.55    4.92
   3  -3 -16   29.32    6.40
   3  -3 -16   24.20    3.11
  -3  -3  16   24.94    3.92
   3  -3 -16   37.58    6.25
  -3  -3  17   34.06    5.53
  -3   3 -17   46.90    9.16
   3  -3 -17   31.56    5.69
   3  -3 -17   36.67    6.85
  -3  -3  17   28.44    4.05
   3  -3 -17   30.64    3.57
   3  -3 -18  245.04   16.92
  -3  -3  18  235.93   14.70
  -3  -3  18  238.90   11.20
   3  -3 -18  236.77   13.51
   3  -3 -18  239.36   10.07
  -3   3 -18  232.86   17.77
  -3  -3  19    8.06    3.74
  -3   3 -19   12.00    4.09
   3  -3 -19    8.72    2.00
   3  -3 -19    3.60    2.72
  -3  -3  19    6.50    1.97
   3  -3 -19    9.22    3.21
  -3   3 -20   17.48    5.97
  -3  -3  20   17.55    4.55
   3  -3 -20   14.05    2.77
  -3  -3  20   16.98    2.98
   3  -3 -20   19.02    4.49
   3  -3 -20   12.74    4.31
  -3   3 -21   93.37   12.30
   3  -3 -21   81.24   10.50
  -3  -3  21   74.32    8.92
   3  -3 -21   70.42    6.16
   3  -3 -21   65.37    7.31
  -3  -3  21   67.52    5.46
  -3   3 -22   42.89    8.70
  -3  -3  22   37.40    6.70
   3  -3 -22   43.10    8.26
   3  -3 -22   34.80    4.64
   3  -3 -22   37.74    6.00
  -3  -3  22   35.06    3.83
  -3   3 -23   10.18    5.51
   3  -3 -23   21.87    6.19
  -3  -3  23   17.54    4.81
   3  -3 -23   13.14    3.06
  -3  -3  23   14.52    2.36
   3  -3 -23   12.35    3.64
  -3  -3  24    1.87    2.86
   3  -3 -24   -0.91    3.79
  -3   3 -24    6.79    5.43
   3  -3 -24    5.23    1.86
   3  -3 -24    3.47    2.51
  -3   3 -25   66.61   11.17
   3  -3 -25   88.95   12.17
   3  -3 -25   76.42    7.44
   3  -3 -25   72.89    7.68
   3  -3 -26   32.90    7.56
  -3   3 -26   28.70    8.00
   3  -3 -26   36.09    5.48
   3  -3 -26   34.79    5.38
   3  -3 -27    1.51    4.14
  -3   3 -27    3.80    5.72
   3  -3 -27    3.75    2.38
   3  -3 -27    2.34    2.59
  -3   3 -28   38.00    9.59
   3  -3 -28   45.82    9.16
   3  -3 -28   50.13    6.71
   3  -3 -28   38.87    5.50
  -3   3 -29   49.08   10.22
   3  -3 -29   30.01    7.38
   3  -3 -29   43.97    6.51
   3  -3 -29   40.09    5.63
  -3   3 -30   35.66    9.08
   3  -3 -30   26.22    7.45
   3  -3 -30   30.23    5.62
   3  -3 -30   23.20    4.16
   3  -3 -31   22.80    7.11
  -3   3 -31   15.32    6.55
   3  -3 -31   19.34    4.92
   3  -3 -31   15.19    3.63
   3  -3 -32   48.69   10.24
  -3   3 -32   35.53    8.95
   3  -3 -32   43.76    6.85
   3  -3 -33    9.95    5.45
  -3   3 -33   13.63    6.64
   3  -3 -33    3.60    3.07
  -3   3 -34    6.18    5.18
   3  -3 -34    5.34    5.11
   3  -3 -34   -0.58    2.16
   3  -3 -35    4.47    4.49
  -3   3 -35    2.29    4.18
  -3   3 -36    6.76    6.09
   3  -3 -36   -1.47    5.45
  -3   3 -37   11.06    7.02
   3  -3 -37   -1.78    3.27
  -3   3 -38   -0.59    4.41
   3  -3 -38    2.01    3.25
  -3   3 -39    4.94    5.50
   3  -3 -39    3.97    3.33
   3  -3 -40    2.52    3.95
  -3   3 -40    7.60    5.26
   3  -3 -41   -1.08    4.48
  -3   3 -41    6.26    6.08
  -3   3 -42   11.36    7.51
   3  -3 -42   -6.09    5.49
  -3   3 -43   -1.58    4.87
   3  -3 -43    9.39    6.95
   3  -3 -44   11.74    7.27
   3  -3 -45    0.80    3.66
   3   4 -47    0.02    4.43
   3   4 -46   -2.87    4.22
   3   4 -46  -12.79    7.42
   3   4 -45    6.32    5.81
   3   4 -45    0.89    4.65
   3   4 -44    0.56    4.06
   3   4 -44   12.25    8.14
   3   4 -43   -1.46    3.50
   3   4 -43   13.98    7.87
   3   4 -42   10.86    7.28
  -3  -4 -42   21.17    9.15
   3   4 -42   31.04   10.69
  -3  -4 -41    3.94    5.72
   3   4 -41   -0.98    3.84
   3   4 -41   11.64    8.16
   3   4 -40    0.13    4.26
  -3  -4 -40   -0.50    4.39
   3   4 -40    7.19    5.95
   3   4 -39    6.67    5.14
  -3  -4 -39    3.61    5.19
   3   4 -39    5.17    5.07
  -3  -4 -38    0.84    5.55
   3   4 -38    6.43    4.72
   3   4 -38   12.03    6.90
   3   4 -37    9.60    5.16
  -3  -4 -37    8.80    7.67
   3   4 -37   13.46    7.86
  -3  -4 -36   10.64    6.59
   3   4 -36   13.76    6.79
   3   4 -36   19.13    7.81
   3   4 -35    9.70    6.06
  -3  -4 -35    4.94    5.69
   3   4 -35    5.69    4.39
   3   4 -34   -0.12    4.24
  -3  -4 -34   -4.77    4.75
   3   4 -34   -2.03    4.42
   3   4 -33    2.76    4.43
  -3  -4 -33    1.42    4.70
   3   4 -33   -0.02    3.97
   3   4 -32   17.62    6.52
  -3  -4 -32   14.56    6.34
   3   4 -32   18.99    6.60
   3  -4  32   11.50    3.14
   3   4 -31   -1.10    3.82
  -3  -4 -31   -5.21    5.14
   3  -4  31    1.14    1.82
   3   4 -30   48.29    9.53
  -3  -4 -30   36.56   10.48
   3   4 -30   32.67    8.58
   3  -4  30   31.22    5.26
   3   4 -29   26.35    7.19
  -3  -4 -29   33.62    8.98
   3   4 -29   40.02    9.11
   3  -4  29   34.09    5.64
  -3  -4 -28    7.44    5.25
   3   4 -28    9.54    4.87
   3   4 -28    9.58    5.93
   3  -4  28    5.65    2.40
  -3  -4 -27    4.40    5.17
   3   4 -27    1.00    2.92
  -3  -4 -27    3.99    2.94
   3   4 -27    3.10    4.17
   3  -4  27    5.10    2.66
   3   4 -26   21.71    5.91
  -3  -4 -26   18.66    7.08
  -3  -4 -26   24.27    5.58
   3   4 -26   22.23    6.50
  -3  -4 -26   18.61    5.07
   3  -4  26   18.75    4.31
  -3  -4 -25   33.19    7.46
   3   4 -25   35.20    7.52
  -3  -4 -25   34.45    6.61
   3   4 -25   38.73    8.67
  -3  -4 -25   33.10    6.37
   3  -4  25   30.80    5.41
  -3  -4 -24    4.63    3.99
   3   4 -24    8.52    4.12
  -3  -4 -24    8.82    3.58
   3   4 -24    1.99    3.74
   3  -4  24    7.05    3.13
  -3  -4 -24    4.28    2.76
  -3  -4 -23   48.48    9.45
   3   4 -23   47.61    8.13
  -3  -4 -23   35.47    6.23
   3   4 -23   41.47    8.72
  -3  -4 -23   41.94    7.20
   3  -4  23   37.02    5.99
   3   4 -22   47.59    8.19
  -3  -4 -22   35.31    8.05
  -3  -4 -22   37.55    6.77
   3  -4  22   49.92    6.95
  -3  -4 -22   43.89    6.56
   3   4 -22   49.75    9.72
   3   4 -21   31.25    6.65
  -3  -4 -21   20.02    6.10
   3  -4  21   32.94    5.72
  -3  -4 -21   25.06    4.79
   3   4 -21   23.22    6.53
  -3  -4 -21   34.87    6.56
   3   4 -20   34.41    6.40
  -3  -4 -20   28.21    6.83
   3  -4  20   31.80    5.39
  -3  -4 -20   35.09    5.45
   3   4 -20   38.61    8.91
  -3  -4 -20   31.99    6.03
  -3  -4 -19   76.76   11.28
   3  -4  19   76.02    8.56
  -3  -4 -19   67.85    7.32
   3   4 -19   81.26   11.04
   3   4 -19   71.02    8.91
  -3  -4 -19   72.60    8.92
   3   4 -18   57.87    7.53
  -3  -4 -18   54.14    9.21
   3  -4  18   58.83    7.67
  -3  -4 -18   57.37    7.65
  -3  -4 -18   51.30    6.05
  -3   4  18   47.97    8.41
   3   4 -18   66.19   10.56
   3   4 -17   38.55    6.33
  -3  -4 -17   34.14    7.28
   3  -4  17   43.25    6.48
  -3   4  17   48.54    8.26
  -3  -4 -17   38.62    5.15
   3   4 -17   43.76    9.81
  -3  -4 -17   42.01    6.62
  -3  -4 -16   98.66   11.57
   3  -4  16  102.16    9.99
  -3  -4 -16   93.09    9.54
  -3   4  16  107.79   12.29
   3   4 -16  114.37   12.78
   3   4 -16  101.04    9.54
   3   4 -15   37.33    5.81
  -3  -4 -15   31.42    6.25
   3  -4  15   33.37    5.76
   3   4 -15   33.33    6.90
  -3   4  15   44.20    7.90
  -3  -4 -15   31.62    5.44
  -3  -4 -14   17.98    4.54
   3  -4  14   17.90    4.59
   3   4 -14   20.32    4.17
   3  -4  14   17.80    4.74
  -3   4  14   26.42    5.93
   3   4 -14   19.81    6.57
  -3  -4 -14   17.77    4.38
  -3  -4 -13  144.37   12.50
   3  -4  13  136.19   12.91
   3  -4  13  140.65   11.52
  -3  -4 -13  150.67   11.90
   3   4 -13  153.45   13.81
  -3   4  13  146.67   13.44
   3   4 -13  139.16   10.21
   3  -4  12  326.71   19.94
  -3  -4 -12  308.03   17.96
   3  -4  12  327.37   17.47
  -3   4  12  314.54   19.18
   3   4 -12  334.93   20.24
  -3  -4 -12  325.67   17.11
   3   4 -12  305.87   14.71
  -3  -4 -11  118.07   11.01
   3  -4  11  118.14   11.88
   3  -4  11  125.98   11.28
   3   4 -11  126.72   12.42
  -3   4  11  108.39   11.48
  -3  -4 -11  119.46   10.27
   3   4 -11  112.93    8.76
  -3  -4 -10  215.48   14.32
   3  -4  10  220.83   15.95
   3  -4  10  209.14   14.05
  -3   4  10  226.41   15.91
   3   4 -10  220.78   15.84
  -3  -4 -10  233.09   14.29
   3   4 -10  227.23   11.96
  -3  -4  -9  179.11   12.78
   3  -4   9  179.27   13.26
  -3  -4  -9  181.51   12.62
  -3   4   9  183.55   14.13
   3   4  -9  189.72   14.49
   3  -4   9  207.98   15.32
   3   4  -9  179.30   10.44
   3  -4   8  607.92   23.65
  -3  -4  -8  611.46   22.63
  -3   4   8  552.65   10.25
   3   4  -8  596.33   25.19
  -3  -4  -8  600.29   22.59
   3  -4   8  594.91   25.14
   3   4  -8  580.82   18.28
   3  -4   7   85.71    9.67
   3   4  -7   70.75    8.67
  -3  -4  -7   72.90    7.90
  -3   4   7   71.18    4.13
   3  -4   7   74.33    8.86
   3   4  -7   72.36    6.29
   3  -4   6  362.06   18.24
   3   4  -6  368.68   19.38
  -3  -4  -6  360.12   17.32
  -3   4   6  341.16    9.81
   3  -4   6  367.65   19.15
   3   4  -6  353.66   13.69
   3  -4   5  392.64   19.30
   3   4  -5  406.43   19.77
  -3  -4  -5  382.67   18.00
   3  -4   5  389.34   19.45
  -3   4   5  382.70   18.57
   3   4  -5  377.83   13.95
   3  -4   4   81.14    9.40
   3   4  -4   82.93    9.02
  -3  -4  -4   80.87    8.29
   3   4  -4   81.17    6.48
   3  -4   4   75.19    8.66
  -3   4   4   68.73    8.06
  -3  -4  -3   59.46    7.06
   3   4  -3   67.88    8.02
   3  -4   3   57.77    7.27
   3   4  -3   63.17    5.65
  -3   4   3   46.88    6.76
  -3  -4  -3   53.71    5.91
   3   4  -2  336.01   17.66
  -3  -4  -2  339.67   17.19
  -3   4   2  317.64   16.65
  -3  -4  -2  332.26   14.07
   3  -4   2  316.79   17.22
   3   4  -1  417.25   19.44
  -3  -4  -1  416.18   18.98
  -3  -4  -1  392.69   14.98
  -3   4   1  420.63   19.13
   3  -4   1  415.32   19.42
   3   4   0  369.97   18.15
  -3  -4   0  384.05   18.40
   3  -4   0  392.75   19.05
  -3   4   0  386.63   18.75
  -3  -4   0  377.29   14.43
  -3  -4   1  436.42   19.80
   3   4   1  411.36   18.83
  -3  -4   1  399.29   14.58
  -3   4  -1  396.69   19.07
   3  -4  -1  407.19   19.10
   3   4   2  341.99   17.03
  -3  -4   2  358.61   18.07
  -3  -4   2  333.16   13.14
  -3   4  -2  343.54   17.78
   3  -4  -2  327.36   17.11
  -3  -4   3   61.18    7.71
  -3  -4   3   59.79    5.41
   3   4   3   53.54    6.95
  -3   4  -3   49.32    6.93
   3  -4  -3   49.54    6.84
  -3  -4   4   74.22    8.42
   3   4   4   67.59    7.65
  -3   4  -4   70.17    8.33
  -3  -4   4   81.46    6.49
   3  -4  -4   74.09    8.31
  -3  -4   5  418.81   20.19
   3   4   5  389.81   18.02
   3  -4  -5  380.97   18.79
  -3   4  -5  406.13   19.61
  -3  -4   5  383.55   14.00
  -3  -4   6  356.98   18.97
   3   4   6  345.62    8.41
   3   4   6  357.48   17.27
  -3  -4   6  351.25   13.51
  -3   4  -6  353.34   18.62
   3  -4  -6  338.91   18.00
   3   4   7   71.61    3.93
  -3  -4   7   81.48    9.40
  -3  -4   7   71.34    6.24
   3   4   7   68.98    7.90
  -3   4  -7   62.30    7.80
   3  -4  -7   74.65    8.67
  -3  -4   8  610.99   25.50
   3  -4  -8  599.93   24.19
  -3   4  -8  579.17   24.81
  -3  -4   8  578.93   18.16
  -3  -4   9  174.91   10.25
  -3   4  -9  174.19   13.72
   3  -4  -9  169.04   13.02
  -3  -4  10  222.77   11.76
   3  -4 -10  226.26   15.31
  -3   4 -10  232.36   16.13
  -3  -4  11  125.74    9.23
   3  -4 -11  121.83   11.46
  -3   4 -11  121.13   11.91
  -3  -4  12  322.22   15.06
  -3   4 -12  317.95   19.29
   3  -4 -12  312.73   18.40
  -3  -4  13  146.78   10.54
   3  -4 -13  154.35   13.19
  -3   4 -13  134.70   12.96
  -3   4 -14   18.45    5.30
  -3  -4  14   22.28    4.22
   3  -4 -14   19.34    4.85
  -3  -4  15   38.36    5.40
  -3   4 -15   45.18    8.12
  -3  -4  15   36.23    5.64
  -3  -4  16  104.10    8.52
  -3  -4  16  101.92    9.50
  -3   4 -16  108.88   12.71
  -3   4 -17   50.47    9.22
  -3  -4  17   43.84    6.44
  -3  -4  17   40.65    5.45
  -3   4 -18   66.68   10.58
  -3  -4  18   56.01    7.71
   3  -4 -18   54.38    3.13
  -3  -4  18   57.34    6.20
  -3   4 -19   81.07   11.25
  -3  -4  19   72.67    8.67
   3  -4 -19   68.07    3.88
  -3  -4  19   72.72    6.84
   3  -4 -19   70.94    9.76
  -3   4 -20   33.66    7.81
  -3  -4  20   30.26    5.72
   3  -4 -20   30.66    2.97
   3  -4 -20   38.88    8.61
  -3  -4  20   25.43    4.14
  -3   4 -21   32.18    7.54
  -3  -4  21   31.11    6.01
   3  -4 -21   24.78    2.86
  -3  -4  21   27.67    4.14
   3  -4 -21   26.50    6.24
  -3  -4  22   43.16    7.32
  -3   4 -22   44.08    9.38
   3  -4 -22   40.72    3.90
   3  -4 -22   37.14    7.76
  -3  -4  22   39.20    4.79
  -3  -4  23   36.37    6.70
  -3   4 -23   37.89    8.33
   3  -4 -23   38.17    3.98
  -3  -4  23   36.16    4.42
   3  -4 -23   41.70    8.45
  -3   4 -24    6.74    4.86
   3  -4 -24    3.68    4.12
   3  -4 -24    7.56    2.15
   3  -4 -24    8.43    3.09
  -3  -4  24    7.37    2.09
  -3   4 -25   30.77    8.17
   3  -4 -25   36.82    8.02
   3  -4 -25   33.09    4.17
   3  -4 -25   31.37    5.56
  -3  -4  25   33.23    3.70
   3  -4 -26   21.14    6.78
  -3   4 -26   28.96    8.69
   3  -4 -26   19.06    3.49
  -3  -4  26   19.79    2.61
   3  -4 -26   18.77    4.63
   3  -4 -27    0.80    3.46
  -3   4 -27    0.93    3.50
   3  -4 -27    3.56    1.80
   3  -4 -27    7.60    3.03
  -3   4 -28    3.01    4.63
   3  -4 -28    5.18    3.53
   3  -4 -28    6.00    2.32
   3  -4 -28    5.56    2.94
   3  -4 -29   33.22    8.64
   3  -4 -29   19.42    3.78
   3  -4 -29   29.01    5.78
   3  -4 -30   37.76    8.82
  -3   4 -30   45.53   11.13
   3  -4 -30   26.53    4.64
   3  -4 -30   32.11    5.82
  -3   4 -31    6.44    5.36
   3  -4 -31    1.56    1.90
   3  -4 -31    0.03    1.62
  -3   4 -32   11.03    6.42
   3  -4 -32    4.86    4.11
   3  -4 -32   18.40    4.49
  -3   4 -33   -5.42    4.66
   3  -4 -33    1.08    4.31
  -3   4 -34   -0.42    3.31
   3  -4 -34   -0.69    3.68
  -3   4 -35    3.77    3.60
   3  -4 -35    8.16    5.81
  -3   4 -36   11.13    6.46
   3  -4 -36   20.27    8.24
  -3   4 -37   10.67    6.52
   3  -4 -37    5.48    4.97
   3  -4 -38    6.38    6.02
  -3   4 -38   -1.62    3.66
  -3   4 -39   14.27    8.01
   3  -4 -39    9.14    6.03
  -3   4 -40   -0.54    5.16
   3  -4 -40  -19.84    8.26
  -3   4 -41  -10.79    6.97
   3  -4 -41   -4.92    5.99
  -3   4 -42   37.16   11.78
   3  -4 -42   36.79   11.61
   3  -4 -43   -5.55    5.31
   3  -4 -44    3.12    5.01
   3   5 -46   12.70    7.76
   3   5 -45   14.26    8.76
   3   5 -44    1.66    5.28
   3   5 -44   10.39    7.20
   3   5 -43    9.96    6.77
   3   5 -43    2.78    5.85
   3   5 -42    0.60    3.04
   3   5 -42   12.24    7.97
   3   5 -41    3.82    5.29
   3   5 -41   11.63    7.50
   3   5 -40   11.25    6.35
  -3  -5 -40   15.98    9.57
   3   5 -40    8.43    5.59
   3   5 -39   21.52    7.77
  -3  -5 -39    8.75    8.30
   3   5 -39   17.64    8.78
  -3  -5 -38    2.93    4.85
   3   5 -38    7.21    5.95
   3   5 -38    6.52    4.44
   3   5 -37   -1.20    3.85
  -3  -5 -37    5.93    5.34
   3   5 -37    4.76    5.53
   3   5 -36   -0.10    3.84
  -3  -5 -36   14.48    9.55
   3   5 -36   11.22    6.45
   3   5 -35   36.88    8.99
  -3  -5 -35   30.08    8.87
   3   5 -35   46.36   11.28
   3   5 -34    6.16    4.71
  -3  -5 -34   11.96    5.98
   3   5 -34   10.74    6.54
  -3  -5 -33    0.65    3.51
   3   5 -33   17.23    6.83
   3   5 -33   11.34    5.33
   3   5 -32   12.32    5.31
  -3  -5 -32   14.57    5.80
   3   5 -32    7.90    5.92
  -3  -5 -31   17.22    6.73
   3   5 -31   20.43    6.93
   3   5 -31   20.12    7.90
   3  -5  31   13.97    3.63
   3   5 -30   23.12    6.51
  -3  -5 -30    5.65    4.64
   3   5 -30   11.48    6.41
   3  -5  30   11.54    3.69
   3   5 -29   46.93    9.52
  -3  -5 -29   37.94    9.66
   3   5 -29   45.07   10.68
   3  -5  29   36.40    6.22
  -3  -5 -28   68.74   12.58
   3   5 -28   69.36   11.07
   3  -5  28   58.72    7.62
   3   5 -28   59.91   11.64
  -3  -5 -27   73.05   13.06
   3  -5  27   71.70    8.86
  -3  -5 -27   72.95    9.95
   3   5 -27   69.59   11.87
   3   5 -27   77.58   11.61
   3   5 -26   11.50    5.23
  -3  -5 -26   20.05    7.44
   3   5 -26   17.70    7.00
  -3  -5 -26    9.68    3.54
   3  -5  26   11.70    4.19
   3   5 -25   -0.42    2.76
  -3  -5 -25    7.57    5.73
  -3  -5 -25   -1.38    2.74
   3   5 -25    8.41    6.38
   3  -5  25   10.46    3.98
  -3  -5 -24   26.56    7.92
   3   5 -24   20.75    4.95
   3  -5  24   28.81    5.66
   3   5 -24   37.21    9.43
   3   5 -23   37.76    7.42
  -3  -5 -23   30.17    8.72
   3  -5  23   29.93    6.12
   3   5 -23   40.89    9.18
  -3  -5 -23   22.95    5.18
   3   5 -22    1.18    2.93
  -3  -5 -22    4.61    4.59
   3  -5  22    0.85    2.21
  -3  -5 -22   -0.86    2.07
  -3  -5 -21  140.38   15.73
   3  -5  21  149.90   12.79
   3   5 -21  150.56   15.73
  -3  -5 -21  134.26   12.43
   3   5 -21  147.49   13.50
  -3  -5 -20   13.13    6.03
   3   5 -20   14.79    4.69
   3  -5  20   19.72    4.99
  -3   5  20   16.12    6.48
   3   5 -20   25.15    9.76
  -3  -5 -20   14.00    4.50
   3   5 -19   57.13    8.46
  -3  -5 -19   61.80    9.79
   3  -5  19   59.39    8.01
  -3   5  19   68.30   10.57
  -3  -5 -19   70.47    9.02
   3   5 -19   68.03   10.49
  -3  -5 -18    7.02    3.88
   3  -5  18    8.16    3.71
  -3   5  18   -1.93    4.33
  -3  -5 -18    6.72    3.00
   3   5 -18    3.86    2.86
  -3  -5 -17  252.54   18.85
   3  -5  17  213.13   15.27
  -3   5  17  201.09   17.90
  -3  -5 -17  187.04   14.03
   3   5 -17  236.92   18.84
   3   5 -17  202.67   14.57
  -3  -5 -16   40.93    8.32
   3  -5  16   49.94    7.62
  -3   5  16   40.50    8.22
   3   5 -16   55.50    9.32
  -3  -5 -16   44.95    6.97
   3   5 -16   49.06    7.17
  -3  -5 -15  137.78   13.68
   3  -5  15  134.18   12.58
  -3   5  15  128.17   13.65
   3   5 -15  139.01   14.23
  -3  -5 -15  122.69   11.15
   3   5 -15  127.67   11.05
  -3  -5 -14  198.99   15.98
   3  -5  14  217.02   15.36
  -3  -5 -14  196.71   13.96
   3   5 -14  190.89   16.72
  -3   5  14  205.87   17.05
   3   5 -14  199.89   13.84
  -3  -5 -13  179.10   14.88
   3  -5  13  169.61   13.79
  -3   5  13  183.75   16.03
  -3  -5 -13  181.88   13.30
   3   5 -13  178.18   15.83
   3   5 -13  179.08   12.73
   3  -5  12   59.38    8.35
  -3  -5 -12   58.33    8.72
   3   5 -12   64.89   10.04
  -3   5  12   59.56    8.74
  -3  -5 -12   57.94    7.50
   3   5 -12   55.81    6.87
   3  -5  11   39.82    7.15
  -3  -5 -11   39.50    7.55
   3   5 -11   45.66    8.12
  -3   5  11   32.67    6.93
  -3  -5 -11   35.53    5.76
   3   5 -11   25.70    4.63
   3  -5  10   41.47    7.61
   3  -5  10   52.78    7.88
   3   5 -10   55.01    8.31
  -3   5  10   43.85    7.68
  -3  -5 -10   47.35    6.75
   3   5 -10   40.15    5.50
   3  -5   9  263.41   16.70
  -3  -5  -9  287.38   16.48
   3   5  -9  302.26   19.17
   3  -5   9  284.73   18.85
   3   5  -9  267.44   14.33
  -3  -5  -8  238.54   14.93
  -3   5   8  213.86    6.01
   3   5  -8  230.32   16.86
   3  -5   8  232.29   16.93
   3   5  -8  229.81   13.13
  -3  -5  -7  559.88   22.88
   3   5  -7  565.17   25.54
   3   5  -7  516.55   19.41
   3  -5   7  528.12   25.18
  -3  -5  -6  209.47   14.09
   3   5  -6  196.78   15.12
   3   5  -6  197.95   11.96
  -3   5   6  192.44   14.47
   3  -5   6  182.82   14.78
  -3  -5  -6  186.01   13.05
   3  -5   5   25.27    5.34
   3   5  -5   29.03    6.02
  -3  -5  -5   29.30    5.49
  -3  -5  -5   27.43    5.11
  -3   5   5   16.61    3.86
   3   5  -5   18.58    3.71
   3   5  -4   73.52    9.29
  -3  -5  -4   76.98    8.64
   3  -5   4   59.23    8.19
   3   5  -4   71.23    7.04
  -3  -5  -4   70.32    7.75
  -3   5   4   74.80    8.86
   3   5  -3  524.00   23.77
  -3  -5  -3  531.89   22.50
  -3   5   3  497.40   23.15
   3  -5   3  515.47   24.12
   3   5  -3  509.14   18.69
  -3  -5  -3  505.19   20.07
   3   5  -2  444.67   21.39
  -3  -5  -2  430.98   20.32
  -3   5   2  424.91   21.32
  -3  -5  -2  428.57   18.14
   3   5  -2  436.23   17.30
   3  -5   2  436.07   22.02
   3   5  -1  532.09   23.38
  -3  -5  -1  534.33   22.88
   3  -5   1  553.25   24.54
  -3   5   1  531.33   23.58
  -3  -5  -1  537.25   19.98
  -3  -5   0   77.97    8.97
   3   5   0   69.29    8.56
   3  -5   0   80.88    9.67
  -3   5   0   74.38    9.27
  -3  -5   0   69.16    7.15
  -3  -5   1  573.68   24.07
   3   5   1  539.22   22.85
  -3  -5   1  507.46   19.01
  -3   5  -1  526.58   23.63
   3  -5  -1  533.98   24.17
  -3  -5   2  432.04   21.16
   3   5   2  434.30   20.32
  -3   5  -2  455.27   22.28
  -3  -5   2  421.37   17.20
   3  -5  -2  446.47   22.10
  -3  -5   3  549.06   24.02
   3   5   3  507.13   21.80
  -3  -5   3  516.12   18.85
  -3   5  -3  501.56   23.43
   3  -5  -3  547.74   24.46
   3   5   4   67.48    8.17
  -3  -5   4   72.04    9.11
   3  -5  -4   79.78    9.59
  -3   5  -4   52.81    7.89
  -3  -5   4   73.36    7.14
  -3  -5   5   16.50    4.27
   3   5   5   22.24    4.83
   3  -5  -5   17.09    4.47
  -3   5  -5   21.22    5.89
  -3  -5   5   23.93    4.26
   3   5   6  191.76   13.19
  -3  -5   6  206.65   15.36
   3  -5  -6  203.83   15.27
  -3   5  -6  175.93   14.42
  -3  -5   6  179.67   11.18
   3   5   7  526.67   13.75
   3   5   7  525.90   21.98
  -3  -5   7  546.89   25.32
  -3   5  -7  543.35   25.29
  -3  -5   7  513.34   19.09
   3  -5  -7  560.54   25.34
   3   5   8  231.45    9.19
   3   5   8  223.52   14.54
  -3   5  -8  250.53   17.50
   3  -5  -8  244.33   16.99
  -3  -5   8  226.42   12.90
   3   5   9  259.07    9.96
  -3  -5   9  280.18   14.60
   3   5   9  283.27   16.14
  -3   5  -9  250.07   17.74
   3  -5  -9  281.35   18.17
   3   5  10   46.65    4.44
   3  -5 -10   53.21    8.11
  -3  -5  10   54.31    6.55
  -3   5 -10   40.24    7.10
  -3  -5  11   31.87    5.32
   3  -5 -11   42.24    7.41
  -3   5 -11   37.13    6.65
  -3  -5  12   55.40    7.03
   3  -5 -12   64.92    9.28
  -3   5 -12   52.20    8.73
  -3  -5  13  184.27   12.77
   3  -5 -13  177.96   15.17
  -3   5 -13  170.37   15.48
  -3  -5  14  204.34   13.76
  -3   5 -14  182.78   16.37
  -3  -5  15  133.38   11.44
  -3   5 -15  134.25   14.18
  -3  -5  16   53.44    7.39
  -3   5 -16   41.59    8.66
  -3  -5  17  228.54   15.47
  -3   5 -17  208.71   18.19
  -3  -5  18    4.93    2.97
  -3   5 -18    2.41    4.15
  -3   5 -19   68.89   11.03
  -3  -5  19   70.60    9.19
  -3  -5  20   13.30    3.17
  -3   5 -20   15.80    6.35
  -3  -5  20    7.27    3.04
   3  -5 -21  134.07   14.83
  -3  -5  21  142.06   10.43
  -3  -5  21  150.32   13.68
  -3   5 -21  145.32   15.78
  -3   5 -22    7.98    6.38
  -3  -5  22    4.34    2.45
   3  -5 -22   -0.89    3.89
  -3   5 -23   26.99    7.32
   3  -5 -23   29.07    7.22
  -3  -5  23   30.49    4.79
  -3   5 -24   29.67    8.16
  -3  -5  24   28.58    4.64
   3  -5 -24   15.46    5.33
  -3   5 -25    1.94    5.13
   3  -5 -25    3.78    3.91
  -3  -5  25    1.92    1.43
  -3   5 -26   17.30    6.59
   3  -5 -26   11.80    1.52
  -3  -5  26   16.18    3.21
   3  -5 -26   18.67    6.35
  -3   5 -27   87.50   14.50
   3  -5 -27   76.10   12.54
   3  -5 -27   57.36    3.84
  -3  -5  27   68.48    5.79
  -3   5 -28   75.96   13.52
   3  -5 -28   61.54   11.91
  -3   5 -29   54.49   11.73
   3  -5 -29   46.61   10.32
   3  -5 -29   40.60    7.27
   3  -5 -30    8.83    5.78
   3  -5 -30    6.00    2.41
  -3   5 -31   20.10    8.15
   3  -5 -31    6.23    4.61
   3  -5 -31   10.59    3.79
   3  -5 -32   -2.87    4.27
  -3   5 -32   13.02    6.56
   3  -5 -32    9.91    3.58
   3  -5 -33   14.72    6.41
  -3   5 -33   19.45    7.62
   3  -5 -34    5.31    4.12
  -3   5 -34    9.52    6.23
  -3   5 -35   52.34   13.07
   3  -5 -35   36.28   10.32
  -3   5 -36   -0.70    4.29
   3  -5 -36   -2.98    4.09
  -3   5 -37    6.02    6.49
   3  -5 -37    1.84    4.34
  -3   5 -38    0.20    4.21
   3  -5 -38    0.73    4.97
   3  -5 -39   17.04    7.67
  -3   5 -39    5.92    5.35
  -3   5 -40   -9.02    6.30
   3  -5 -40   -4.54    4.89
   3  -5 -41   -3.09    4.01
  -3   5 -41   -2.56    4.28
   3  -5 -42   -8.60    6.41
   3  -5 -43   -8.18    6.40
   3   6 -44    8.14    7.06
   3   6 -43    8.01    6.38
   3   6 -42   -2.66    4.22
   3   6 -41    2.70    4.28
   3   6 -41   11.68    7.50
   3   6 -40   10.12    5.71
  -3  -6 -40    1.89    6.05
   3   6 -40    0.74    5.69
   3   6 -39   -1.13    3.36
  -3  -6 -39  -12.75    7.31
   3   6 -39    4.01    6.05
   3   6 -38    0.31    4.84
  -3  -6 -38   -9.79    6.66
   3   6 -38    3.22    4.71
   3   6 -37    2.55    4.12
   3   6 -37    9.29    6.65
  -3  -6 -36   17.47    6.08
   3   6 -36   10.83    5.64
   3   6 -36   10.04    6.10
  -3  -6 -35    0.36    4.09
   3   6 -35    2.43    4.62
   3   6 -35   13.46    6.77
  -3  -6 -34   28.56    9.87
   3   6 -34   19.67    6.76
   3   6 -34   39.86   10.36
   3   6 -33    8.66    5.01
  -3  -6 -33    2.22    4.44
   3   6 -33    2.66    5.29
   3   6 -32   12.08    6.67
  -3  -6 -32    0.14    3.71
   3   6 -32    4.32    4.24
  -3  -6 -31    4.88    5.80
   3   6 -31    5.69    4.11
   3   6 -31    0.30    4.36
   3   6 -30    7.21    4.22
  -3  -6 -30   10.14    7.00
   3   6 -30    6.84    4.04
   3  -6  30    4.88    2.66
  -3  -6 -29   31.14    9.04
   3   6 -29   21.37    6.75
   3   6 -29   20.69    7.23
   3  -6  29   22.01    5.49
   3   6 -28   17.13    6.71
  -3  -6 -28   17.54    7.81
   3   6 -28   15.40    6.36
   3  -6  28   22.03    5.26
  -3  -6 -27    7.52    5.96
   3   6 -27    4.83    4.41
   3   6 -27    3.59    4.91
   3  -6  27    6.21    3.51
  -3  -6 -26    6.35    4.84
   3   6 -26    1.95    2.76
   3  -6  26    3.44    2.40
   3   6 -25    2.33    3.32
  -3  -6 -25    9.20    5.24
   3  -6  25    6.32    3.30
   3   6 -25    5.54    5.20
  -3  -6 -24  101.63   14.41
   3  -6  24  102.52   11.33
   3   6 -24   90.62   13.54
   3   6 -24  110.73   12.92
  -3  -6 -23   43.93    9.83
   3  -6  23   40.53    7.21
   3   6 -23   37.83   10.36
   3   6 -23   35.99    8.01
  -3  -6 -23   28.67    6.30
  -3  -6 -22  151.70   17.38
   3  -6  22  179.15   14.79
  -3   6  22  158.92   17.28
  -3  -6 -22  155.46   13.65
   3   6 -22  171.69   17.99
   3   6 -22  165.71   15.34
  -3  -6 -21    9.15    6.36
   3  -6  21   11.85    4.77
  -3   6  21    7.85    4.90
   3   6 -21   12.77    7.77
   3   6 -21    7.23    4.16
  -3  -6 -21    7.77    3.43
  -3  -6 -20   60.81   10.87
   3  -6  20   61.37    8.80
   3   6 -20   68.68   11.39
  -3   6  20   46.86    9.32
  -3  -6 -20   45.41    7.23
   3   6 -20   68.23    9.66
  -3  -6 -19   28.50    7.51
   3  -6  19   47.42    7.96
  -3   6  19   48.52    9.82
   3   6 -19   49.96   10.56
  -3  -6 -19   32.48    6.09
   3   6 -19   37.25    7.09
   3  -6  18   73.24    9.80
  -3  -6 -18   81.10   11.66
  -3   6  18   75.96   11.62
   3   6 -18   73.44   11.24
  -3  -6 -18   63.28    8.57
   3   6 -18   81.81   10.12
  -3  -6 -17   13.88    5.48
   3  -6  17   13.04    4.75
  -3   6  17   13.28    5.52
   3   6 -17   12.96    6.93
  -3  -6 -17   12.73    4.32
   3   6 -17   11.22    3.93
  -3  -6 -16   61.28    9.83
   3  -6  16   40.68    7.25
   3   6 -16   53.19    9.45
  -3   6  16   62.56   10.17
  -3  -6 -16   52.93    7.57
   3   6 -16   46.72    7.49
  -3  -6 -15   19.45    5.87
   3  -6  15   16.64    5.07
   3   6 -15   14.95    5.99
  -3   6  15   19.97    5.17
  -3  -6 -15   21.25    5.06
   3   6 -15   16.72    4.41
   3  -6  14   85.01   10.44
  -3  -6 -14   68.45    9.96
  -3   6  14   77.12   10.73
  -3  -6 -14   73.49    8.92
   3   6 -14   78.74   11.47
   3   6 -14   69.29    8.82
  -3  -6 -13   75.23    8.12
   3  -6  13   75.21    8.02
  -3   6  13   75.74    8.48
  -3  -6 -13   75.78    8.79
   3   6 -13   75.82    8.41
   3   6 -13   75.42    8.92
   3  -6  12   26.83    6.83
   3   6 -12   27.56    7.18
  -3   6  12   26.48    6.01
  -3  -6 -12   34.15    6.21
   3   6 -12   20.07    4.51
  -3  -6 -11  134.17   11.71
  -3   6  11  134.54   13.69
   3   6 -11  126.29   13.54
   3   6 -11  128.05   11.23
  -3  -6 -10   40.04    6.34
   3   6 -10   38.30    7.71
   3   6 -10   41.12    6.55
  -3  -6  -9    7.61    3.37
   3   6  -9    4.74    4.15
  -3  -6  -9    2.39    2.44
   3   6  -9    4.55    2.52
  -3  -6  -8  193.66   14.16
   3   6  -8  199.11   16.07
  -3  -6  -8  183.21   14.53
   3   6  -8  179.42   12.98
   3   6  -7   84.14   10.48
  -3  -6  -7   86.64    9.58
  -3  -6  -7   89.50   10.08
   3   6  -7   83.56    9.10
  -3  -6  -6   38.47    6.40
   3   6  -6   46.93    7.91
  -3   6   6   39.82    7.38
  -3  -6  -6   39.82    6.71
   3   6  -6   40.23    6.05
  -3  -6  -5   40.41    6.71
   3   6  -5   44.91    7.61
  -3   6   5   37.81    7.19
  -3  -6  -5   36.10    6.30
   3   6  -5   41.25    6.12
  -3  -6  -4   81.47    9.26
   3   6  -4   81.30   10.19
  -3   6   4   72.14    9.84
   3   6  -4   78.07    8.32
  -3  -6  -4   71.50    8.63
   3   6  -3   68.08    9.35
  -3  -6  -3   68.87    8.65
  -3  -6  -3   60.39    7.75
   3   6  -3   60.12    7.17
  -3   6   3   67.83    9.52
   3  -6   3   53.78    8.37
   3   6  -2  269.33   17.63
  -3  -6  -2  242.60   16.41
   3  -6   2  262.11   18.35
  -3   6   2  275.96   18.53
  -3  -6  -2  276.49   16.31
   3   6  -2  250.07   14.74
  -3  -6  -1   14.34    4.35
   3   6  -1   17.81    5.44
  -3  -6  -1   14.54    3.44
   3  -6   1   12.30    4.16
  -3   6   1   17.32    4.83
   3   6   0   85.20    9.70
  -3  -6   0   72.62    8.95
   3  -6   0   86.09   10.68
  -3   6   0   77.69   10.11
  -3  -6   0   84.68    8.81
   3   6   1   25.97    5.96
  -3  -6   1   18.34    5.08
   3  -6  -1   15.86    5.10
  -3   6  -1   16.29    4.83
  -3  -6   1   21.85    4.52
  -3  -6   2  255.92   17.09
   3   6   2  258.51   16.46
   3  -6  -2  251.05   17.97
  -3  -6   2  248.75   14.81
  -3   6  -2  246.11   17.97
  -3  -6   3   65.55    8.58
   3   6   3   73.15    9.05
  -3  -6   3   62.35    7.52
  -3   6  -3   58.47    8.93
   3  -6  -3   66.22    9.35
   3   6   4   73.65    8.73
  -3  -6   4   75.74    9.41
  -3  -6   4   76.18    8.25
  -3   6  -4   75.86   10.00
   3  -6  -4   73.35    9.79
  -3  -6   5   44.26    7.80
   3   6   5   35.44    5.79
  -3  -6   5   39.55    5.86
  -3   6  -5   35.50    7.46
   3  -6  -5   41.59    7.27
   3   6   6   29.09    5.44
  -3  -6   6   39.85    6.11
  -3   6  -6   33.37    6.87
   3   6   7   90.38    9.85
  -3   6  -7   86.56   11.15
  -3  -6   7   81.08    8.55
   3   6   8  176.77   13.28
   3   6   8  169.82    9.56
  -3   6  -8  187.16   16.24
  -3  -6   8  175.97   12.75
  -3  -6   9    5.58    2.84
   3   6   9    3.95    1.79
   3   6   9    2.87    2.32
  -3   6  -9   -3.03    4.41
  -3  -6  10   44.83    6.65
   3   6  10   39.14    4.77
  -3   6 -10   36.45    7.64
   3   6  10   40.73    6.76
   3   6  11  111.92    8.15
  -3   6 -11  120.69   13.50
  -3  -6  11  115.59   10.82
  -3  -6  12   22.63    4.95
   3   6  12   29.82    4.51
  -3   6 -12   29.70    6.88
  -3  -6  13   92.18    9.78
  -3   6 -13   86.96   11.74
  -3  -6  14   72.01    8.72
  -3   6 -14   71.57   10.70
  -3  -6  15   14.71    4.18
  -3   6 -15   21.02    6.87
  -3  -6  16   59.98    8.38
  -3   6 -16   51.81    9.30
  -3  -6  17    9.11    3.19
  -3   6 -17    7.69    4.34
  -3  -6  18   77.74    9.91
  -3   6 -18   69.52   11.28
  -3  -6  19   43.75    7.94
  -3   6 -19   32.56    8.08
  -3   6 -20   41.31    8.41
  -3   6 -21   10.32    5.38
  -3   6 -22  164.08   18.20
  -3  -6  23   42.83    6.32
   3  -6 -23   33.46    8.80
  -3   6 -24   99.08   14.26
   3  -6 -24   80.65   12.49
  -3  -6  24   94.61    9.12
  -3   6 -25    0.35    3.70
   3  -6 -25   -0.05    3.67
  -3  -6  25    2.84    1.89
  -3   6 -26    7.33    5.17
   3  -6 -26    3.65    3.63
  -3  -6  26    6.79    2.74
  -3   6 -27    8.24    5.74
   3  -6 -27   10.43    7.05
  -3   6 -28   29.22    9.36
   3  -6 -28   25.28    8.42
  -3   6 -29   33.76    9.95
   3  -6 -29   20.63    7.67
   3  -6 -30    1.95    3.32
  -3   6 -30   14.50    7.13
  -3   6 -31    2.52    3.85
   3  -6 -31   17.27    6.34
   3  -6 -32    9.68    5.53
  -3   6 -32   14.97    7.73
   3  -6 -32    2.41    2.66
  -3   6 -33   -2.69    3.65
   3  -6 -33    0.84    4.43
  -3   6 -34   25.22    9.47
   3  -6 -34   20.72    8.84
  -3   6 -35   15.18    7.88
   3  -6 -35   11.09    7.13
   3  -6 -36   18.08    8.99
  -3   6 -36   25.14   10.16
  -3   6 -37    9.92    6.29
   3  -6 -37   13.53    6.99
  -3   6 -38    1.00    3.71
   3  -6 -38   -5.28    5.69
   3  -6 -39    6.41    5.67
  -3   6 -39    1.75    4.57
  -3   6 -40   -9.11    6.40
   3  -6 -40    6.83    6.00
   3  -6 -41   10.37    6.87
   3   7 -43   13.01    7.70
   3   7 -42   12.24    6.77
   3   7 -41    0.04    3.68
   3   7 -40   12.55    7.25
   3   7 -39    5.45    5.70
   3   7 -39    5.52    5.42
   3   7 -38    4.77    5.05
  -3  -7 -38   -3.19    4.59
   3   7 -38   -8.45    6.61
  -3  -7 -37    6.82    6.00
   3   7 -37    3.61    4.27
   3   7 -37    5.11    5.28
   3   7 -36    4.62    4.26
  -3  -7 -36    5.82    5.03
   3   7 -36    0.80    4.37
  -3  -7 -35    9.86    6.91
   3   7 -35   -0.44    5.61
   3   7 -35    2.39    3.44
  -3  -7 -34   -3.53    3.68
   3   7 -34    1.46    5.37
   3   7 -34  -11.47    5.78
  -3  -7 -33   -2.86    3.36
   3   7 -33    0.88    3.74
   3   7 -33    3.47    4.15
  -3  -7 -32    4.16    4.03
   3   7 -32    6.15    5.39
   3   7 -32   18.94    6.86
  -3  -7 -31    5.26    4.59
   3   7 -31   -0.25    4.03
   3   7 -31   -2.35    2.85
  -3  -7 -30    7.90    5.51
   3  -7  30   -2.07    3.26
   3   7 -30    6.22    5.37
   3   7 -30   -0.06    4.09
  -3  -7 -29    1.27    4.30
   3  -7  29    3.09    2.68
   3   7 -29   11.89    7.62
   3   7 -29    1.23    2.94
  -3  -7 -28    1.06    4.04
   3  -7  28    3.18    2.38
   3   7 -28    2.51    5.15
   3   7 -28   -3.93    2.72
  -3  -7 -27   -1.62    4.84
   3  -7  27    0.33    2.25
   3   7 -27   -1.75    4.50
   3   7 -27    0.98    3.94
  -3  -7 -26   13.23    6.78
   3  -7  26   16.58    5.34
   3   7 -26   20.83    7.75
   3   7 -26    6.65    4.33
  -3  -7 -25    3.04    4.25
   3  -7  25    0.78    3.09
   3   7 -25    7.23    4.83
   3   7 -25   -3.23    3.11
  -3  -7 -24   31.52    9.02
   3  -7  24   24.84    5.89
   3   7 -24   15.29    5.55
   3   7 -24   24.69    6.99
  -3  -7 -23    7.87    5.67
   3  -7  23   12.02    3.42
  -3   7  23   14.63    5.77
   3   7 -23   21.91    7.29
   3   7 -23   15.56    5.98
  -3  -7 -22    4.84    4.84
   3  -7  22    7.28    4.30
   3   7 -22    4.72    4.38
  -3   7  22    6.09    3.39
  -3  -7 -22   -0.71    2.67
   3   7 -22    1.47    3.16
  -3  -7 -21   20.05    7.28
   3  -7  21   32.73    7.37
  -3   7  21   18.88    6.70
  -3  -7 -21   24.36    5.72
   3   7 -21   33.34    8.27
   3   7 -21   21.44    6.48
  -3  -7 -20   27.92    8.06
   3  -7  20   41.78    7.90
  -3  -7 -20   25.95    5.43
  -3   7  20   41.79    9.79
   3   7 -20   27.58    7.30
   3   7 -20   33.87    7.05
   3  -7  19   22.93    6.71
  -3  -7 -19   20.70    6.84
   3   7 -19   19.79    7.65
  -3   7  19   13.97    4.92
  -3  -7 -19   10.43    3.48
   3   7 -19    8.35    3.84
   3  -7  18   56.85    9.24
  -3  -7 -18   51.45    9.94
  -3   7  18   37.61    8.48
   3   7 -18   60.28   11.58
  -3  -7 -18   51.48    7.87
   3   7 -18   58.51    8.83
   3  -7  17   80.68   11.18
  -3  -7 -17   81.68   12.63
   3   7 -17   76.23   12.64
  -3   7  17   76.23   11.85
  -3  -7 -17   59.19    8.40
   3   7 -17   80.91   10.68
  -3  -7 -16  136.44   15.72
   3  -7  16  143.41   14.69
  -3  -7 -16  127.28   12.26
   3   7 -16  144.56   16.68
  -3   7  16  144.00   15.96
   3   7 -16  143.12   13.92
   3  -7  15   67.64   10.00
  -3  -7 -15   59.84   10.23
  -3  -7 -15   52.52    7.81
  -3   7  15   69.16   11.15
   3   7 -15   65.02   11.45
   3   7 -15   61.15    9.07
   3  -7  14   19.95    5.89
  -3   7  14   11.17    5.90
  -3  -7 -14   12.56    3.71
   3   7 -14   17.66    5.82
   3   7 -14    9.44    4.13
  -3  -7 -13   26.12    5.60
   3   7 -13   38.30    8.58
  -3   7  13   38.22    7.80
   3   7 -13   37.56    6.96
  -3   7  12   49.86    8.91
   3   7 -12   44.89    8.33
  -3  -7 -12   55.11    8.12
   3   7 -12   58.05    8.37
   3   7 -11    9.94    5.56
  -3  -7 -11   17.99    4.83
   3   7 -11   13.86    4.29
   3   7 -10  101.64   12.72
  -3  -7 -10   92.01   10.18
   3   7 -10   96.68   10.62
   3   7  -9   16.39    6.16
  -3  -7  -9   12.96    4.25
   3   7  -9   12.71    3.38
  -3   7   8    3.10    1.06
  -3  -7  -8    0.60    2.24
   3   7  -8    5.04    4.16
   3   7  -8    0.65    3.26
  -3   7   7  101.16    6.27
  -3  -7  -7  100.00   10.74
   3   7  -7  106.12   12.38
   3   7  -7  108.39   10.68
  -3  -7  -7  108.30   11.84
  -3  -7  -6    2.92    2.96
   3   7  -6    2.58    3.01
   3   7  -6   -0.27    2.70
  -3  -7  -6    3.96    2.78
  -3  -7  -5  122.64   11.86
   3   7  -5  114.47   12.89
   3   7  -5  119.17   11.30
  -3   7   5  111.49   13.15
  -3  -7  -5  111.59   11.55
  -3  -7  -4   31.99    6.30
   3   7  -4   39.47    7.90
  -3  -7  -4   28.17    6.02
  -3   7   4   34.70    7.81
   3   7  -4   34.45    6.41
   3   7  -3   38.60    7.59
  -3  -7  -3   31.01    6.37
  -3  -7  -3   35.57    6.49
   3   7  -3   33.85    6.52
  -3   7   3   30.05    7.46
   3   7  -2   21.34    5.67
  -3  -7  -2   24.84    5.56
  -3  -7  -2   28.17    6.05
  -3   7   2   17.93    6.07
   3   7  -1    9.84    4.01
  -3  -7  -1    5.47    3.19
  -3  -7  -1    3.56    2.34
  -3   7   1    2.63    3.01
  -3  -7   0    9.57    4.21
   3   7   0    7.87    3.80
  -3  -7   0    4.64    2.10
  -3   7   0    9.46    4.54
   3   7   1    6.78    3.61
  -3  -7   1    9.15    4.38
  -3  -7   1    3.76    2.65
  -3   7  -1   10.60    5.14
   3   7   2   17.38    4.37
  -3   7  -2   13.70    4.46
  -3  -7   2   18.68    4.59
   3   7   3   24.17    5.46
  -3  -7   3   38.94    6.87
  -3   7  -3   30.23    7.15
   3   7   4   31.05    6.33
  -3   7  -4   22.23    5.88
  -3  -7   4   33.06    6.09
   3   7   5  115.91   11.30
  -3   7  -5  114.82   13.68
  -3  -7   5  116.38   11.10
   3   7   6   -2.80    2.70
  -3  -7   6    1.88    2.69
  -3   7  -6    2.32    3.24
   3   7   7   94.26   10.25
  -3   7  -7   96.79   12.28
  -3  -7   7  100.86   10.49
  -3  -7   8   -1.66    2.66
   3   7   8    3.94    2.84
  -3  -7   9   21.31    4.90
   3   7   9   11.18    3.33
  -3   7  -9    9.23    5.13
   3   7   9   15.59    4.28
   3   7  10   94.16    8.17
   3   7  10   92.24   10.01
  -3  -7  10  103.26   10.95
  -3   7 -10   88.77   11.99
  -3  -7  11   17.69    4.60
   3   7  11   11.33    3.31
  -3   7 -11   14.43    5.96
  -3  -7  12   45.68    7.29
   3   7  12   46.37    5.96
  -3   7 -12   36.53    8.28
  -3  -7  13   34.44    6.75
   3   7  13   24.04    4.33
  -3   7 -13   33.11    7.72
  -3  -7  14   17.56    5.32
   3   7  14   13.45    3.69
  -3   7 -14   18.82    5.93
  -3  -7  15   57.44    8.34
  -3   7 -15   63.22   10.84
  -3  -7  16  141.84   13.66
  -3   7 -16  134.55   16.22
  -3   7 -17   88.00   13.61
  -3   7 -18   53.14   10.67
  -3   7 -19    7.21    4.64
  -3   7 -20   37.08    8.62
  -3   7 -21   23.38    7.02
  -3   7 -22   -7.33    5.25
  -3   7 -23    9.70    5.53
  -3   7 -24   19.46    6.95
   3  -7 -25    1.82    4.03
  -3   7 -25    3.58    4.82
   3  -7 -26    9.18    5.15
  -3   7 -26   12.55    6.49
   3  -7 -27   12.46    6.78
  -3   7 -27   -0.91    3.75
   3  -7 -28   -2.34    5.41
  -3   7 -28   -7.48    5.48
   3  -7 -29    0.35    4.05
  -3   7 -29    2.38    3.60
   3  -7 -30    3.48    4.34
  -3   7 -30   -1.86    4.92
   3  -7 -31    5.10    5.55
  -3   7 -31    4.45    5.93
   3  -7 -32    2.31    3.18
  -3   7 -32   14.28    7.59
  -3   7 -33   12.63    6.98
   3  -7 -33  -20.26    8.23
   3  -7 -34    1.92    5.22
  -3   7 -34    0.02    4.86
   3  -7 -35    2.37    5.04
  -3   7 -35    5.42    3.34
   3  -7 -36    1.94    5.32
  -3   7 -36   -9.25    5.98
   3  -7 -37   14.05    7.78
  -3   7 -37    0.57    3.76
   3  -7 -38    0.14    3.76
  -3   7 -38   17.83    8.87
   3  -7 -39    7.23    5.71
   3   8 -41  -12.26    6.34
   3   8 -40  -17.92    7.78
   3   8 -39    3.05    3.52
   3   8 -38  -14.94    6.85
  -3  -8 -37   -3.16    4.51
   3   8 -37    0.61    3.43
  -3  -8 -36    6.95    5.69
   3   8 -36    4.33    4.90
   3   8 -36   -0.71    3.46
  -3  -8 -35   10.58    5.78
   3   8 -35   -6.23    6.82
  -3  -8 -34   -4.60    5.26
   3   8 -34    6.24    6.13
   3   8 -34    2.16    4.52
  -3  -8 -33   -1.71    6.65
   3   8 -33    3.00    4.93
   3   8 -33   -0.81    3.89
  -3  -8 -32   -7.29    6.31
   3   8 -32  -12.64    7.61
   3   8 -32   -0.40    3.14
  -3  -8 -31    0.81    4.23
   3   8 -31    3.07    5.11
   3   8 -31    4.38    4.23
  -3  -8 -30   20.10    8.38
   3   8 -30    9.77    5.90
   3   8 -30   13.93    6.35
  -3  -8 -29   -3.50    4.96
   3  -8  29   18.16    5.29
   3   8 -29   13.75    7.05
   3   8 -29   16.11    6.81
  -3  -8 -28    4.57    4.29
   3  -8  28   -1.05    2.78
   3   8 -28   -2.12    4.33
   3   8 -28   -2.97    3.74
  -3  -8 -27    4.75    4.59
   3  -8  27    2.86    3.13
   3   8 -27   -2.44    6.39
   3   8 -27   -1.95    3.76
  -3  -8 -26   15.63    7.36
   3  -8  26   10.87    5.04
   3   8 -26    2.53    4.12
   3   8 -26   -0.63    3.97
  -3  -8 -25   13.19    5.63
   3  -8  25   11.81    4.66
   3   8 -25   13.66    6.03
   3   8 -25   19.28    6.57
  -3  -8 -24    1.58    4.18
   3  -8  24   12.37    4.81
  -3   8  24    1.04    4.72
   3   8 -24   11.69    6.09
   3   8 -24   13.41    5.97
   3  -8  23   12.00    4.77
  -3  -8 -23   12.09    7.01
  -3   8  23   12.81    4.84
   3   8 -23   17.39    7.49
   3   8 -23   14.99    6.34
  -3  -8 -22   17.05    7.77
   3  -8  22    9.98    4.97
  -3   8  22   10.01    5.63
   3   8 -22    6.05    5.60
   3   8 -22    8.19    2.68
   3  -8  21    8.27    4.32
  -3  -8 -21    2.15    4.03
   3   8 -21    9.53    7.04
  -3   8  21   10.06    5.68
   3   8 -21    5.75    3.38
   3  -8  20    8.92    5.29
  -3  -8 -20    4.42    4.60
   3   8 -20    9.96    7.26
  -3   8  20    1.78    4.27
   3   8 -20    0.25    2.95
   3  -8  19   62.63   10.16
  -3  -8 -19   80.26   12.93
  -3   8  19   66.62   11.74
   3   8 -19   79.73   13.06
  -3  -8 -19   68.92    9.31
   3   8 -19   75.44   10.88
   3  -8  18   18.16    6.74
  -3  -8 -18    9.29    5.65
   3   8 -18   16.31    7.38
  -3   8  18   16.29    7.09
  -3  -8 -18   11.92    4.13
   3   8 -18    8.56    3.39
   3  -8  17   12.90    5.19
  -3  -8 -17   10.40    6.27
  -3  -8 -17    4.15    2.63
  -3   8  17    1.92    3.50
   3   8 -17    7.41    5.64
   3   8 -17    7.80    4.58
   3  -8  16   60.34   10.26
   3   8 -16   54.04   10.39
  -3   8  16   61.85   11.02
  -3  -8 -16   54.67    8.18
   3   8 -16   66.37   10.16
   3   8 -15   34.59    8.78
  -3  -8 -15   34.67    6.57
  -3   8  15   35.30    8.41
   3   8 -15   32.24    7.40
   3   8 -14   11.39    6.50
  -3   8  14    5.37    3.70
  -3  -8 -14   20.60    5.35
   3   8 -14   16.76    5.82
  -3   8  13  121.56   14.72
   3   8 -13  102.51   13.11
  -3  -8 -13  109.17   11.61
   3   8 -13  131.71   13.55
  -3  -8 -12   18.44    5.14
   3   8 -12   20.28    7.12
   3   8 -12   18.96    5.41
   3   8 -11   57.91   10.56
  -3  -8 -11   48.56    7.81
   3   8 -11   52.31    8.68
  -3  -8 -10   54.33    8.37
   3   8 -10   72.97   12.17
   3   8 -10   49.99    8.19
  -3  -8  -9   57.01    8.47
   3   8  -9   62.35   10.96
   3   8  -9   54.23    8.84
  -3  -8  -8   21.50    5.18
   3   8  -8   23.45    7.50
  -3   8   8   26.98    3.17
   3   8  -8   31.80    6.71
  -3   8   7   77.35    6.05
  -3  -8  -7   80.49   10.16
   3   8  -7   88.58   12.29
   3   8  -7   73.22    9.70
   3   8  -6   10.46    5.03
  -3   8   6    8.31    2.47
   3   8  -6    4.47    2.91
  -3   8   5    1.80    1.46
   3   8  -5    4.08    3.72
  -3   8   5    4.17    5.14
   3   8  -5   -5.46    4.15
   3   8  -4   73.31   10.89
   3   8  -4   63.28    9.18
  -3   8   4   71.49   11.09
   3   8  -3   75.32   10.81
   3   8  -3   77.74   10.02
  -3   8   3   74.66   11.50
   3   8  -2   14.13    5.09
  -3   8   2   13.98    5.44
   3   8  -1   66.83    9.77
  -3   8   1   59.74   10.42
   3   8   0  113.27   12.82
  -3   8   0  126.28   14.52
  -3  -8   0  137.31   13.48
   3   8   1   53.89    9.03
  -3  -8   1   71.25    9.79
  -3   8  -1   66.49   10.30
   3   8   2   11.20    4.43
  -3  -8   2   13.02    4.51
  -3   8  -2   14.96    5.22
   3   8   3   94.93   10.98
  -3  -8   3   72.30    9.87
  -3   8  -3   71.20   11.03
   3   8   4   58.88    8.82
  -3   8  -4   72.49   11.52
  -3  -8   4   53.61    8.59
  -3  -8   5    2.98    2.79
  -3   8  -5   -0.25    4.39
   3   8   5   -0.43    2.95
  -3   8  -6   -1.05    3.13
  -3  -8   6    7.99    4.17
   3   8   6    6.41    3.47
   3   8   7   80.26   10.12
  -3  -8   7   74.39    9.77
  -3   8  -7   76.17   11.99
  -3  -8   8   20.13    5.42
   3   8   8   18.32    4.84
  -3   8  -8   25.88    7.93
  -3  -8   9   52.56    8.53
   3   8   9   59.28    8.66
  -3   8  -9   64.73   10.97
   3   8  10   52.48    6.65
   3   8  10   49.59    7.95
  -3   8 -10   45.87    9.31
   3   8  11   54.13    6.79
   3   8  11   48.55    7.72
  -3   8 -11   53.40   10.13
   3   8  12   26.24    5.04
  -3   8 -12   27.85    7.74
   3   8  13  119.62   10.25
  -3   8 -13  120.03   15.26
   3   8  14   14.61    4.03
  -3   8 -14   13.15    6.31
   3   8  15   36.40    6.09
  -3   8 -15   33.38    9.34
  -3   8 -16   73.69   12.43
  -3   8 -17    3.88    4.92
  -3   8 -18   11.80    5.67
  -3   8 -19   67.76   12.72
  -3   8 -20    6.50    5.65
  -3   8 -21   11.10    6.08
  -3   8 -22   17.97    7.71
  -3   8 -23   12.93    6.57
  -3   8 -24   18.52    6.83
  -3   8 -25    4.59    5.84
   3  -8 -26    6.59    4.53
  -3   8 -26    9.70    6.82
   3  -8 -27    7.19    5.10
  -3   8 -27    9.65    5.03
   3  -8 -28    0.22    3.27
  -3   8 -28   -2.68    4.78
   3  -8 -29   15.50    7.70
  -3   8 -29    0.45    3.51
   3  -8 -30   17.32    7.35
  -3   8 -30    4.57    6.14
   3  -8 -31    4.35    4.98
  -3   8 -31    3.96    3.81
   3  -8 -32    8.74    6.80
  -3   8 -32   -5.17    6.10
   3  -8 -33   13.09    6.14
  -3   8 -33    5.71    5.48
   3  -8 -34   11.54    7.84
  -3   8 -34    6.96    5.49
   3  -8 -35   12.74    7.46
  -3   8 -35   13.85    8.30
   3  -8 -36   28.98   10.43
  -3   8 -36    3.32    4.95
   3  -8 -37   -1.82    4.70
  -3   8 -37  -10.65    6.85
   3   9 -39    9.70    6.82
   3   9 -38   -5.68    4.97
   3   9 -37  -10.21    6.32
   3   9 -36   -7.94    5.45
  -3  -9 -35    3.61    4.67
   3   9 -35    4.58    6.42
  -3  -9 -34    3.62    5.67
   3   9 -34    4.95    6.46
   3   9 -34    1.06    3.88
  -3  -9 -33    1.27    5.72
   3   9 -33   -5.85    6.32
   3   9 -33    3.91    4.86
  -3  -9 -32    2.87    4.25
   3   9 -32   -3.59    6.39
   3   9 -32    4.48    3.67
  -3  -9 -31   -9.27    7.15
   3   9 -31   -3.29    5.77
  -3  -9 -30    0.80    5.60
   3   9 -30    6.12    5.95
   3   9 -30    2.50    3.62
  -3  -9 -29   -6.06    5.80
   3   9 -29   -2.73    6.54
   3   9 -29    6.19    4.42
  -3  -9 -28    6.60    4.50
   3  -9  28    6.54    4.02
   3   9 -28   -0.84    4.59
   3   9 -28    7.60    5.61
  -3  -9 -27   14.79    8.02
   3  -9  27    8.95    4.47
   3   9 -27    3.84    3.75
   3   9 -27    0.79    3.36
  -3  -9 -26   -3.38    4.89
   3  -9  26    3.08    3.69
   3   9 -26    2.79    3.58
   3   9 -26    3.77    3.27
  -3  -9 -25    8.24    4.68
   3  -9  25   -2.28    4.29
  -3   9  25    6.58    4.59
   3   9 -25   -1.44    6.12
   3   9 -25    0.59    3.58
   3  -9  24    3.95    2.54
  -3  -9 -24    8.99    5.16
  -3   9  24    7.31    5.31
   3   9 -24   -2.41    5.82
   3   9 -24   -0.20    3.75
   3  -9  23    0.51    3.12
  -3  -9 -23   -0.85    4.44
   3   9 -23    6.81    4.42
  -3   9  23   16.60    7.78
   3   9 -23   13.84    6.40
  -3  -9 -22   -0.23    4.42
   3  -9  22    3.02    3.51
   3   9 -22    4.28    5.18
  -3   9  22    0.77    4.33
   3   9 -22    6.44    4.62
  -3  -9 -21    5.97    3.85
   3  -9  21   12.13    5.18
  -3   9  21    8.96    5.64
   3   9 -21    1.42    4.12
   3   9 -21    6.49    4.29
   3  -9  20   13.99    6.25
   3   9 -20    6.32    6.23
  -3   9  20    7.43    4.33
   3   9 -20   11.98    5.16
  -3  -9 -19   23.24    7.40
   3  -9  19   24.81    7.59
   3   9 -19   16.93    7.73
  -3   9  19   16.11    6.19
   3   9 -19   13.26    4.92
   3  -9  18    3.85    3.02
  -3  -9 -18   -6.16    5.26
   3   9 -18    2.78    4.74
  -3   9  18   11.38    5.34
   3   9 -18    4.61    3.28
   3   9 -17    1.30    3.21
  -3   9  17   -2.13    3.27
   3   9 -17   -3.76    3.60
   3   9 -16    2.54    6.14
  -3   9  16    6.71    4.20
   3   9 -16    4.74    4.61
  -3   9  15  158.85   17.86
   3   9 -15  163.90   18.25
   3   9 -15  136.77   14.94
   3   9 -14    9.66    5.97
  -3   9  14   11.23    5.58
   3   9 -14    7.41    4.73
   3   9 -13   72.63   12.79
  -3   9  13   65.45   11.74
   3   9 -13   64.79   10.21
   3   9 -12  131.11   16.40
   3   9 -12  129.25   14.56
   3   9 -11   46.31   10.65
   3   9 -11   55.60    9.88
   3   9 -10    4.95    5.82
   3   9 -10    1.92    3.00
   3   9  -9   18.23    7.99
  -3   9   9   10.16    2.02
   3   9  -9    9.74    4.82
  -3   9   8  164.26    8.62
   3   9  -8  184.78   18.49
   3   9  -8  177.25   16.45
  -3   9   7   13.98    3.08
   3   9  -7   18.95    7.89
   3   9  -7   10.45    5.47
  -3   9   6    7.87    2.54
   3   9  -6    6.23    3.26
   3   9  -6    7.84    4.76
  -3   9   5   15.41    3.54
   3   9  -5   11.66    4.03
  -3   9   5   17.77    7.00
   3   9  -5   15.98    5.70
   3   9  -4   18.08    6.08
  -3   9   4   22.99    4.79
  -3   9   4   23.07    6.97
   3   9  -4   27.26    7.20
   3   9  -3   56.75   10.28
  -3   9   3   52.80    6.93
  -3   9   3   47.94    9.60
   3   9  -2    8.46    4.72
  -3   9   2   12.32    6.20
   3   9  -1   21.46    6.12
  -3   9   1   22.87    7.14
   3   9   0   12.66    4.89
  -3   9   0    6.74    3.30
   3   9   1   16.65    5.43
  -3   9  -1   12.23    3.93
   3   9   2   -1.20    4.03
  -3   9  -2    6.34    4.73
   3   9   3   43.84    7.95
  -3   9  -3   37.17    8.22
   3   9   4   18.45    5.31
  -3   9  -4   26.01    7.63
  -3   9  -5   10.13    4.65
   3   9   5   17.65    5.55
   3   9   6    4.70    3.41
  -3   9  -6    4.91    4.92
   3   9   7   18.08    5.48
  -3   9  -7    6.73    4.84
   3   9   8  161.65   14.69
  -3   9  -8  169.42   18.47
  -3   9  -9    5.88    4.71
   3   9   9    4.82    3.98
   3   9  10    1.37    2.68
  -3   9 -10    0.77    4.39
   3   9  11   54.12    7.43
   3   9  11   50.33    8.48
  -3   9 -11   46.68   10.22
   3   9  12  128.97   11.35
   3   9  12  116.16   12.28
  -3   9 -12  135.30   17.12
   3   9  13   80.40    9.19
  -3   9 -13   82.65   13.72
   3   9  14    8.42    3.64
  -3   9 -14   13.69    7.67
   3   9  15  137.92   11.98
  -3   9 -15  151.96   18.60
   3   9  16   -0.53    2.88
  -3   9 -16   -3.30    4.56
  -3   9 -17    0.26    3.22
  -3   9 -18    6.52    4.87
  -3   9 -19   18.03    6.66
  -3   9 -20    7.43    4.68
  -3   9 -21   14.53    6.15
  -3   9 -22    0.49    3.38
  -3   9 -23   12.70    7.43
  -3   9 -24   17.98    8.14
  -3   9 -25   -1.50    4.35
  -3   9 -26   12.00    6.58
   3  -9 -27   10.33    6.38
  -3   9 -27   -9.17    6.01
   3  -9 -28    0.62    5.14
  -3   9 -28    6.62    5.59
   3  -9 -29   -3.54    4.77
  -3   9 -29    2.77    4.80
   3  -9 -30    7.21    6.00
  -3   9 -30    4.65    4.78
   3  -9 -31    3.60    5.18
  -3   9 -31    2.95    4.53
   3  -9 -32   -0.30    3.12
  -3   9 -32   -1.85    4.09
   3  -9 -33   11.49    7.10
  -3   9 -33    5.07    6.32
   3  -9 -34    4.08    4.68
  -3   9 -34    0.42    3.99
   3  -9 -35    4.52    5.23
   3  10 -36   -5.70    4.53
   3  10 -35   -6.19    4.91
   3  10 -34   -0.02    4.14
   3  10 -33    3.38    3.68
  -3 -10 -32    8.33    6.14
   3  10 -32    3.54    3.97
  -3 -10 -31   -0.93    5.35
   3  10 -31   -4.63    6.35
   3  10 -31   11.70    7.23
  -3 -10 -30    3.54    5.66
   3  10 -30    0.76    5.19
   3  10 -30   11.58    6.76
  -3 -10 -29   -0.14    4.44
   3  10 -29    5.39    5.91
   3  10 -29    2.21    3.26
  -3 -10 -28   -0.11    5.13
   3  10 -28   -3.02    5.66
   3  10 -28    2.91    4.52
  -3 -10 -27    2.68    5.30
   3 -10  27    1.40    3.34
   3  10 -27    2.62    4.89
   3  10 -27   10.67    5.89
  -3 -10 -26    4.63    5.78
   3 -10  26   -2.56    3.16
  -3  10  26    4.44    4.08
   3  10 -26    0.95    4.19
   3  10 -26    1.74    3.60
  -3 -10 -25    6.78    6.30
   3 -10  25    0.06    4.27
  -3  10  25    2.49    4.51
   3  10 -25    1.00    3.50
   3  10 -25    8.27    4.65
  -3 -10 -24    0.43    4.63
   3 -10  24    7.29    4.22
   3  10 -24   12.47    7.70
  -3  10  24    9.75    6.76
   3  10 -24   -4.51    4.15
   3 -10  23    5.49    5.01
  -3 -10 -23    6.50    5.61
   3  10 -23   -3.41    6.35
  -3  10  23    3.31    3.96
   3  10 -23   -1.38    3.41
   3 -10  22   -0.12    3.33
  -3 -10 -22    5.29    6.14
  -3  10  22    2.53    3.35
   3  10 -22   -1.56    4.10
   3  10 -22    5.67    4.86
   3 -10  21    8.49    5.71
  -3 -10 -21   -1.00    4.37
   3  10 -21    8.90    7.31
  -3  10  21    0.73    4.11
   3  10 -21   10.94    5.76
  -3 -10 -20    4.31    3.85
   3 -10  20    6.13    4.22
   3  10 -20    5.31    4.89
  -3  10  20    3.15    3.88
   3  10 -20    2.92    2.99
  -3 -10 -19   -5.68    6.41
   3 -10  19   10.37    5.92
  -3  10  19   -2.69    3.61
   3  10 -19    3.55    5.12
   3  10 -19   -5.99    4.96
   3  10 -18   -6.30    7.16
  -3  10  18   -1.07    4.18
   3  10 -18   -3.22    3.19
   3  10 -17    0.18    5.38
  -3  10  17    3.23    3.85
   3  10 -17    1.02    3.40
  -3  10  16   58.49   11.38
   3  10 -16   37.53    9.43
   3  10 -16   33.80    8.50
   3  10 -15    5.54    4.03
  -3  10  15    7.96    4.41
   3  10 -14    2.51    4.26
  -3  10  14    4.72    3.04
   3  10 -14    1.54    4.09
   3  10 -13   18.82    6.70
   3  10 -13   12.96    4.38
   3  10 -12   42.59   10.00
   3  10 -12   54.43   10.12
   3  10 -11   -1.08    4.47
   3  10 -11   -3.04    4.15
   3  10 -10   20.57    6.70
   3  10 -10   25.02    7.10
  -3  10   9   18.82    2.77
   3  10  -9   21.01    6.78
   3  10  -9   13.80    5.81
  -3  10   8   17.39    3.26
   3  10  -8   14.09    5.88
   3  10  -8   22.31    6.69
  -3  10   7   41.90    5.20
   3  10  -7   43.30    9.51
   3  10  -7   31.58    7.04
  -3  10   6   23.54    4.30
   3  10  -6   33.96    8.61
   3  10  -6   25.05    6.82
   3  10  -5    1.21    3.22
  -3  10   5    0.89    2.07
   3  10  -5   -0.52    3.19
   3  10  -4    8.47    5.98
  -3  10   4    4.54    2.38
  -3  10   4    0.81    5.16
   3  10  -4    6.94    4.22
   3  10  -3   19.66    7.03
  -3  10   3   11.15    3.80
  -3  10   3   17.48    7.54
   3  10  -2    8.55    6.17
  -3  10   2    1.07    2.24
  -3  10   2   -4.81    5.44
  -3  10   1    3.56    3.27
   3  10  -1   -3.51    4.65
  -3  10   1    2.27    3.82
  -3  10   0    7.52    3.46
   3  10   0    5.26    3.26
  -3  10   0    4.97    3.74
   3  10   1    3.78    4.00
  -3  10  -1   -0.80    5.20
   3  10   2   -1.69    3.51
[truncated: 649,829 more chars]
