# Supplementary material for: Access to Cyclic Monensin Derivatives via a Four-Component Ugi Reaction
Source: J Org Chem. 2026 Jul 4;91(28):9933–9. doi: 10.1021/acs.joc.6c01246 (PMC13386529; doi:10.1021/acs.joc.6c01246)
Supplement: Supplementary file 1 [file jo6c01246_si_001.zip › Compouds data/Compound 6/FT-IR/Compound 6]

3999.93888	0.99575
3998.97458	0.99608
3998.01027	0.99623
3997.04597	0.99639
3996.08166	0.99670
3995.11735	0.99697
3994.15305	0.99698
3993.18874	0.99686
3992.22444	0.99673
3991.26013	0.99661
3990.29583	0.99650
3989.33152	0.99647
3988.36722	0.99645
3987.40291	0.99633
3986.43861	0.99617
3985.47430	0.99601
3984.51000	0.99586
3983.54569	0.99572
3982.58138	0.99560
3981.61708	0.99559
3980.65277	0.99564
3979.68847	0.99558
3978.72416	0.99541
3977.75986	0.99523
3976.79555	0.99509
3975.83125	0.99506
3974.86694	0.99504
3973.90264	0.99501
3972.93833	0.99513
3971.97402	0.99539
3971.00972	0.99559
3970.04541	0.99556
3969.08111	0.99540
3968.11680	0.99535
3967.15250	0.99546
3966.18819	0.99563
3965.22389	0.99579
3964.25958	0.99592
3963.29528	0.99598
3962.33097	0.99591
3961.36667	0.99581
3960.40236	0.99582
3959.43805	0.99587
3958.47375	0.99586
3957.50944	0.99595
3956.54514	0.99604
3955.58083	0.99595
3954.61653	0.99574
3953.65222	0.99556
3952.68792	0.99555
3951.72361	0.99562
3950.75931	0.99556
3949.79500	0.99560
3948.83069	0.99589
3947.86639	0.99608
3946.90208	0.99611
3945.93778	0.99615
3944.97347	0.99620
3944.00917	0.99604
3943.04486	0.99565
3942.08056	0.99546
3941.11625	0.99568
3940.15195	0.99595
3939.18764	0.99601
3938.22333	0.99593
3937.25903	0.99589
3936.29472	0.99588
3935.33042	0.99569
3934.36611	0.99527
3933.40181	0.99473
3932.43750	0.99437
3931.47320	0.99448
3930.50889	0.99482
3929.54459	0.99493
3928.58028	0.99489
3927.61598	0.99493
3926.65167	0.99486
3925.68736	0.99452
3924.72306	0.99431
3923.75875	0.99449
3922.79445	0.99474
3921.83014	0.99480
3920.86584	0.99464
3919.90153	0.99449
3918.93723	0.99434
3917.97292	0.99382
3917.00862	0.99343
3916.04431	0.99390
3915.08000	0.99473
3914.11570	0.99520
3913.15139	0.99544
3912.18709	0.99559
3911.22278	0.99561
3910.25848	0.99560
3909.29417	0.99566
3908.32987	0.99562
3907.36556	0.99528
3906.40126	0.99454
3905.43695	0.99327
3904.47265	0.99210
3903.50834	0.99186
3902.54403	0.99201
3901.57973	0.99198
3900.61542	0.99194
3899.65112	0.99179
3898.68681	0.99211
3897.72251	0.99322
3896.75820	0.99419
3895.79390	0.99454
3894.82959	0.99455
3893.86529	0.99448
3892.90098	0.99399
3891.93667	0.99298
3890.97237	0.99270
3890.00806	0.99381
3889.04376	0.99506
3888.07945	0.99533
3887.11515	0.99426
3886.15084	0.99269
3885.18654	0.99258
3884.22223	0.99398
3883.25793	0.99507
3882.29362	0.99511
3881.32932	0.99429
3880.36501	0.99363
3879.40070	0.99418
3878.43640	0.99535
3877.47209	0.99605
3876.50779	0.99613
3875.54348	0.99555
3874.57918	0.99469
3873.61487	0.99465
3872.65057	0.99531
3871.68626	0.99502
3870.72196	0.99336
3869.75765	0.99235
3868.79334	0.99346
3867.82904	0.99523
3866.86473	0.99560
3865.90043	0.99448
3864.93612	0.99365
3863.97182	0.99422
3863.00751	0.99497
3862.04321	0.99502
3861.07890	0.99534
3860.11460	0.99612
3859.15029	0.99648
3858.18599	0.99620
3857.22168	0.99579
3856.25737	0.99480
3855.29307	0.99173
3854.32876	0.98823
3853.36446	0.98802
3852.40015	0.99038
3851.43585	0.99278
3850.47154	0.99474
3849.50724	0.99590
3848.54293	0.99620
3847.57863	0.99616
3846.61432	0.99611
3845.65001	0.99594
3844.68571	0.99529
3843.72140	0.99465
3842.75710	0.99465
3841.79279	0.99466
3840.82849	0.99433
3839.86418	0.99401
3838.89988	0.99310
3837.93557	0.99204
3836.97127	0.99250
3836.00696	0.99351
3835.04266	0.99376
3834.07835	0.99411
3833.11404	0.99446
3832.14974	0.99414
3831.18543	0.99409
3830.22113	0.99484
3829.25682	0.99551
3828.29252	0.99548
3827.32821	0.99505
3826.36391	0.99487
3825.39960	0.99513
3824.43530	0.99529
3823.47099	0.99472
3822.50668	0.99314
3821.54238	0.99152
3820.57807	0.99160
3819.61377	0.99332
3818.64946	0.99486
3817.68516	0.99477
3816.72085	0.99327
3815.75655	0.99261
3814.79224	0.99394
3813.82794	0.99547
3812.86363	0.99595
3811.89932	0.99592
3810.93502	0.99588
3809.97071	0.99590
3809.00641	0.99550
3808.04210	0.99410
3807.07780	0.99271
3806.11349	0.99310
3805.14919	0.99459
3804.18488	0.99517
3803.22058	0.99425
3802.25627	0.99236
3801.29197	0.99127
3800.32766	0.99233
3799.36335	0.99405
3798.39905	0.99459
3797.43474	0.99409
3796.47044	0.99367
3795.50613	0.99402
3794.54183	0.99468
3793.57752	0.99503
3792.61322	0.99513
3791.64891	0.99510
3790.68461	0.99488
3789.72030	0.99467
3788.75599	0.99453
3787.79169	0.99439
3786.82738	0.99420
3785.86308	0.99391
3784.89877	0.99363
3783.93447	0.99360
3782.97016	0.99373
3782.00586	0.99376
3781.04155	0.99343
3780.07725	0.99276
3779.11294	0.99252
3778.14864	0.99306
3777.18433	0.99363
3776.22002	0.99380
3775.25572	0.99383
3774.29141	0.99392
3773.32711	0.99395
3772.36280	0.99379
3771.39850	0.99317
3770.43419	0.99220
3769.46989	0.99196
3768.50558	0.99273
3767.54128	0.99320
3766.57697	0.99277
3765.61266	0.99239
3764.64836	0.99277
3763.68405	0.99332
3762.71975	0.99353
3761.75544	0.99337
3760.79114	0.99266
3759.82683	0.99187
3758.86253	0.99186
3757.89822	0.99221
3756.93392	0.99220
3755.96961	0.99226
3755.00531	0.99261
3754.04100	0.99207
3753.07669	0.99006
3752.11239	0.98856
3751.14808	0.98859
3750.18378	0.98798
3749.21947	0.98720
3748.25517	0.98865
3747.29086	0.99069
3746.32656	0.98995
3745.36225	0.98610
3744.39795	0.98358
3743.43364	0.98585
3742.46933	0.98951
3741.50503	0.99091
3740.54072	0.99101
3739.57642	0.99096
3738.61211	0.99038
3737.64781	0.98901
3736.68350	0.98752
3735.71920	0.98692
3734.75489	0.98752
3733.79059	0.98836
3732.82628	0.98828
3731.86198	0.98818
3730.89767	0.98922
3729.93336	0.99043
3728.96906	0.99077
3728.00475	0.99031
3727.04045	0.98949
3726.07614	0.98911
3725.11184	0.98940
3724.14753	0.98970
3723.18323	0.98946
3722.21892	0.98912
3721.25462	0.98933
3720.29031	0.98961
3719.32600	0.98945
3718.36170	0.98938
3717.39739	0.98961
3716.43309	0.98965
3715.46878	0.98935
3714.50448	0.98883
3713.54017	0.98761
3712.57587	0.98593
3711.61156	0.98541
3710.64726	0.98599
3709.68295	0.98625
3708.71865	0.98665
3707.75434	0.98752
3706.79003	0.98787
3705.82573	0.98754
3704.86142	0.98720
3703.89712	0.98687
3702.93281	0.98600
3701.96851	0.98501
3701.00420	0.98492
3700.03990	0.98545
3699.07559	0.98559
3698.11129	0.98523
3697.14698	0.98476
3696.18267	0.98432
3695.21837	0.98393
3694.25406	0.98347
3693.28976	0.98276
3692.32545	0.98150
3691.36115	0.98016
3690.39684	0.97932
3689.43254	0.97821
3688.46823	0.97704
3687.50393	0.97743
3686.53962	0.97865
3685.57531	0.97895
3684.61101	0.97850
3683.64670	0.97811
3682.68240	0.97786
3681.71809	0.97744
3680.75379	0.97668
3679.78948	0.97577
3678.82518	0.97520
3677.86087	0.97452
3676.89657	0.97267
3675.93226	0.97042
3674.96796	0.96999
3674.00365	0.97168
3673.03934	0.97324
3672.07504	0.97271
3671.11073	0.97086
3670.14643	0.96994
3669.18212	0.97046
3668.21782	0.97151
3667.25351	0.97249
3666.28921	0.97278
3665.32490	0.97237
3664.36060	0.97183
3663.39629	0.97138
3662.43198	0.97096
3661.46768	0.97052
3660.50337	0.97012
3659.53907	0.96975
3658.57476	0.96919
3657.61046	0.96789
3656.64615	0.96623
3655.68185	0.96572
3654.71754	0.96642
3653.75324	0.96684
3652.78893	0.96617
3651.82463	0.96455
3650.86032	0.96277
3649.89601	0.96171
3648.93171	0.96164
3647.96740	0.96206
3647.00310	0.96269
3646.03879	0.96371
3645.07449	0.96463
3644.11018	0.96475
3643.14588	0.96426
3642.18157	0.96371
3641.21727	0.96337
3640.25296	0.96306
3639.28865	0.96256
3638.32435	0.96195
3637.36004	0.96143
3636.39574	0.96098
3635.43143	0.96031
3634.46713	0.95927
3633.50282	0.95838
3632.53852	0.95795
3631.57421	0.95704
3630.60991	0.95467
3629.64560	0.95173
3628.68130	0.95044
3627.71699	0.95132
3626.75268	0.95256
3625.78838	0.95280
3624.82407	0.95235
3623.85977	0.95168
3622.89546	0.95097
3621.93116	0.95011
3620.96685	0.94872
3620.00255	0.94702
3619.03824	0.94587
3618.07394	0.94538
3617.10963	0.94516
3616.14532	0.94485
3615.18102	0.94408
3614.21671	0.94288
3613.25241	0.94156
3612.28810	0.94072
3611.32380	0.94035
3610.35949	0.93926
3609.39519	0.93762
3608.43088	0.93684
3607.46658	0.93669
3606.50227	0.93635
3605.53797	0.93586
3604.57366	0.93519
3603.60935	0.93424
3602.64505	0.93314
3601.68074	0.93190
3600.71644	0.93061
3599.75213	0.92947
3598.78783	0.92852
3597.82352	0.92771
3596.85922	0.92674
3595.89491	0.92539
3594.93061	0.92406
3593.96630	0.92302
3593.00199	0.92212
3592.03769	0.92137
3591.07338	0.92063
3590.10908	0.91928
3589.14477	0.91733
3588.18047	0.91567
3587.21616	0.91468
3586.25186	0.91417
3585.28755	0.91404
3584.32325	0.91372
3583.35894	0.91297
3582.39464	0.91211
3581.43033	0.91116
3580.46602	0.91009
3579.50172	0.90908
3578.53741	0.90814
3577.57311	0.90713
3576.60880	0.90614
3575.64450	0.90515
3574.68019	0.90408
3573.71589	0.90309
3572.75158	0.90215
3571.78728	0.90099
3570.82297	0.89963
3569.85866	0.89806
3568.89436	0.89611
3567.93005	0.89412
3566.96575	0.89259
3566.00144	0.89159
3565.03714	0.89092
3564.07283	0.89016
3563.10853	0.88897
3562.14422	0.88747
3561.17992	0.88578
3560.21561	0.88410
3559.25130	0.88252
3558.28700	0.88085
3557.32269	0.87894
3556.35839	0.87692
3555.39408	0.87488
3554.42978	0.87277
3553.46547	0.87047
3552.50117	0.86803
3551.53686	0.86570
3550.57256	0.86341
3549.60825	0.86090
3548.64395	0.85806
3547.67964	0.85487
3546.71533	0.85153
3545.75103	0.84822
3544.78672	0.84492
3543.82242	0.84155
3542.85811	0.83790
3541.89381	0.83388
3540.92950	0.82959
3539.96520	0.82503
3539.00089	0.82011
3538.03659	0.81473
3537.07228	0.80895
3536.10797	0.80278
3535.14367	0.79623
3534.17936	0.78918
3533.21506	0.78148
3532.25075	0.77309
3531.28645	0.76407
3530.32214	0.75439
3529.35784	0.74396
3528.39353	0.73275
3527.42923	0.72072
3526.46492	0.70792
3525.50062	0.69430
3524.53631	0.67981
3523.57200	0.66447
3522.60770	0.64838
3521.64339	0.63166
3520.67909	0.61436
3519.71478	0.59665
3518.75048	0.57890
3517.78617	0.56155
3516.82187	0.54510
3515.85756	0.53020
3514.89326	0.51752
3513.92895	0.50769
3512.96464	0.50149
3512.00034	0.49960
3511.03603	0.50230
3510.07173	0.50954
3509.10742	0.52107
3508.14312	0.53626
3507.17881	0.55409
3506.21451	0.57352
3505.25020	0.59364
3504.28590	0.61357
3503.32159	0.63266
3502.35729	0.65068
3501.39298	0.66743
3500.42867	0.68264
3499.46437	0.69625
3498.50006	0.70845
3497.53576	0.71931
3496.57145	0.72893
3495.60715	0.73751
3494.64284	0.74519
3493.67854	0.75209
3492.71423	0.75836
3491.74993	0.76403
3490.78562	0.76904
3489.82131	0.77339
3488.85701	0.77725
3487.89270	0.78088
3486.92840	0.78433
3485.96409	0.78746
3484.99979	0.79019
3484.03548	0.79259
3483.07118	0.79474
3482.10687	0.79680
3481.14257	0.79873
3480.17826	0.80051
3479.21396	0.80221
3478.24965	0.80374
3477.28534	0.80503
3476.32104	0.80623
3475.35673	0.80739
3474.39243	0.80846
3473.42812	0.80938
3472.46382	0.81009
3471.49951	0.81063
3470.53521	0.81110
3469.57090	0.81153
3468.60660	0.81188
3467.64229	0.81209
3466.67798	0.81218
3465.71368	0.81228
3464.74937	0.81241
3463.78507	0.81239
3462.82076	0.81219
3461.85646	0.81188
3460.89215	0.81144
3459.92785	0.81088
3458.96354	0.81034
3457.99924	0.80976
3457.03493	0.80910
3456.07063	0.80840
3455.10632	0.80762
3454.14201	0.80665
3453.17771	0.80549
3452.21340	0.80428
3451.24910	0.80312
3450.28479	0.80195
3449.32049	0.80062
3448.35618	0.79907
3447.39188	0.79748
3446.42757	0.79595
3445.46327	0.79440
3444.49896	0.79278
3443.53465	0.79110
3442.57035	0.78928
3441.60604	0.78737
3440.64174	0.78544
3439.67743	0.78346
3438.71313	0.78129
3437.74882	0.77889
3436.78452	0.77633
3435.82021	0.77373
3434.85591	0.77112
3433.89160	0.76841
3432.92729	0.76551
3431.96299	0.76239
3430.99868	0.75912
3430.03438	0.75577
3429.07007	0.75225
3428.10577	0.74840
3427.14146	0.74415
3426.17716	0.73959
3425.21285	0.73485
3424.24855	0.72984
3423.28424	0.72438
3422.31994	0.71848
3421.35563	0.71225
3420.39132	0.70588
3419.42702	0.69961
3418.46271	0.69354
3417.49841	0.68767
3416.53410	0.68185
3415.56980	0.67597
3414.60549	0.67002
3413.64119	0.66395
3412.67688	0.65771
3411.71258	0.65129
3410.74827	0.64468
3409.78396	0.63791
3408.81966	0.63116
3407.85535	0.62461
3406.89105	0.61828
3405.92674	0.61230
3404.96244	0.60688
3403.99813	0.60214
3403.03383	0.59816
3402.06952	0.59503
3401.10522	0.59278
3400.14091	0.59147
3399.17661	0.59108
3398.21230	0.59156
3397.24799	0.59282
3396.28369	0.59471
3395.31938	0.59705
3394.35508	0.59973
3393.39077	0.60266
3392.42647	0.60566
3391.46216	0.60853
3390.49786	0.61114
3389.53355	0.61347
3388.56925	0.61560
3387.60494	0.61757
3386.64063	0.61932
3385.67633	0.62080
3384.71202	0.62208
3383.74772	0.62328
3382.78341	0.62447
3381.81911	0.62559
3380.85480	0.62651
3379.89050	0.62730
3378.92619	0.62810
3377.96189	0.62883
3376.99758	0.62938
3376.03328	0.62971
3375.06897	0.62987
3374.10466	0.62987
3373.14036	0.62968
3372.17605	0.62927
3371.21175	0.62854
3370.24744	0.62741
3369.28314	0.62592
3368.31883	0.62414
3367.35453	0.62231
3366.39022	0.62089
3365.42592	0.62021
3364.46161	0.62030
3363.49730	0.62097
3362.53300	0.62202
3361.56869	0.62322
3360.60439	0.62423
3359.64008	0.62490
3358.67578	0.62522
3357.71147	0.62519
3356.74717	0.62484
3355.78286	0.62423
3354.81856	0.62348
3353.85425	0.62259
3352.88995	0.62146
3351.92564	0.62007
3350.96133	0.61854
3349.99703	0.61691
3349.03272	0.61521
3348.06842	0.61347
3347.10411	0.61169
3346.13981	0.60978
3345.17550	0.60772
3344.21120	0.60558
3343.24689	0.60329
3342.28259	0.60081
3341.31828	0.59819
3340.35397	0.59556
3339.38967	0.59289
3338.42536	0.59011
3337.46106	0.58717
3336.49675	0.58413
3335.53245	0.58104
3334.56814	0.57796
3333.60384	0.57480
3332.63953	0.57144
3331.67523	0.56797
3330.71092	0.56452
3329.74661	0.56108
3328.78231	0.55755
3327.81800	0.55392
3326.85370	0.55026
3325.88939	0.54662
3324.92509	0.54298
3323.96078	0.53925
3322.99648	0.53537
3322.03217	0.53139
3321.06787	0.52738
3320.10356	0.52339
3319.13926	0.51944
3318.17495	0.51550
3317.21064	0.51157
3316.24634	0.50767
3315.28203	0.50381
3314.31773	0.49997
3313.35342	0.49607
3312.38912	0.49218
3311.42481	0.48839
3310.46051	0.48473
3309.49620	0.48119
3308.53190	0.47786
3307.56759	0.47478
3306.60328	0.47186
3305.63898	0.46906
3304.67467	0.46649
3303.71037	0.46426
3302.74606	0.46241
3301.78176	0.46087
3300.81745	0.45969
3299.85315	0.45893
3298.88884	0.45853
3297.92454	0.45850
3296.96023	0.45894
3295.99593	0.45987
3295.03162	0.46128
3294.06731	0.46323
3293.10301	0.46574
3292.13870	0.46882
3291.17440	0.47250
3290.21009	0.47678
3289.24579	0.48158
3288.28148	0.48685
3287.31718	0.49256
3286.35287	0.49855
3285.38857	0.50473
3284.42426	0.51117
3283.45995	0.51791
3282.49565	0.52480
3281.53134	0.53172
3280.56704	0.53873
3279.60273	0.54583
3278.63843	0.55295
3277.67412	0.56007
3276.70982	0.56719
3275.74551	0.57429
3274.78121	0.58130
3273.81690	0.58825
3272.85260	0.59514
3271.88829	0.60193
3270.92398	0.60859
3269.95968	0.61511
3268.99537	0.62149
3268.03107	0.62777
3267.06676	0.63397
3266.10246	0.64000
3265.13815	0.64577
3264.17385	0.65135
3263.20954	0.65678
3262.24524	0.66207
3261.28093	0.66727
3260.31662	0.67239
3259.35232	0.67730
3258.38801	0.68197
3257.42371	0.68650
3256.45940	0.69091
3255.49510	0.69520
3254.53079	0.69942
3253.56649	0.70353
3252.60218	0.70741
3251.63788	0.71112
3250.67357	0.71481
3249.70927	0.71844
3248.74496	0.72191
3247.78065	0.72526
3246.81635	0.72857
3245.85204	0.73175
3244.88774	0.73475
3243.92343	0.73770
3242.95913	0.74069
3241.99482	0.74360
3241.03052	0.74634
3240.06621	0.74900
3239.10191	0.75168
3238.13760	0.75431
3237.17329	0.75676
3236.20899	0.75907
3235.24468	0.76139
3234.28038	0.76370
3233.31607	0.76598
3232.35177	0.76829
3231.38746	0.77062
3230.42316	0.77288
3229.45885	0.77508
3228.49455	0.77720
3227.53024	0.77928
3226.56594	0.78131
3225.60163	0.78329
3224.63732	0.78529
3223.67302	0.78729
3222.70871	0.78927
3221.74441	0.79127
3220.78010	0.79320
3219.81580	0.79505
3218.85149	0.79692
3217.88719	0.79886
3216.92288	0.80079
3215.95858	0.80267
3214.99427	0.80453
3214.02996	0.80642
3213.06566	0.80842
3212.10135	0.81047
3211.13705	0.81239
3210.17274	0.81416
3209.20844	0.81589
3208.24413	0.81766
3207.27983	0.81951
3206.31552	0.82149
3205.35122	0.82349
3204.38691	0.82536
3203.42260	0.82721
3202.45830	0.82913
3201.49399	0.83108
3200.52969	0.83301
3199.56538	0.83490
3198.60108	0.83674
3197.63677	0.83851
3196.67247	0.84029
3195.70816	0.84208
3194.74386	0.84387
3193.77955	0.84565
3192.81525	0.84746
3191.85094	0.84920
3190.88663	0.85082
3189.92233	0.85244
3188.95802	0.85412
3187.99372	0.85581
3187.02941	0.85747
3186.06511	0.85910
3185.10080	0.86069
3184.13650	0.86225
3183.17219	0.86379
3182.20789	0.86535
3181.24358	0.86693
3180.27927	0.86839
3179.31497	0.86963
3178.35066	0.87079
3177.38636	0.87206
3176.42205	0.87338
3175.45775	0.87465
3174.49344	0.87589
3173.52914	0.87708
3172.56483	0.87819
3171.60053	0.87924
3170.63622	0.88032
3169.67192	0.88138
3168.70761	0.88242
3167.74330	0.88347
3166.77900	0.88456
3165.81469	0.88564
3164.85039	0.88663
3163.88608	0.88754
3162.92178	0.88846
3161.95747	0.88932
3160.99317	0.89010
3160.02886	0.89086
3159.06456	0.89158
3158.10025	0.89229
3157.13594	0.89306
3156.17164	0.89382
3155.20733	0.89447
3154.24303	0.89503
3153.27872	0.89564
3152.31442	0.89632
3151.35011	0.89696
3150.38581	0.89747
3149.42150	0.89794
3148.45720	0.89846
3147.49289	0.89898
3146.52859	0.89951
3145.56428	0.90000
3144.59997	0.90038
3143.63567	0.90072
3142.67136	0.90102
3141.70706	0.90129
3140.74275	0.90162
3139.77845	0.90202
3138.81414	0.90240
3137.84984	0.90274
3136.88553	0.90301
3135.92123	0.90321
3134.95692	0.90342
3133.99261	0.90372
3133.02831	0.90408
3132.06400	0.90436
3131.09970	0.90453
3130.13539	0.90463
3129.17109	0.90469
3128.20678	0.90478
3127.24248	0.90493
3126.27817	0.90509
3125.31387	0.90521
3124.34956	0.90524
3123.38526	0.90521
3122.42095	0.90521
3121.45664	0.90523
3120.49234	0.90518
3119.52803	0.90497
3118.56373	0.90464
3117.59942	0.90421
3116.63512	0.90370
3115.67081	0.90314
3114.70651	0.90244
3113.74220	0.90159
3112.77790	0.90070
3111.81359	0.89992
3110.84928	0.89940
3109.88498	0.89922
3108.92067	0.89938
3107.95637	0.89973
3106.99206	0.90013
3106.02776	0.90047
3105.06345	0.90080
3104.09915	0.90113
3103.13484	0.90132
3102.17054	0.90123
3101.20623	0.90090
3100.24193	0.90040
3099.27762	0.89973
3098.31331	0.89887
3097.34901	0.89775
3096.38470	0.89617
3095.42040	0.89398
3094.45609	0.89121
3093.49179	0.88799
3092.52748	0.88449
3091.56318	0.88097
3090.59887	0.87783
3089.63457	0.87562
3088.67026	0.87469
3087.70595	0.87498
3086.74165	0.87612
3085.77734	0.87776
3084.81304	0.87957
3083.84873	0.88122
3082.88443	0.88248
3081.92012	0.88332
3080.95582	0.88386
3079.99151	0.88417
3079.02721	0.88422
3078.06290	0.88397
3077.09859	0.88339
3076.13429	0.88251
3075.16998	0.88141
3074.20568	0.88007
3073.24137	0.87835
3072.27707	0.87620
3071.31276	0.87371
3070.34846	0.87105
3069.38415	0.86843
3068.41985	0.86614
3067.45554	0.86469
3066.49124	0.86446
3065.52693	0.86531
3064.56262	0.86669
3063.59832	0.86810
3062.63401	0.86919
3061.66971	0.86980
3060.70540	0.86978
3059.74110	0.86901
3058.77679	0.86747
3057.81249	0.86537
3056.84818	0.86305
3055.88388	0.86098
3054.91957	0.85962
3053.95526	0.85925
3052.99096	0.85976
3052.02665	0.86066
3051.06235	0.86140
3050.09804	0.86159
3049.13374	0.86108
3048.16943	0.85980
3047.20513	0.85764
3046.24082	0.85452
3045.27652	0.85051
3044.31221	0.84590
3043.34791	0.84118
3042.38360	0.83680
3041.41929	0.83303
3040.45499	0.82987
3039.49068	0.82692
3038.52638	0.82348
3037.56207	0.81917
3036.59777	0.81435
3035.63346	0.80984
3034.66916	0.80623
3033.70485	0.80372
3032.74055	0.80228
3031.77624	0.80192
3030.81193	0.80265
3029.84763	0.80411
3028.88332	0.80558
3027.91902	0.80640
3026.95471	0.80622
3025.99041	0.80494
3025.02610	0.80256
3024.06180	0.79889
3023.09749	0.79372
3022.13319	0.78689
3021.16888	0.77834
3020.20458	0.76807
3019.24027	0.75610
3018.27596	0.74262
3017.31166	0.72828
3016.34735	0.71400
3015.38305	0.70101
3014.41874	0.69062
3013.45444	0.68352
3012.49013	0.67917
3011.52583	0.67591
3010.56152	0.67170
3009.59722	0.66534
3008.63291	0.65692
3007.66860	0.64747
3006.70430	0.63810
3005.73999	0.62946
3004.77569	0.62175
3003.81138	0.61513
3002.84708	0.60983
3001.88277	0.60565
3000.91847	0.60144
2999.95416	0.59546
2998.98986	0.58638
2998.02555	0.57424
2997.06125	0.56048
2996.09694	0.54686
2995.13263	0.53417
2994.16833	0.52221
2993.20402	0.51107
2992.23972	0.50150
2991.27541	0.49352
2990.31111	0.48539
2989.34680	0.47446
2988.38250	0.45912
2987.41819	0.43972
2986.45389	0.41803
2985.48958	0.39608
2984.52527	0.37506
2983.56097	0.35559
2982.59666	0.33852
2981.63236	0.32498
2980.66805	0.31566
2979.70375	0.31062
2978.73944	0.30968
2977.77514	0.31226
2976.81083	0.31679
2975.84653	0.32080
2974.88222	0.32184
2973.91792	0.31840
2972.95361	0.31017
2971.98930	0.29794
2971.02500	0.28372
2970.06069	0.27041
2969.09639	0.26071
2968.13208	0.25565
2967.16778	0.25433
2966.20347	0.25520
2965.23917	0.25724
2964.27486	0.26002
2963.31056	0.26328
2962.34625	0.26687
2961.38194	0.27077
2960.41764	0.27520
2959.45333	0.28063
2958.48903	0.28808
2957.52472	0.29847
2956.56042	0.31137
2955.59611	0.32469
2954.63181	0.33597
2953.66750	0.34358
2952.70320	0.34706
2951.73889	0.34673
2950.77458	0.34309
2949.81028	0.33673
2948.84597	0.32851
2947.88167	0.31959
2946.91736	0.31122
2945.95306	0.30431
2944.98875	0.29929
2944.02445	0.29638
2943.06014	0.29567
2942.09584	0.29684
2941.13153	0.29901
2940.16723	0.30114
2939.20292	0.30245
2938.23861	0.30255
2937.27431	0.30125
2936.31000	0.29836
2935.34570	0.29388
2934.38139	0.28881
2933.41709	0.28548
2932.45278	0.28634
2931.48848	0.29193
2930.52417	0.30035
2929.55987	0.30886
2928.59556	0.31572
2927.63125	0.32066
2926.66695	0.32433
2925.70264	0.32756
2924.73834	0.33093
2923.77403	0.33469
2922.80973	0.33875
2921.84542	0.34260
2920.88112	0.34564
2919.91681	0.34740
2918.95251	0.34771
2917.98820	0.34694
2917.02390	0.34618
2916.05959	0.34668
2915.09528	0.34924
2914.13098	0.35380
2913.16667	0.35947
2912.20237	0.36483
2911.23806	0.36857
2910.27376	0.37013
2909.30945	0.36996
2908.34515	0.36942
2907.38084	0.37022
2906.41654	0.37369
2905.45223	0.37997
2904.48792	0.38810
2903.52362	0.39659
2902.55931	0.40414
2901.59501	0.41006
2900.63070	0.41453
2899.66640	0.41848
2898.70209	0.42305
2897.73779	0.42920
2896.77348	0.43720
2895.80918	0.44634
2894.84487	0.45526
2893.88057	0.46260
2892.91626	0.46757
2891.95195	0.47001
2890.98765	0.47032
2890.02334	0.46931
2889.05904	0.46810
2888.09473	0.46781
2887.13043	0.46909
2886.16612	0.47165
2885.20182	0.47427
2884.23751	0.47548
2883.27321	0.47445
2882.30890	0.47140
2881.34459	0.46725
2880.38029	0.46301
2879.41598	0.45932
2878.45168	0.45652
2877.48737	0.45519
2876.52307	0.45656
2875.55876	0.46206
2874.59446	0.47237
2873.63015	0.48705
2872.66585	0.50485
2871.70154	0.52402
2870.73724	0.54278
2869.77293	0.55963
2868.80862	0.57350
2867.84432	0.58380
2866.88001	0.59040
2865.91571	0.59351
2864.95140	0.59370
2863.98710	0.59181
2863.02279	0.58885
2862.05849	0.58586
2861.09418	0.58347
2860.12988	0.58183
2859.16557	0.58071
2858.20126	0.57961
2857.23696	0.57788
2856.27265	0.57507
2855.30835	0.57114
2854.34404	0.56646
2853.37974	0.56178
2852.41543	0.55803
2851.45113	0.55586
2850.48682	0.55528
2849.52252	0.55590
2848.55821	0.55745
2847.59391	0.56035
2846.62960	0.56582
2845.66529	0.57502
2844.70099	0.58829
2843.73668	0.60474
2842.77238	0.62268
2841.80807	0.64049
2840.84377	0.65721
2839.87946	0.67240
2838.91516	0.68595
2837.95085	0.69799
2836.98655	0.70868
2836.02224	0.71809
2835.05793	0.72626
2834.09363	0.73332
2833.12932	0.73947
2832.16502	0.74506
2831.20071	0.75042
2830.23641	0.75575
2829.27210	0.76121
2828.30780	0.76685
2827.34349	0.77253
2826.37919	0.77806
2825.41488	0.78334
2824.45057	0.78828
2823.48627	0.79272
2822.52196	0.79642
2821.55766	0.79908
2820.59335	0.80051
2819.62905	0.80054
2818.66474	0.79886
2817.70044	0.79492
2816.73613	0.78804
2815.77183	0.77755
2814.80752	0.76314
2813.84322	0.74566
2812.87891	0.72820
2811.91460	0.71601
2810.95030	0.71425
2809.98599	0.72463
2809.02169	0.74433
2808.05738	0.76823
2807.09308	0.79190
2806.12877	0.81289
2805.16447	0.83043
2804.20016	0.84476
2803.23586	0.85645
2802.27155	0.86603
2801.30724	0.87394
2800.34294	0.88051
2799.37863	0.88602
2798.41433	0.89069
2797.45002	0.89476
2796.48572	0.89834
2795.52141	0.90141
2794.55711	0.90402
2793.59280	0.90635
2792.62850	0.90842
2791.66419	0.91029
2790.69989	0.91208
2789.73558	0.91383
2788.77127	0.91548
2787.80697	0.91705
2786.84266	0.91859
2785.87836	0.92006
2784.91405	0.92146
2783.94975	0.92278
2782.98544	0.92404
2782.02114	0.92525
2781.05683	0.92638
2780.09253	0.92739
2779.12822	0.92831
2778.16391	0.92916
2777.19961	0.92998
2776.23530	0.93072
2775.27100	0.93136
2774.30669	0.93190
2773.34239	0.93239
2772.37808	0.93279
2771.41378	0.93306
2770.44947	0.93323
2769.48517	0.93334
2768.52086	0.93340
2767.55656	0.93337
2766.59225	0.93330
2765.62794	0.93331
2764.66364	0.93337
2763.69933	0.93338
2762.73503	0.93329
2761.77072	0.93318
2760.80642	0.93310
2759.84211	0.93300
2758.87781	0.93283
2757.91350	0.93255
2756.94920	0.93220
2755.98489	0.93186
2755.02058	0.93155
2754.05628	0.93130
2753.09197	0.93109
2752.12767	0.93098
2751.16336	0.93095
2750.19906	0.93091
2749.23475	0.93077
2748.27045	0.93047
2747.30614	0.93001
2746.34184	0.92936
2745.37753	0.92853
2744.41323	0.92754
2743.44892	0.92640
2742.48461	0.92509
2741.52031	0.92365
2740.55600	0.92220
2739.59170	0.92080
2738.62739	0.91952
2737.66309	0.91849
2736.69878	0.91773
2735.73448	0.91727
2734.77017	0.91718
2733.80587	0.91747
2732.84156	0.91803
2731.87725	0.91876
2730.91295	0.91964
2729.94864	0.92067
2728.98434	0.92179
2728.02003	0.92294
2727.05573	0.92403
2726.09142	0.92494
2725.12712	0.92559
2724.16281	0.92599
2723.19851	0.92623
2722.23420	0.92638
2721.26990	0.92642
2720.30559	0.92641
2719.34128	0.92648
2718.37698	0.92675
2717.41267	0.92723
2716.44837	0.92797
2715.48406	0.92902
2714.51976	0.93031
2713.55545	0.93176
2712.59115	0.93329
2711.62684	0.93486
2710.66254	0.93644
2709.69823	0.93797
2708.73392	0.93939
2707.76962	0.94066
2706.80531	0.94172
2705.84101	0.94258
2704.87670	0.94330
2703.91240	0.94392
2702.94809	0.94443
2701.98379	0.94480
2701.01948	0.94504
2700.05518	0.94527
2699.09087	0.94565
2698.12656	0.94622
2697.16226	0.94690
2696.19795	0.94762
2695.23365	0.94834
2694.26934	0.94904
2693.30504	0.94974
2692.34073	0.95047
2691.37643	0.95126
2690.41212	0.95213
2689.44782	0.95294
2688.48351	0.95359
2687.51921	0.95414
2686.55490	0.95467
2685.59059	0.95515
2684.62629	0.95557
2683.66198	0.95593
2682.69768	0.95627
2681.73337	0.95665
2680.76907	0.95715
2679.80476	0.95781
2678.84046	0.95855
2677.87615	0.95929
2676.91185	0.95997
2675.94754	0.96053
2674.98323	0.96094
2674.01893	0.96122
2673.05462	0.96132
2672.09032	0.96124
2671.12601	0.96104
2670.16171	0.96069
2669.19740	0.96023
2668.23310	0.95976
2667.26879	0.95938
2666.30449	0.95908
2665.34018	0.95879
2664.37588	0.95854
2663.41157	0.95835
2662.44726	0.95823
2661.48296	0.95825
2660.51865	0.95839
2659.55435	0.95858
2658.59004	0.95877
2657.62574	0.95895
2656.66143	0.95916
2655.69713	0.95936
2654.73282	0.95950
2653.76852	0.95953
2652.80421	0.95949
2651.83990	0.95939
2650.87560	0.95914
2649.91129	0.95873
2648.94699	0.95819
2647.98268	0.95754
2647.01838	0.95678
2646.05407	0.95594
2645.08977	0.95505
2644.12546	0.95423
2643.16116	0.95370
2642.19685	0.95359
2641.23255	0.95381
2640.26824	0.95423
2639.30393	0.95483
2638.33963	0.95567
2637.37532	0.95675
2636.41102	0.95800
2635.44671	0.95931
2634.48241	0.96059
2633.51810	0.96175
2632.55380	0.96272
2631.58949	0.96348
2630.62519	0.96412
2629.66088	0.96465
2628.69657	0.96501
2627.73227	0.96517
2626.76796	0.96511
2625.80366	0.96487
2624.83935	0.96452
2623.87505	0.96416
2622.91074	0.96393
2621.94644	0.96384
2620.98213	0.96390
2620.01783	0.96410
2619.05352	0.96445
2618.08922	0.96490
2617.12491	0.96526
2616.16060	0.96542
2615.19630	0.96535
2614.23199	0.96508
2613.26769	0.96468
2612.30338	0.96426
2611.33908	0.96388
2610.37477	0.96359
2609.41047	0.96335
2608.44616	0.96303
2607.48186	0.96255
2606.51755	0.96201
2605.55324	0.96158
2604.58894	0.96132
2603.62463	0.96120
2602.66033	0.96119
2601.69602	0.96133
2600.73172	0.96168
2599.76741	0.96225
2598.80311	0.96291
2597.83880	0.96353
2596.87450	0.96412
2595.91019	0.96476
2594.94589	0.96554
2593.98158	0.96647
2593.01727	0.96750
2592.05297	0.96848
2591.08866	0.96929
2590.12436	0.96987
2589.16005	0.97030
2588.19575	0.97071
2587.23144	0.97114
2586.26714	0.97156
2585.30283	0.97181
2584.33853	0.97185
2583.37422	0.97184
2582.40991	0.97194
2581.44561	0.97218
2580.48130	0.97246
2579.51700	0.97265
2578.55269	0.97264
2577.58839	0.97245
2576.62408	0.97224
2575.65978	0.97210
2574.69547	0.97206
2573.73117	0.97215
2572.76686	0.97231
2571.80255	0.97249
2570.83825	0.97269
2569.87394	0.97295
2568.90964	0.97327
2567.94533	0.97367
2566.98103	0.97410
2566.01672	0.97444
2565.05242	0.97464
2564.08811	0.97482
2563.12381	0.97512
2562.15950	0.97549
2561.19520	0.97585
2560.23089	0.97612
2559.26658	0.97626
2558.30228	0.97636
2557.33797	0.97659
2556.37367	0.97700
2555.40936	0.97752
2554.44506	0.97799
2553.48075	0.97832
2552.51645	0.97854
2551.55214	0.97880
2550.58784	0.97915
2549.62353	0.97961
2548.65922	0.98002
2547.69492	0.98028
2546.73061	0.98040
2545.76631	0.98050
2544.80200	0.98065
2543.83770	0.98088
2542.87339	0.98115
2541.90909	0.98136
2540.94478	0.98144
2539.98048	0.98142
2539.01617	0.98136
2538.05187	0.98138
2537.08756	0.98147
2536.12325	0.98150
2535.15895	0.98138
2534.19464	0.98118
2533.23034	0.98097
2532.26603	0.98087
2531.30173	0.98088
2530.33742	0.98084
2529.37312	0.98061
2528.40881	0.98027
2527.44451	0.97997
2526.48020	0.97982
2525.51589	0.97983
2524.55159	0.97990
2523.58728	0.97994
2522.62298	0.97984
2521.65867	0.97967
2520.69437	0.97966
2519.73006	0.97990
2518.76576	0.98024
2517.80145	0.98052
2516.83715	0.98071
2515.87284	0.98081
2514.90854	0.98090
2513.94423	0.98113
2512.97992	0.98152
2512.01562	0.98186
2511.05131	0.98199
2510.08701	0.98194
2509.12270	0.98187
2508.15840	0.98189
2507.19409	0.98204
2506.22979	0.98222
2505.26548	0.98228
2504.30118	0.98221
2503.33687	0.98210
2502.37256	0.98201
2501.40826	0.98198
2500.44395	0.98203
2499.47965	0.98207
2498.51534	0.98203
2497.55104	0.98190
2496.58673	0.98180
2495.62243	0.98185
2494.65812	0.98208
2493.69382	0.98233
2492.72951	0.98247
2491.76521	0.98252
2490.80090	0.98257
2489.83659	0.98268
2488.87229	0.98294
2487.90798	0.98335
2486.94368	0.98370
2485.97937	0.98383
2485.01507	0.98381
2484.05076	0.98384
2483.08646	0.98401
2482.12215	0.98425
2481.15785	0.98436
2480.19354	0.98423
2479.22923	0.98392
2478.26493	0.98363
2477.30062	0.98347
2476.33632	0.98343
2475.37201	0.98339
2474.40771	0.98325
2473.44340	0.98296
2472.47910	0.98260
2471.51479	0.98233
2470.55049	0.98215
2469.58618	0.98202
2468.62188	0.98181
2467.65757	0.98147
2466.69326	0.98107
2465.72896	0.98075
2464.76465	0.98060
2463.80035	0.98061
2462.83604	0.98063
2461.87174	0.98050
2460.90743	0.98022
2459.94313	0.97992
2458.97882	0.97978
2458.01452	0.97981
2457.05021	0.97980
2456.08590	0.97960
2455.12160	0.97928
2454.15729	0.97902
2453.19299	0.97890
2452.22868	0.97892
2451.26438	0.97898
2450.30007	0.97899
2449.33577	0.97891
2448.37146	0.97883
2447.40716	0.97885
2446.44285	0.97904
2445.47854	0.97936
2444.51424	0.97964
2443.54993	0.97978
2442.58563	0.97977
2441.62132	0.97973
2440.65702	0.97977
2439.69271	0.97994
2438.72841	0.98013
2437.76410	0.98022
2436.79980	0.98020
2435.83549	0.98018
2434.87119	0.98026
2433.90688	0.98048
2432.94257	0.98074
2431.97827	0.98089
2431.01396	0.98086
2430.04966	0.98073
2429.08535	0.98062
2428.12105	0.98058
2427.15674	0.98065
2426.19244	0.98080
2425.22813	0.98096
2424.26383	0.98108
2423.29952	0.98121
2422.33521	0.98142
2421.37091	0.98169
2420.40660	0.98194
2419.44230	0.98211
2418.47799	0.98215
2417.51369	0.98210
2416.54938	0.98209
2415.58508	0.98223
2414.62077	0.98249
2413.65647	0.98272
2412.69216	0.98280
2411.72786	0.98274
2410.76355	0.98270
2409.79924	0.98282
2408.83494	0.98302
2407.87063	0.98317
2406.90633	0.98312
2405.94202	0.98292
2404.97772	0.98273
2404.01341	0.98269
2403.04911	0.98277
2402.08480	0.98278
2401.12050	0.98268
2400.15619	0.98255
2399.19188	0.98243
2398.22758	0.98241
2397.26327	0.98252
2396.29897	0.98267
2395.33466	0.98276
2394.37036	0.98276
2393.40605	0.98275
2392.44175	0.98282
2391.47744	0.98302
2390.51314	0.98331
2389.54883	0.98359
2388.58453	0.98375
2387.62022	0.98374
2386.65591	0.98374
2385.69161	0.98393
2384.72730	0.98427
2383.76300	0.98462
2382.79869	0.98489
2381.83439	0.98506
2380.87008	0.98514
2379.90578	0.98529
2378.94147	0.98558
2377.97717	0.98595
2377.01286	0.98626
2376.04855	0.98646
2375.08425	0.98656
2374.11994	0.98669
2373.15564	0.98699
2372.19133	0.98742
2371.22703	0.98779
2370.26272	0.98795
2369.29842	0.98795
2368.33411	0.98796
2367.36981	0.98807
2366.40550	0.98824
2365.44120	0.98837
2364.47689	0.98837
2363.51258	0.98821
2362.54828	0.98804
2361.58397	0.98799
2360.61967	0.98807
2359.65536	0.98821
2358.69106	0.98829
2357.72675	0.98826
2356.76245	0.98817
2355.79814	0.98811
2354.83384	0.98815
2353.86953	0.98825
2352.90522	0.98825
2351.94092	0.98805
2350.97661	0.98761
2350.01231	0.98709
2349.04800	0.98678
2348.08370	0.98678
2347.11939	0.98689
2346.15509	0.98686
2345.19078	0.98668
2344.22648	0.98655
2343.26217	0.98659
2342.29786	0.98683
2341.33356	0.98716
2340.36925	0.98737
2339.40495	0.98732
2338.44064	0.98713
2337.47634	0.98705
2336.51203	0.98714
2335.54773	0.98728
2334.58342	0.98736
2333.61912	0.98729
2332.65481	0.98708
2331.69051	0.98686
2330.72620	0.98677
2329.76189	0.98679
2328.79759	0.98681
2327.83328	0.98676
2326.86898	0.98667
2325.90467	0.98662
2324.94037	0.98673
2323.97606	0.98698
2323.01176	0.98724
2322.04745	0.98744
2321.08315	0.98753
2320.11884	0.98750
2319.15453	0.98749
2318.19023	0.98760
2317.22592	0.98779
2316.26162	0.98796
2315.29731	0.98800
2314.33301	0.98787
2313.36870	0.98773
2312.40440	0.98775
2311.44009	0.98791
2310.47579	0.98804
2309.51148	0.98802
2308.54718	0.98786
2307.58287	0.98768
2306.61856	0.98765
2305.65426	0.98785
2304.68995	0.98811
2303.72565	0.98823
2302.76134	0.98820
2301.79704	0.98812
2300.83273	0.98810
2299.86843	0.98820
2298.90412	0.98837
2297.93982	0.98848
2296.97551	0.98841
2296.01120	0.98815
2295.04690	0.98783
2294.08259	0.98766
2293.11829	0.98765
2292.15398	0.98762
2291.18968	0.98745
2290.22537	0.98714
2289.26107	0.98681
2288.29676	0.98662
2287.33246	0.98658
2286.36815	0.98656
2285.40385	0.98647
2284.43954	0.98625
2283.47523	0.98595
2282.51093	0.98574
2281.54662	0.98579
2280.58232	0.98601
2279.61801	0.98620
2278.65371	0.98629
2277.68940	0.98636
2276.72510	0.98647
2275.76079	0.98666
2274.79649	0.98702
2273.83218	0.98743
2272.86787	0.98768
2271.90357	0.98765
2270.93926	0.98753
2269.97496	0.98753
2269.01065	0.98769
2268.04635	0.98782
2267.08204	0.98778
2266.11774	0.98757
2265.15343	0.98727
2264.18913	0.98702
2263.22482	0.98693
2262.26052	0.98700
2261.29621	0.98705
2260.33190	0.98690
2259.36760	0.98660
2258.40329	0.98634
2257.43899	0.98623
2256.47468	0.98626
2255.51038	0.98629
2254.54607	0.98619
2253.58177	0.98593
2252.61746	0.98565
2251.65316	0.98552
2250.68885	0.98557
2249.72454	0.98572
2248.76024	0.98583
2247.79593	0.98576
2246.83163	0.98556
2245.86732	0.98544
2244.90302	0.98551
2243.93871	0.98573
2242.97441	0.98594
2242.01010	0.98600
2241.04580	0.98593
2240.08149	0.98589
2239.11719	0.98600
2238.15288	0.98623
2237.18857	0.98648
2236.22427	0.98663
2235.25996	0.98664
2234.29566	0.98664
2233.33135	0.98678
2232.36705	0.98703
2231.40274	0.98727
2230.43844	0.98740
2229.47413	0.98738
2228.50983	0.98724
2227.54552	0.98712
2226.58121	0.98711
2225.61691	0.98713
2224.65260	0.98707
2223.68830	0.98689
2222.72399	0.98663
2221.75969	0.98637
2220.79538	0.98625
2219.83108	0.98628
2218.86677	0.98635
2217.90247	0.98634
2216.93816	0.98624
2215.97385	0.98616
2215.00955	0.98620
2214.04524	0.98641
2213.08094	0.98670
2212.11663	0.98691
2211.15233	0.98698
2210.18802	0.98701
2209.22372	0.98706
2208.25941	0.98722
2207.29511	0.98752
2206.33080	0.98784
2205.36650	0.98806
2204.40219	0.98820
2203.43788	0.98832
2202.47358	0.98844
2201.50927	0.98860
2200.54497	0.98881
2199.58066	0.98893
2198.61636	0.98891
2197.65205	0.98883
2196.68775	0.98879
2195.72344	0.98883
2194.75914	0.98890
2193.79483	0.98893
2192.83052	0.98886
2191.86622	0.98870
2190.90191	0.98859
2189.93761	0.98863
2188.97330	0.98875
2188.00900	0.98883
2187.04469	0.98881
2186.08039	0.98869
2185.11608	0.98856
2184.15178	0.98850
2183.18747	0.98851
2182.22317	0.98851
2181.25886	0.98840
2180.29455	0.98823
2179.33025	0.98806
2178.36594	0.98788
2177.40164	0.98775
2176.43733	0.98774
2175.47303	0.98776
2174.50872	0.98774
2173.54442	0.98769
2172.58011	0.98773
2171.61581	0.98788
2170.65150	0.98809
2169.68719	0.98828
2168.72289	0.98849
2167.75858	0.98871
2166.79428	0.98884
2165.82997	0.98891
2164.86567	0.98898
2163.90136	0.98903
2162.93706	0.98901
2161.97275	0.98891
2161.00845	0.98879
2160.04414	0.98868
2159.07984	0.98864
2158.11553	0.98871
2157.15122	0.98884
2156.18692	0.98891
2155.22261	0.98891
2154.25831	0.98888
2153.29400	0.98887
2152.32970	0.98889
2151.36539	0.98896
2150.40109	0.98906
2149.43678	0.98915
2148.47248	0.98926
2147.50817	0.98944
2146.54386	0.98966
2145.57956	0.98984
2144.61525	0.99000
2143.65095	0.99016
2142.68664	0.99030
2141.72234	0.99041
2140.75803	0.99047
2139.79373	0.99046
2138.82942	0.99044
2137.86512	0.99045
2136.90081	0.99045
2135.93651	0.99041
2134.97220	0.99035
2134.00789	0.99029
2133.04359	0.99018
2132.07928	0.99009
2131.11498	0.99003
2130.15067	0.98994
2129.18637	0.98984
2128.22206	0.98976
2127.25776	0.98967
2126.29345	0.98955
2125.32915	0.98947
2124.36484	0.98938
2123.40053	0.98922
2122.43623	0.98900
2121.47192	0.98879
2120.50762	0.98860
2119.54331	0.98846
2118.57901	0.98838
2117.61470	0.98824
2116.65040	0.98797
2115.68609	0.98765
2114.72179	0.98737
2113.75748	0.98720
2112.79318	0.98714
2111.82887	0.98710
2110.86456	0.98698
2109.90026	0.98674
2108.93595	0.98650
2107.97165	0.98638
2107.00734	0.98637
2106.04304	0.98639
2105.07873	0.98632
2104.11443	0.98614
2103.15012	0.98593
2102.18582	0.98579
2101.22151	0.98580
2100.25720	0.98598
2099.29290	0.98622
2098.32859	0.98638
2097.36429	0.98643
2096.39998	0.98644
2095.43568	0.98655
2094.47137	0.98682
2093.50707	0.98719
2092.54276	0.98748
2091.57846	0.98757
2090.61415	0.98752
2089.64984	0.98753
2088.68554	0.98765
2087.72123	0.98782
2086.75693	0.98793
2085.79262	0.98790
2084.82832	0.98774
2083.86401	0.98756
2082.89971	0.98749
2081.93540	0.98753
2080.97110	0.98759
2080.00679	0.98752
2079.04249	0.98732
2078.07818	0.98708
2077.11387	0.98695
2076.14957	0.98699
2075.18526	0.98707
2074.22096	0.98704
2073.25665	0.98685
2072.29235	0.98659
[truncated: 1,734 more rows]
