# Supplementary material for: Access to Cyclic Monensin Derivatives via a Four-Component Ugi Reaction
Source: J Org Chem. 2026 Jul 4;91(28):9933–9. doi: 10.1021/acs.joc.6c01246 (PMC13386529; doi:10.1021/acs.joc.6c01246)
Supplement: Supplementary file 1 [file jo6c01246_si_001.zip › Compouds data/Compound 6/scXRD/UGI_2_6.cif]

 
data_RG_MONUGI2_100

_audit_creation_method            'SHELXL-2018/3'
_shelx_SHELXL_version_number      '2018/3'
_chemical_name_systematic         ?
_chemical_name_common             ?
_chemical_melting_point           ?
_chemical_formula_moiety          'C45 H70 N2 O10' 
_chemical_formula_sum
 'C45 H70 N2 O10' 
_chemical_formula_weight          799.03

loop_
 _atom_type_symbol
 _atom_type_description
 _atom_type_scat_dispersion_real
 _atom_type_scat_dispersion_imag
 _atom_type_scat_source
 'C'  'C'   0.0033   0.0016
 'International Tables Vol C Tables 4.2.6.8 and 6.1.1.4'
 'H'  'H'   0.0000   0.0000
 'International Tables Vol C Tables 4.2.6.8 and 6.1.1.4'
 'N'  'N'   0.0061   0.0033
 'International Tables Vol C Tables 4.2.6.8 and 6.1.1.4'
 'O'  'O'   0.0106   0.0060
 'International Tables Vol C Tables 4.2.6.8 and 6.1.1.4'
 
_space_group_crystal_system       monoclinic
_space_group_IT_number            4
_space_group_name_H-M_alt         'P 21'
_space_group_name_Hall            'P 2yb'
 
_shelx_space_group_comment
;
The symmetry employed for this shelxl refinement is uniquely defined
by the following loop, which should always be used as a source of
symmetry information in preference to the above space-group names.
They are only intended as comments.
;
 
loop_
 _space_group_symop_operation_xyz
 'x, y, z'
 '-x, y+1/2, -z'
 
_cell_length_a                    12.5180(3)
_cell_length_b                    11.3789(3)
_cell_length_c                    15.0822(4)
_cell_angle_alpha                 90
_cell_angle_beta                  96.558(2)
_cell_angle_gamma                 90
_cell_volume                      2134.27(10)
_cell_formula_units_Z             2
_cell_measurement_temperature     100(2)
_cell_measurement_reflns_used     11452
_cell_measurement_theta_min       2.8560
_cell_measurement_theta_max       26.2500
 
_exptl_crystal_description        'parallelepiped'
_exptl_crystal_colour             'colourless'
_exptl_crystal_density_meas       ?
_exptl_crystal_density_method     ?
_exptl_crystal_density_diffrn     1.243          
_exptl_crystal_F_000              868
_exptl_transmission_factor_min    ?
_exptl_transmission_factor_max    ?
_exptl_crystal_size_max           0.348
_exptl_crystal_size_mid           0.288
_exptl_crystal_size_min           0.242
_exptl_absorpt_coefficient_mu     0.087
_shelx_estimated_absorpt_T_min    0.970
_shelx_estimated_absorpt_T_max    0.979
_exptl_absorpt_correction_type    multi-scan
_exptl_absorpt_correction_T_min   0.9875
_exptl_absorpt_correction_T_max   1.0000
_exptl_absorpt_process_details    
;
CrysAlisPro 1.171.42.93a (Rigaku Oxford Diffraction, 2023)
Empirical absorption correction using spherical harmonics,
implemented in SCALE3 ABSPACK scaling algorithm.
;
_exptl_absorpt_special_details    
;
Empirical correction (ABSPACK) includes:
- Absorption correction using spherical harmonics
- Frame scaling
;
_diffrn_ambient_temperature       100(2)
_diffrn_radiation_wavelength      0.71073
_diffrn_radiation_type            MoK\a
_diffrn_source                    'fine-focus sealed X-ray tube'
_diffrn_measurement_device        'four-circle diffractometer'
_diffrn_measurement_device_type   'Xcalibur, Atlas'
_diffrn_detector                  'CCD plate'
_diffrn_measurement_method        '\w-scan'
_diffrn_detector_area_resol_mean  10.6249
_diffrn_reflns_number             42363
_diffrn_reflns_av_unetI/netI      0.0801
_diffrn_reflns_av_R_equivalents   0.0704
_diffrn_reflns_limit_h_min        -17
_diffrn_reflns_limit_h_max        16
_diffrn_reflns_limit_k_min        -15
_diffrn_reflns_limit_k_max        15
_diffrn_reflns_limit_l_min        -20
_diffrn_reflns_limit_l_max        20
_diffrn_reflns_theta_min          2.426
_diffrn_reflns_theta_max          29.315
_diffrn_reflns_theta_full         25.242
_diffrn_measured_fraction_theta_max   0.941
_diffrn_measured_fraction_theta_full  0.999
_diffrn_reflns_Laue_measured_fraction_max    0.941
_diffrn_reflns_Laue_measured_fraction_full   0.999
_diffrn_reflns_point_group_measured_fraction_max   0.901
_diffrn_reflns_point_group_measured_fraction_full  0.999
_reflns_number_total              10554
_reflns_number_gt                 7646
_reflns_threshold_expression      'I > 2\s(I)'
_reflns_Friedel_coverage          0.828
_reflns_Friedel_fraction_max      0.858
_reflns_Friedel_fraction_full     0.999
 
_reflns_special_details
;
 Reflections were merged by SHELXL according to the crystal
 class for the calculation of statistics and refinement.
 
 _reflns_Friedel_fraction is defined as the number of unique
 Friedel pairs measured divided by the number that would be
 possible theoretically, ignoring centric projections and
 systematic absences.
;
 
_computing_data_collection                                                                                  
;
CrysAlisPro 1.171.42.93a (Rigaku Oxford Diffraction, 2023)
;
_computing_cell_refinement        
;
CrysAlisPro 1.171.42.93a (Rigaku Oxford Diffraction, 2023)
;
_computing_data_reduction         
;
CrysAlisPro 1.171.42.93a (Rigaku Oxford Diffraction, 2023)
;
_computing_structure_solution     'SHELXT 2014/5 (Sheldrick, 2014)'
_computing_structure_refinement 'SHELXL-2018/3 (Sheldrick, 2018)'
_computing_molecular_graphics     
;
Brandenburg & Putz (2006). Diamond 3.0. Crystal and Molecular
Structure Visualisation, University of Bonn, Germany
;
_computing_publication_material   'SHELXL-2018/3 (Sheldrick, 2018)'
_refine_special_details           
;
 Refinement of F^2^ against ALL reflections.  The weighted R-factor wR and 
 goodness of fit S are based on F^2^, conventional R-factors R are based 
 on F, with F set to zero for negative F^2^. The threshold expression of 
 F^2^ > 2sigma(F^2^) is used only for calculating R-factors(gt) etc. and is 
 not relevant to the choice of reflections for refinement.  R-factors based 
 on F^2^ are statistically about twice as large as those based on F, and R- 
 factors based on ALL data will be even larger. 
;
_refine_ls_structure_factor_coef  Fsqd
_refine_ls_matrix_type            full
_refine_ls_weighting_scheme       calc
_refine_ls_weighting_details
'w=1/[\s^2^(Fo^2^)+(0.0427P)^2^+0.2201P] where P=(Fo^2^+2Fc^2^)/3'
_atom_sites_solution_primary      direct 
_atom_sites_solution_secondary    difmap
_atom_sites_solution_hydrogens    geom
_refine_ls_hydrogen_treatment     constr
_refine_ls_extinction_method      none
_refine_ls_extinction_coef        .
_refine_ls_abs_structure_details
;
 Flack x determined using 2682 quotients [(I+)-(I-)]/[(I+)+(I-)]
 (Parsons, Flack and Wagner, Acta Cryst. B69 (2013) 249-259).
;
_refine_ls_abs_structure_Flack    0.5(5)
_chemical_absolute_configuration  'rmad'
_refine_ls_number_reflns          10554
_refine_ls_number_parameters      525
_refine_ls_number_restraints      1
_refine_ls_R_factor_all           0.0915
_refine_ls_R_factor_gt            0.0562
_refine_ls_wR_factor_ref          0.1098
_refine_ls_wR_factor_gt           0.0971
_refine_ls_goodness_of_fit_ref    1.008
_refine_ls_restrained_S_all       1.008
_refine_ls_shift/su_max           0.000
_refine_ls_shift/su_mean          0.000
 
loop_
 _atom_site_label
 _atom_site_type_symbol
 _atom_site_fract_x
 _atom_site_fract_y
 _atom_site_fract_z
 _atom_site_U_iso_or_equiv
 _atom_site_adp_type
 _atom_site_occupancy
 _atom_site_site_symmetry_order  
 _atom_site_calc_flag
 _atom_site_refinement_flags_posn
 _atom_site_refinement_flags_adp
 _atom_site_refinement_flags_occupancy
 _atom_site_disorder_assembly
 _atom_site_disorder_group
N1 N 0.37598(18) 0.6961(2) 0.73130(17) 0.0199(6) Uani 1 1 d . . . . .
C1 C 0.4609(2) 0.7665(3) 0.7610(2) 0.0201(7) Uani 1 1 d . . . . .
O1 O 0.45112(15) 0.8475(2) 0.81305(14) 0.0257(5) Uani 1 1 d . . . . .
C2 C 0.5681(2) 0.7514(3) 0.7216(2) 0.0225(7) Uani 1 1 d . . . . .
H2 H 0.572562 0.669018 0.699162 0.027 Uiso 1 1 calc R U . . .
C3 C 0.6634(2) 0.7727(3) 0.7956(2) 0.0229(7) Uani 1 1 d . . . . .
H3 H 0.634008 0.803399 0.850063 0.027 Uiso 1 1 calc R U . . .
O2 O 0.73184(16) 0.8609(2) 0.76375(15) 0.0296(5) Uani 1 1 d . . . . .
C4 C 0.7275(2) 0.6588(3) 0.8208(2) 0.0230(7) Uani 1 1 d . . . . .
H4 H 0.782043 0.677710 0.872545 0.028 Uiso 1 1 calc R U . . .
C5 C 0.6521(2) 0.5653(3) 0.8519(2) 0.0215(7) Uani 1 1 d . . . . .
H5 H 0.590496 0.555322 0.804145 0.026 Uiso 1 1 calc R U . . .
C6 C 0.6062(2) 0.5939(3) 0.9394(2) 0.0246(7) Uani 1 1 d . . . . .
H6 H 0.560885 0.666041 0.929156 0.029 Uiso 1 1 calc R U . . .
C7 C 0.5319(2) 0.4926(3) 0.9616(2) 0.0241(7) Uani 1 1 d . . . . .
H7 H 0.513054 0.504979 1.023619 0.029 Uiso 1 1 calc R U . . .
O3 O 0.43423(16) 0.4948(2) 0.90173(15) 0.0270(5) Uani 1 1 d . . . . .
H3A H 0.439639 0.448403 0.859129 0.041 Uiso 1 1 calc R U . . .
C8 C 0.5878(2) 0.3748(3) 0.9588(2) 0.0244(7) Uani 1 1 d . . . . .
H8A H 0.534765 0.311239 0.963719 0.029 Uiso 1 1 calc R U . . .
H8B H 0.643713 0.368473 1.010530 0.029 Uiso 1 1 calc R U . . .
C9 C 0.6394(2) 0.3585(3) 0.8735(2) 0.0242(7) Uani 1 1 d . . . . .
O4 O 0.71020(16) 0.45519(19) 0.86143(14) 0.0233(5) Uani 1 1 d . . . . .
C10 C 0.7028(3) 0.2457(3) 0.8676(2) 0.0284(8) Uani 1 1 d . . . . .
H10A H 0.671988 0.181541 0.900975 0.034 Uiso 1 1 calc R U . . .
H10B H 0.779046 0.257079 0.891672 0.034 Uiso 1 1 calc R U . . .
C11 C 0.6924(3) 0.2187(3) 0.7680(2) 0.0292(8) Uani 1 1 d . . . . .
H11A H 0.685135 0.133076 0.757504 0.035 Uiso 1 1 calc R U . . .
H11B H 0.756332 0.247205 0.741360 0.035 Uiso 1 1 calc R U . . .
C12 C 0.5898(2) 0.2841(3) 0.7268(2) 0.0254(7) Uani 1 1 d . . . . .
O5 O 0.55682(15) 0.3532(2) 0.80026(13) 0.0225(5) Uani 1 1 d . . . . .
C13 C 0.4991(3) 0.1992(3) 0.6975(2) 0.0272(8) Uani 1 1 d . . . . .
H13 H 0.523565 0.143956 0.652352 0.033 Uiso 1 1 calc R U . . .
C14 C 0.4540(3) 0.1286(3) 0.7694(2) 0.0279(8) Uani 1 1 d . . . . .
H14A H 0.449844 0.176271 0.823834 0.034 Uiso 1 1 calc R U . . .
H14B H 0.497992 0.057694 0.785205 0.034 Uiso 1 1 calc R U . . .
C15 C 0.3419(3) 0.0956(3) 0.7254(2) 0.0299(8) Uani 1 1 d . . . . .
H15A H 0.290283 0.090478 0.770318 0.036 Uiso 1 1 calc R U . . .
H15B H 0.343454 0.019085 0.694264 0.036 Uiso 1 1 calc R U . . .
C16 C 0.3103(3) 0.1954(3) 0.6583(2) 0.0282(8) Uani 1 1 d . . . . .
O6 O 0.40806(17) 0.26563(19) 0.65616(14) 0.0265(5) Uani 1 1 d . . . . .
C17 C 0.2260(2) 0.2807(3) 0.6861(2) 0.0266(7) Uani 1 1 d . . . . .
H17 H 0.231503 0.353874 0.650127 0.032 Uiso 1 1 calc R U . . .
C18 C 0.1067(3) 0.2444(3) 0.6742(2) 0.0319(8) Uani 1 1 d . . . . .
H18 H 0.076222 0.251580 0.610225 0.038 Uiso 1 1 calc R U . . .
C19 C 0.0632(3) 0.3413(3) 0.7294(2) 0.0316(8) Uani 1 1 d . . . . .
H19A H -0.007447 0.319338 0.748022 0.038 Uiso 1 1 calc R U . . .
H19B H 0.055645 0.415970 0.695583 0.038 Uiso 1 1 calc R U . . .
C20 C 0.1488(2) 0.3515(3) 0.8100(2) 0.0265(7) Uani 1 1 d . . . . .
H20 H 0.130683 0.294437 0.856432 0.032 Uiso 1 1 calc R U . . .
O7 O 0.24811(16) 0.31404(19) 0.77833(14) 0.0264(5) Uani 1 1 d . . . . .
C21 C 0.1590(2) 0.4735(3) 0.8522(2) 0.0230(7) Uani 1 1 d . . . . .
H21 H 0.210323 0.469791 0.908065 0.028 Uiso 1 1 calc R U . . .
C22 C 0.0501(2) 0.5198(3) 0.8749(2) 0.0279(8) Uani 1 1 d . . . . .
H22 H -0.001020 0.519059 0.818898 0.034 Uiso 1 1 calc R U . . .
C23 C 0.0624(2) 0.6468(3) 0.9068(2) 0.0276(8) Uani 1 1 d . . . . .
H23A H -0.009275 0.678465 0.915620 0.033 Uiso 1 1 calc R U . . .
H23B H 0.107460 0.648558 0.965185 0.033 Uiso 1 1 calc R U . . .
C24 C 0.1133(2) 0.7250(3) 0.8413(2) 0.0259(7) Uani 1 1 d . . . . .
H24 H 0.064416 0.725770 0.784021 0.031 Uiso 1 1 calc R U . . .
C25 C 0.2205(2) 0.6691(3) 0.8226(2) 0.0223(7) Uani 1 1 d . . . . .
O8 O 0.20127(16) 0.55142(18) 0.78975(14) 0.0220(5) Uani 1 1 d . . . . .
O9 O 0.28862(15) 0.6693(2) 0.90255(14) 0.0241(5) Uani 1 1 d . . . . .
H9 H 0.341211 0.624832 0.897804 0.036 Uiso 1 1 calc R U . . .
C26 C 0.2686(2) 0.7349(3) 0.7486(2) 0.0220(7) Uani 1 1 d . . . . .
H26A H 0.219209 0.726691 0.692834 0.026 Uiso 1 1 calc R U . . .
H26B H 0.272247 0.819431 0.764157 0.026 Uiso 1 1 calc R U . . .
C27 C 0.1257(3) 0.8511(3) 0.8746(2) 0.0325(8) Uani 1 1 d . . . . .
H27A H 0.170940 0.852449 0.932117 0.049 Uiso 1 1 calc R U . . .
H27B H 0.054793 0.883650 0.881955 0.049 Uiso 1 1 calc R U . . .
H27C H 0.159494 0.898474 0.831213 0.049 Uiso 1 1 calc R U . . .
C28 C 0.0023(3) 0.4443(4) 0.9436(3) 0.0403(10) Uani 1 1 d . . . . .
H28A H -0.010172 0.364674 0.919882 0.060 Uiso 1 1 calc R U . . .
H28B H -0.066086 0.478445 0.956599 0.060 Uiso 1 1 calc R U . . .
H28C H 0.052287 0.441121 0.998466 0.060 Uiso 1 1 calc R U . . .
C29 C 0.0814(3) 0.1225(3) 0.7107(3) 0.0388(9) Uani 1 1 d . . . . .
H29A H 0.108621 0.118065 0.774213 0.058 Uiso 1 1 calc R U . . .
H29B H 0.116027 0.061784 0.677866 0.058 Uiso 1 1 calc R U . . .
H29C H 0.003426 0.110039 0.703427 0.058 Uiso 1 1 calc R U . . .
C30 C 0.2746(3) 0.1526(3) 0.5637(2) 0.0351(9) Uani 1 1 d . . . . .
H30A H 0.212253 0.099566 0.565596 0.042 Uiso 1 1 calc R U . . .
H30B H 0.249854 0.221285 0.526620 0.042 Uiso 1 1 calc R U . . .
C31 C 0.3601(4) 0.0882(4) 0.5182(3) 0.0470(11) Uani 1 1 d . . . . .
H31A H 0.329600 0.063412 0.458431 0.070 Uiso 1 1 calc R U . . .
H31B H 0.384470 0.018955 0.553559 0.070 Uiso 1 1 calc R U . . .
H31C H 0.421189 0.140760 0.513483 0.070 Uiso 1 1 calc R U . . .
C32 C 0.6130(3) 0.3641(3) 0.6505(2) 0.0293(8) Uani 1 1 d . . . . .
H32A H 0.548298 0.409461 0.629910 0.044 Uiso 1 1 calc R U . . .
H32B H 0.633859 0.316433 0.601202 0.044 Uiso 1 1 calc R U . . .
H32C H 0.671610 0.418001 0.671248 0.044 Uiso 1 1 calc R U . . .
C33 C 0.6930(3) 0.6196(3) 1.0169(2) 0.0311(8) Uani 1 1 d . . . . .
H33A H 0.660475 0.620879 1.073033 0.047 Uiso 1 1 calc R U . . .
H33B H 0.725917 0.696064 1.007616 0.047 Uiso 1 1 calc R U . . .
H33C H 0.748233 0.558201 1.019817 0.047 Uiso 1 1 calc R U . . .
C34 C 0.7886(2) 0.6181(3) 0.7442(2) 0.0275(8) Uani 1 1 d . . . . .
H34A H 0.738905 0.612836 0.689242 0.041 Uiso 1 1 calc R U . . .
H34B H 0.820520 0.540766 0.758407 0.041 Uiso 1 1 calc R U . . .
H34C H 0.845684 0.674668 0.735842 0.041 Uiso 1 1 calc R U . . .
C35 C 0.8018(3) 0.9128(3) 0.8333(3) 0.0418(10) Uani 1 1 d . . . . .
H35A H 0.841654 0.977108 0.808980 0.063 Uiso 1 1 calc R U . . .
H35B H 0.852416 0.853587 0.859954 0.063 Uiso 1 1 calc R U . . .
H35C H 0.759569 0.943734 0.878941 0.063 Uiso 1 1 calc R U . . .
C36 C 0.5625(2) 0.8360(3) 0.6417(2) 0.0279(8) Uani 1 1 d . . . . .
H36A H 0.498058 0.818851 0.600503 0.042 Uiso 1 1 calc R U . . .
H36B H 0.626558 0.825955 0.610798 0.042 Uiso 1 1 calc R U . . .
H36C H 0.559167 0.917144 0.663044 0.042 Uiso 1 1 calc R U . . .
C37 C 0.3788(2) 0.5963(3) 0.6718(2) 0.0224(7) Uani 1 1 d . . . . .
H37A H 0.338787 0.530249 0.695107 0.027 Uiso 1 1 calc R U . . .
H37B H 0.454369 0.570981 0.671089 0.027 Uiso 1 1 calc R U . . .
C38 C 0.3306(2) 0.6234(3) 0.5770(2) 0.0233(7) Uani 1 1 d . . . . .
O10 O 0.30917(17) 0.7235(2) 0.55092(15) 0.0281(5) Uani 1 1 d . . . . .
N2 N 0.3103(2) 0.5274(2) 0.52471(18) 0.0253(6) Uani 1 1 d . . . . .
H2A H 0.340254 0.459992 0.541927 0.030 Uiso 1 1 calc R U . . .
C39 C 0.2403(2) 0.5328(3) 0.4407(2) 0.0284(8) Uani 1 1 d . . . . .
H39A H 0.274802 0.491222 0.393849 0.034 Uiso 1 1 calc R U . . .
H39B H 0.229835 0.615868 0.422201 0.034 Uiso 1 1 calc R U . . .
C40 C 0.1318(2) 0.4772(3) 0.4496(2) 0.0238(7) Uani 1 1 d . . . . .
C41 C 0.0969(3) 0.3798(3) 0.4001(2) 0.0294(8) Uani 1 1 d . . . . .
H41 H 0.141255 0.346557 0.359564 0.035 Uiso 1 1 calc R U . . .
C42 C -0.0026(3) 0.3299(3) 0.4090(2) 0.0333(8) Uani 1 1 d . . . . .
H42 H -0.026143 0.263323 0.374081 0.040 Uiso 1 1 calc R U . . .
C43 C -0.0673(3) 0.3765(3) 0.4680(2) 0.0342(9) Uani 1 1 d . . . . .
H43 H -0.135179 0.341995 0.474239 0.041 Uiso 1 1 calc R U . . .
C44 C -0.0328(3) 0.4741(3) 0.5183(2) 0.0318(8) Uani 1 1 d . . . . .
H44 H -0.077060 0.506889 0.559119 0.038 Uiso 1 1 calc R U . . .
C45 C 0.0662(3) 0.5237(3) 0.5090(2) 0.0283(8) Uani 1 1 d . . . . .
H45 H 0.089643 0.590385 0.543830 0.034 Uiso 1 1 calc R U . . .
 
loop_
 _atom_site_aniso_label
 _atom_site_aniso_U_11
 _atom_site_aniso_U_22
 _atom_site_aniso_U_33
 _atom_site_aniso_U_23
 _atom_site_aniso_U_13
 _atom_site_aniso_U_12
N1 0.0159(12) 0.0179(14) 0.0258(15) -0.0029(12) 0.0023(11) 0.0003(10)
C1 0.0193(15) 0.0164(16) 0.0240(17) 0.0026(14) 0.0006(13) -0.0003(12)
O1 0.0234(11) 0.0188(12) 0.0350(13) -0.0056(11) 0.0037(10) -0.0016(10)
C2 0.0181(15) 0.0210(18) 0.0284(18) 0.0003(14) 0.0026(14) -0.0019(13)
C3 0.0190(15) 0.0197(17) 0.0303(18) 0.0023(14) 0.0045(14) -0.0035(13)
O2 0.0213(10) 0.0236(12) 0.0433(14) 0.0049(12) 0.0003(10) -0.0069(10)
C4 0.0189(15) 0.0244(18) 0.0253(18) 0.0035(15) 0.0007(14) -0.0009(13)
C5 0.0178(15) 0.0226(17) 0.0234(18) 0.0009(14) -0.0004(13) 0.0029(13)
C6 0.0236(16) 0.0209(17) 0.0290(19) 0.0002(15) 0.0025(15) 0.0032(13)
C7 0.0226(15) 0.0286(19) 0.0214(17) 0.0022(15) 0.0035(14) 0.0029(14)
O3 0.0201(11) 0.0298(14) 0.0312(13) -0.0014(11) 0.0032(10) 0.0027(9)
C8 0.0240(16) 0.0231(18) 0.0264(18) 0.0055(15) 0.0040(14) 0.0008(13)
C9 0.0244(15) 0.0200(17) 0.0281(18) 0.0044(15) 0.0027(14) 0.0009(14)
O4 0.0201(11) 0.0204(12) 0.0294(13) 0.0027(10) 0.0022(10) 0.0025(9)
C10 0.0296(17) 0.0212(18) 0.035(2) 0.0050(16) 0.0069(16) 0.0064(14)
C11 0.0324(18) 0.0207(18) 0.035(2) -0.0011(16) 0.0065(16) 0.0058(14)
C12 0.0291(17) 0.0223(18) 0.0259(18) -0.0017(15) 0.0080(15) 0.0048(14)
O5 0.0236(10) 0.0200(11) 0.0239(11) -0.0006(10) 0.0030(9) 0.0006(9)
C13 0.0341(18) 0.0212(18) 0.0263(18) 0.0011(15) 0.0035(15) 0.0036(14)
C14 0.0369(18) 0.0177(17) 0.0284(19) -0.0002(15) 0.0002(15) 0.0012(14)
C15 0.0400(19) 0.0186(17) 0.030(2) 0.0004(15) -0.0021(16) -0.0051(15)
C16 0.0350(19) 0.0205(18) 0.0282(19) 0.0029(15) 0.0001(16) -0.0063(14)
O6 0.0325(12) 0.0205(12) 0.0261(12) 0.0028(10) 0.0015(10) -0.0013(10)
C17 0.0319(17) 0.0200(17) 0.0262(18) 0.0034(15) -0.0037(15) -0.0043(14)
C18 0.0347(18) 0.0276(19) 0.031(2) 0.0034(16) -0.0058(16) -0.0087(15)
C19 0.0285(17) 0.031(2) 0.0331(19) 0.0047(17) -0.0034(15) -0.0092(16)
C20 0.0204(15) 0.0273(18) 0.0317(18) 0.0068(16) 0.0021(14) -0.0048(14)
O7 0.0253(11) 0.0251(13) 0.0277(13) -0.0011(10) -0.0012(10) -0.0020(9)
C21 0.0196(15) 0.0287(19) 0.0208(17) 0.0031(14) 0.0028(13) -0.0040(14)
C22 0.0162(15) 0.040(2) 0.0278(19) 0.0038(16) 0.0020(14) -0.0016(14)
C23 0.0161(15) 0.042(2) 0.0247(18) -0.0010(16) 0.0038(14) 0.0028(14)
C24 0.0184(15) 0.035(2) 0.0248(18) -0.0031(16) 0.0033(14) 0.0012(14)
C25 0.0177(14) 0.0244(18) 0.0244(17) -0.0013(15) 0.0009(13) -0.0007(13)
O8 0.0207(10) 0.0214(12) 0.0245(12) -0.0004(10) 0.0043(10) -0.0029(9)
O9 0.0180(10) 0.0263(13) 0.0276(13) -0.0041(10) 0.0003(10) 0.0027(9)
C26 0.0164(14) 0.0233(17) 0.0264(17) -0.0020(14) 0.0030(13) 0.0020(13)
C27 0.0238(16) 0.034(2) 0.041(2) -0.0016(18) 0.0092(15) 0.0075(16)
C28 0.0254(18) 0.053(3) 0.044(2) 0.016(2) 0.0114(17) 0.0026(17)
C29 0.040(2) 0.030(2) 0.044(2) -0.0007(18) -0.0047(18) -0.0133(17)
C30 0.050(2) 0.0228(19) 0.030(2) 0.0007(16) -0.0034(17) -0.0040(16)
C31 0.073(3) 0.035(2) 0.030(2) -0.0073(18) -0.009(2) 0.012(2)
C32 0.0328(17) 0.0255(18) 0.0304(18) -0.0001(16) 0.0073(15) 0.0018(15)
C33 0.0303(18) 0.034(2) 0.029(2) -0.0049(16) 0.0031(16) -0.0010(16)
C34 0.0184(15) 0.0278(19) 0.037(2) 0.0048(16) 0.0055(15) 0.0011(14)
C35 0.032(2) 0.026(2) 0.065(3) 0.002(2) -0.0067(19) -0.0068(16)
C36 0.0236(16) 0.029(2) 0.0319(18) 0.0043(16) 0.0043(14) -0.0041(14)
C37 0.0187(15) 0.0200(17) 0.0288(19) -0.0032(15) 0.0044(14) 0.0007(12)
C38 0.0144(14) 0.0258(18) 0.0312(19) 0.0002(15) 0.0090(14) -0.0014(13)
O10 0.0304(12) 0.0233(13) 0.0307(13) 0.0009(11) 0.0040(10) 0.0003(10)
N2 0.0246(14) 0.0230(15) 0.0281(16) -0.0047(13) 0.0027(12) 0.0040(11)
C39 0.0276(17) 0.032(2) 0.0254(18) -0.0052(16) 0.0014(15) 0.0020(15)
C40 0.0233(15) 0.0242(18) 0.0230(17) 0.0012(14) -0.0020(14) 0.0040(14)
C41 0.0308(18) 0.030(2) 0.0264(18) 0.0000(16) -0.0014(15) 0.0046(15)
C42 0.0379(19) 0.026(2) 0.033(2) 0.0034(16) -0.0079(17) -0.0063(16)
C43 0.0261(17) 0.039(2) 0.036(2) 0.0137(18) -0.0007(16) -0.0035(16)
C44 0.0259(17) 0.039(2) 0.031(2) 0.0081(17) 0.0036(15) 0.0086(16)
C45 0.0279(17) 0.0273(19) 0.0290(19) -0.0026(16) 0.0000(15) 0.0006(14)
 
_geom_special_details
;
 All esds (except the esd in the dihedral angle between two l.s. planes)
 are estimated using the full covariance matrix.  The cell esds are taken
 into account individually in the estimation of esds in distances, angles
 and torsion angles; correlations between esds in cell parameters are only
 used when they are defined by crystal symmetry.  An approximate (isotropic)
 treatment of cell esds is used for estimating esds involving l.s. planes.
;
 
loop_
 _geom_bond_atom_site_label_1
 _geom_bond_atom_site_label_2
 _geom_bond_distance
 _geom_bond_site_symmetry_2
 _geom_bond_publ_flag
N1 C1 1.366(4) . ?
N1 C37 1.450(4) . ?
N1 C26 1.467(4) . ?
C1 O1 1.226(4) . ?
C1 C2 1.538(4) . ?
C2 C36 1.537(4) . ?
C2 C3 1.557(4) . ?
C2 H2 1.0000 . ?
C3 O2 1.437(4) . ?
C3 C4 1.549(4) . ?
C3 H3 1.0000 . ?
O2 C35 1.416(4) . ?
C4 C34 1.528(4) . ?
C4 C5 1.531(4) . ?
C4 H4 1.0000 . ?
C5 O4 1.448(4) . ?
C5 C6 1.534(4) . ?
C5 H5 1.0000 . ?
C6 C33 1.531(5) . ?
C6 C7 1.541(4) . ?
C6 H6 1.0000 . ?
C7 O3 1.436(4) . ?
C7 C8 1.515(4) . ?
C7 H7 1.0000 . ?
O3 H3A 0.8400 . ?
C8 C9 1.516(4) . ?
C8 H8A 0.9900 . ?
C8 H8B 0.9900 . ?
C9 O5 1.425(4) . ?
C9 O4 1.438(4) . ?
C9 C10 1.516(4) . ?
C10 C11 1.525(5) . ?
C10 H10A 0.9900 . ?
C10 H10B 0.9900 . ?
C11 C12 1.551(4) . ?
C11 H11A 0.9900 . ?
C11 H11B 0.9900 . ?
C12 O5 1.456(4) . ?
C12 C13 1.517(5) . ?
C12 C32 1.521(5) . ?
C13 O6 1.448(4) . ?
C13 C14 1.512(5) . ?
C13 H13 1.0000 . ?
C14 C15 1.530(5) . ?
C14 H14A 0.9900 . ?
C14 H14B 0.9900 . ?
C15 C16 1.543(5) . ?
C15 H15A 0.9900 . ?
C15 H15B 0.9900 . ?
C16 O6 1.465(4) . ?
C16 C30 1.524(5) . ?
C16 C17 1.528(5) . ?
C17 O7 1.439(4) . ?
C17 C18 1.540(4) . ?
C17 H17 1.0000 . ?
C18 C19 1.519(5) . ?
C18 C29 1.538(5) . ?
C18 H18 1.0000 . ?
C19 C20 1.531(4) . ?
C19 H19A 0.9900 . ?
C19 H19B 0.9900 . ?
C20 O7 1.446(4) . ?
C20 C21 1.527(5) . ?
C20 H20 1.0000 . ?
C21 O8 1.438(4) . ?
C21 C22 1.536(4) . ?
C21 H21 1.0000 . ?
C22 C28 1.520(5) . ?
C22 C23 1.524(5) . ?
C22 H22 1.0000 . ?
C23 C24 1.523(5) . ?
C23 H23A 0.9900 . ?
C23 H23B 0.9900 . ?
C24 C27 1.523(5) . ?
C24 C25 1.539(4) . ?
C24 H24 1.0000 . ?
C25 O9 1.395(4) . ?
C25 O8 1.439(4) . ?
C25 C26 1.524(4) . ?
O9 H9 0.8400 . ?
C26 H26A 0.9900 . ?
C26 H26B 0.9900 . ?
C27 H27A 0.9800 . ?
C27 H27B 0.9800 . ?
C27 H27C 0.9800 . ?
C28 H28A 0.9800 . ?
C28 H28B 0.9800 . ?
C28 H28C 0.9800 . ?
C29 H29A 0.9800 . ?
C29 H29B 0.9800 . ?
C29 H29C 0.9800 . ?
C30 C31 1.523(5) . ?
C30 H30A 0.9900 . ?
C30 H30B 0.9900 . ?
C31 H31A 0.9800 . ?
C31 H31B 0.9800 . ?
C31 H31C 0.9800 . ?
C32 H32A 0.9800 . ?
C32 H32B 0.9800 . ?
C32 H32C 0.9800 . ?
C33 H33A 0.9800 . ?
C33 H33B 0.9800 . ?
C33 H33C 0.9800 . ?
C34 H34A 0.9800 . ?
C34 H34B 0.9800 . ?
C34 H34C 0.9800 . ?
C35 H35A 0.9800 . ?
C35 H35B 0.9800 . ?
C35 H35C 0.9800 . ?
C36 H36A 0.9800 . ?
C36 H36B 0.9800 . ?
C36 H36C 0.9800 . ?
C37 C38 1.519(4) . ?
C37 H37A 0.9900 . ?
C37 H37B 0.9900 . ?
C38 O10 1.225(4) . ?
C38 N2 1.354(4) . ?
N2 C39 1.457(4) . ?
N2 H2A 0.8800 . ?
C39 C40 1.518(4) . ?
C39 H39A 0.9900 . ?
C39 H39B 0.9900 . ?
C40 C41 1.380(5) . ?
C40 C45 1.387(5) . ?
C41 C42 1.389(5) . ?
C41 H41 0.9500 . ?
C42 C43 1.377(5) . ?
C42 H42 0.9500 . ?
C43 C44 1.386(5) . ?
C43 H43 0.9500 . ?
C44 C45 1.384(5) . ?
C44 H44 0.9500 . ?
C45 H45 0.9500 . ?
 
loop_
 _geom_angle_atom_site_label_1
 _geom_angle_atom_site_label_2
 _geom_angle_atom_site_label_3
 _geom_angle
 _geom_angle_site_symmetry_1
 _geom_angle_site_symmetry_3
 _geom_angle_publ_flag
C1 N1 C37 126.1(2) . . ?
C1 N1 C26 117.4(2) . . ?
C37 N1 C26 115.7(2) . . ?
O1 C1 N1 121.4(3) . . ?
O1 C1 C2 119.2(3) . . ?
N1 C1 C2 119.2(3) . . ?
C36 C2 C1 105.6(2) . . ?
C36 C2 C3 115.3(3) . . ?
C1 C2 C3 109.6(3) . . ?
C36 C2 H2 108.7 . . ?
C1 C2 H2 108.7 . . ?
C3 C2 H2 108.7 . . ?
O2 C3 C4 110.7(2) . . ?
O2 C3 C2 107.8(2) . . ?
C4 C3 C2 112.2(3) . . ?
O2 C3 H3 108.7 . . ?
C4 C3 H3 108.7 . . ?
C2 C3 H3 108.7 . . ?
C35 O2 C3 112.7(3) . . ?
C34 C4 C5 113.6(3) . . ?
C34 C4 C3 111.0(3) . . ?
C5 C4 C3 109.6(2) . . ?
C34 C4 H4 107.4 . . ?
C5 C4 H4 107.4 . . ?
C3 C4 H4 107.4 . . ?
O4 C5 C4 108.1(2) . . ?
O4 C5 C6 109.3(3) . . ?
C4 C5 C6 115.0(3) . . ?
O4 C5 H5 108.1 . . ?
C4 C5 H5 108.1 . . ?
C6 C5 H5 108.1 . . ?
C33 C6 C5 113.2(3) . . ?
C33 C6 C7 111.7(3) . . ?
C5 C6 C7 108.9(3) . . ?
C33 C6 H6 107.6 . . ?
C5 C6 H6 107.6 . . ?
C7 C6 H6 107.6 . . ?
O3 C7 C8 111.1(3) . . ?
O3 C7 C6 110.0(3) . . ?
C8 C7 C6 111.3(2) . . ?
O3 C7 H7 108.1 . . ?
C8 C7 H7 108.1 . . ?
C6 C7 H7 108.1 . . ?
C7 O3 H3A 109.5 . . ?
C7 C8 C9 112.1(3) . . ?
C7 C8 H8A 109.2 . . ?
C9 C8 H8A 109.2 . . ?
C7 C8 H8B 109.2 . . ?
C9 C8 H8B 109.2 . . ?
H8A C8 H8B 107.9 . . ?
O5 C9 O4 109.7(2) . . ?
O5 C9 C8 108.7(2) . . ?
O4 C9 C8 110.0(3) . . ?
O5 C9 C10 104.9(3) . . ?
O4 C9 C10 107.8(2) . . ?
C8 C9 C10 115.4(3) . . ?
C9 O4 C5 111.4(2) . . ?
C9 C10 C11 104.0(3) . . ?
C9 C10 H10A 111.0 . . ?
C11 C10 H10A 111.0 . . ?
C9 C10 H10B 111.0 . . ?
C11 C10 H10B 111.0 . . ?
H10A C10 H10B 109.0 . . ?
C10 C11 C12 105.7(3) . . ?
C10 C11 H11A 110.6 . . ?
C12 C11 H11A 110.6 . . ?
C10 C11 H11B 110.6 . . ?
C12 C11 H11B 110.6 . . ?
H11A C11 H11B 108.7 . . ?
O5 C12 C13 107.3(2) . . ?
O5 C12 C32 110.3(3) . . ?
C13 C12 C32 111.1(3) . . ?
O5 C12 C11 104.4(3) . . ?
C13 C12 C11 111.7(3) . . ?
C32 C12 C11 111.7(3) . . ?
C9 O5 C12 111.6(2) . . ?
O6 C13 C14 104.2(2) . . ?
O6 C13 C12 108.6(3) . . ?
C14 C13 C12 117.2(3) . . ?
O6 C13 H13 108.8 . . ?
C14 C13 H13 108.8 . . ?
C12 C13 H13 108.8 . . ?
C13 C14 C15 102.6(3) . . ?
C13 C14 H14A 111.2 . . ?
C15 C14 H14A 111.2 . . ?
C13 C14 H14B 111.2 . . ?
C15 C14 H14B 111.2 . . ?
H14A C14 H14B 109.2 . . ?
C14 C15 C16 105.0(3) . . ?
C14 C15 H15A 110.8 . . ?
C16 C15 H15A 110.8 . . ?
C14 C15 H15B 110.8 . . ?
C16 C15 H15B 110.8 . . ?
H15A C15 H15B 108.8 . . ?
O6 C16 C30 108.1(3) . . ?
O6 C16 C17 105.4(2) . . ?
C30 C16 C17 108.8(3) . . ?
O6 C16 C15 105.3(3) . . ?
C30 C16 C15 113.8(3) . . ?
C17 C16 C15 114.9(3) . . ?
C13 O6 C16 109.0(2) . . ?
O7 C17 C16 111.7(3) . . ?
O7 C17 C18 105.1(3) . . ?
C16 C17 C18 119.3(3) . . ?
O7 C17 H17 106.7 . . ?
C16 C17 H17 106.7 . . ?
C18 C17 H17 106.7 . . ?
C19 C18 C29 110.9(3) . . ?
C19 C18 C17 98.4(3) . . ?
C29 C18 C17 115.9(3) . . ?
C19 C18 H18 110.4 . . ?
C29 C18 H18 110.4 . . ?
C17 C18 H18 110.4 . . ?
C18 C19 C20 103.2(3) . . ?
C18 C19 H19A 111.1 . . ?
C20 C19 H19A 111.1 . . ?
C18 C19 H19B 111.1 . . ?
C20 C19 H19B 111.1 . . ?
H19A C19 H19B 109.1 . . ?
O7 C20 C21 111.9(2) . . ?
O7 C20 C19 105.4(3) . . ?
C21 C20 C19 114.7(3) . . ?
O7 C20 H20 108.2 . . ?
C21 C20 H20 108.2 . . ?
C19 C20 H20 108.2 . . ?
C17 O7 C20 108.6(2) . . ?
O8 C21 C20 107.8(2) . . ?
O8 C21 C22 109.7(3) . . ?
C20 C21 C22 111.8(3) . . ?
O8 C21 H21 109.2 . . ?
C20 C21 H21 109.2 . . ?
C22 C21 H21 109.2 . . ?
C28 C22 C23 110.8(3) . . ?
C28 C22 C21 112.7(3) . . ?
C23 C22 C21 109.6(3) . . ?
C28 C22 H22 107.9 . . ?
C23 C22 H22 107.9 . . ?
C21 C22 H22 107.9 . . ?
C24 C23 C22 112.6(3) . . ?
C24 C23 H23A 109.1 . . ?
C22 C23 H23A 109.1 . . ?
C24 C23 H23B 109.1 . . ?
C22 C23 H23B 109.1 . . ?
H23A C23 H23B 107.8 . . ?
C23 C24 C27 111.8(3) . . ?
C23 C24 C25 108.4(3) . . ?
C27 C24 C25 113.0(3) . . ?
C23 C24 H24 107.8 . . ?
C27 C24 H24 107.8 . . ?
C25 C24 H24 107.8 . . ?
O9 C25 O8 111.2(3) . . ?
O9 C25 C26 112.2(2) . . ?
O8 C25 C26 105.6(2) . . ?
O9 C25 C24 107.5(2) . . ?
O8 C25 C24 109.4(2) . . ?
C26 C25 C24 110.9(3) . . ?
C21 O8 C25 114.1(2) . . ?
C25 O9 H9 109.5 . . ?
N1 C26 C25 115.5(3) . . ?
N1 C26 H26A 108.4 . . ?
C25 C26 H26A 108.4 . . ?
N1 C26 H26B 108.4 . . ?
C25 C26 H26B 108.4 . . ?
H26A C26 H26B 107.5 . . ?
C24 C27 H27A 109.5 . . ?
C24 C27 H27B 109.5 . . ?
H27A C27 H27B 109.5 . . ?
C24 C27 H27C 109.5 . . ?
H27A C27 H27C 109.5 . . ?
H27B C27 H27C 109.5 . . ?
C22 C28 H28A 109.5 . . ?
C22 C28 H28B 109.5 . . ?
H28A C28 H28B 109.5 . . ?
C22 C28 H28C 109.5 . . ?
H28A C28 H28C 109.5 . . ?
H28B C28 H28C 109.5 . . ?
C18 C29 H29A 109.5 . . ?
C18 C29 H29B 109.5 . . ?
H29A C29 H29B 109.5 . . ?
C18 C29 H29C 109.5 . . ?
H29A C29 H29C 109.5 . . ?
H29B C29 H29C 109.5 . . ?
C31 C30 C16 115.4(3) . . ?
C31 C30 H30A 108.4 . . ?
C16 C30 H30A 108.4 . . ?
C31 C30 H30B 108.4 . . ?
C16 C30 H30B 108.4 . . ?
H30A C30 H30B 107.5 . . ?
C30 C31 H31A 109.5 . . ?
C30 C31 H31B 109.5 . . ?
H31A C31 H31B 109.5 . . ?
C30 C31 H31C 109.5 . . ?
H31A C31 H31C 109.5 . . ?
H31B C31 H31C 109.5 . . ?
C12 C32 H32A 109.5 . . ?
C12 C32 H32B 109.5 . . ?
H32A C32 H32B 109.5 . . ?
C12 C32 H32C 109.5 . . ?
H32A C32 H32C 109.5 . . ?
H32B C32 H32C 109.5 . . ?
C6 C33 H33A 109.5 . . ?
C6 C33 H33B 109.5 . . ?
H33A C33 H33B 109.5 . . ?
C6 C33 H33C 109.5 . . ?
H33A C33 H33C 109.5 . . ?
H33B C33 H33C 109.5 . . ?
C4 C34 H34A 109.5 . . ?
C4 C34 H34B 109.5 . . ?
H34A C34 H34B 109.5 . . ?
C4 C34 H34C 109.5 . . ?
H34A C34 H34C 109.5 . . ?
H34B C34 H34C 109.5 . . ?
O2 C35 H35A 109.5 . . ?
O2 C35 H35B 109.5 . . ?
H35A C35 H35B 109.5 . . ?
O2 C35 H35C 109.5 . . ?
H35A C35 H35C 109.5 . . ?
H35B C35 H35C 109.5 . . ?
C2 C36 H36A 109.5 . . ?
C2 C36 H36B 109.5 . . ?
H36A C36 H36B 109.5 . . ?
C2 C36 H36C 109.5 . . ?
H36A C36 H36C 109.5 . . ?
H36B C36 H36C 109.5 . . ?
N1 C37 C38 112.9(3) . . ?
N1 C37 H37A 109.0 . . ?
C38 C37 H37A 109.0 . . ?
N1 C37 H37B 109.0 . . ?
C38 C37 H37B 109.0 . . ?
H37A C37 H37B 107.8 . . ?
O10 C38 N2 123.0(3) . . ?
O10 C38 C37 122.6(3) . . ?
N2 C38 C37 114.4(3) . . ?
C38 N2 C39 121.8(3) . . ?
C38 N2 H2A 119.1 . . ?
C39 N2 H2A 119.1 . . ?
N2 C39 C40 111.2(3) . . ?
N2 C39 H39A 109.4 . . ?
C40 C39 H39A 109.4 . . ?
N2 C39 H39B 109.4 . . ?
C40 C39 H39B 109.4 . . ?
H39A C39 H39B 108.0 . . ?
C41 C40 C45 118.8(3) . . ?
C41 C40 C39 121.2(3) . . ?
C45 C40 C39 120.0(3) . . ?
C40 C41 C42 120.5(3) . . ?
C40 C41 H41 119.7 . . ?
C42 C41 H41 119.7 . . ?
C43 C42 C41 120.4(3) . . ?
C43 C42 H42 119.8 . . ?
C41 C42 H42 119.8 . . ?
C42 C43 C44 119.5(3) . . ?
C42 C43 H43 120.2 . . ?
C44 C43 H43 120.2 . . ?
C45 C44 C43 119.9(3) . . ?
C45 C44 H44 120.1 . . ?
C43 C44 H44 120.1 . . ?
C44 C45 C40 120.9(3) . . ?
C44 C45 H45 119.6 . . ?
C40 C45 H45 119.6 . . ?
 
loop_
 _geom_torsion_atom_site_label_1
 _geom_torsion_atom_site_label_2
 _geom_torsion_atom_site_label_3
 _geom_torsion_atom_site_label_4
 _geom_torsion
 _geom_torsion_site_symmetry_1
 _geom_torsion_site_symmetry_2
 _geom_torsion_site_symmetry_3
 _geom_torsion_site_symmetry_4
 _geom_torsion_publ_flag
C37 N1 C1 O1 -178.3(3) . . . . ?
C26 N1 C1 O1 12.3(4) . . . . ?
C37 N1 C1 C2 7.6(4) . . . . ?
C26 N1 C1 C2 -161.8(3) . . . . ?
O1 C1 C2 C36 -83.2(3) . . . . ?
N1 C1 C2 C36 91.0(3) . . . . ?
O1 C1 C2 C3 41.5(4) . . . . ?
N1 C1 C2 C3 -144.2(3) . . . . ?
C36 C2 C3 O2 -7.1(4) . . . . ?
C1 C2 C3 O2 -126.1(3) . . . . ?
C36 C2 C3 C4 -129.3(3) . . . . ?
C1 C2 C3 C4 111.7(3) . . . . ?
C4 C3 O2 C35 -74.7(3) . . . . ?
C2 C3 O2 C35 162.2(3) . . . . ?
O2 C3 C4 C34 -52.0(4) . . . . ?
C2 C3 C4 C34 68.5(3) . . . . ?
O2 C3 C4 C5 -178.4(3) . . . . ?
C2 C3 C4 C5 -57.8(3) . . . . ?
C34 C4 C5 O4 46.3(3) . . . . ?
C3 C4 C5 O4 171.2(2) . . . . ?
C34 C4 C5 C6 168.8(3) . . . . ?
C3 C4 C5 C6 -66.3(3) . . . . ?
O4 C5 C6 C33 66.5(3) . . . . ?
C4 C5 C6 C33 -55.3(4) . . . . ?
O4 C5 C6 C7 -58.4(3) . . . . ?
C4 C5 C6 C7 179.7(3) . . . . ?
C33 C6 C7 O3 162.0(3) . . . . ?
C5 C6 C7 O3 -72.1(3) . . . . ?
C33 C6 C7 C8 -74.3(3) . . . . ?
C5 C6 C7 C8 51.5(3) . . . . ?
O3 C7 C8 C9 73.0(3) . . . . ?
C6 C7 C8 C9 -49.9(4) . . . . ?
C7 C8 C9 O5 -66.0(3) . . . . ?
C7 C8 C9 O4 54.2(3) . . . . ?
C7 C8 C9 C10 176.5(3) . . . . ?
O5 C9 O4 C5 57.1(3) . . . . ?
C8 C9 O4 C5 -62.4(3) . . . . ?
C10 C9 O4 C5 170.9(3) . . . . ?
C4 C5 O4 C9 -168.7(2) . . . . ?
C6 C5 O4 C9 65.5(3) . . . . ?
O5 C9 C10 C11 30.6(3) . . . . ?
O4 C9 C10 C11 -86.3(3) . . . . ?
C8 C9 C10 C11 150.3(3) . . . . ?
C9 C10 C11 C12 -22.5(3) . . . . ?
C10 C11 C12 O5 6.6(3) . . . . ?
C10 C11 C12 C13 -109.1(3) . . . . ?
C10 C11 C12 C32 125.8(3) . . . . ?
O4 C9 O5 C12 87.4(3) . . . . ?
C8 C9 O5 C12 -152.2(3) . . . . ?
C10 C9 O5 C12 -28.2(3) . . . . ?
C13 C12 O5 C9 132.1(3) . . . . ?
C32 C12 O5 C9 -106.6(3) . . . . ?
C11 C12 O5 C9 13.5(3) . . . . ?
O5 C12 C13 O6 68.7(3) . . . . ?
C32 C12 C13 O6 -52.0(3) . . . . ?
C11 C12 C13 O6 -177.4(2) . . . . ?
O5 C12 C13 C14 -49.0(4) . . . . ?
C32 C12 C13 C14 -169.7(3) . . . . ?
C11 C12 C13 C14 64.9(4) . . . . ?
O6 C13 C14 C15 37.4(3) . . . . ?
C12 C13 C14 C15 157.5(3) . . . . ?
C13 C14 C15 C16 -28.2(3) . . . . ?
C14 C15 C16 O6 9.2(3) . . . . ?
C14 C15 C16 C30 127.4(3) . . . . ?
C14 C15 C16 C17 -106.2(3) . . . . ?
C14 C13 O6 C16 -33.1(3) . . . . ?
C12 C13 O6 C16 -158.9(2) . . . . ?
C30 C16 O6 C13 -107.3(3) . . . . ?
C17 C16 O6 C13 136.6(3) . . . . ?
C15 C16 O6 C13 14.7(3) . . . . ?
O6 C16 C17 O7 -71.1(3) . . . . ?
C30 C16 C17 O7 173.2(3) . . . . ?
C15 C16 C17 O7 44.3(4) . . . . ?
O6 C16 C17 C18 165.9(3) . . . . ?
C30 C16 C17 C18 50.2(4) . . . . ?
C15 C16 C17 C18 -78.7(4) . . . . ?
O7 C17 C18 C19 41.3(3) . . . . ?
C16 C17 C18 C19 167.5(3) . . . . ?
O7 C17 C18 C29 -76.8(4) . . . . ?
C16 C17 C18 C29 49.3(4) . . . . ?
C29 C18 C19 C20 81.0(3) . . . . ?
C17 C18 C19 C20 -41.0(3) . . . . ?
C18 C19 C20 O7 27.7(3) . . . . ?
C18 C19 C20 C21 151.2(3) . . . . ?
C16 C17 O7 C20 -156.4(3) . . . . ?
C18 C17 O7 C20 -25.7(3) . . . . ?
C21 C20 O7 C17 -126.4(3) . . . . ?
C19 C20 O7 C17 -1.1(3) . . . . ?
O7 C20 C21 O8 52.1(3) . . . . ?
C19 C20 C21 O8 -67.9(3) . . . . ?
O7 C20 C21 C22 172.7(2) . . . . ?
C19 C20 C21 C22 52.7(4) . . . . ?
O8 C21 C22 C28 -177.8(3) . . . . ?
C20 C21 C22 C28 62.6(4) . . . . ?
O8 C21 C22 C23 -54.0(3) . . . . ?
C20 C21 C22 C23 -173.5(3) . . . . ?
C28 C22 C23 C24 178.2(3) . . . . ?
C21 C22 C23 C24 53.3(4) . . . . ?
C22 C23 C24 C27 -179.6(3) . . . . ?
C22 C23 C24 C25 -54.3(3) . . . . ?
C23 C24 C25 O9 -64.1(3) . . . . ?
C27 C24 C25 O9 60.4(3) . . . . ?
C23 C24 C25 O8 56.7(3) . . . . ?
C27 C24 C25 O8 -178.8(3) . . . . ?
C23 C24 C25 C26 172.8(3) . . . . ?
C27 C24 C25 C26 -62.6(4) . . . . ?
C20 C21 O8 C25 -177.0(2) . . . . ?
C22 C21 O8 C25 61.1(3) . . . . ?
O9 C25 O8 C21 55.9(3) . . . . ?
C26 C25 O8 C21 177.8(2) . . . . ?
C24 C25 O8 C21 -62.7(3) . . . . ?
C1 N1 C26 C25 -105.1(3) . . . . ?
C37 N1 C26 C25 84.5(3) . . . . ?
O9 C25 C26 N1 54.1(4) . . . . ?
O8 C25 C26 N1 -67.2(3) . . . . ?
C24 C25 C26 N1 174.3(3) . . . . ?
O6 C16 C30 C31 53.4(4) . . . . ?
C17 C16 C30 C31 167.3(3) . . . . ?
C15 C16 C30 C31 -63.2(4) . . . . ?
C1 N1 C37 C38 -103.3(3) . . . . ?
C26 N1 C37 C38 66.2(3) . . . . ?
N1 C37 C38 O10 11.7(4) . . . . ?
N1 C37 C38 N2 -166.3(2) . . . . ?
O10 C38 N2 C39 -13.9(4) . . . . ?
C37 C38 N2 C39 164.0(2) . . . . ?
C38 N2 C39 C40 -105.0(3) . . . . ?
N2 C39 C40 C41 -117.8(3) . . . . ?
N2 C39 C40 C45 61.6(4) . . . . ?
C45 C40 C41 C42 0.6(5) . . . . ?
C39 C40 C41 C42 -180.0(3) . . . . ?
C40 C41 C42 C43 -0.6(5) . . . . ?
C41 C42 C43 C44 0.4(5) . . . . ?
C42 C43 C44 C45 -0.2(5) . . . . ?
C43 C44 C45 C40 0.2(5) . . . . ?
C41 C40 C45 C44 -0.4(5) . . . . ?
C39 C40 C45 C44 -179.8(3) . . . . ?
 
loop_
 _geom_hbond_atom_site_label_D 
 _geom_hbond_atom_site_label_H 
 _geom_hbond_atom_site_label_A 
 _geom_hbond_distance_DH 
 _geom_hbond_distance_HA 
 _geom_hbond_distance_DA 
 _geom_hbond_angle_DHA 
 _geom_hbond_site_symmetry_A 
 _geom_hbond_publ_flag
O3 H3A O5  0.84 2.10 2.798(3) 140.2 . yes
O9 H9 O3  0.84 1.88 2.697(3) 163.8 . yes
 
_refine_diff_density_max    0.223
_refine_diff_density_min   -0.254
_refine_diff_density_rms    0.049

_shelx_res_file
;
TITL rg_monugi2_100_a.res in P2(1)
    RG_MONUGI2_100.res
    created by SHELXL-2018/3 at 13:15:33 on 12-Nov-2024
CELL 0.71073 12.518 11.3789 15.0822 90 96.558 90
ZERR 2 0.0003 0.0003 0.0004 0 0.002 0
LATT -1
SYMM -X,0.5+Y,-Z
SFAC C H N O
UNIT 90 140 4 20
L.S. 6 0 0
PLAN  7
SIZE 0.348 0.288 0.242
TEMP -173.15
CONF
HTAB O3 O5
HTAB O9 O3
list 4
MORE -1
BOND $H
HTAB 2
fmap 2
acta
WGHT    0.042700    0.220100
FVAR       0.65801
N1    3    0.375983    0.696072    0.731297    11.00000    0.01593    0.01786 =
         0.02578   -0.00295    0.00228    0.00028
C1    1    0.460914    0.766521    0.761034    11.00000    0.01928    0.01639 =
         0.02404    0.00255    0.00055   -0.00031
O1    4    0.451119    0.847530    0.813047    11.00000    0.02343    0.01876 =
         0.03496   -0.00562    0.00371   -0.00162
C2    1    0.568086    0.751361    0.721608    11.00000    0.01813    0.02103 =
         0.02843    0.00032    0.00262   -0.00190
AFIX  13
H2    2    0.572562    0.669018    0.699162    11.00000   -1.20000
AFIX   0
C3    1    0.663361    0.772716    0.795622    11.00000    0.01899    0.01971 =
         0.03028    0.00226    0.00446   -0.00346
AFIX  13
H3    2    0.634008    0.803399    0.850063    11.00000   -1.20000
AFIX   0
O2    4    0.731842    0.860874    0.763749    11.00000    0.02126    0.02356 =
         0.04328    0.00485    0.00028   -0.00695
C4    1    0.727536    0.658796    0.820767    11.00000    0.01886    0.02441 =
         0.02526    0.00346    0.00071   -0.00091
AFIX  13
H4    2    0.782043    0.677710    0.872545    11.00000   -1.20000
AFIX   0
C5    1    0.652115    0.565337    0.851908    11.00000    0.01783    0.02258 =
         0.02339    0.00088   -0.00043    0.00291
AFIX  13
H5    2    0.590496    0.555322    0.804145    11.00000   -1.20000
AFIX   0
C6    1    0.606197    0.593875    0.939432    11.00000    0.02364    0.02087 =
         0.02905    0.00016    0.00252    0.00317
AFIX  13
H6    2    0.560885    0.666041    0.929156    11.00000   -1.20000
AFIX   0
C7    1    0.531940    0.492592    0.961642    11.00000    0.02259    0.02859 =
         0.02143    0.00225    0.00354    0.00294
AFIX  13
H7    2    0.513054    0.504979    1.023619    11.00000   -1.20000
AFIX   0
O3    4    0.434232    0.494767    0.901726    11.00000    0.02014    0.02978 =
         0.03120   -0.00136    0.00320    0.00270
AFIX 147
H3A   2    0.439639    0.448403    0.859129    11.00000   -1.50000
AFIX   0
C8    1    0.587772    0.374790    0.958771    11.00000    0.02400    0.02308 =
         0.02643    0.00550    0.00399    0.00085
AFIX  23
H8A   2    0.534765    0.311239    0.963719    11.00000   -1.20000
H8B   2    0.643713    0.368473    1.010530    11.00000   -1.20000
AFIX   0
C9    1    0.639377    0.358480    0.873452    11.00000    0.02442    0.02004 =
         0.02815    0.00439    0.00268    0.00089
O4    4    0.710198    0.455191    0.861431    11.00000    0.02014    0.02036 =
         0.02937    0.00269    0.00222    0.00255
C10   1    0.702802    0.245748    0.867612    11.00000    0.02960    0.02118 =
         0.03528    0.00498    0.00688    0.00641
AFIX  23
H10A  2    0.671988    0.181541    0.900975    11.00000   -1.20000
H10B  2    0.779046    0.257079    0.891672    11.00000   -1.20000
AFIX   0
C11   1    0.692394    0.218740    0.767979    11.00000    0.03245    0.02073 =
         0.03503   -0.00106    0.00651    0.00579
AFIX  23
H11A  2    0.685135    0.133076    0.757504    11.00000   -1.20000
H11B  2    0.756332    0.247205    0.741360    11.00000   -1.20000
AFIX   0
C12   1    0.589823    0.284102    0.726848    11.00000    0.02910    0.02231 =
         0.02595   -0.00173    0.00803    0.00481
O5    4    0.556815    0.353246    0.800263    11.00000    0.02365    0.02002 =
         0.02391   -0.00065    0.00305    0.00060
C13   1    0.499138    0.199248    0.697474    11.00000    0.03408    0.02116 =
         0.02626    0.00105    0.00350    0.00361
AFIX  13
H13   2    0.523565    0.143956    0.652352    11.00000   -1.20000
AFIX   0
C14   1    0.453989    0.128552    0.769447    11.00000    0.03690    0.01768 =
         0.02839   -0.00017    0.00023    0.00125
AFIX  23
H14A  2    0.449844    0.176271    0.823834    11.00000   -1.20000
H14B  2    0.497992    0.057694    0.785205    11.00000   -1.20000
AFIX   0
C15   1    0.341858    0.095582    0.725354    11.00000    0.04000    0.01863 =
         0.02973    0.00042   -0.00209   -0.00506
AFIX  23
H15A  2    0.290283    0.090478    0.770318    11.00000   -1.20000
H15B  2    0.343454    0.019085    0.694264    11.00000   -1.20000
AFIX   0
C16   1    0.310296    0.195433    0.658256    11.00000    0.03501    0.02052 =
         0.02820    0.00292    0.00014   -0.00627
O6    4    0.408056    0.265635    0.656161    11.00000    0.03252    0.02048 =
         0.02607    0.00281    0.00152   -0.00131
C17   1    0.225955    0.280716    0.686053    11.00000    0.03187    0.02002 =
         0.02623    0.00343   -0.00375   -0.00426
AFIX  13
H17   2    0.231503    0.353874    0.650127    11.00000   -1.20000
AFIX   0
C18   1    0.106706    0.244386    0.674229    11.00000    0.03472    0.02757 =
         0.03131    0.00342   -0.00576   -0.00874
AFIX  13
H18   2    0.076222    0.251580    0.610225    11.00000   -1.20000
AFIX   0
C19   1    0.063188    0.341266    0.729364    11.00000    0.02851    0.03146 =
         0.03315    0.00468   -0.00339   -0.00919
AFIX  23
H19A  2   -0.007447    0.319338    0.748022    11.00000   -1.20000
H19B  2    0.055645    0.415970    0.695583    11.00000   -1.20000
AFIX   0
C20   1    0.148828    0.351488    0.809990    11.00000    0.02037    0.02730 =
         0.03173    0.00683    0.00208   -0.00484
AFIX  13
H20   2    0.130683    0.294437    0.856432    11.00000   -1.20000
AFIX   0
O7    4    0.248106    0.314036    0.778335    11.00000    0.02532    0.02507 =
         0.02768   -0.00113   -0.00123   -0.00196
C21   1    0.158980    0.473473    0.852246    11.00000    0.01964    0.02866 =
         0.02081    0.00307    0.00279   -0.00397
AFIX  13
H21   2    0.210323    0.469791    0.908065    11.00000   -1.20000
AFIX   0
C22   1    0.050082    0.519843    0.874931    11.00000    0.01621    0.03974 =
         0.02777    0.00380    0.00199   -0.00160
AFIX  13
H22   2   -0.001020    0.519059    0.818898    11.00000   -1.20000
AFIX   0
C23   1    0.062404    0.646761    0.906816    11.00000    0.01611    0.04241 =
         0.02471   -0.00105    0.00383    0.00275
AFIX  23
H23A  2   -0.009275    0.678465    0.915620    11.00000   -1.20000
H23B  2    0.107460    0.648558    0.965185    11.00000   -1.20000
AFIX   0
C24   1    0.113302    0.724968    0.841295    11.00000    0.01839    0.03478 =
         0.02480   -0.00313    0.00328    0.00120
AFIX  13
H24   2    0.064416    0.725770    0.784021    11.00000   -1.20000
AFIX   0
C25   1    0.220450    0.669112    0.822619    11.00000    0.01770    0.02442 =
         0.02444   -0.00129    0.00087   -0.00070
O8    4    0.201267    0.551416    0.789755    11.00000    0.02071    0.02135 =
         0.02446   -0.00036    0.00434   -0.00288
O9    4    0.288622    0.669329    0.902546    11.00000    0.01800    0.02627 =
         0.02757   -0.00411    0.00033    0.00273
AFIX 147
H9    2    0.341211    0.624832    0.897804    11.00000   -1.50000
AFIX   0
C26   1    0.268567    0.734878    0.748641    11.00000    0.01640    0.02327 =
         0.02637   -0.00202    0.00305    0.00205
AFIX  23
H26A  2    0.219209    0.726691    0.692834    11.00000   -1.20000
H26B  2    0.272247    0.819431    0.764157    11.00000   -1.20000
AFIX   0
C27   1    0.125741    0.851133    0.874615    11.00000    0.02378    0.03365 =
         0.04123   -0.00157    0.00922    0.00749
AFIX 137
H27A  2    0.170940    0.852449    0.932117    11.00000   -1.50000
H27B  2    0.054793    0.883650    0.881955    11.00000   -1.50000
H27C  2    0.159494    0.898474    0.831213    11.00000   -1.50000
AFIX   0
C28   1    0.002284    0.444315    0.943563    11.00000    0.02540    0.05333 =
         0.04391    0.01628    0.01139    0.00262
AFIX 137
H28A  2   -0.010172    0.364674    0.919882    11.00000   -1.50000
H28B  2   -0.066086    0.478445    0.956599    11.00000   -1.50000
H28C  2    0.052287    0.441121    0.998466    11.00000   -1.50000
AFIX   0
C29   1    0.081398    0.122508    0.710748    11.00000    0.04002    0.02978 =
         0.04440   -0.00075   -0.00470   -0.01330
AFIX 137
H29A  2    0.108621    0.118065    0.774213    11.00000   -1.50000
H29B  2    0.116027    0.061784    0.677866    11.00000   -1.50000
H29C  2    0.003426    0.110039    0.703427    11.00000   -1.50000
AFIX   0

C30   1    0.274630    0.152630    0.563730    11.00000    0.05026    0.02284 =
         0.03031    0.00070   -0.00339   -0.00395
AFIX  23
H30A  2    0.212253    0.099566    0.565596    11.00000   -1.20000
H30B  2    0.249854    0.221285    0.526620    11.00000   -1.20000
AFIX   0
C31   1    0.360092    0.088194    0.518245    11.00000    0.07296    0.03453 =
         0.03011   -0.00730   -0.00877    0.01155
AFIX 137
H31A  2    0.329600    0.063412    0.458431    11.00000   -1.50000
H31B  2    0.384470    0.018955    0.553559    11.00000   -1.50000
H31C  2    0.421189    0.140760    0.513483    11.00000   -1.50000
AFIX   0
C32   1    0.612955    0.364117    0.650511    11.00000    0.03278    0.02552 =
         0.03039   -0.00012    0.00731    0.00183
AFIX 137
H32A  2    0.548298    0.409461    0.629910    11.00000   -1.50000
H32B  2    0.633859    0.316433    0.601202    11.00000   -1.50000
H32C  2    0.671610    0.418001    0.671248    11.00000   -1.50000
AFIX   0
C33   1    0.693014    0.619566    1.016946    11.00000    0.03029    0.03442 =
         0.02851   -0.00493    0.00310   -0.00100
AFIX 137
H33A  2    0.660475    0.620879    1.073033    11.00000   -1.50000
H33B  2    0.725917    0.696064    1.007616    11.00000   -1.50000
H33C  2    0.748233    0.558201    1.019817    11.00000   -1.50000
AFIX   0
C34   1    0.788640    0.618120    0.744200    11.00000    0.01838    0.02780 =
         0.03681    0.00477    0.00551    0.00113
AFIX 137
H34A  2    0.738905    0.612836    0.689242    11.00000   -1.50000
H34B  2    0.820520    0.540766    0.758407    11.00000   -1.50000
H34C  2    0.845684    0.674668    0.735842    11.00000   -1.50000
AFIX   0
C35   1    0.801750    0.912824    0.833255    11.00000    0.03165    0.02614 =
         0.06475    0.00153   -0.00670   -0.00677
AFIX 137
H35A  2    0.841654    0.977108    0.808980    11.00000   -1.50000
H35B  2    0.852416    0.853587    0.859954    11.00000   -1.50000
H35C  2    0.759569    0.943734    0.878941    11.00000   -1.50000
AFIX   0
C36   1    0.562457    0.836000    0.641749    11.00000    0.02358    0.02856 =
         0.03191    0.00428    0.00427   -0.00407
AFIX 137
H36A  2    0.498058    0.818851    0.600503    11.00000   -1.50000
H36B  2    0.626558    0.825955    0.610798    11.00000   -1.50000
H36C  2    0.559167    0.917144    0.663044    11.00000   -1.50000
AFIX   0
C37   1    0.378816    0.596325    0.671807    11.00000    0.01870    0.02001 =
         0.02876   -0.00319    0.00443    0.00066
AFIX  23
H37A  2    0.338787    0.530249    0.695107    11.00000   -1.20000
H37B  2    0.454369    0.570981    0.671089    11.00000   -1.20000
AFIX   0
C38   1    0.330640    0.623412    0.576951    11.00000    0.01439    0.02576 =
         0.03119    0.00024    0.00897   -0.00143
O10   4    0.309173    0.723545    0.550923    11.00000    0.03038    0.02330 =
         0.03072    0.00086    0.00403    0.00029
N2    3    0.310341    0.527437    0.524710    11.00000    0.02463    0.02300 =
         0.02810   -0.00465    0.00269    0.00400
AFIX  43
H2A   2    0.340254    0.459992    0.541927    11.00000   -1.20000
AFIX   0
C39   1    0.240277    0.532804    0.440717    11.00000    0.02756    0.03186 =
         0.02541   -0.00520    0.00137    0.00196
AFIX  23
H39A  2    0.274802    0.491222    0.393849    11.00000   -1.20000
H39B  2    0.229835    0.615868    0.422201    11.00000   -1.20000
AFIX   0
C40   1    0.131817    0.477239    0.449642    11.00000    0.02327    0.02418 =
         0.02301    0.00117   -0.00196    0.00396
C41   1    0.096886    0.379798    0.400081    11.00000    0.03076    0.02983 =
         0.02641    0.00002   -0.00136    0.00456
AFIX  43
H41   2    0.141255    0.346557    0.359564    11.00000   -1.20000
AFIX   0
C42   1   -0.002617    0.329932    0.408957    11.00000    0.03786    0.02648 =
         0.03290    0.00342   -0.00786   -0.00628
AFIX  43
H42   2   -0.026143    0.263323    0.374081    11.00000   -1.20000
AFIX   0
C43   1   -0.067334    0.376506    0.468018    11.00000    0.02610    0.03913 =
         0.03633    0.01374   -0.00073   -0.00349
AFIX  43
H43   2   -0.135179    0.341995    0.474239    11.00000   -1.20000
AFIX   0
C44   1   -0.032807    0.474087    0.518329    11.00000    0.02589    0.03883 =
         0.03080    0.00813    0.00364    0.00864
AFIX  43
H44   2   -0.077060    0.506889    0.559119    11.00000   -1.20000
AFIX   0
C45   1    0.066243    0.523656    0.509044    11.00000    0.02790    0.02732 =
         0.02904   -0.00258    0.00001    0.00063
AFIX  43
H45   2    0.089643    0.590385    0.543830    11.00000   -1.20000
AFIX   0
HKLF 4


REM  rg_monugi2_100_a.res in P2(1)
REM wR2 = 0.1098, GooF = S = 1.008, Restrained GooF = 1.008 for all data
REM R1 = 0.0562 for 7646 Fo > 4sig(Fo) and 0.0915 for all 10554 data
REM 525 parameters refined using 1 restraints

END

WGHT      0.0418      0.1899

REM Instructions for potential hydrogen bonds
HTAB O3 O5
EQIV $1 x, y-1, z
HTAB C14 O1_$1
HTAB O9 O3
HTAB C26 O10
HTAB C37 O8

REM Highest difference peak  0.223,  deepest hole -0.254,  1-sigma level  0.049
Q1    1   0.3004  0.1472  0.6185  11.00000  0.05    0.22
Q2    1   0.6428  0.6181  0.9778  11.00000  0.05    0.22
Q3    1   0.0162  0.5454  0.8200  11.00000  0.05    0.19
Q4    1   0.1763  0.2031  0.8571  11.00000  0.05    0.18
Q5    1   0.2997  0.7232  0.6188  11.00000  0.05    0.18
Q6    1   0.6611  0.3644  0.6005  11.00000  0.05    0.18
Q7    1   0.6171  0.3558  1.0147  11.00000  0.05    0.18
;
_shelx_res_checksum   86137

_shelx_hkl_file
;
   0 -14   0   12.16   11.23
   0 -14  -1   -9.90   12.41
   0 -14   1   35.09   16.35
   0 -14  -2  123.24   24.04
   0 -14   2   99.53   22.73
   0 -14   3   -7.54   11.39
   0 -14  -3    6.38   10.62
   0 -14  -4    9.10   13.15
   0 -14   4   -3.22   11.54
   0 -14  -5   37.68   16.51
   0 -14   5   33.33   16.66
   0 -14  -6  -10.94   10.75
   0 -13   0    3.81    9.35
   0 -13  -1   27.71   13.25
   0 -13   1   39.94   17.00
   0 -13   2   -2.22    9.18
   0 -13  -2   -5.52   11.08
   0 -13  -3   22.17   13.87
   0 -13   3   40.73   16.38
   0 -13  -4   87.34   21.75
   0 -13   4   84.35   19.49
   0 -13   4   91.97   17.53
   0 -13   5   12.37   11.75
   0 -13  -5   27.44   14.33
   0 -13   5   22.60   10.67
   0 -13   6   15.85   10.29
   0 -13  -6   -6.87   11.04
   0 -13   6   -4.89    9.09
   0 -13   7   24.28   13.95
   0 -13  -7   48.53   17.70
   0 -13  -8    6.75    9.71
   0 -13   8    1.90   12.32
   0 -13  -9   11.36    9.43
   0 -12   0  161.50   24.54
   0 -12  -1   23.66   10.69
   0 -12   1   16.92   11.11
   0 -12  -2   69.26   17.31
   0 -12   2   80.17   17.90
   0 -12   3   45.44   15.72
   0 -12  -3   32.61   12.91
   0 -12   3   45.17   13.36
   0 -12  -4   81.85   18.98
   0 -12   4   68.07   17.21
   0 -12   4   82.52   16.76
   0 -12  -5   54.06   17.55
   0 -12   5   66.39   18.02
   0 -12   5   47.89   12.25
   0 -12   6   28.25   14.10
   0 -12  -6   25.47   12.87
   0 -12   6   48.18   14.00
   0 -12   7   27.17   18.81
   0 -12  -7   27.22   17.48
   0 -12   7   27.55   13.54
   0 -12  -8    4.00    9.41
   0 -12   8    6.59   12.03
   0 -12   8    9.36    9.35
   0 -12  -9   -8.05   10.88
   0 -12   9   12.27   10.28
   0 -12 -10   22.75   16.65
   0 -12  10   22.02   12.44
   0 -12 -11   58.70   19.58
   0 -11   0   13.41   10.69
   0 -11  -1   82.77   17.43
   0 -11   1   79.94   17.30
   0 -11  -2   77.23   17.35
   0 -11   2   65.64   15.59
   0 -11   2   79.05   15.08
   0 -11   3   33.29   12.32
   0 -11  -3   31.29   12.79
   0 -11   3   44.43   11.92
   0 -11   4   30.36   13.22
   0 -11  -4   13.27   11.37
   0 -11   4   23.49   10.56
   0 -11   5  105.82   19.75
   0 -11  -5  121.46   21.61
   0 -11   5  108.65   18.14
   0 -11   6   37.59   14.68
   0 -11  -6   36.32   13.36
   0 -11   6   80.42   16.04
   0 -11   7   47.95   14.24
   0 -11  -7   53.93   16.83
   0 -11   7   53.62   13.35
   0 -11   8   61.33   17.02
   0 -11  -8   41.71   14.14
   0 -11   8   41.43   12.24
   0 -11  -9   -5.34   11.71
   0 -11   9   21.08   14.39
   0 -11   9   -4.50    9.69
   0 -11 -10   41.86   15.68
   0 -11  10   33.76   13.14
   0 -11  10   22.05   10.78
   0 -11  11    1.26   11.42
   0 -11 -11   21.74   13.95
   0 -11  11    3.88    8.50
   0 -11 -12    0.36   10.00
   0 -11  12   11.10   12.37
   0 -11 -14   97.42   22.83
   0 -10   0  267.83   28.01
   0 -10   1   78.59   16.71
   0 -10  -1   84.24   17.68
   0 -10   2   63.72   14.92
   0 -10  -2   77.08   16.40
   0 -10   2   76.53   15.04
   0 -10  -3  260.49   27.91
   0 -10   3  262.24   28.37
   0 -10   3  286.59   26.15
   0 -10  -4  108.56   18.59
   0 -10   4  125.58   19.68
   0 -10   4  133.88   17.92
   0 -10   5  142.97   22.66
   0 -10  -5  100.77   19.19
   0 -10   5  121.00   17.10
   0 -10   6   43.59   13.53
   0 -10  -6   50.36   14.53
   0 -10   6   31.19   10.82
   0 -10   7   28.58   13.89
   0 -10  -7   23.67   11.59
   0 -10   7   13.62    8.43
   0 -10  -8    4.98    9.53
   0 -10   8   18.36   10.31
   0 -10   8   11.25    9.21
   0 -10   9   43.60   14.82
   0 -10  -9   10.69    8.98
   0 -10   9   21.95   11.99
   0 -10  10    2.02    9.94
   0 -10 -10   -8.42   10.88
   0 -10  10   -0.35    7.72
   0 -10 -11  -13.91   10.49
   0 -10  11    9.64   10.11
   0 -10  11    3.17    9.06
   0 -10 -12   15.29   11.10
   0 -10  12   13.07   11.48
   0 -10  12   -2.55    8.02
   0 -10  13   26.66   16.24
   0 -10 -13   20.88   14.68
   0 -10 -13   21.43   13.77
   0 -10  13    9.71    9.53
   0 -10 -14    3.43   10.43
   0 -10 -14   26.33   15.49
   0 -10 -15   21.37   14.66
   0  -9   0   -3.30    8.28
   0  -9  -1   56.32   13.16
   0  -9   1   62.14   13.93
   0  -9   1   69.80   13.79
   0  -9   2  330.47   29.99
   0  -9  -2  294.71   28.03
   0  -9   2  322.61   25.68
   0  -9   3  316.28   29.31
   0  -9  -3  277.18   27.39
   0  -9   3  339.78   27.08
   0  -9   4  139.86   20.96
   0  -9  -4  102.98   17.77
   0  -9   4  149.59   18.87
   0  -9   5  188.17   23.93
   0  -9  -5  186.21   23.35
   0  -9   5  202.20   21.05
   0  -9   6   38.79   13.92
   0  -9  -6   35.73   11.38
   0  -9   6   32.18    9.23
   0  -9  -7   56.28   14.12
   0  -9   7   63.01   15.02
   0  -9   7   47.49   10.28
   0  -9   7   51.77   12.21
   0  -9   8   52.51   15.38
   0  -9  -8   45.43   13.85
   0  -9   8   54.29   13.09
   0  -9  -9   29.87   12.85
   0  -9   9   20.85   10.79
   0  -9   9   15.41    8.76
   0  -9  10   25.90   12.38
   0  -9 -10   20.48   12.19
   0  -9  10   23.80    9.37
   0  -9  11  141.58   25.15
   0  -9 -11  123.41   22.22
   0  -9  11  129.38   20.13
   0  -9  12   73.38   19.97
   0  -9 -12   50.07   16.70
   0  -9  12   44.46   14.07
   0  -9  13   62.99   18.86
   0  -9 -13   45.28   16.84
   0  -9 -13   25.25   13.94
   0  -9  13   26.55   11.23
   0  -9 -14   11.17   11.53
   0  -9 -14   15.65   11.59
   0  -9  14   19.45   11.90
   0  -9 -15   11.89   13.90
   0  -9 -15   13.65   11.81
   0  -9  15   19.07   11.40
   0  -9 -16   39.44   15.31
   0  -8   0 1165.65   53.10
   0  -8  -1   11.97    8.68
   0  -8   1   10.78    8.32
   0  -8   1   12.22    8.17
   0  -8   2   70.01   13.64
   0  -8  -2   75.63   14.88
   0  -8   2   76.06   12.85
   0  -8   3   16.22    9.66
   0  -8  -3   35.85   11.67
   0  -8   3   26.48    9.40
   0  -8  -4   27.24    9.87
   0  -8   4   47.79   13.30
   0  -8   4   45.05   10.69
   0  -8  -5   13.57    9.38
   0  -8   5    3.59    8.53
   0  -8   5    6.66    7.16
   0  -8   6   19.01   10.67
   0  -8  -6   31.38   11.83
   0  -8   6   19.52    7.80
   0  -8   7   21.39   11.01
   0  -8  -7   17.14   10.75
   0  -8   7   25.61    7.86
   0  -8   7   21.53    9.52
   0  -8  -8   41.65   13.34
   0  -8   8   46.14   14.58
   0  -8   8   42.89    8.61
   0  -8   8   39.77   10.61
   0  -8   9   42.96   13.83
   0  -8  -9   46.92   13.54
   0  -8   9   46.39   12.40
   0  -8  10  147.17   23.90
   0  -8 -10  107.65   19.90
   0  -8  10  142.81   19.86
   0  -8 -11    4.51    9.11
   0  -8  11   11.53    9.15
   0  -8 -12   21.74   12.40
   0  -8 -12   16.53   11.26
   0  -8  12   28.58   11.27
   0  -8 -13   21.16   12.18
   0  -8 -13   30.96   15.29
   0  -8  13   23.33    9.53
   0  -8  13   38.19   12.76
   0  -8 -14   29.94   14.32
   0  -8 -14   33.84   14.07
   0  -8  14   38.98   13.97
   0  -8 -15   75.75   19.16
   0  -8 -15   81.12   20.63
   0  -8  15   72.57   18.16
   0  -8 -16   -4.19    9.95
   0  -8 -16   -8.76   11.94
   0  -8  16    3.82   10.02
   0  -7   0    0.07    6.89
   0  -7   0   -0.79    5.66
   0  -7   0    6.57    7.35
   0  -7  -1   10.48    6.85
   0  -7   1   18.82    8.45
   0  -7   1   22.65    8.49
   0  -7  -1   28.40    8.96
   0  -7   1   11.00    7.14
   0  -7  -2  295.38   24.91
   0  -7   2  312.15   25.03
   0  -7  -2  325.04   24.37
   0  -7   2  321.79   22.67
   0  -7   3   27.90   10.40
   0  -7  -3   33.65   10.74
   0  -7  -3   33.32    8.40
   0  -7   3   30.96    8.80
   0  -7   4   78.27   14.19
   0  -7  -4   66.08   12.55
   0  -7  -4   55.65   12.63
   0  -7  -4   70.56   11.81
   0  -7   4   59.56   10.80
   0  -7   5  129.42   17.78
   0  -7  -5  128.37   17.68
   0  -7  -5  105.79   14.03
   0  -7   5  136.24   15.89
   0  -7   6   28.65   10.87
   0  -7  -6   39.61   10.38
   0  -7  -6   21.77    8.60
   0  -7   6   29.05    9.57
   0  -7  -7   11.40    6.72
   0  -7  -7    5.34    7.73
   0  -7   7    0.92    8.16
   0  -7   7   10.42    5.78
   0  -7   7   15.63    8.25
   0  -7  -8   61.80   11.35
   0  -7  -8   48.52   12.99
   0  -7   8   34.33    7.25
   0  -7   8   63.26   13.23
   0  -7  -9   24.64    8.07
   0  -7  -9   31.82   13.20
   0  -7   9    8.81    4.36
   0  -7   9   23.83   10.52
   0  -7 -10   27.41   12.35
   0  -7  10   33.08   11.07
   0  -7 -11  183.26   24.74
   0  -7  11  221.16   23.97
   0  -7 -12   93.28   17.67
   0  -7 -12   87.06   19.39
   0  -7  12   92.24   14.36
   0  -7  12  113.86   18.43
   0  -7 -13  111.80   19.79
   0  -7 -13   80.96   18.52
   0  -7  13   82.13   13.54
   0  -7  13   91.98   17.51
   0  -7 -14   48.91   15.48
   0  -7 -14   44.23   13.58
   0  -7  14   48.46   13.47
   0  -7 -15   22.22   11.90
   0  -7  15    3.38    8.35
   0  -7 -16   37.24   14.73
   0  -7 -16   57.90   18.72
   0  -7  16   64.09   16.31
   0  -7 -17   15.94   12.77
   0  -7 -17   23.28   14.30
   0  -7  17   -6.56    8.86
   0  -7 -18   10.63   10.80
   0  -7  18   31.56   14.27
   0  -6   0  803.41   37.78
   0  -6   0  877.48   38.50
   0  -6   0  814.33   38.75
   0  -6   0  797.84   35.10
   0  -6   1  182.57   17.92
   0  -6  -1  203.40   18.97
   0  -6  -1  205.03   17.76
   0  -6   1  217.51   19.19
   0  -6   1  217.56   19.92
   0  -6   1  205.06   17.27
   0  -6   2  168.36   17.72
   0  -6  -2  148.81   16.36
   0  -6  -2  152.35   15.24
   0  -6   2  158.75   17.26
   0  -6   2  167.39   15.20
   0  -6   2  171.18   18.01
   0  -6  -3  781.53   38.54
   0  -6   3  856.74   41.04
   0  -6  -3  842.60   38.33
   0  -6   3  871.39   41.19
   0  -6  -3  858.98   37.33
   0  -6   3  873.57   36.34
   0  -6   3  892.41   41.37
   0  -6   4  108.60   15.25
   0  -6  -4  102.15   13.73
   0  -6  -4   73.33   12.14
   0  -6  -4   97.93   12.16
   0  -6   4  109.13   15.55
   0  -6   4  127.90   15.40
   0  -6   4  107.20   12.85
   0  -6  -5   95.08   13.76
   0  -6  -5   87.66   14.23
   0  -6   5  102.44   15.82
   0  -6  -5   96.62   12.36
   0  -6   5   97.86   12.94
   0  -6   5   99.77   14.68
   0  -6  -6  152.66   15.48
   0  -6  -6  123.65   16.72
   0  -6   6  116.39   11.64
   0  -6   6  148.31   15.97
   0  -6  -7  102.04   12.83
   0  -6  -7   97.76   15.10
   0  -6   7   81.95    9.34
   0  -6   7  109.91   14.66
   0  -6  -8    5.70    5.43
   0  -6  -8   13.10    9.02
   0  -6   8   -2.24    4.34
   0  -6   8    9.92    7.87
   0  -6  -9   21.90    7.28
   0  -6  -9   14.69    7.73
   0  -6   9   18.31    6.03
   0  -6   9   27.53   10.12
   0  -6 -10  184.10   22.75
   0  -6 -10  168.97   17.33
   0  -6  10  140.16   11.89
   0  -6  10  204.32   21.67
   0  -6 -11  107.01   18.72
   0  -6 -11  112.12   18.12
   0  -6 -11  125.26   15.81
   0  -6  11  121.05   15.17
   0  -6  11  147.47   19.22
   0  -6 -12   37.27   11.49
   0  -6 -12   36.65   13.41
   0  -6  12   49.95    9.84
   0  -6  12   46.82   12.45
   0  -6 -13   59.50   16.22
   0  -6 -13   76.79   16.27
   0  -6  13   75.30   15.36
   0  -6  13   87.41   13.83
   0  -6 -14   34.08   12.05
   0  -6  14   42.45   13.77
   0  -6  14   35.25    9.66
   0  -6 -15   74.58   16.72
   0  -6 -15   62.05   17.81
   0  -6  15  104.74   19.82
   0  -6 -16   -1.60    9.29
   0  -6  16   -7.04    8.97
   0  -6 -17    0.87    8.80
   0  -6 -17   17.39   13.16
   0  -6  17   25.16   12.29
   0  -6 -18   11.97   14.07
   0  -6  18    9.57    9.86
   0  -6 -19    7.20   10.64
   0  -5   0   -2.37    6.58
   0  -5   0   13.33    6.64
   0  -5   0    6.92    6.88
   0  -5   0   -1.43    5.46
   0  -5  -1  679.20   31.79
   0  -5   1  689.64   32.36
   0  -5   1  759.20   33.42
   0  -5  -1  682.83   31.00
   0  -5   1  746.52   33.67
   0  -5   1  732.07   30.22
   0  -5   2  518.77   27.99
   0  -5  -2  522.35   27.88
   0  -5   2  566.84   29.29
   0  -5  -2  547.64   26.72
   0  -5   2  562.28   29.16
   0  -5   2  542.14   25.51
   0  -5   3 1218.00   46.51
   0  -5  -3 1096.53   43.67
   0  -5  -3 1192.10   43.87
   0  -5   3 1258.10   47.28
   0  -5  -3 1113.61   40.47
   0  -5   3 1218.18   41.49
   0  -5   3 1227.25   45.94
   0  -5   4  358.81   24.95
   0  -5  -4  321.06   23.08
   0  -5  -4  345.09   20.88
   0  -5  -4  323.81   23.07
   0  -5   4  387.49   25.90
   0  -5   4  351.09   23.66
   0  -5   4  352.79   21.33
   0  -5  -5  600.96   32.33
   0  -5  -5  589.68   32.46
   0  -5  -5  600.83   28.66
   0  -5   5  638.92   34.50
   0  -5   5  638.77   30.06
   0  -5   5  642.42   33.15
   0  -5  -6  428.03   28.19
   0  -5  -6  411.41   23.67
   0  -5  -6  472.53   29.85
   0  -5   6  376.23   19.08
   0  -5   6  468.91   26.58
   0  -5   6  481.04   28.78
   0  -5  -7   62.79   10.03
   0  -5   7   58.63   11.42
   0  -5  -7   59.44   12.07
   0  -5   7   63.24    7.87
   0  -5   7   72.49   11.62
   0  -5  -8   13.72    5.42
   0  -5  -8    9.88    9.00
   0  -5   8    2.65    3.34
   0  -5   8   17.05    7.47
   0  -5  -9  101.19   13.15
   0  -5  -9  119.04   18.19
   0  -5   9   88.03    9.21
   0  -5   9  115.31   16.13
   0  -5 -10  123.28   17.01
   0  -5 -10  115.58   14.10
   0  -5 -10  132.82   18.96
   0  -5  10   97.53    9.69
   0  -5  10  130.06   17.79
   0  -5  10  111.12   13.39
   0  -5 -11  177.10   21.57
   0  -5 -11  186.96   23.83
   0  -5 -11  187.11   18.24
   0  -5  11  180.80   13.19
   0  -5  11  201.95   22.29
   0  -5  11  202.33   18.51
   0  -5 -12   16.74    7.17
   0  -5 -12    0.60    8.27
   0  -5 -12   17.66    9.04
   0  -5  12   12.69    9.69
   0  -5  12   10.05    6.60
   0  -5 -13  207.06   23.46
   0  -5  13  262.13   21.76
   0  -5  13  216.24   25.28
   0  -5 -14  -13.34    8.96
   0  -5 -14    6.46    9.99
   0  -5  14    8.39    9.70
   0  -5  14   -8.60    8.23
   0  -5 -15   65.82   15.51
   0  -5 -15   48.17   14.29
   0  -5  15   61.94   17.11
   0  -5  15   47.40   10.98
   0  -5 -16   14.65    9.65
   0  -5 -16   25.53   13.49
   0  -5  16   16.10   12.31
   0  -5 -17   19.66   11.59
   0  -5 -17    6.56    9.91
   0  -5  17   29.44   12.94
   0  -5 -18  -17.57   12.35
   0  -5  18   21.13   13.54
   0  -5 -19   34.93   14.20
   0  -5  19   11.97   11.42
   0  -4   0  632.04   27.76
   0  -4   0  702.74   28.35
   0  -4   0  676.46   26.64
   0  -4   0  670.05   28.89
   0  -4  -1  646.02   28.60
   0  -4   1  708.63   29.63
   0  -4  -1  673.16   27.49
   0  -4   1  725.04   30.00
   0  -4   1  747.08   30.54
   0  -4   1  716.71   27.31
   0  -4  -2  551.43   25.75
   0  -4  -2  559.35   26.80
   0  -4   2  599.23   28.08
   0  -4   2  669.20   29.62
   0  -4  -2  538.62   24.68
   0  -4   2  635.05   25.59
   0  -4   2  677.85   29.16
   0  -4  -3   25.90    7.86
   0  -4  -3   34.54    7.99
   0  -4   3   37.73    8.62
   0  -4   3   36.44    8.43
   0  -4  -3   31.04    6.84
   0  -4   3   35.83    7.40
   0  -4   3   30.63    7.67
   0  -4  -4  443.02   25.23
   0  -4  -4  439.46   21.76
   0  -4   4  480.66   26.61
   0  -4  -4  414.50   24.83
   0  -4   4  454.57   24.70
   0  -4   4  472.90   23.09
   0  -4  -5 1156.06   44.74
   0  -4  -5 1217.37   39.59
   0  -4  -5 1264.40   46.89
   0  -4   5 1056.45   33.25
   0  -4   5 1281.84   45.46
   0  -4   5 1293.34   42.62
   0  -4  -6  103.22   10.98
   0  -4  -6   85.48   12.65
   0  -4  -6  110.83   14.13
   0  -4   6   82.79    7.81
   0  -4   6  112.64   13.31
   0  -4   6   98.14   11.94
   0  -4  -7  397.34   22.10
   0  -4  -7  385.07   26.82
   0  -4  -7  433.56   29.05
   0  -4   7  350.89   16.94
   0  -4   7  447.99   26.00
   0  -4   7  410.52   25.72
   0  -4  -8   63.66    9.53
   0  -4  -8   59.35   11.58
   0  -4   8   55.20    9.75
   0  -4   8   47.18    6.59
   0  -4   8   70.11   11.78
   0  -4  -8   53.82   11.07
   0  -4  -9   82.74   11.36
   0  -4   9   94.72   14.11
   0  -4  -9   72.09   12.51
   0  -4  -9   87.41   14.75
   0  -4   9   74.49    8.07
   0  -4   9   82.83   10.93
   0  -4   9   87.43   14.09
   0  -4 -10  195.42   22.09
   0  -4 -10  176.91   16.78
   0  -4 -10  201.03   20.00
   0  -4  10  191.26   13.35
   0  -4  10  213.18   17.74
   0  -4  10  208.97   21.37
   0  -4 -11  102.08   13.76
   0  -4 -11  101.95   17.41
   0  -4 -11  112.01   15.97
   0  -4  11  127.84   14.48
   0  -4  11  131.65   18.51
   0  -4 -12   68.40   11.98
   0  -4 -12   72.56   14.32
   0  -4  12   83.50   12.30
   0  -4  12  106.69   17.98
   0  -4 -13  103.44   17.44
   0  -4 -13   88.82   17.28
   0  -4  13   83.10   12.79
   0  -4  13   87.39   16.33
   0  -4 -14   38.15   12.62
   0  -4 -14   41.21   12.78
   0  -4  14   65.04   15.54
   0  -4  14   63.69   11.96
   0  -4 -15   52.38   13.59
   0  -4 -15   72.73   16.75
   0  -4  15   82.94   14.20
   0  -4  15   64.58   15.53
   0  -4 -16    6.18    8.96
   0  -4 -16   -8.94    9.15
   0  -4  16   -7.97    9.91
   0  -4 -17   42.67   13.02
   0  -4 -17   38.98   14.15
   0  -4  17   63.20   16.78
   0  -4 -18    8.45    9.58
   0  -4  18   12.79   11.57
   0  -4  19   10.58   11.40
   0  -3   0   -2.88    5.01
   0  -3   0    5.29    5.28
   0  -3   0    2.85    4.81
   0  -3   1  163.74   12.91
   0  -3  -1  146.22   11.12
   0  -3  -1  164.11   12.53
   0  -3  -1  175.08   11.85
   0  -3   1  174.82   13.32
   0  -3   1  184.79   11.68
   0  -3   1  176.08   13.08
   0  -3  -2  132.45   11.63
   0  -3   2  135.96   12.48
   0  -3  -2  129.79   10.93
   0  -3   2  132.26   11.57
   0  -3  -2  131.95   10.52
   0  -3   2  124.43   10.21
   0  -3   2  137.37   11.76
   0  -3  -3  460.35   22.49
   0  -3  -3  425.39   22.36
   0  -3  -3  449.11   19.40
   0  -3   3  519.53   24.33
   0  -3   3  482.45   20.63
   0  -3   3  499.83   22.96
   0  -3  -4   98.33    9.35
   0  -3  -4   98.17   11.04
   0  -3  -4  109.39   12.08
   0  -3   4   94.59    7.60
   0  -3   4  108.74   10.76
   0  -3   4  115.79   11.75
   0  -3  -5  912.85   31.30
   0  -3  -5  926.20   36.93
   0  -3  -5  968.69   37.77
   0  -3   5  814.25   25.81
   0  -3   5  996.70   36.36
   0  -3   5 1063.29   35.91
   0  -3  -6   15.08    5.61
   0  -3   6   17.00    6.65
   0  -3  -6   32.65    8.83
   0  -3  -6   11.00    6.43
   0  -3   6   13.88    4.11
   0  -3   6   28.32    7.72
   0  -3  -7   15.33    6.46
   0  -3   7   20.91    6.35
   0  -3  -7   36.77    7.09
   0  -3  -7   30.09    8.09
   0  -3  -7   35.24    9.20
   0  -3   7   22.80    4.24
   0  -3   7   37.13    9.19
   0  -3  -7   31.60    8.46
   0  -3   8  260.33   20.45
   0  -3  -8  258.20   22.68
   0  -3  -8  268.77   18.15
   0  -3  -8  304.63   21.84
   0  -3  -8  292.94   24.42
   0  -3   8  262.85   14.48
   0  -3  -8  277.39   21.49
   0  -3   8  276.45   18.10
   0  -3   8  316.71   22.78
   0  -3  -9  353.00   22.26
   0  -3  -9  385.80   25.58
   0  -3  -9  375.39   28.63
   0  -3   9  431.77   27.24
   0  -3   9  444.57   28.71
   0  -3   9  403.64   22.90
   0  -3  -9  344.65   25.20
   0  -3  10  176.11   18.13
   0  -3 -10  167.37   17.95
   0  -3 -10  163.79   15.91
   0  -3  10  183.03   20.06
   0  -3  10  182.26   16.10
   0  -3 -11  100.36   13.33
   0  -3 -11  107.77   15.82
   0  -3  11  140.82   19.09
   0  -3  11  116.26   13.32
   0  -3 -12  483.59   30.15
   0  -3 -12  522.80   33.85
   0  -3  12  533.01   38.40
   0  -3 -12  462.98   32.88
   0  -3  12  576.60   31.10
   0  -3  12  532.60   36.99
   0  -3 -13   60.89   12.89
   0  -3 -13   52.30   13.05
   0  -3  13   53.41   14.55
   0  -3  13   78.55   12.66
   0  -3 -14   14.22    9.02
   0  -3 -14   16.25    9.41
   0  -3  14   13.30    7.38
   0  -3  14   29.69   10.82
   0  -3 -15   68.85   14.65
   0  -3 -15   63.97   14.38
   0  -3  15   79.66   13.34
   0  -3  15   86.78   18.84
   0  -3 -16   38.47   11.43
   0  -3 -16   26.11   10.94
   0  -3  16   54.72   16.47
   0  -3 -17   23.10   10.40
   0  -3 -17    4.37    9.14
   0  -3  17    9.22    9.71
   0  -3 -18   38.56   14.18
   0  -3 -18    7.94    8.67
   0  -3  18   30.15   14.21
   0  -3  19   12.85   12.62
   0  -2   0 1621.58   40.63
   0  -2   0 1702.68   41.01
   0  -2   0 1757.41   39.81
   0  -2  -1  210.31   11.23
   0  -2  -1  223.21   11.81
   0  -2   1  251.13   12.71
   0  -2  -1  229.68   11.31
   0  -2   1  248.09   12.70
   0  -2   1  248.29   11.24
   0  -2   1  241.01   12.44
   0  -2  -2 9489.04  180.40
   0  -2  -2 9077.97  180.24
   0  -2   2 9999.00  182.52
   0  -2  -2 9082.38  176.18
   0  -2   2 9632.62  177.77
   0  -2   2 9695.22  180.82
   0  -2  -3 1687.05   40.84
   0  -2  -3 1646.92   45.26
   0  -2  -3 1731.85   45.85
   0  -2   3 1770.19   44.93
   0  -2   3 1826.24   43.93
   0  -2  -4  823.65   31.25
   0  -2  -4  803.01   25.91
   0  -2  -4  855.64   31.56
   0  -2   4  742.64   21.74
   0  -2   4  851.20   29.56
   0  -2   4  904.88   29.94
   0  -2  -5 1281.08   43.42
   0  -2  -5 1253.83   37.03
   0  -2  -5 1346.30   44.40
   0  -2   5 1370.18   43.72
   0  -2   5 1223.01   32.23
   0  -2   5 1328.47   40.86
   0  -2   5 1384.68   42.31
   0  -2  -6  390.31   21.06
   0  -2  -6  364.21   23.00
   0  -2  -6  366.93   18.90
   0  -2  -6  404.07   24.04
   0  -2   6  417.22   24.14
   0  -2   6  373.12   15.61
   0  -2  -6  376.93   21.66
   0  -2   6  426.49   23.06
   0  -2   6  386.44   21.29
   0  -2   6  394.93   18.90
   0  -2  -7  210.00   18.76
   0  -2   7  194.92   15.84
   0  -2  -7  187.16   14.12
   0  -2  -7  188.04   15.83
   0  -2  -7  226.00   19.36
   0  -2   7  209.47   18.13
   0  -2   7  190.66   11.77
   0  -2   7  217.28   14.80
   0  -2   7  201.50   17.07
   0  -2  -7  202.23   16.48
   0  -2   8   92.07   13.54
   0  -2  -8   84.70   13.64
   0  -2  -8   92.66   12.36
   0  -2   8   76.23   10.53
   0  -2   8   94.67   13.22
   0  -2  -8   96.28   12.16
   0  -2   8  110.54   11.35
   0  -2   9  103.75   15.28
   0  -2  -9   60.92   10.48
   0  -2   9   87.72   12.28
   0  -2   9  108.50   14.60
   0  -2   9   92.36   10.93
   0  -2  -9   71.98   11.54
   0  -2 -10   -3.19    5.87
   0  -2  10    7.77    6.33
   0  -2  10   16.93   10.13
   0  -2 -10   31.83   10.69
   0  -2  10   31.64   10.49
   0  -2  10   12.95    6.25
   0  -2 -10    7.58    5.28
   0  -2  11  171.74   18.01
   0  -2 -11  176.09   18.47
   0  -2  11  159.17   20.62
   0  -2 -11  149.74   17.77
   0  -2  11  180.84   20.49
   0  -2 -11  138.32   16.32
   0  -2  11  164.09   15.79
   0  -2 -12  247.43   22.63
   0  -2  12  254.13   27.24
   0  -2 -12  232.54   22.54
   0  -2  12  273.52   21.42
   0  -2  12  271.88   26.26
   0  -2 -13   24.04    8.22
   0  -2  13   37.26   12.50
   0  -2 -13   17.40    8.80
   0  -2  13   46.67   11.15
   0  -2  13   33.32   12.56
   0  -2 -14   -0.59    6.45
   0  -2  14   34.07   13.97
   0  -2 -14   11.70    8.29
   0  -2  14   21.78   10.23
   0  -2  14   14.18    8.01
   0  -2 -15   98.33   17.03
   0  -2  15   84.62   19.70
   0  -2 -15   86.54   14.76
   0  -2  15   96.66   19.32
   0  -2 -16   -3.51    7.56
   0  -2  16   -7.02   11.70
   0  -2 -16  -11.02    9.54
   0  -2  16   -6.65   10.42
   0  -2 -17   57.44   14.73
   0  -2  17   44.82   14.60
   0  -2 -17   35.26   11.72
   0  -2  17   24.78   12.29
   0  -2 -18    5.08    8.07
   0  -2  18   26.43   15.09
   0  -2  19   16.18   11.27
   0  -1   2 6833.30  126.15
   0  -1  -2 6253.70  122.20
   0  -1  -2 6464.17  126.31
   0  -1   2 6975.53  125.15
   0  -1  -3 1160.72   34.02
   0  -1   3 1212.82   34.05
   0  -1  -3 1199.02   34.38
   0  -1   3 1129.53   26.86
   0  -1   3 1165.16   31.66
   0  -1   3 1268.56   33.33
   0  -1  -4 2719.93   63.11
   0  -1  -4 2716.38   66.94
   0  -1   4 2797.36   63.63
   0  -1   4 2808.07   67.47
   0  -1  -4 2797.00   67.71
   0  -1   4 2743.21   57.50
   0  -1   4 2980.11   66.75
   0  -1  -4 2772.27   64.13
   0  -1   4 2703.35   60.59
   0  -1  -5  371.91   21.46
   0  -1   5  358.90   21.14
   0  -1  -5  353.24   18.27
   0  -1   5  392.27   18.78
   0  -1  -5  372.37   18.92
   0  -1   5  404.42   20.90
   0  -1   5  400.84   17.46
   0  -1  -6   12.34    6.22
   0  -1   6   11.47    7.57
   0  -1  -6    5.28    4.98
   0  -1   6   19.88    6.05
   0  -1   6   14.00    5.56
   0  -1  -6   11.88    5.24
   0  -1   6   13.30    7.81
   0  -1  -7  335.07   19.82
   0  -1   7  364.87   20.72
   0  -1   7  374.31   24.24
   0  -1  -7  365.65   24.19
   0  -1   7  281.23    9.67
   0  -1  -7  335.30   20.00
   0  -1   7  386.83   19.55
   0  -1   7  387.50   23.55
   0  -1  -8  101.43   11.99
   0  -1   8  114.34   12.48
   0  -1   8  121.31   15.44
   0  -1  -8  111.70   14.43
   0  -1  -8   96.67   12.09
   0  -1   8  119.12   14.65
   0  -1   8  121.03   11.78
   0  -1  -8  110.61   12.42
   0  -1   9   43.23    8.95
   0  -1  -9   34.85    8.96
   0  -1   9   41.52   11.00
   0  -1  -9   46.70    9.95
   0  -1  -9   48.66    9.11
   0  -1   9   41.68   11.01
   0  -1   9   47.68    8.68
   0  -1 -10  439.85   27.02
   0  -1  10  429.08   26.71
   0  -1  10  435.56   31.71
   0  -1 -10  398.86   25.16
   0  -1  10  483.55   31.79
   0  -1 -10  434.62   26.63
   0  -1  10  498.44   26.61
   0  -1  11   37.68    9.48
   0  -1 -11   51.27   10.74
   0  -1  11   38.94   12.25
   0  -1 -11   49.35   10.23
   0  -1  11   77.40   11.62
   0  -1 -11   41.63    8.91
   0  -1  11   48.08   12.21
   0  -1 -12   36.32   10.41
   0  -1  12   57.30   15.11
   0  -1 -12   18.36    8.63
   0  -1 -12   36.87    9.82
   0  -1  12   62.78   14.85
   0  -1  12   70.44   12.00
   0  -1 -13  138.89   17.76
   0  -1  13  136.75   21.13
   0  -1 -13  112.99   15.91
   0  -1  13  140.52   21.01
   0  -1  14  197.71   26.02
   0  -1 -14  143.38   17.50
   0  -1  14  160.26   22.17
   0  -1 -14  188.73   21.45
   0  -1 -15   46.89   12.26
   0  -1  15   50.81   15.55
   0  -1 -15   45.28   10.32
   0  -1  15   42.34   13.64
   0  -1 -16   -0.90    8.05
   0  -1  16   -2.84   11.31
   0  -1 -16   -0.90    6.82
   0  -1  16   18.07   12.43
   0  -1 -17    0.08    7.31
   0  -1  17    8.44   10.53
   0  -1 -17    6.66    6.95
   0  -1  17   11.34   11.94
   0  -1  18  161.20   27.73
   0  -1 -18  148.48   22.23
   0  -1 -18  126.92   20.94
   0  -1  18  172.36   28.51
   0  -1  19   43.13   17.66
   0   0  -2 5089.61  100.21
   0   0   2 5584.81  100.29
   0   0   3 3554.38   74.92
   0   0  -3 3565.48   74.91
   0   0   3 3875.76   79.68
   0   0  -3 3735.74   79.13
   0   0  -3 3680.09   73.79
   0   0  -3 3600.29   74.39
   0   0   3 3953.60   75.29
   0   0   4  384.60   16.78
   0   0  -4  421.16   17.48
   0   0  -4  435.60   20.43
   0   0   4  418.88   20.46
   0   0  -4  410.35   16.43
   0   0  -4  408.29   16.65
   0   0   4  465.64   17.59
   0   0  -5  278.54   15.44
   0   0   5  267.87   15.04
   0   0  -5  270.39   18.04
   0   0   5  284.06   18.03
   0   0  -5  256.56   14.00
   0   0  -5  274.98   14.69
   0   0   5  296.12   15.31
   0   0   6    1.46    3.92
   0   0  -6   -1.15    5.09
   0   0   6   10.04    6.15
   0   0  -6    2.98    5.48
   0   0   6   -9.02    7.01
   0   0  -6    1.74    4.51
   0   0  -6    7.73    4.54
   0   0   6    4.13    4.99
   0   0  -7   -4.40    5.64
   0   0   7    0.66    4.91
   0   0   7    0.97    4.41
   0   0   7    3.32    6.42
   0   0  -7   -0.15    5.63
   0   0  -7   -2.88    4.39
   0   0   7    4.31    5.36
   0   0  -7   -1.17    3.78
   0   0   8    9.56    4.88
   0   0  -8    3.32    5.06
   0   0   8    8.46    6.90
   0   0   8    3.71    7.57
   0   0  -8   10.04    6.76
   0   0  -8    0.07    4.89
   0   0   8    8.16    3.08
   0   0  -8    8.25    4.41
   0   0   8   16.52    6.61
   0   0  -9  322.50   21.69
   0   0   9  335.55   22.17
   0   0  -9  360.43   26.56
   0   0   9  333.41   27.17
   0   0   9  308.92   12.97
   0   0  -9  296.57   19.15
   0   0  -9  332.72   21.03
   0   0   9  397.82   27.34
   0   0 -10  116.69   14.41
   0   0  10  122.61   14.33
   0   0  10  130.18   18.27
   0   0  10  108.25    7.43
   0   0 -10  108.18   12.58
   0   0  10  155.99   19.10
   0   0 -10  111.94   13.30
   0   0 -11   -0.66    6.61
   0   0  11    3.64    5.21
   0   0  11  -13.95    9.13
   0   0 -11   -4.32    7.25
   0   0  11    5.34    2.78
   0   0 -11   -9.34    6.16
   0   0  11    0.97    8.06
   0   0 -12    3.05    6.89
   0   0  12   -1.96    9.24
   0   0  12    5.39    2.61
   0   0 -12   -8.21    7.03
   0   0  12   19.96   10.06
   0   0 -12    1.87    4.74
   0   0 -13  117.58   16.24
   0   0  13  132.71   21.03
   0   0 -13  101.40   13.62
   0   0  13  110.37   18.91
   0   0 -14   -3.02    7.88
   0   0  14    2.06    8.99
   0   0 -14   -0.42    6.33
   0   0  14    5.16    8.76
   0   0 -15   21.39    7.61
   0   0  15   37.47   14.11
   0   0 -15   17.34    8.13
   0   0  15   17.18   11.71
   0   0 -16   39.64   11.84
   0   0  16   33.73   14.82
   0   0 -16   29.05    9.44
   0   0  16   33.82   14.60
   0   0  17   -1.85   10.15
   0   0 -17   23.07   12.08
   0   0 -17    5.00    7.49
   0   0  17    0.07    9.66
   0   0  18    2.49   12.96
   0   0 -18   11.47    9.27
   0   0 -18   -4.04   10.32
   0   0  18    5.12   12.98
   0   0  19    3.26   11.37
   0   1  -2 6646.91  129.05
   0   1   2 6685.97  129.87
   0   1  -2 6913.70  129.88
   0   1  -2 7045.30  128.30
   0   1  -2 6622.02  127.97
   0   1   3 1216.30   33.75
   0   1   3 1193.78   34.12
   0   1  -3 1200.71   33.69
   0   1  -3 1047.60   26.00
   0   1  -3 1188.32   31.74
   0   1  -3 1287.41   33.06
   0   1   4 2840.88   66.35
   0   1  -4 2870.61   66.42
   0   1   4 2724.41   67.12
   0   1  -4 2756.44   62.26
   0   1   5  386.57   21.13
   0   1  -5  410.55   21.67
   0   1   5  399.30   22.15
   0   1  -5  337.30   14.47
   0   1  -5  371.51   18.56
   0   1  -6   22.29    6.76
   0   1   6   10.18    6.64
   0   1  -6   18.85    7.08
   0   1   6    8.36    5.07
   0   1  -6   11.45    4.44
   0   1   7  355.89   23.72
   0   1   7  369.11   24.42
   0   1  -7  402.04   24.66
   0   1  -7  303.33   16.25
   0   1  -7  355.25   20.40
   0   1  -8   96.54   11.70
   0   1  -8   89.95    9.50
   0   1   8  108.32   13.98
   0   1  -8  119.08   14.78
   0   1   8   86.82   13.89
   0   1  -9   36.26    9.21
   0   1  -9   36.64    9.67
   0   1   9   44.88   11.10
   0   1  -9   41.67    7.34
   0   1  10  483.46   33.22
   0   1 -10  371.02   21.38
   0   1 -10  428.39   26.66
   0   1 -11   50.20   10.69
   0   1 -11   51.10    9.34
   0   1  11   51.05   13.35
   0   1 -12   39.31   10.10
   0   1  12   27.01   12.10
   0   1 -12   30.72    7.98
   0   1  12   35.17    5.64
   0   1 -13  132.86   17.51
   0   1  13  123.08   20.40
   0   1 -13  111.67   13.13
   0   1  13  106.88    9.20
   0   1  13  146.21   21.00
   0   1 -14  215.17   23.29
   0   1  14  191.56   26.31
   0   1 -14  180.54   17.64
   0   1  14  217.70   27.26
   0   1 -14  190.35   21.35
   0   1 -15   39.54   10.73
   0   1 -15   46.77   13.44
   0   1  15   72.78   17.12
   0   1 -15   40.71    9.56
   0   1  15   56.63   15.73
   0   1 -16   23.68   10.94
   0   1 -16   19.00    9.88
   0   1  16   -9.79   11.91
   0   1 -16    3.05    5.53
   0   1  16   -3.59   11.45
   0   1  17  -11.23   11.46
   0   1 -17    6.13    8.63
   0   1 -17    4.72    8.53
   0   1  17    7.50   12.30
   0   1  18  159.17   27.87
   0   1 -18  142.03   21.63
   0   1 -18  154.70   22.97
   0   1  18  157.29   27.48
   0   1 -19   29.90   12.97
   0   1  19   48.03   17.70
   0   2   0 1770.18   40.47
   0   2   0 1658.34   38.81
   0   2   1  229.70   11.64
   0   2   1  214.96   11.69
   0   2   1  225.78   11.10
   0   2  -1  249.11   12.87
   0   2  -1  239.93   12.48
   0   2   1  233.51   11.89
   0   2  -1  234.44   10.89
   0   2   2 9322.15  179.78
   0   2   2 9207.17  179.98
   0   2   2 9166.53  175.75
   0   2  -2 9862.58  181.93
   0   2  -2 9591.46  177.14
   0   2  -2 9586.58  180.14
   0   2   3 1747.45   47.50
   0   2  -3 1771.73   46.41
   0   2   3 1726.32   42.34
   0   2   3 1760.93   47.02
   0   2  -3 1754.32   47.92
   0   2  -3 1708.72   45.65
   0   2  -3 1815.01   44.99
   0   2  -4  867.90   32.12
   0   2   4  866.81   31.81
   0   2   4  820.05   31.69
   0   2  -4  885.82   31.25
   0   2  -4  828.75   22.77
   0   2  -4  915.97   30.12
   0   2  -4  868.57   29.98
   0   2  -5 1371.28   43.62
   0   2   5 1338.93   44.12
   0   2   5 1348.23   44.95
   0   2  -5 1360.48   43.74
   0   2  -5 1270.96   30.28
   0   2  -5 1194.90   31.89
   0   2  -5 1424.54   42.41
   0   2  -5 1283.73   40.60
   0   2   6  394.37   23.50
   0   2  -6  395.81   23.33
   0   2   6  393.69   23.84
   0   2  -6  396.77   23.30
   0   2  -6  358.31   12.31
   0   2  -6  356.92   15.15
   0   2  -6  379.21   21.13
   0   2  -7  202.54   17.41
   0   2   7  219.03   18.62
   0   2   7  186.61   18.33
   0   2  -7  211.53   18.40
   0   2  -7  186.58   11.47
   0   2  -7  192.90   16.13
   0   2  -8  101.92   13.44
   0   2  -8   92.38   12.40
   0   2  -8   77.24    8.12
   0   2   8  115.45   15.90
   0   2   8   98.12   13.71
   0   2  -8   98.79   13.50
   0   2  -9   92.94   12.46
   0   2  -9   81.67   12.68
   0   2  -9   72.62    8.45
   0   2   9   76.73   13.80
   0   2 -10    7.51    5.98
   0   2 -10    7.57    6.81
   0   2 -10    6.83    4.18
   0   2  10   -9.51   10.23
   0   2 -11  148.31   16.89
   0   2 -11  167.07   19.76
   0   2  11  150.30   20.14
   0   2 -11  135.39   12.51
   0   2 -12  256.05   24.20
   0   2  12  262.29   27.80
   0   2 -12  226.95   16.88
   0   2 -12  260.52   23.38
   0   2 -13   46.87   12.64
   0   2 -13   32.06   10.55
   0   2 -13   20.13    6.25
   0   2  13   29.12   12.29
   0   2 -14   20.44    8.55
   0   2 -14   15.58   10.42
   0   2  14    0.39    9.84
   0   2 -14    9.21    4.79
   0   2 -15   77.83   16.24
   0   2 -15   97.33   16.93
   0   2  15  124.20   22.34
   0   2 -15   80.23   11.97
   0   2  15  102.03   20.59
   0   2  16   -8.16    9.57
   0   2 -16   -4.86    7.85
   0   2 -16    5.94    8.42
   0   2  16   -3.05    9.85
   0   2  17   65.45   19.16
   0   2 -17   39.65   12.96
   0   2 -17   58.19   14.62
   0   2  17   44.35   16.56
   0   2  18   55.71   18.83
   0   2 -18   39.88   13.70
   0   2 -18   25.80   11.19
   0   2  18   41.77   17.56
   0   2 -19   10.43   12.20
   0   3   0   -0.72    4.52
   0   3   0    1.96    5.22
   0   3   0    6.27    4.65
   0   3   1  161.80   12.17
   0   3   1  179.48   12.72
   0   3  -1  168.16   12.57
   0   3   1  177.21   12.39
   0   3  -1  188.58   13.30
   0   3   1  163.53   11.62
   0   3  -1  156.36   10.97
   0   3   2  119.30   11.17
   0   3   2  115.10   11.01
   0   3   2  126.33    9.98
   0   3  -2  128.09   12.21
   0   3  -2  130.05   10.16
   0   3  -2  130.66   12.08
   0   3   3  439.71   22.56
   0   3   3  450.03   22.64
   0   3   3  452.57   19.74
   0   3  -3  439.08   23.01
   0   3  -3  447.38   22.16
   0   3  -3  498.65   20.93
   0   3   4  101.18   12.14
   0   3  -4  130.07   12.08
   0   3   4  107.83   11.60
   0   3  -4   97.45   11.88
   0   3   4  101.57    9.84
   0   3  -4  107.27   11.44
   0   3  -4  121.18   11.19
   0   3   5  977.10   38.51
   0   3  -5 1025.53   39.49
   0   3  -5  990.83   37.40
   0   3   5  960.16   38.60
   0   3  -5  973.53   28.98
   0   3  -5  978.62   36.64
   0   3  -5 1056.12   36.49
   0   3  -6   18.28    8.21
   0   3   6   27.82    9.27
   0   3  -6   27.73    7.95
   0   3   6   22.82    8.13
   0   3  -6   12.04    3.36
   0   3  -6    7.65    7.27
   0   3  -6   33.23    8.02
   0   3  -7   38.16    9.37
   0   3   7   13.66    8.36
   0   3  -7   29.70    7.64
   0   3   7   27.82    8.62
   0   3  -7   28.22    4.49
   0   3  -7   41.69    8.79
   0   3  -7   44.45    9.01
   0   3   8  273.47   22.78
   0   3  -8  291.92   23.43
   0   3  -8  303.68   23.27
   0   3   8  293.11   24.03
   0   3  -8  251.21   13.99
   0   3  -8  260.30   11.47
   0   3  -8  271.18   20.58
   0   3  -9  399.38   28.58
   0   3   9  373.28   29.41
   0   3  -9  347.91   17.52
   0   3  -9  383.04   25.65
   0   3 -10  164.68   19.34
   0   3  10  183.59   21.97
   0   3 -10  166.97   12.54
   0   3 -10  158.81   18.06
   0   3 -11  132.55   17.09
   0   3 -11  108.88   16.22
   0   3  11  109.08   18.98
   0   3 -11   99.50   10.44
   0   3 -12  552.83   37.03
   0   3  12  562.12   40.24
   0   3 -12  440.70   22.91
   0   3 -12  530.96   33.95
   0   3 -13   60.63   14.90
   0   3 -13   62.18   13.10
   0   3 -13   41.50    7.77
   0   3  13   55.38   15.00
   0   3 -14   20.51    9.57
   0   3 -14    9.69    9.20
   0   3 -14   12.54    5.14
   0   3  14   17.32   11.80
   0   3  15   65.90   19.23
   0   3 -15   71.46   15.75
   0   3 -15   69.87   16.32
   0   3  16   60.17   17.85
   0   3 -16   70.71   15.39
   0   3 -16   31.33   12.50
   0   3  17   18.74   12.91
   0   3 -17   22.17   12.23
   0   3  17   21.05   12.85
   0   3 -17   17.24   11.05
   0   3  18   12.87   12.22
   0   3 -18    7.62   10.17
   0   3 -18   25.77   12.10
   0   3  18   22.66   15.31
   0   3 -19   10.20   12.94
   0   3 -20    9.32   11.01
   0   4   0  639.90   27.64
   0   4   0  665.80   27.72
   0   4   0  668.04   26.24
   0   4  -1  667.51   28.77
   0   4   1  636.33   28.21
   0   4   1  718.68   28.08
   0   4   1  679.67   27.75
   0   4  -1  702.72   29.85
   0   4  -1  676.05   26.35
   0   4   1  734.18   28.44
   0   4   2  568.28   25.99
   0   4   2  533.56   25.87
   0   4   2  547.75   24.69
   0   4  -2  664.52   29.39
   0   4  -2  685.58   25.87
   0   4  -2  662.75   29.16
   0   4   2  543.95   25.93
   0   4   3   30.51    7.69
   0   4   3   31.34    7.44
   0   4  -3   56.64   10.78
   0   4   3   37.12    7.58
   0   4  -3   36.34    8.60
   0   4  -3   28.99    6.48
   0   4   4  442.82   24.99
   0   4   4  434.17   25.07
   0   4  -4  441.28   25.50
   0   4   4  444.82   22.36
   0   4  -4  461.62   25.09
   0   4  -4  475.58   23.23
   0   4   5 1210.02   47.30
   0   4   5 1275.30   47.45
   0   4  -5 1327.39   46.24
   0   4  -5 1307.95   48.53
   0   4   5 1293.94   41.59
   0   4  -5 1260.31   46.21
   0   4  -5 1352.84   44.12
   0   4  -6   99.90   14.20
   0   4   6   95.75   13.75
   0   4  -6   92.63   12.33
   0   4   6  102.17   14.42
   0   4  -6  109.90   10.14
   0   4  -6   91.48   11.73
   0   4  -6   96.13   12.71
   0   4  -7  419.22   27.90
   0   4   7  426.27   28.20
   0   4   7  396.96   28.17
   0   4  -7  462.20   28.25
   0   4  -7  395.32   18.24
   0   4  -7  464.01   26.71
   0   4  -7  404.49   26.31
   0   4  -8   73.82   13.53
   0   4  -8   83.61   13.52
   0   4   8   69.49   13.38
   0   4  -8   66.58    7.42
   0   4  -8   77.37   12.44
   0   4  -8   82.83   12.49
   0   4  -9  103.59   16.12
   0   4   9   86.46   14.89
   0   4  -9   68.74    6.85
   0   4  -9   77.88   13.33
   0   4 -10  195.77   22.45
   0   4  10  203.95   23.54
   0   4 -10  171.46    9.51
   0   4 -10  191.64   19.69
   0   4  11  120.27   19.80
   0   4 -11  141.84   19.88
   0   4 -11  130.79   17.52
   0   4  12   93.14   19.01
   0   4 -12   77.72   15.96
   0   4 -12   79.72   14.75
   0   4  13   83.19   17.90
   0   4 -13   86.36   16.55
   0   4 -13  100.61   16.47
   0   4  14   24.12   11.86
   0   4 -14   76.69   16.93
   0   4 -14   56.87   14.09
   0   4  15   82.06   21.17
   0   4 -15   89.07   18.44
   0   4 -15   76.46   16.50
   0   4  16   13.91   12.40
   0   4 -16   -8.52   10.13
   0   4 -16    2.16    8.55
   0   4  17   86.27   21.93
   0   4 -17   65.00   17.71
   0   4 -17   76.78   15.98
   0   4  18   33.82   15.45
   0   4 -18   17.99   13.42
   0   4  18   13.56   12.75
   0   4 -18   30.43   12.64
   0   4 -19   20.86   11.47
   0   5   0   -1.21    5.20
   0   5   0   -3.69    5.79
   0   5   0   -6.15    7.08
   0   5   0    3.72    4.87
   0   5  -1  674.17   32.05
   0   5   1  712.39   32.53
   0   5   1  737.55   31.37
   0   5  -1  741.17   32.87
   0   5   1  727.57   32.03
   0   5   1  735.51   31.30
   0   5  -1  720.50   29.82
   0   5   2  516.87   27.72
   0   5   2  529.69   26.87
   0   5  -2  539.82   28.91
   0   5   2  486.82   25.49
   0   5   2  548.92   27.61
   0   5  -2  534.05   25.04
   0   5   3 1162.29   43.63
   0   5   3 1167.69   44.88
   0   5   3 1144.98   40.81
   0   5  -3 1206.75   46.25
   0   5  -3 1186.85   45.34
   0   5  -3 1227.46   41.24
   0   5   3 1125.54   43.59
   0   5   4  320.61   22.91
   0   5   4  331.79   22.80
   0   5  -4  334.22   24.12
   0   5   4  315.72   20.31
   0   5  -4  363.35   21.14
   0   5  -4  337.08   23.63
   0   5  -5  620.29   33.74
   0   5   5  618.84   28.12
   0   5   5  604.51   32.91
   0   5   5  631.10   33.36
   0   5  -5  692.30   30.67
   0   5  -5  633.40   32.69
   0   5  -6  457.75   30.19
   0   5   6  473.69   25.22
   0   5   6  432.14   29.47
   0   5  -6  492.43   29.04
   0   5   6  473.82   29.93
   0   5  -6  504.06   24.54
   0   5  -6  454.53   28.35
   0   5  -6  499.15   27.71
   0   5  -7   69.51   12.88
   0   5  -7   57.85   11.71
   0   5   7   69.83   13.34
   0   5  -7   70.05    9.26
   0   5  -7   77.23   11.72
   0   5  -7   51.13   11.92
   0   5  -8   12.63    9.49
   0   5   8   14.55    8.62
   0   5  -8    6.98    4.99
   0   5  -8   16.52    7.23
   0   5  -8   20.28    9.94
   0   5  -9  123.61   17.90
   0   5   9   97.15   16.93
   0   5  -9  106.12   10.14
   0   5  -9  124.66   16.99
   0   5 -10  149.22   20.24
   0   5  10  153.82   21.28
   0   5 -10  122.07    9.93
   0   5 -10  152.01   18.47
   0   5 -11  206.72   23.96
   0   5  11  180.41   24.05
   0   5 -11  158.25   10.24
   0   5 -11  212.54   23.25
   0   5  12   -0.23   10.19
   0   5 -12   14.14    9.87
   0   5 -12   11.27    9.34
   0   5  13  241.67   28.93
   0   5 -13  224.73   26.95
   0   5 -13  217.44   24.54
   0   5 -14   14.35   11.48
   0   5 -14    6.04    8.17
   0   5  15   46.79   16.55
   0   5 -15   71.82   18.31
   0   5 -15   54.80   13.67
   0   5  16   15.93   12.94
   0   5 -16   15.04   14.78
   0   5 -16   15.17    9.79
   0   5  17    3.46   12.44
   0   5 -17    2.75   10.65
   0   5 -17   26.04   12.86
   0   5 -18    9.87   10.87
   0   5 -19   18.46   11.19
   0   6   0  803.05   35.13
   0   6   0  802.52   37.23
   0   6   0  797.59   37.05
   0   6   0  824.21   35.14
   0   6  -1  188.86   18.38
   0   6   1  201.02   17.81
   0   6   1  185.62   17.59
   0   6   1  186.11   17.19
   0   6  -1  190.51   18.19
   0   6   1  212.42   17.68
   0   6  -1  206.46   16.79
   0   6   2  170.97   17.46
   0   6   2  145.07   15.72
   0   6  -2  156.61   17.44
   0   6   2  150.36   15.37
   0   6   2  159.24   16.27
   0   6  -2  168.00   15.18
   0   6   3  815.41   39.10
   0   6   3  846.24   38.26
   0   6  -3  872.38   41.20
   0   6   3  824.05   36.62
   0   6  -3  865.73   36.01
   0   6   3  855.66   38.92
   0   6   4  109.21   14.54
   0   6   4  105.19   14.36
   0   6   4  105.19   12.86
   0   6  -4  115.69   16.60
   0   6   4  105.84   14.06
   0   6  -4  109.00   15.18
   0   6  -4  105.79   12.56
   0   6   5  111.98   15.28
   0   6   5   97.56   14.22
   0   6   5   94.58   12.49
   0   6  -5   91.48   14.97
   0   6  -5  100.70   15.31
   0   6   5   90.96   13.71
   0   6  -5  102.38   12.42
   0   6   6  141.36   15.10
   0   6  -6  153.76   19.38
   0   6  -6  154.02   17.20
   0   6   6  136.76   18.07
   0   6   6   90.91    6.64
   0   6  -6  165.68   16.41
   0   6  -6  141.77   17.85
   0   6   7  107.70   13.62
   0   6  -7  136.28   19.24
   0   6   7   95.33   15.94
   0   6   7   77.18    7.49
   0   6  -7  118.08   13.65
   0   6  -7  106.71   16.71
   0   6  -7  114.99   14.69
   0   6  -8   -6.92    9.65
   0   6   8    1.74    7.80
   0   6  -8   -8.72    5.30
   0   6  -8   14.46    9.85
   0   6  -8    0.40    6.27
   0   6  -9   15.42   10.85
   0   6   9   24.10   12.14
   0   6  -9   18.21    5.45
   0   6  -9   28.77   10.60
   0   6 -10  144.46   21.14
   0   6  10  171.43   22.87
   0   6 -10  164.49   13.50
   0   6 -10  173.81   21.13
   0   6 -11  141.42   21.57
   0   6  11  156.88   22.62
   0   6 -11  120.13   10.99
   0   6 -11  126.52   18.64
   0   6  12   36.44   13.24
   0   6 -12   61.87   16.94
   0   6 -12   72.73   15.40
   0   6  13   65.74   18.16
   0   6 -13   92.82   18.02
   0   6 -13   81.59   16.14
   0   6  14   70.83   18.57
   0   6 -14   69.48   17.70
   0   6 -14   39.15   12.51
   0   6  15  103.56   21.56
   0   6 -15  110.36   21.96
   0   6 -15   64.49   16.41
   0   6  16   11.18   12.75
   0   6 -16   -4.80   11.22
   0   6 -16   19.27   11.51
   0   6  17    5.77   12.43
   0   6 -17   26.57   13.45
   0   6 -17   21.71   11.55
   0   6 -18   -9.15   11.30
   0   7   0   -2.71    6.44
   0   7   0   12.50    8.01
   0   7   0   -8.63    7.32
   0   7   0   -3.37    6.01
   0   7   1   17.28    7.80
   0   7  -1   17.83    8.03
   0   7   1   15.91    7.44
   0   7   1   22.80    9.34
   0   7  -1   20.55    8.08
   0   7  -1   32.35    8.72
   0   7   1   18.42    7.56
   0   7   2  300.58   23.84
   0   7   2  289.82   22.88
   0   7  -2  330.39   25.99
   0   7   2  326.93   24.19
   0   7  -2  340.96   23.32
   0   7   3   23.71    8.01
   0   7   3   19.94    7.61
   0   7  -3   20.25    8.52
   0   7  -3   36.62    8.70
   0   7   3   27.29    8.34
   0   7   4   72.21   13.38
   0   7   4   66.43   11.29
   0   7  -4   72.88   15.48
   0   7  -4   69.07   10.78
   0   7   5  127.35   17.14
   0   7  -5  148.68   19.30
   0   7   5  124.44   15.19
   0   7  -5  124.62   17.63
   0   7  -5  141.21   15.63
   0   7   6   33.05   10.63
   0   7  -6   36.67   11.45
   0   7   6   22.19    7.84
   0   7  -6   37.15   10.86
   0   7  -6   28.48    8.84
   0   7   7    2.31    5.48
   0   7  -7   14.48    9.76
   0   7   7   18.90   10.51
   0   7  -7   21.74   10.53
   0   7   7    2.28    2.35
   0   7  -7   24.91   10.84
   0   7  -7    0.87    5.60
   0   7  -8   68.20   15.09
   0   7   8   72.20   12.41
   0   7   8   56.99   14.77
   0   7   8   41.75    5.56
   0   7  -8   71.67   12.14
   0   7  -8   53.01   13.01
   0   7  -9   16.69   10.15
   0   7   9   26.43   11.55
   0   7  -9   11.82    5.96
   0   7   9   12.50    4.67
   0   7  -9   34.62   11.33
   0   7 -10   27.52   12.73
   0   7  10   43.00   13.66
   0   7 -10   27.24    7.47
   0   7 -10   19.52   10.72
   0   7 -11  179.45   24.80
   0   7  11  157.92   23.63
   0   7 -11  169.58   15.06
   0   7 -11  188.30   24.00
   0   7  12   78.85   18.60
   0   7 -12   88.68   18.78
   0   7 -12   76.56   16.84
   0   7  13   76.49   18.65
   0   7 -13   82.42   19.70
   0   7 -13   91.92   18.54
   0   7  14    6.58   10.32
   0   7 -14   40.97   15.20
   0   7 -14   33.79   12.74
   0   7  15   21.77   12.31
   0   7 -15   33.76   15.09
   0   7 -15    0.63   10.92
   0   7  16   77.73   21.05
   0   7 -16   63.93   18.98
   0   7 -16   46.56   16.06
   0   7 -17   10.52   11.32
   0   7 -17   25.46   14.61
   0   8   0 1220.02   50.90
   0   8   0 1172.41   52.68
   0   8   0 1326.68   52.26
   0   8  -1    7.97    6.72
   0   8   1    3.44    6.93
   0   8  -1   22.31   10.04
   0   8   1   12.32    9.02
   0   8   1   26.69    8.75
   0   8  -1    8.39    5.68
   0   8   2   62.08   12.64
   0   8  -2   75.14   13.76
   0   8   2   57.96   12.65
   0   8  -2   85.30   12.80
   0   8   3   20.59    9.85
   0   8   3   13.20    9.33
   0   8  -3   20.90   10.31
   0   8  -3   11.13    6.14
   0   8   4   51.26   13.01
   0   8   4   35.54   10.50
   0   8  -4   47.83   12.68
   0   8  -4   37.94    9.96
   0   8   5   22.30   10.38
   0   8  -5   19.32   10.62
   0   8   5   17.39    8.12
   0   8  -5   11.01    6.92
   0   8   6   14.30    8.48
   0   8  -6   34.95   11.83
   0   8   6   30.85    9.53
   0   8   7   27.09    9.72
   0   8  -7    6.64    8.69
   0   8   7   24.68   11.56
   0   8  -7   37.06   12.28
   0   8  -8   28.75   12.26
   0   8   8   42.99   10.59
   0   8   8   37.51   12.55
   0   8  -8   54.33   11.47
   0   8  -8   31.55   11.93
   0   8  -9   66.52   15.25
   0   8   9   27.64   12.64
   0   8  -9   36.60    9.59
   0   8  -9   39.15   11.76
   0   8 -10  141.92   23.15
   0   8  10  120.68   21.61
   0   8 -10  126.02   14.75
   0   8 -10  139.97   20.95
   0   8 -11   26.31   12.98
   0   8  11   30.16   12.58
   0   8 -11   14.35    7.07
   0   8 -11    4.55    8.61
   0   8  12   29.68   14.37
   0   8 -12   37.17   14.79
   0   8 -12   35.03   12.62
   0   8  13   47.49   16.77
   0   8 -13   68.05   19.05
   0   8 -13   34.50   14.31
   0   8  14   24.31   13.72
   0   8 -14   69.36   19.10
   0   8 -14   46.08   14.84
   0   8  15   35.59   15.25
   0   8 -15   70.76   19.54
   0   8 -15   80.04   20.52
   0   8 -16    7.01   10.91
   0   8 -16   -7.84   10.37
   0   8 -17    0.30    9.26
   0   9   0    7.70    9.12
   0   9   0   -9.70   10.09
   0   9   1   52.57   12.64
   0   9  -1   84.82   15.88
   0   9  -1   84.87   14.47
   0   9   1   45.47   11.32
   0   9  -2  300.31   27.86
   0   9   2  290.36   26.29
   0   9   2  338.57   28.34
   0   9   3  287.35   26.19
   0   9  -3  300.94   29.84
   0   9   3  312.05   27.24
   0   9  -4  105.32   18.55
   0   9   4  115.62   17.46
   0   9   4  108.32   17.60
   0   9  -5  186.46   23.53
   0   9   5  166.44   19.77
   0   9   5  198.58   23.31
   0   9   6   36.56   11.02
   0   9  -6   24.60   10.87
   0   9   6   23.58   11.35
   0   9   7   53.21   12.50
   0   9  -7   72.24   16.74
   0   9  -7   69.95   14.95
   0   9   7   61.10   15.18
   0   9  -8   54.37   16.05
   0   9   8   48.11   11.94
   0   9   8   51.37   15.07
   0   9  -8   54.28   13.65
   0   9  -9    9.72   10.88
   0   9   9   12.81    7.57
   0   9   9   14.91    9.80
   0   9  -9   35.59   11.16
   0   9  -9   13.44   12.11
   0   9 -10   34.72   14.93
   0   9  10   33.72   15.24
   0   9 -10   12.59    6.34
   0   9 -10   24.87   10.77
   0   9  11  142.03   23.80
   0   9 -11  146.48   24.38
   0   9 -11  125.38   21.55
   0   9  12   12.32    9.73
   0   9 -12   36.83   15.36
   0   9 -12   51.91   14.48
   0   9  13   16.25   12.74
   0   9 -13   50.53   17.58
   0   9 -13   26.92   13.84
   0   9  14   45.82   16.81
   0   9 -14    6.11    9.99
   0   9 -14   24.10   15.17
   0   9  15   33.63   17.05
   0   9 -15   44.45   17.49
   0   9 -15   39.21   14.24
   0   9 -16   24.97   12.39
   0  10   0  249.27   27.09
   0  10   0  277.45   25.96
   0  10  -1  123.33   19.51
   0  10   1   85.77   16.00
   0  10   1   86.60   15.10
   0  10  -1   99.70   16.52
   0  10   2   74.59   15.26
   0  10  -2   91.13   18.07
   0  10   2  104.07   17.54
   0  10  -2   84.35   15.78
   0  10   3  228.88   24.75
   0  10  -3  279.07   29.10
   0  10   3  293.58   28.32
   0  10  -4  130.99   20.78
   0  10   4  127.80   19.27
   0  10   4  138.96   20.39
   0  10   5   98.61   16.31
   0  10  -5  115.55   20.69
   0  10   5  124.43   20.22
   0  10   6   43.57   12.12
   0  10  -6   57.48   15.77
   0  10   6   47.15   13.58
   0  10   7   37.34   11.53
   0  10  -7   25.30   11.81
   0  10  -7   47.09   13.90
   0  10   7   13.43    9.43
   0  10  -8    8.67    9.24
   0  10   8   13.82    7.71
   0  10  -8   12.23   10.10
   0  10   8    6.96   10.01
   0  10  -9   36.19   13.46
   0  10   9   21.20    8.99
   0  10  -9   27.91   10.10
   0  10   9   14.77   12.79
   0  10 -10   -9.32   11.48
   0  10 -10    3.71    6.94
   0  10  10   13.42   14.29
   0  10  11    1.37   11.11
   0  10 -11  -15.33   10.52
   0  10  12   37.50   16.37
   0  10 -12    6.17    9.59
   0  10  13    3.25   11.27
   0  10 -13   40.43   17.32
   0  10  14   30.17   16.34
   0  10 -14   40.72   15.26
   0  10 -15   15.49   13.53
   0  11   0   -5.18    8.89
   0  11   0   -2.17    9.03
   0  11   1   76.36   15.71
   0  11  -1   87.74   18.28
   0  11   1  117.66   18.84
   0  11  -1   84.03   15.70
   0  11   2   80.63   16.91
   0  11  -2   82.03   17.99
   0  11   2   82.16   16.72
   0  11  -2   67.56   14.32
   0  11  -3   26.62   11.66
   0  11   3   39.67   12.17
   0  11   3   25.27   10.94
   0  11  -3   50.61   13.48
   0  11  -4   23.76   11.95
   0  11   4   19.12   10.45
   0  11   4   12.28    8.11
   0  11  -5  120.43   22.36
   0  11   5   98.18   17.21
   0  11   5  108.79   19.34
   0  11   6   60.78   15.34
   0  11  -6   55.61   16.34
   0  11   6   24.92   12.03
   0  11   7   51.18   13.71
   0  11  -7   23.24   11.80
   0  11  -7   64.65   16.26
   0  11   7   44.94   13.64
   0  11  -8   49.34   16.97
   0  11   8   61.09   14.95
   0  11  -8   46.71   14.68
   0  11   8   53.24   15.82
   0  11   9   29.35   11.37
   0  11  -9   20.22   11.57
   0  11  -9   12.66    8.99
   0  11   9   25.09   13.54
   0  11 -10   38.43   15.24
   0  11  10   63.19   19.27
   0  11 -11    5.22   12.14
   0  11  11    5.93   12.94
   0  11 -12   43.93   17.17
   0  11  12   13.00   12.46
   0  11  13   19.31   13.44
   0  12   0  158.59   24.38
   0  12   0  159.81   22.04
   0  12  -1   18.83   10.71
   0  12   1    8.97    9.46
   0  12   1   32.47   12.66
   0  12  -1   23.81   11.06
   0  12   2   68.05   16.26
   0  12  -2   74.90   18.27
   0  12   2  102.14   18.67
   0  12  -2   78.61   16.49
   0  12   3   32.77   10.36
   0  12  -3   42.94   15.74
   0  12  -3   24.93   11.44
   0  12   3   44.55   13.97
   0  12   4   88.87   18.09
   0  12  -4   74.30   19.64
   0  12  -4   73.25   16.79
   0  12   4   83.35   18.19
   0  12  -5   35.87   15.63
   0  12   5   31.16   12.58
   0  12   5   47.80   15.13
   0  12  -6   32.96   13.95
   0  12   6   35.02   12.71
   0  12  -6   51.59   16.71
   0  12   6   25.26   13.49
   0  12  -7   23.72   13.45
   0  12   7   21.58   11.95
   0  12  -7   43.24   15.37
   0  12   7   25.29   13.48
   0  12   8   13.88    9.64
   0  12  -8  -11.65    9.97
   0  12  -8   26.66   13.35
   0  12   8    6.83   12.84
   0  12   9    4.16    8.04
   0  12  -9    5.10   11.35
   0  12  -9   -3.20   11.06
   0  12   9   33.79   16.10
   0  12 -10   20.07   13.91
   0  12  10   30.57   16.59
   0  12  11   48.58   18.36
   0  13   0   -8.71   12.83
   0  13   0    4.64    8.39
   0  13   1   28.19   12.65
   0  13  -1   56.62   16.47
   0  13  -1   40.48   13.92
   0  13   1   53.38   16.39
   0  13  -2    8.49    9.61
   0  13   2    2.34    9.02
   0  13  -2   13.65   10.72
   0  13   2   29.53   13.08
   0  13   3   36.22   13.69
   0  13  -3   16.12   11.55
   0  13  -3   25.58   11.65
   0  13   3   12.77    9.37
   0  13   4   44.59   14.42
   0  13  -4   80.95   20.52
   0  13  -4   57.78   15.93
   0  13   4   91.26   19.89
   0  13  -5   32.57   16.22
   0  13   5   11.61    8.15
   0  13  -5   -3.75   10.66
   0  13   5    0.19   11.36
   0  13   6   26.09   10.86
   0  13  -6    2.30   12.81
   0  13  -6    9.51   11.91
   0  13   6   34.26   15.68
   0  13   7    9.25   10.55
   0  13  -7   43.51   17.85
   0  13  -7   44.57   16.67
   0  13   7    4.95   11.19
   0  13  -8    1.13   10.68
   0  13   8  -17.79   12.74
   0  13   9   28.44   13.90
   0  13  10   22.73   15.08
   0  14   0   18.96   11.92
   0  14   0   19.14   12.28
   0  14   1    9.18   10.31
   0  14  -1   30.61   14.38
   0  14   1   26.19   13.71
   0  14  -1   36.48   13.40
   0  14  -2  141.28   26.39
   0  14   2   94.91   19.85
   0  14   2   83.77   20.04
   0  14  -2  143.33   24.29
   0  14  -3   32.32   15.85
   0  14   3   28.56   12.82
   0  14   3   34.89   16.30
   0  14  -3    7.48    9.44
   0  14  -4    4.17   11.45
   0  14   4  -13.20   11.42
   0  14   4   -5.84   11.57
   0  14  -4  -17.04   11.76
   0  14   5   24.04   12.74
   0  14  -5   71.23   20.76
   0  14   5   60.35   17.55
   0  14  -5   36.04   15.61
   0  14   6    0.17    8.29
   0  14  -6   26.58   16.71
   0  14   6    6.79   14.83
   0  14  -6   18.96   14.35
   0  14  -7    1.70   10.29
   0  14   7   -3.93   10.93
   0  14   8    2.41   10.55
   0  15   0    7.44   10.66
   0  15   0    1.00   12.55
   0  15  -1   14.14   11.45
   0  15   1   18.87   12.44
   0  15   1  -12.53   13.69
   0  15   2    9.57   11.27
   0  15   2    0.30   11.75
   0  15   3    7.54   11.10
   0  15   3   13.32   13.20
   0  15   4   21.44   14.00
   0  15   4   -5.54   11.28
   0  15   5   41.53   17.32
   0  15   5   32.63   15.07
   0  15   6  -14.14   12.52
   1 -14  -7   11.55   10.41
   1 -14  -6   23.28   13.49
   1 -14  -5    5.92    9.39
  -1 -14   4    4.73    9.85
   1 -14  -4   22.45   14.07
  -1 -14   3    5.68   10.13
   1 -14  -3   14.74   11.75
  -1 -14   2   29.00   15.34
   1 -14  -2    6.79   10.92
  -1 -14   1   12.47   12.58
   1 -14  -1   18.07   12.69
   1 -14   0   98.71   22.71
  -1 -14   0   47.22   17.82
  -1 -14  -1   -2.67   11.48
   1 -14   1   26.45   13.25
   1 -14   2   19.87   13.08
  -1 -14  -2   30.11   15.45
  -1 -14  -3   61.32   19.30
   1 -14   3   67.14   19.73
  -1 -14  -4    5.47   10.30
   1 -14   4   11.11    9.91
   1 -14   5   34.01   15.45
  -1 -14  -5   17.44   13.30
   1 -14   5   49.24   15.52
   1 -13  -9  -14.18   14.13
  -1 -13   8   47.46   18.21
   1 -13  -8   27.29   14.83
  -1 -13   7    4.87   13.96
   1 -13  -7   10.33   12.62
   1 -13  -6   32.64   15.31
  -1 -13   6    6.53   12.68
   1 -13  -5  -16.64   13.44
  -1 -13   5  -17.63   10.40
  -1 -13   4   22.16   13.04
   1 -13  -4   34.56   14.60
  -1 -13   3   19.05   12.26
   1 -13  -3   23.33   14.58
   1 -13  -2    8.84   11.66
  -1 -13   2   15.20   11.48
   1 -13  -1   53.05   16.68
  -1 -13   1   75.63   19.45
   1 -13   0   -3.05   13.46
  -1 -13   0   34.20   15.23
   1 -13   1   34.03   15.09
  -1 -13  -1   36.97   15.22
  -1 -13  -2   -4.31   12.70
   1 -13   2    4.07   10.71
   1 -13   3   46.39   16.26
  -1 -13  -3   61.80   20.15
   1 -13   3  101.11   20.01
  -1 -13  -4   33.05   14.41
   1 -13   4   21.25   13.48
   1 -13   4   25.29   13.51
   1 -13   5   38.13   15.60
  -1 -13  -5   37.76   14.92
   1 -13   5   53.83   13.67
  -1 -13  -6    7.42   13.74
   1 -13   6    3.91   10.21
   1 -13   6   19.97   11.56
  -1 -13  -7  -14.62   14.07
   1 -13   7   10.36   12.41
   1 -13   7   12.47   10.51
   1 -13   8   14.51   12.49
  -1 -13  -8    9.72   10.88
   1 -13   8    2.90   10.04
   1 -12 -11   29.87   14.39
   1 -12 -10   11.78   10.63
  -1 -12  10   23.41   15.14
   1 -12  -9    7.69   12.93
  -1 -12   9   -0.26   11.94
  -1 -12   8   23.70   15.05
   1 -12  -8   13.51   13.61
  -1 -12   7   99.23   22.09
   1 -12  -7   64.15   17.26
  -1 -12   7   69.20   15.24
   1 -12  -6   17.76   13.60
  -1 -12   6   35.76   16.06
  -1 -12   6   -5.49    8.44
   1 -12  -5   37.80   13.75
  -1 -12   5   23.33   12.42
  -1 -12   5   15.61    9.89
   1 -12  -4   39.52   14.58
  -1 -12   4   32.86   14.47
  -1 -12   3  -12.69   11.33
   1 -12  -3   -5.45    9.48
   1 -12  -2  105.21   20.08
  -1 -12   2  124.23   23.42
   1 -12  -1    4.37    8.95
  -1 -12   1   27.15   12.77
   1 -12   0  167.34   25.34
  -1 -12   0  133.57   24.18
  -1 -12  -1    2.89    9.24
   1 -12   1   -8.35   11.18
  -1 -12  -2    7.46    8.63
   1 -12   2   24.61   13.06
   1 -12   2   21.83   11.54
  -1 -12  -3    2.71    9.07
   1 -12   3  -19.83   12.19
   1 -12   3  -16.40   11.41
  -1 -12  -4   31.84   14.57
   1 -12   4   21.01   12.70
   1 -12   4   13.57    9.14
  -1 -12  -5   75.75   18.75
   1 -12   5   90.90   19.83
   1 -12   5   88.95   17.61
   1 -12   6   50.81   16.23
  -1 -12  -6   67.02   18.06
   1 -12   6   37.06   12.98
   1 -12   7   81.12   19.63
  -1 -12  -7   86.26   20.73
   1 -12   7   70.81   17.06
  -1 -12  -8   33.15   16.81
   1 -12   8   50.04   16.95
   1 -12   8   39.68   14.32
   1 -12   9   13.44   11.86
  -1 -12  -9    3.90   10.28
   1 -12   9   18.05   11.86
   1 -12  10    9.75   10.46
  -1 -12 -10   21.42   14.58
   1 -12  10   18.81   10.20
   1 -11 -14   49.15   18.46
   1 -11 -13   38.12   14.55
   1 -11 -12   -0.22   10.91
  -1 -11  12   28.60   13.78
  -1 -11  11   -5.79   10.88
   1 -11 -11   24.81   11.01
   1 -11 -10   25.50   13.87
  -1 -11  10   19.45   13.07
  -1 -11   9    7.78   10.63
   1 -11  -9    7.51   10.16
  -1 -11   9    6.04    7.85
  -1 -11   8   38.96   13.05
   1 -11  -8   20.61   13.22
  -1 -11   8    5.56    7.79
  -1 -11   7   41.31   17.30
   1 -11  -7   42.48   14.44
  -1 -11   7   49.47   12.19
   1 -11  -6    5.65   10.55
  -1 -11   6   21.60   13.85
  -1 -11   6   24.38   10.13
  -1 -11   5   90.85   19.23
   1 -11  -5   60.52   15.06
  -1 -11   5   86.98   15.45
   1 -11  -4  119.07   20.62
  -1 -11   4  105.45   20.88
  -1 -11   4  129.07   18.23
  -1 -11   3   23.72   13.37
   1 -11  -3   -3.74    8.56
   1 -11  -2   68.67   15.99
  -1 -11   2   54.59   13.55
   1 -11  -1   21.37    9.22
  -1 -11   1   44.73   13.89
   1 -11   0   22.07   11.05
  -1 -11   0   -4.54    9.05
   1 -11   1  348.32   33.47
  -1 -11  -1  328.87   33.06
   1 -11   1  398.47   34.07
   1 -11   2   92.90   18.67
  -1 -11  -2  121.25   21.07
   1 -11   2  101.37   18.34
  -1 -11  -3   28.00   12.68
   1 -11   3    2.74    8.89
   1 -11   3   21.49   10.27
   1 -11   4  103.56   20.23
  -1 -11  -4   74.68   18.11
   1 -11   4  104.31   17.61
   1 -11   5   22.97   12.89
  -1 -11  -5   16.39    9.73
   1 -11   5   12.02    9.05
   1 -11   6   92.25   19.28
  -1 -11  -6  110.49   21.71
   1 -11   6   88.00   16.89
   1 -11   7   17.98   12.41
  -1 -11  -7    1.47    9.96
   1 -11   7   -6.28    8.97
  -1 -11  -8   20.41   11.98
   1 -11   8   23.05   12.67
   1 -11   8   37.53   13.04
   1 -11   9   32.57   15.07
  -1 -11  -9   31.65   14.24
   1 -11   9   36.83   13.42
  -1 -11 -10   21.64   12.60
   1 -11  10    3.88    9.88
   1 -11  10   20.53   11.87
   1 -11  11   25.93   12.18
  -1 -11 -11   -8.29   11.67
   1 -11  11   10.63    8.65
  -1 -11 -12   26.72   16.05
   1 -11  12   21.41   13.07
   1 -11  12   -7.08   10.17
  -1 -11 -13   15.20   13.67
   1 -10 -15   11.21   10.86
   1 -10 -14   61.36   18.00
   1 -10 -14   51.79   17.11
  -1 -10  13   46.17   19.88
   1 -10 -13   40.63   13.50
  -1 -10  12  -10.39   11.16
   1 -10 -12   16.59   10.65
  -1 -10  11   57.38   17.51
   1 -10 -11   33.23   15.22
  -1 -10  11   16.00    9.27
   1 -10 -10    4.60    9.31
  -1 -10  10   30.59   14.46
  -1 -10  10   22.31   10.22
   1 -10  -9   73.19   18.38
  -1 -10   9   64.75   17.21
  -1 -10   9   82.21   14.90
  -1 -10   8   -1.72    8.66
   1 -10  -8   -5.80   11.90
  -1 -10   8   16.99    8.89
  -1 -10   7   13.14   11.84
   1 -10  -7   10.14    9.04
  -1 -10   7   -0.85    6.75
  -1 -10   6  160.98   23.88
   1 -10  -6  125.55   20.59
  -1 -10   6  156.09   19.30
  -1 -10   5  432.29   38.11
   1 -10  -5  391.68   34.59
  -1 -10   5  439.95   30.98
   1 -10  -4   65.88   14.95
  -1 -10   4   71.07   16.89
  -1 -10   4   84.72   14.25
   1 -10  -3   59.11   14.39
  -1 -10   3   61.93   16.27
  -1 -10   3   68.68   12.90
   1 -10  -2   68.76   15.02
  -1 -10   2   65.08   15.04
   1 -10  -1   82.05   16.85
  -1 -10   1   63.65   15.12
  -1 -10   0  107.56   18.29
   1 -10   0  100.60   17.92
  -1 -10  -1  105.22   19.80
   1 -10   1  114.55   18.30
   1 -10   1  147.30   20.17
  -1 -10  -2   57.37   14.26
   1 -10   2   63.56   14.56
   1 -10   2   87.27   15.83
  -1 -10  -3  128.80   20.67
   1 -10   3  141.74   22.02
   1 -10   3  143.26   19.62
  -1 -10  -4   76.37   16.93
   1 -10   4   40.31   12.94
   1 -10   4   54.71   12.94
  -1 -10  -5   20.80   10.38
   1 -10   5   19.88   11.60
   1 -10   5   37.20   12.64
   1 -10   6    1.31    9.24
  -1 -10  -6   -3.77    9.60
   1 -10   6    5.38    7.34
  -1 -10  -7   18.16   11.25
   1 -10   7    7.37    8.98
   1 -10   7   17.28    9.99
  -1 -10  -8   11.98   11.38
   1 -10   8   25.49   12.90
   1 -10   8   22.79   10.41
  -1 -10  -9   56.07   16.84
   1 -10   9   89.00   19.50
   1 -10   9   79.86   16.37
   1 -10  10   14.36    9.42
  -1 -10 -10    6.67    9.55
   1 -10  10   -6.18    9.82
   1 -10  11  -19.97   13.03
  -1 -10 -11   11.56   11.27
   1 -10  11    3.92    8.95
   1 -10  12    5.34   12.36
  -1 -10 -12   12.69   12.80
   1 -10  12   10.77    8.91
   1 -10  13  135.36   27.11
  -1 -10 -13  117.64   24.09
  -1 -10 -13  102.75   22.34
   1 -10  13  116.95   21.47
  -1 -10 -14    0.37   10.70
   1 -10  14   -5.66   11.74
  -1 -10 -15   51.02   16.80
   1  -9 -15    1.79   10.25
   1  -9 -15   14.21   14.55
  -1  -9  14   19.11   14.14
   1  -9 -14   27.76   14.36
   1  -9 -14    6.82   10.25
  -1  -9  13   56.91   17.54
   1  -9 -13   45.73   14.59
   1  -9 -13   53.66   16.45
  -1  -9  13   35.47   12.35
  -1  -9  12   90.73   20.65
   1  -9 -12   51.01   16.02
  -1  -9  12   47.01   12.93
  -1  -9  11   54.26   17.48
   1  -9 -11   67.79   18.21
  -1  -9  11   62.89   13.98
   1  -9 -10   12.71   10.70
  -1  -9  10   29.47   12.23
  -1  -9  10   22.65    9.92
   1  -9  -9   47.09   11.24
  -1  -9   9   40.02   16.24
  -1  -9   9   43.96   12.20
  -1  -9   8   -1.17    9.56
   1  -9  -8    9.83    9.34
  -1  -9   8   14.72    9.22
  -1  -9   7    3.02    8.83
   1  -9  -7   15.88    9.00
  -1  -9   7   13.92    8.05
  -1  -9   6   75.13   16.03
   1  -9  -6   47.64   13.47
  -1  -9   6   66.07   12.75
  -1  -9   5   30.75   11.68
   1  -9  -5   39.72   11.94
  -1  -9   5   33.18    9.03
  -1  -9   4  394.17   33.96
  -1  -9   4  427.55   28.60
  -1  -9   3  211.41   24.97
   1  -9  -3  205.75   23.15
  -1  -9   3  209.98   20.19
  -1  -9   2  209.77   24.62
   1  -9  -2  190.97   21.56
  -1  -9   2  234.09   21.32
   1  -9  -1  135.00   17.27
  -1  -9   1  138.83   18.43
   1  -9  -1  139.91    6.25
  -1  -9   0  124.75   20.26
   1  -9   0  125.58   18.40
  -1  -9   0  124.62    7.16
   1  -9   0  125.49   19.16
   1  -9   1    0.58    7.86
  -1  -9  -1    0.41    8.46
   1  -9   1    0.28    7.42
   1  -9   2   30.29   11.17
  -1  -9  -2   21.07    7.78
   1  -9   2   26.17   11.47
   1  -9   3  467.72   35.08
  -1  -9  -3  454.06   35.93
   1  -9   3  486.01   33.45
  -1  -9  -4   21.69   10.66
   1  -9   4   25.46   11.24
   1  -9   4   40.55   11.87
  -1  -9  -5   26.01   10.95
   1  -9   5   21.21   10.58
   1  -9   5   34.18   11.36
   1  -9   6   48.28   13.75
  -1  -9  -6   30.47   11.97
   1  -9   6   54.63   12.34
  -1  -9  -7  173.63   23.85
   1  -9   7  178.65   23.85
   1  -9   7  175.17   21.81
  -1  -9  -8  100.86   19.80
   1  -9   8  143.07   22.69
   1  -9   8  135.88   19.89
  -1  -9  -9    5.42    8.86
   1  -9   9   32.55   13.55
   1  -9   9   32.11   11.43
   1  -9  10  224.74   29.72
  -1  -9 -10  186.14   26.76
   1  -9  10  193.30   24.03
  -1  -9 -11   27.23   12.12
   1  -9  11   45.14   16.08
   1  -9  11   72.54   17.34
   1  -9  12  118.57   23.16
  -1  -9 -12   83.72   19.79
  -1  -9 -12   87.84   20.47
   1  -9  12  129.20   20.81
  -1  -9 -13   44.61   16.36
  -1  -9 -13   22.93   13.12
   1  -9  13   20.38   11.88
  -1  -9 -14   59.73   18.12
  -1  -9 -14   39.56   15.84
   1  -9  14   59.54   16.58
  -1  -9 -15   22.22   13.49
   1  -9  15   16.33   11.98
  -1  -9 -16   28.53   15.48
   1  -9  16   37.41   16.68
   1  -8 -16   72.21   18.04
   1  -8 -16   63.46   19.52
   1  -8 -15   -7.23    8.23
  -1  -8  15   -1.73    8.12
   1  -8 -14   14.09   10.89
   1  -8 -14   31.13   13.81
  -1  -8  14   21.27   11.28
  -1  -8  14   10.11    7.03
   1  -8 -13   17.88   12.99
   1  -8 -13    1.11    9.97
  -1  -8  13   19.21   10.56
  -1  -8  13   19.81    9.08
   1  -8 -12   27.64   13.28
  -1  -8  12   40.62   12.31
   1  -8 -11   62.72   14.92
  -1  -8  11   59.64   17.12
  -1  -8  11   52.93   13.31
   1  -8 -10    8.68    9.61
  -1  -8  10   41.46   15.64
  -1  -8  10   19.16    8.66
   1  -8  -9   36.04    9.04
  -1  -8   9   30.10   13.52
   1  -8  -9   17.06   11.80
  -1  -8   9   23.39    7.20
  -1  -8   9   24.44    9.71
   1  -8  -8   59.93   11.01
  -1  -8   8   77.18   16.52
   1  -8  -8   59.71   15.09
  -1  -8   8   56.71   10.32
  -1  -8   8   65.11   12.37
   1  -8  -7   13.92    6.92
  -1  -8   7    6.63    8.49
   1  -8  -7    3.47    8.10
  -1  -8   7    1.24    5.29
  -1  -8   7    4.08    6.70
  -1  -8   6  252.77   26.96
   1  -8  -6  256.46   21.92
   1  -8  -6  216.70   23.71
  -1  -8   6  282.19   22.61
   1  -8  -5    3.72    7.98
  -1  -8   5   -0.73    9.25
   1  -8  -5    5.71    5.26
  -1  -8   5    9.58    6.75
   1  -8  -4  120.79   17.37
  -1  -8   4   95.49   17.00
   1  -8  -4  115.75   15.15
  -1  -8   4  114.81   14.60
  -1  -8   3  285.24   26.98
   1  -8  -3  224.66   22.77
   1  -8  -3  275.79   23.03
  -1  -8   3  276.79   21.63
   1  -8  -2    4.29    7.58
  -1  -8   2    6.02    7.96
   1  -8  -2    5.58    6.27
  -1  -8   2    5.31    6.44
   1  -8  -1   42.03   10.80
  -1  -8   1   52.97   13.17
   1  -8  -1   33.52    4.79
   1  -8   0   62.00   12.59
  -1  -8   0   60.91   13.26
   1  -8   0   67.70   13.14
   1  -8   1  362.64   28.68
  -1  -8  -1  344.61   28.70
   1  -8   1  381.25   28.38
  -1  -8  -2   22.82   10.51
   1  -8   2   11.47    8.48
   1  -8   2   15.06    8.12
  -1  -8  -3   52.61   13.35
   1  -8   3   67.75   14.05
   1  -8   3   81.46   13.87
   1  -8   4    7.46    8.72
  -1  -8  -4    7.12    9.02
   1  -8   4   13.95    8.24
   1  -8   5  261.74   26.17
  -1  -8  -5  221.10   24.45
   1  -8   5  247.67   23.18
   1  -8   6   31.01   11.53
  -1  -8  -6   35.73   13.04
   1  -8   6   30.72   10.19
  -1  -8  -7  251.85   27.63
   1  -8   7  291.71   28.91
   1  -8   7  223.75   17.42
   1  -8   7  306.23   26.73
   1  -8   8  197.68   25.77
  -1  -8  -8  181.24   23.87
   1  -8   8  132.13   12.42
   1  -8   8  209.57   22.91
   1  -8   9   26.27   12.02
  -1  -8  -9   21.51   11.75
   1  -8   9    9.40    7.41
  -1  -8 -10  112.62   20.86
   1  -8  10  119.95   18.83
  -1  -8 -11   10.40   10.94
   1  -8  11   23.33   12.08
  -1  -8 -12   87.53   19.75
  -1  -8 -12   66.91   16.56
   1  -8  12  104.99   19.25
   1  -8  12   81.75   13.01
  -1  -8 -13   58.55   15.61
  -1  -8 -13   61.31   16.42
  -1  -8 -14   26.98   13.34
  -1  -8 -14   24.16   13.70
   1  -8  14    7.44   10.62
  -1  -8 -15   21.99   11.56
  -1  -8 -15   14.76   11.22
   1  -8  15   15.28   13.21
  -1  -8 -16   12.78   13.36
   1  -8  16   -2.76   10.25
  -1  -8 -17    4.61   10.52
   1  -8  17   16.29   12.92
   1  -7 -18    8.38   14.41
   1  -7 -17    1.47   10.61
  -1  -7  17   -2.41   11.07
   1  -7 -16   -0.02    8.26
   1  -7 -16    1.30   13.83
  -1  -7  16    5.76    9.67
   1  -7 -15   12.59    9.33
   1  -7 -15  -11.61   11.67
  -1  -7  15    1.22   10.36
  -1  -7  14   -2.78    6.63
  -1  -7  14  -11.81    8.45
   1  -7 -13   44.99   15.77
   1  -7 -13   29.50   12.31
  -1  -7  13   69.72   15.12
  -1  -7  13   34.97   11.10
   1  -7 -12   89.10   18.26
   1  -7 -12   57.46   14.43
  -1  -7  12  114.83   18.45
  -1  -7  12   70.32   13.80
   1  -7 -11   28.34   11.42
   1  -7 -11   61.03   11.15
  -1  -7  11   40.20   11.38
   1  -7 -10  306.64   22.63
   1  -7 -10  291.58   29.33
  -1  -7  10  243.59   18.90
  -1  -7  10  349.44   27.51
   1  -7  -9  277.12   21.48
   1  -7  -9  261.58   27.26
  -1  -7   9  229.70   18.55
  -1  -7   9  281.28   23.77
   1  -7  -8   55.15   10.08
  -1  -7   8   91.12   17.48
   1  -7  -8   64.02   14.17
  -1  -7   8   38.50    8.24
  -1  -7   8   63.12   11.99
   1  -7  -7   14.50    6.05
   1  -7  -7   13.35    8.79
  -1  -7   7   13.30    9.58
  -1  -7   7    5.02    5.12
  -1  -7   7    5.41    6.02
   1  -7  -6   53.24   10.13
  -1  -7   6   48.70   13.52
   1  -7  -6   59.58   12.82
  -1  -7   6   51.32    9.62
  -1  -7   6   68.03   11.28
  -1  -7   5  190.03   21.98
   1  -7  -5  166.93   19.32
   1  -7  -5  170.50   16.93
  -1  -7   5  192.17   17.27
   1  -7  -4  124.84   16.38
  -1  -7   4  152.40   19.15
   1  -7  -4  133.68   14.89
  -1  -7   4  146.35   14.87
   1  -7  -3   42.98   10.66
  -1  -7   3   45.98   11.45
   1  -7  -3   49.28    9.95
  -1  -7   3   53.15    9.85
   1  -7  -2   38.14   10.72
  -1  -7   2   31.01   10.07
   1  -7  -2   32.53    8.69
  -1  -7   2   19.87    7.63
   1  -7  -1   33.28    9.29
  -1  -7   1    5.07    7.33
   1  -7  -1   29.04    9.40
   1  -7  -1   20.90    4.28
  -1  -7   1   23.42    7.37
   1  -7  -1   10.13    7.06
  -1  -7   0  259.66   23.31
   1  -7   0  256.34   21.96
  -1  -7   0  315.20   24.61
   1  -7   0  298.69   23.29
   1  -7   0  306.60   23.40
  -1  -7  -1   -4.37    7.67
   1  -7   1   -4.59    6.09
   1  -7   1    9.44    7.31
  -1  -7  -1    2.59    6.38
   1  -7   1    0.84    6.44
  -1  -7  -2  167.21   19.39
   1  -7   2  163.21   18.44
  -1  -7  -2  184.42   18.90
   1  -7   2  164.81   17.54
  -1  -7  -3   48.76   10.93
   1  -7   3   65.71   12.91
  -1  -7  -3   65.30   12.15
   1  -7   3   68.70   11.55
  -1  -7  -4   30.55    8.64
  -1  -7  -4   34.16   11.11
   1  -7   4   36.93   11.55
  -1  -7  -4   29.29    9.14
   1  -7   4   27.86    8.86
   1  -7   5   95.50   15.10
  -1  -7  -5   76.18   14.12
  -1  -7  -5  104.35   15.13
   1  -7   5  110.41   15.37
  -1  -7  -6   25.74    9.97
   1  -7   6   56.70   13.44
  -1  -7  -6   57.19   11.83
   1  -7   6   18.39    6.76
   1  -7   7    3.91    7.98
  -1  -7  -7   12.54    9.78
   1  -7   7    2.44    4.44
   1  -7   7    0.43    7.34
  -1  -7  -8   33.35   12.18
   1  -7   8   25.86    5.92
   1  -7   8   42.98   11.65
  -1  -7  -9  129.04   20.06
   1  -7   9   86.40    8.66
   1  -7   9  123.98   18.25
  -1  -7 -10   31.42   12.49
   1  -7  10   51.57   12.68
  -1  -7 -11   66.23   15.87
  -1  -7 -11   78.73   17.04
   1  -7  11   63.51   13.92
  -1  -7 -12  -18.82   11.69
  -1  -7 -12   -0.09    7.97
   1  -7  12   14.73   10.96
   1  -7  12    8.52    6.66
  -1  -7 -13    7.51   10.17
  -1  -7 -13   13.14   10.40
   1  -7  13   10.23    9.95
  -1  -7 -14   -7.18   10.92
  -1  -7 -14    0.76   10.33
   1  -7  14    6.85   11.35
  -1  -7 -15   26.78   13.79
   1  -7  15   49.62   15.04
  -1  -7 -16   68.80   18.00
   1  -7  16   80.17   18.77
  -1  -7 -17    3.01   10.07
  -1  -7 -17   17.81   12.85
   1  -7  17    4.61   10.00
  -1  -7 -18   11.08   12.03
   1  -7  18  -12.05   12.09
   1  -6 -19   10.40   14.35
   1  -6 -18    0.02   10.64
  -1  -6  18   36.69   15.34
   1  -6 -17   14.49   13.22
  -1  -6  17    5.08    9.66
   1  -6 -16   44.07   14.28
  -1  -6  16   69.80   16.33
   1  -6 -15   30.66   12.40
   1  -6 -15   36.53   15.17
  -1  -6  15   47.37   15.66
  -1  -6  15   29.02    9.78
   1  -6 -14   78.55   15.82
   1  -6 -14   78.03   18.90
  -1  -6  14  118.39   19.22
  -1  -6  14  110.38   16.40
   1  -6 -13   -2.24    8.33
  -1  -6  13    3.61    7.49
  -1  -6  13   -0.72    6.84
   1  -6 -12   -0.43    9.19
   1  -6 -12    3.36    7.16
  -1  -6  12    0.69    6.14
  -1  -6  12    0.18    7.57
   1  -6 -11  108.83   17.04
   1  -6 -11   83.76   12.04
   1  -6 -11   77.50   16.35
  -1  -6  11   63.40    9.68
  -1  -6  11  110.25   15.24
  -1  -6  11  103.12   16.07
   1  -6 -10  181.71   22.20
   1  -6 -10  204.65   17.57
  -1  -6  10  159.73   14.79
  -1  -6  10  227.27   21.78
   1  -6  -9    7.10    5.17
   1  -6  -9    1.07    7.22
  -1  -6   9    7.18    4.36
  -1  -6   9    5.74    7.27
   1  -6  -8  171.73   15.52
   1  -6  -8  145.74   18.89
  -1  -6   8  122.74   13.15
  -1  -6   8  167.92   17.34
   1  -6  -7  291.64   19.86
   1  -6  -7  285.83   24.93
  -1  -6   7  236.30   17.57
  -1  -6   7  312.73   22.12
  -1  -6   6   29.95    9.17
   1  -6  -6   23.55    6.61
   1  -6  -6   25.93    9.61
  -1  -6   6   27.76    9.88
  -1  -6   6   21.19    6.48
  -1  -6   6   17.15    5.82
   1  -6  -5   64.10   11.99
   1  -6  -5   61.29   11.55
  -1  -6   5   71.83   13.59
   1  -6  -5   72.91   10.00
  -1  -6   5   91.54   11.31
  -1  -6   5   69.52   12.18
   1  -6  -4  156.77   17.64
  -1  -6   4  151.34   17.84
   1  -6  -4  138.15   16.32
  -1  -6   4  168.64   18.76
   1  -6  -4  165.15   14.91
  -1  -6   4  170.85   17.91
  -1  -6   4  161.07   14.29
  -1  -6   3  140.35   16.36
   1  -6  -3  106.22   13.97
   1  -6  -3  136.98   13.61
  -1  -6   3  127.42   15.49
  -1  -6   3  133.60   15.78
  -1  -6   3  117.98   12.28
  -1  -6   2  861.19   38.93
   1  -6  -2  831.40   34.53
   1  -6  -2  755.85   34.97
  -1  -6   2  845.28   39.03
  -1  -6   2  843.03   32.07
  -1  -6   2  888.29   39.09
   1  -6  -2  800.19   37.86
   1  -6  -1  341.04   23.79
  -1  -6   1  360.07   25.61
   1  -6  -1  369.58   23.35
  -1  -6   1  420.23   26.60
   1  -6  -1  378.07   25.00
  -1  -6   1  381.55   25.74
   1  -6  -1  400.23   26.41
  -1  -6   1  389.59   22.06
   1  -6   0   50.02    9.93
  -1  -6   0   37.45    9.41
  -1  -6   0   74.17   12.05
   1  -6   0   62.80   10.72
   1  -6   0   62.01   10.69
   1  -6   0   49.82   10.14
  -1  -6  -1   20.12    8.44
   1  -6   1   14.82    7.97
   1  -6   1   21.44    7.33
  -1  -6  -1   31.92    8.75
   1  -6   1   22.87    8.77
   1  -6   1   22.76    7.90
  -1  -6  -2  763.18   38.26
   1  -6   2  853.89   39.39
  -1  -6  -2  835.65   38.24
   1  -6   2  865.22   39.81
   1  -6   2  874.72   41.00
   1  -6   2  869.30   37.90
   1  -6   3   65.87   11.80
  -1  -6  -3   72.50   12.92
  -1  -6  -3   81.22   11.54
  -1  -6  -3   75.97   11.71
   1  -6   3   82.40   13.55
   1  -6   3   76.53   11.30
   1  -6   3   78.77   12.65
   1  -6   4  121.10   15.66
  -1  -6  -4   85.99   12.88
  -1  -6  -4  106.86   14.55
  -1  -6  -4  120.15   14.57
   1  -6   4  118.88   14.40
   1  -6   4  117.96   15.63
  -1  -6  -5  175.50   18.09
   1  -6   5  190.26   20.09
  -1  -6  -5  164.80   19.22
  -1  -6  -5  195.92   18.23
   1  -6   5  180.59   17.82
  -1  -6  -6  193.46   21.18
  -1  -6  -6  206.50   18.74
   1  -6   6  228.35   20.53
  -1  -6  -7   26.37    8.33
  -1  -6  -7   16.71    9.27
   1  -6   7   28.27    5.58
   1  -6   7   33.03   10.46
  -1  -6  -8  154.03   17.10
  -1  -6  -8  144.09   19.57
   1  -6   8  106.54    8.92
   1  -6   8  173.84   19.83
  -1  -6  -9   63.44   12.39
  -1  -6  -9   55.65   13.36
   1  -6   9   46.29    5.94
   1  -6   9   67.41   13.75
  -1  -6 -10  211.20   23.60
  -1  -6 -10  201.54   24.64
   1  -6  10  184.59   10.02
   1  -6  10  255.45   25.21
  -1  -6 -11    4.92    8.74
  -1  -6 -11   -4.22    7.97
   1  -6  11   -9.84    6.06
   1  -6  11  -20.95   11.69
  -1  -6 -12   57.99   14.85
  -1  -6 -12   94.96   17.42
   1  -6  12   93.33   12.75
   1  -6  12   82.11   16.88
  -1  -6 -13   -0.55    8.16
  -1  -6 -13   12.26   11.09
   1  -6  13   20.71    7.71
   1  -6  13   20.89   12.08
  -1  -6 -14   80.23   17.24
   1  -6  14  114.36   20.25
  -1  -6 -15  105.48   19.81
   1  -6  15  114.42   21.03
  -1  -6 -16   45.05   17.01
  -1  -6 -16   16.24   13.34
   1  -6  16   19.60   11.42
  -1  -6 -17  -16.91   12.45
   1  -6  17   10.75   10.10
  -1  -6 -18    3.98    8.82
  -1  -6 -18   23.54   14.22
   1  -6  18   -4.63   13.36
   1  -5 -19    3.36   10.47
  -1  -5  19   12.73   12.51
   1  -5 -18   -9.42   10.74
  -1  -5  18   11.03   11.72
   1  -5 -17   -3.30    7.58
   1  -5 -17    9.30    9.43
  -1  -5  17    9.77   11.13
   1  -5 -16   33.75   11.62
   1  -5 -16   22.01   12.08
  -1  -5  16   33.68   13.00
   1  -5 -15    5.24    9.39
   1  -5 -15    5.25   10.32
  -1  -5  15    3.87    9.45
  -1  -5  15   -3.15    6.98
   1  -5 -14   11.62    9.30
   1  -5 -14   22.93   12.26
  -1  -5  14   15.96    9.19
  -1  -5  14   10.34    8.59
   1  -5 -13    9.60    8.01
   1  -5 -13   21.39   12.01
  -1  -5  13    7.39    6.58
  -1  -5  13    0.20    7.20
   1  -5 -12  286.07   21.70
   1  -5 -12  299.45   26.47
  -1  -5  12  270.81   19.26
  -1  -5  12  323.30   25.46
  -1  -5  12  278.96   26.32
   1  -5 -11   29.78    7.73
   1  -5 -11   47.98   13.36
   1  -5 -11   41.22   10.63
  -1  -5  11   40.83    7.83
  -1  -5  11   34.15   10.30
  -1  -5  11   30.49    8.64
   1  -5 -10  177.32   15.71
   1  -5 -10  169.62   19.24
   1  -5 -10  163.26   21.28
  -1  -5  10  174.09   18.06
  -1  -5  10  139.37   13.14
  -1  -5  10  211.01   20.42
   1  -5  -9    8.98    4.29
   1  -5  -9    9.08    7.86
  -1  -5   9   12.47    7.07
  -1  -5   9   21.27    6.26
  -1  -5   9   17.70    8.73
   1  -5  -8  166.19   14.50
   1  -5  -8  146.95   18.22
  -1  -5   8  150.48   13.23
  -1  -5   8  180.52   18.12
  -1  -5   8  199.02   18.00
  -1  -5   7   80.79   12.20
   1  -5  -7   74.45    9.62
   1  -5  -7   90.81   13.75
  -1  -5   7   62.42    8.82
  -1  -5   7   97.56   12.37
   1  -5  -6  146.89   16.20
  -1  -5   6  171.27   17.96
   1  -5  -6  139.78   12.84
   1  -5  -6  169.91   18.69
  -1  -5   6  131.87   12.44
  -1  -5   6  168.27   16.97
  -1  -5   6  175.49   15.41
  -1  -5   5  722.15   36.40
   1  -5  -5  636.88   32.85
   1  -5  -5  656.27   27.68
   1  -5  -5  663.52   35.06
  -1  -5   5  703.01   36.60
  -1  -5   5  581.50   27.07
  -1  -5   5  703.68   33.92
  -1  -5   5  690.30   29.38
   1  -5  -4  633.94   32.53
  -1  -5   4  666.69   34.32
   1  -5  -4  616.92   31.18
  -1  -5   4  663.24   34.05
   1  -5  -4  610.33   27.10
  -1  -5   4  709.40   33.33
  -1  -5   4  677.23   27.85
   1  -5  -3  776.00   35.49
   1  -5  -3  717.23   33.21
  -1  -5   3  787.00   37.09
   1  -5  -3  774.29   30.81
  -1  -5   3  840.42   37.80
  -1  -5   3  813.14   30.12
  -1  -5   3  822.62   35.90
   1  -5  -2  229.64   16.07
  -1  -5   2  226.56   18.91
   1  -5  -2  212.01   16.79
  -1  -5   2  237.82   19.82
   1  -5  -2  155.05    7.75
  -1  -5   2  237.47   15.09
  -1  -5   2  264.24   19.42
   1  -5  -1  508.19   26.44
  -1  -5   1  526.96   28.70
   1  -5  -1  582.93   26.79
  -1  -5   1  557.88   29.41
  -1  -5   1  571.80   24.60
   1  -5  -1  577.25   29.30
   1  -5  -1  550.80   28.35
  -1  -5   1  574.09   29.35
  -1  -5   0 2895.49   77.79
   1  -5   0 2802.82   75.06
  -1  -5   0 2907.03   79.89
   1  -5   0 2905.32   76.98
   1  -5   0 2901.78   79.49
   1  -5   0 2908.31   77.44
  -1  -5  -1  114.23   13.57
   1  -5   1  129.22   13.94
  -1  -5  -1  109.36   12.95
   1  -5   1  130.39   13.45
   1  -5   1  124.69   13.65
   1  -5   1  136.35   14.26
  -1  -5  -2  142.95   13.31
  -1  -5  -2  127.20   14.21
   1  -5   2  137.04   14.19
   1  -5   2  160.82   15.97
  -1  -5  -2  142.47   14.63
   1  -5   2  162.25   16.42
   1  -5   2  149.75   14.25
  -1  -5  -3  241.81   18.39
   1  -5   3  240.87   20.28
  -1  -5  -3  245.93   21.31
  -1  -5  -3  247.23   19.40
   1  -5   3  244.47   20.78
   1  -5   3  245.61   20.92
   1  -5   3  246.02   19.68
  -1  -5  -4 1275.97   46.52
  -1  -5  -4 1280.81   46.15
  -1  -5  -4 1189.95   48.53
   1  -5   4 1278.90   46.71
   1  -5   4 1310.76   50.05
  -1  -5  -5  683.95   34.03
  -1  -5  -5  647.57   31.48
  -1  -5  -5  641.75   34.92
   1  -5   5  678.27   33.26
   1  -5   5  644.07   34.89
  -1  -5  -6  153.46   18.14
  -1  -5  -6  139.77   14.54
  -1  -5  -6  132.98   15.94
   1  -5   6  108.57    8.52
   1  -5   6  146.11   16.20
   1  -5   6  146.78   16.55
  -1  -5  -7   87.51   12.01
  -1  -5  -7  101.53   16.13
   1  -5   7   71.38    6.59
   1  -5   7   96.60   13.62
  -1  -5  -8   31.24    8.26
  -1  -5  -8   28.37   10.60
   1  -5   8   24.71    4.29
   1  -5   8   37.15   10.76
  -1  -5  -9   27.65    7.70
  -1  -5  -9   24.25   10.09
  -1  -5  -9   25.37    9.56
   1  -5   9   18.85    3.73
   1  -5   9   29.68   10.30
  -1  -5 -10   43.48   12.99
  -1  -5 -10   31.26    9.44
  -1  -5 -10   21.96    9.56
   1  -5  10    9.99    7.53
   1  -5  10   23.77    6.84
  -1  -5 -11    7.92    9.10
  -1  -5 -11   26.27   10.94
   1  -5  11    8.83    8.40
   1  -5  11    8.11    5.78
  -1  -5 -12  143.04   22.03
  -1  -5 -12  159.65   21.72
   1  -5  12  177.37   23.45
   1  -5  12  170.22   16.15
  -1  -5 -13   63.20   14.73
   1  -5  13   82.96   17.49
   1  -5  13   67.67   10.37
  -1  -5 -14    4.40    9.03
   1  -5  14   -1.14    4.78
   1  -5  14   14.95   11.63
  -1  -5 -15    7.47    8.12
  -1  -5 -15   20.82   12.32
   1  -5  15   -4.37    8.75
  -1  -5 -16   27.98   12.32
  -1  -5 -16   42.13   14.88
   1  -5  16   28.14   13.18
  -1  -5 -17   75.01   18.30
  -1  -5 -17   25.07   12.06
   1  -5  17   67.53   18.52
  -1  -5 -18   -9.80   12.01
  -1  -5 -18   10.41   11.28
   1  -5  18    8.97   10.26
   1  -4 -19   47.51   15.98
  -1  -4  19   29.05   14.84
   1  -4 -18  -13.91   11.80
  -1  -4  18   -1.40   10.27
   1  -4 -17   20.41    9.26
   1  -4 -17   -0.70    9.67
  -1  -4  17  -14.29   10.51
   1  -4 -16   91.22   16.65
   1  -4 -16   85.54   17.89
  -1  -4  16  117.94   20.55
  -1  -4  16  104.13   16.17
   1  -4 -15   54.31   13.35
   1  -4 -15   30.94   12.82
  -1  -4  15   20.37    8.71
  -1  -4  15   49.27   13.53
   1  -4 -14   39.50   11.18
   1  -4 -14   11.62    9.48
  -1  -4  14   33.01    9.77
  -1  -4  14   31.83   12.95
   1  -4 -13   45.69    9.63
   1  -4 -13   66.21   13.38
   1  -4 -13   70.82   16.16
  -1  -4  13   57.84   13.78
  -1  -4  13   63.55   11.61
   1  -4 -12  167.20   19.14
   1  -4 -12  179.03   16.82
   1  -4 -12  148.68   20.04
  -1  -4  12  195.12   19.86
  -1  -4  12  198.47   21.84
   1  -4 -11  209.22   17.33
   1  -4 -11  204.38   20.09
  -1  -4  11  198.25   16.32
  -1  -4  11  212.16   21.62
  -1  -4  11  220.77   20.60
   1  -4 -10   11.49    5.57
   1  -4 -10    2.44    7.06
  -1  -4  10   -0.15    5.93
   1  -4 -10    5.84    6.45
  -1  -4  10   -5.92    5.04
  -1  -4  10   -0.85    6.06
  -1  -4  10   10.26    7.10
   1  -4  -9   62.67   10.85
  -1  -4   9   64.16   11.21
   1  -4  -9   60.41    8.96
   1  -4  -9   47.29   10.89
  -1  -4   9   43.23    7.76
  -1  -4   9   54.19   11.21
  -1  -4   9   59.79   10.57
   1  -4  -8  137.36   17.12
   1  -4  -8  137.26   12.39
  -1  -4   8  122.36   11.79
  -1  -4   8  144.12   15.05
  -1  -4   8  149.86   15.30
   1  -4  -7  221.38   14.80
   1  -4  -7  224.36   19.73
   1  -4  -7  246.70   21.45
  -1  -4   7  201.11   14.24
  -1  -4   7  255.14   19.60
  -1  -4   7  248.96   18.23
   1  -4  -7  245.37   21.19
  -1  -4   6  695.57   34.94
   1  -4  -6  615.04   25.15
   1  -4  -6  638.70   32.41
   1  -4  -6  659.70   34.37
  -1  -4   6  593.72   25.47
  -1  -4   6  723.48   32.35
  -1  -4   6  709.85   29.58
   1  -4  -5  635.02   24.69
   1  -4  -5  607.55   30.05
  -1  -4   5  702.50   33.40
   1  -4  -5  655.89   32.87
  -1  -4   5  545.80   24.26
  -1  -4   5  697.69   27.68
  -1  -4   5  666.41   30.29
   1  -4  -4  243.08   19.18
  -1  -4   4  284.35   20.43
   1  -4  -4  254.17   14.77
   1  -4  -4  245.64   18.19
  -1  -4   4  286.39   18.87
  -1  -4   4  284.93   16.39
   1  -4  -3  687.73   31.50
   1  -4  -3  661.89   29.13
  -1  -4   3  736.28   32.64
  -1  -4   3  764.76   32.75
   1  -4  -3  674.37   25.63
  -1  -4   3  747.96   26.35
  -1  -4   3  741.70   30.91
   1  -4  -2  374.01   18.39
  -1  -4   2  396.43   22.19
  -1  -4   2  394.16   22.50
   1  -4  -2  364.55   19.97
   1  -4  -2  288.97   11.22
  -1  -4   2  407.01   21.68
  -1  -4   2  390.62   17.33
  -1  -4   1  447.19   23.53
   1  -4  -1  439.39   20.39
   1  -4  -1  401.09   20.74
  -1  -4   1  433.40   23.39
   1  -4  -1  345.56   13.44
  -1  -4   1  448.40   18.85
   1  -4  -1  448.82   22.86
   1  -4  -1  418.15   22.59
  -1  -4   0  289.73   18.81
   1  -4   0  230.57   16.19
   1  -4   0  271.18   16.86
  -1  -4   0  274.34   18.10
   1  -4   0  273.40   18.07
   1  -4   0  284.52   17.85
   1  -4   1  111.27   11.59
  -1  -4  -1  112.56   12.36
  -1  -4  -1  110.97   12.32
   1  -4   1  117.30   11.75
   1  -4   1  121.39   12.54
   1  -4   1  114.82   11.95
  -1  -4  -2   -1.34    6.44
   1  -4   2    7.86    5.96
  -1  -4  -2    5.03    4.47
  -1  -4  -2    3.44    5.28
   1  -4   2    3.11    5.14
   1  -4   2   -1.61    5.13
   1  -4   2   -7.39    6.04
  -1  -4  -3  662.02   30.82
  -1  -4  -3  665.75   28.65
  -1  -4  -3  642.98   28.36
   1  -4   3  674.21   29.36
   1  -4   3  688.48   31.28
  -1  -4  -4   66.70    9.90
  -1  -4  -4   61.27   11.19
   1  -4   4   70.96   10.67
  -1  -4  -4   61.51    9.42
   1  -4   4   69.41   10.41
  -1  -4  -5  114.31   12.45
  -1  -4  -5  114.30   13.81
  -1  -4  -5  102.82   13.75
   1  -4   5  100.65    7.43
   1  -4   5  143.74   15.68
   1  -4   5  129.82   13.95
  -1  -4  -6  892.60   36.01
  -1  -4  -6  871.32   40.36
  -1  -4  -6  961.96   40.95
   1  -4   6  962.24   39.61
   1  -4   6  939.58   40.28
  -1  -4  -7  437.41   29.18
  -1  -4  -7  411.59   24.68
  -1  -4  -7  488.33   29.87
   1  -4   7  398.33   14.64
   1  -4   7  465.02   28.74
   1  -4   7  505.37   29.12
  -1  -4  -8  142.74   15.01
  -1  -4  -8  143.13   16.67
  -1  -4  -8  144.06   17.95
   1  -4   8  121.65    7.43
   1  -4   8  139.29   16.41
   1  -4   8  165.42   18.41
  -1  -4  -9  135.93   18.55
  -1  -4  -9  137.56   17.51
  -1  -4  -9  145.90   15.46
   1  -4   9  141.98   17.71
   1  -4   9  139.89   12.60
  -1  -4 -10  178.34   22.57
  -1  -4 -10  138.10   18.18
  -1  -4 -10  144.55   16.43
   1  -4  10  161.41   14.19
   1  -4  10  155.67   19.22
  -1  -4 -11  374.31   29.86
  -1  -4 -11  347.63   31.58
   1  -4  11  400.43   22.91
   1  -4  11  394.72   31.80
  -1  -4 -12  231.44   24.84
   1  -4  12  236.20   25.64
   1  -4  12  248.73   18.61
  -1  -4 -13   35.79   11.57
   1  -4  13   26.49   11.98
   1  -4  13   33.93    8.15
  -1  -4 -14   27.56   10.78
  -1  -4 -14   29.09   12.20
   1  -4  14   24.49    7.77
   1  -4  14   28.06   12.21
  -1  -4 -15   14.99    8.80
  -1  -4 -15   26.81   11.85
   1  -4  15   10.54    9.24
  -1  -4 -16   13.73   10.88
  -1  -4 -16   31.90   12.56
   1  -4  16   32.91   13.23
  -1  -4 -17    4.71   10.19
  -1  -4 -17    0.35    9.39
   1  -4  17    5.75   10.07
  -1  -4 -18  -16.99   11.42
  -1  -4 -18   -1.55    9.68
   1  -4  19   12.32   13.03
  -1  -3  19  -15.62   12.27
   1  -3 -18   -1.35    8.17
  -1  -3  18   26.47   14.56
   1  -3 -17    5.18    7.36
   1  -3 -17   20.73   10.35
  -1  -3  17   29.20   12.93
   1  -3 -16   32.30   10.69
  -1  -3  16   31.32   14.59
   1  -3 -16   29.66   12.62
  -1  -3  16   24.84   11.20
  -1  -3  16   39.40   11.35
   1  -3 -15   57.92   13.82
  -1  -3  15   44.28   13.93
   1  -3 -15   36.95   13.00
  -1  -3  15   66.05   13.50
  -1  -3  15   58.71   15.64
   1  -3 -14  140.90   17.66
  -1  -3  14  180.06   24.16
   1  -3 -14  126.58   19.47
  -1  -3  14  168.36   22.51
  -1  -3  14  153.20   18.47
   1  -3 -13   85.79   12.92
   1  -3 -13  115.94   16.22
  -1  -3  13  106.96   18.60
   1  -3 -13   78.07   14.96
  -1  -3  13   87.51   16.51
  -1  -3  13  121.77   16.03
   1  -3 -12  149.13   15.64
   1  -3 -12  150.66   17.46
  -1  -3  12  142.48   19.68
   1  -3 -12  139.89   19.62
  -1  -3  12  168.65   17.74
  -1  -3  12  177.78   20.91
   1  -3 -11   72.56   12.42
   1  -3 -11   58.47    9.70
  -1  -3  11   72.72   12.10
  -1  -3  11   74.12   14.30
   1  -3 -11   77.79   14.94
  -1  -3  11   68.37   13.46
  -1  -3  11   91.84   13.48
  -1  -3  10  205.81   18.66
   1  -3 -10  198.32   15.98
   1  -3 -10  202.02   18.38
  -1  -3  10  223.29   22.36
   1  -3 -10  215.80   21.71
  -1  -3  10  189.42   15.44
  -1  -3  10  205.84   18.43
  -1  -3  10  230.61   21.46
  -1  -3   9  513.82   28.69
   1  -3  -9  484.70   24.15
   1  -3  -9  518.27   28.24
  -1  -3   9  564.74   32.94
  -1  -3   9  477.95   23.85
  -1  -3   9  555.73   29.16
   1  -3  -9  472.41   30.36
  -1  -3   9  564.67   30.82
   1  -3  -8  342.28   18.86
   1  -3  -8  368.02   22.64
   1  -3  -8  349.65   25.27
  -1  -3   8  395.00   25.83
   1  -3  -8  362.91   26.93
  -1  -3   8  378.85   22.77
  -1  -3   8  334.98   18.70
   1  -3  -8  364.79   25.35
  -1  -3   8  372.51   22.80
  -1  -3   8  384.67   23.93
   1  -3  -7  927.21   40.32
   1  -3  -7  892.60   31.11
   1  -3  -7  997.50   43.46
  -1  -3   7  923.59   32.38
  -1  -3   7  964.25   37.11
  -1  -3   7 1041.12   38.64
   1  -3  -7 1014.37   42.24
   1  -3  -6  397.30   23.87
   1  -3  -6  389.38   17.77
   1  -3  -6  417.93   26.24
  -1  -3   6  369.53   18.52
  -1  -3   6  412.56   22.19
  -1  -3   6  443.61   22.70
   1  -3  -6  434.46   25.41
   1  -3  -5  321.03   20.14
  -1  -3   5  352.84   21.62
   1  -3  -5  302.94   14.76
   1  -3  -5  301.50   21.14
  -1  -3   5  275.95   15.49
  -1  -3   5  342.68   18.18
  -1  -3   5  319.43   18.53
   1  -3  -4 1583.17   47.79
   1  -3  -4 1552.72   40.32
  -1  -3   4 1776.48   51.53
   1  -3  -4 1653.27   50.93
  -1  -3   4 1471.98   42.35
  -1  -3   4 1682.82   47.41
  -1  -3   4 1756.95   44.22
   1  -3  -3  215.11   15.86
  -1  -3   3  246.04   16.32
   1  -3  -3  211.52   11.56
   1  -3  -3  217.03   15.13
  -1  -3   3  225.14   12.34
  -1  -3   3  240.42   15.34
  -1  -3   2  438.13   21.54
   1  -3  -2  398.55   16.55
   1  -3  -2  377.72   18.38
  -1  -3   2  408.66   21.32
   1  -3  -2  395.32   20.20
   1  -3  -2  355.27   12.64
  -1  -3   2  414.39   19.60
  -1  -3   2  426.41   16.00
   1  -3  -1  328.21   15.26
  -1  -3   1  314.20   17.86
  -1  -3   1  321.58   18.11
   1  -3  -1  290.38   15.46
   1  -3  -1  256.74   10.65
  -1  -3   1  343.59   13.89
   1  -3  -1  308.39   17.07
   1  -3  -1  315.59   17.61
  -1  -3   0  476.92   22.14
   1  -3   0  458.14   19.89
  -1  -3   0  522.52   22.42
   1  -3   0  514.96   20.66
   1  -3   0  534.76   22.27
   1  -3   0  493.03   22.14
   1  -3   1  503.84   21.60
  -1  -3  -1  502.68   19.29
  -1  -3  -1  454.15   22.69
  -1  -3  -1  537.55   22.80
   1  -3   1  537.85   22.82
   1  -3   1  516.01   22.88
   1  -3   1  515.35   22.00
  -1  -3  -2 1631.76   49.13
  -1  -3  -2 1720.24   45.95
  -1  -3  -2 1742.65   48.08
   1  -3   2 1883.44   49.52
   1  -3   2 1819.97   50.89
  -1  -3  -3  724.07   28.20
  -1  -3  -3  744.48   28.47
  -1  -3  -3  740.59   30.80
   1  -3   3  781.16   30.25
   1  -3   3  783.49   31.03
  -1  -3  -4   62.19    9.67
  -1  -3  -4   43.92    9.65
   1  -3   4   60.96    9.47
  -1  -3  -4   57.12    8.90
   1  -3   4   49.42    8.41
  -1  -3  -5  341.10   19.57
  -1  -3  -5  356.35   22.90
  -1  -3  -5  381.10   22.76
   1  -3   5  294.20   10.69
   1  -3   5  403.14   23.26
   1  -3   5  376.72   22.17
  -1  -3  -6  920.50   35.46
  -1  -3  -6  924.47   39.98
  -1  -3  -6  972.94   40.58
   1  -3   6  860.20   22.29
   1  -3   6 1067.86   40.51
   1  -3   6  963.70   39.11
  -1  -3  -7   83.77   10.54
   1  -3   7  101.03   13.14
  -1  -3  -7   86.49   13.04
  -1  -3  -7   98.98   13.21
  -1  -3  -7  102.65   13.75
   1  -3   7  106.86    9.48
   1  -3   7   91.12   13.03
  -1  -3  -8  182.76   18.88
  -1  -3  -8  154.38   18.53
  -1  -3  -8  146.72   16.58
  -1  -3  -8  159.14   15.47
   1  -3   8  192.62   18.88
   1  -3   8  172.23   13.06
   1  -3   8  207.08   20.02
  -1  -3  -8  165.88   16.53
  -1  -3  -9   83.39   15.02
   1  -3   9   72.85   11.90
  -1  -3  -9   66.85   11.20
  -1  -3  -9   75.15   12.57
  -1  -3  -9   94.73   13.60
   1  -3   9  102.09   14.76
   1  -3   9   92.20    9.90
  -1  -3 -10  111.29   15.54
  -1  -3 -10  111.64   14.52
  -1  -3 -10  100.90   13.79
   1  -3  10  119.53   11.76
   1  -3  10   95.33   15.79
  -1  -3 -11  282.67   25.33
  -1  -3 -11  287.66   23.75
   1  -3  11  336.61   20.74
   1  -3  11  371.38   30.26
  -1  -3 -12   54.59   13.91
   1  -3  12   63.20   10.08
   1  -3  12   49.68   14.11
  -1  -3 -13   71.12   14.34
  -1  -3 -13   81.67   15.61
   1  -3  13  101.44   12.67
   1  -3  13   68.76   15.99
  -1  -3 -14  238.51   25.46
  -1  -3 -14  194.67   22.87
  -1  -3 -15   38.65   13.01
  -1  -3 -15   19.63    9.69
   1  -3  15   24.80   12.03
  -1  -3 -16   17.50   11.12
  -1  -3 -16    0.55    7.69
   1  -3  16   26.12   12.23
  -1  -3 -17   10.91    9.97
  -1  -3 -17    5.98    7.80
   1  -3  17    6.94   10.14
  -1  -3 -18    8.54   12.24
   1  -3  18   10.02   12.67
   1  -3  19   19.72   12.92
  -1  -2  19   57.43   19.59
  -1  -2  19   48.48   17.71
  -1  -2  18   20.56   13.04
   1  -2 -18    9.54    9.58
  -1  -2  18   26.14   13.79
   1  -2 -17   -1.94    7.78
  -1  -2  17   -9.39   10.31
   1  -2 -17   -0.48    7.62
  -1  -2  17   -1.10    9.56
   1  -2 -16   68.84   13.98
  -1  -2  16   59.90   17.18
   1  -2 -16   36.40   11.61
  -1  -2  16   32.24   11.79
   1  -2 -15  137.90   18.10
  -1  -2  15  129.58   22.81
   1  -2 -15  123.23   18.97
  -1  -2  15  158.27   23.05
  -1  -2  15  152.28   19.52
   1  -2 -14  190.48   20.26
  -1  -2  14  212.70   26.78
   1  -2 -14  171.81   20.99
  -1  -2  14  211.89   24.93
  -1  -2  14  223.06   22.41
   1  -2 -13  146.58   17.55
  -1  -2  13  126.53   20.68
   1  -2 -13  101.08   16.38
  -1  -2  13  134.14   19.78
  -1  -2  13  134.73   17.29
  -1  -2  12  142.56   16.64
   1  -2 -12  137.20   16.52
  -1  -2  12  182.76   22.73
   1  -2 -12  121.30   17.01
  -1  -2  12  173.32   18.38
  -1  -2  12  166.79   20.23
  -1  -2  11  212.24   18.79
   1  -2 -11  206.53   18.54
  -1  -2  11  223.70   24.00
   1  -2 -11  175.21   19.69
  -1  -2  11  223.16   20.12
  -1  -2  11  212.88   22.19
  -1  -2  10   12.33    6.92
   1  -2 -10    6.64    6.28
  -1  -2  10   15.03    8.77
   1  -2 -10   16.12    9.49
  -1  -2  10    0.29    6.80
   1  -2 -10    4.88    6.13
  -1  -2  10   13.47    9.10
  -1  -2   9    1.23    4.39
   1  -2  -9    2.51    4.85
  -1  -2   9   14.11    8.35
  -1  -2   9   19.69    6.59
   1  -2  -9   21.76    8.73
  -1  -2   9   13.22    4.11
   1  -2  -9   -4.71    5.77
  -1  -2   9   14.45    6.64
  -1  -2   9   11.10    6.70
   1  -2  -8   34.40    7.55
  -1  -2   8   35.83    7.25
  -1  -2   8   45.42   10.46
   1  -2  -8   36.36    9.40
   1  -2  -8   45.74   10.28
  -1  -2   8   24.23    5.93
  -1  -2   8   41.55    5.79
  -1  -2   8   33.64    7.58
  -1  -2   8   38.68    8.71
   1  -2  -8   38.71    8.98
  -1  -2   7  245.85   16.52
   1  -2  -7  226.31   13.97
   1  -2  -7  242.50   16.14
  -1  -2   7  267.59   19.98
   1  -2  -7  252.15   20.53
  -1  -2   7  229.09   12.26
  -1  -2   7  236.78   14.88
  -1  -2   7  261.61   17.83
  -1  -2   7  260.59   18.40
   1  -2  -7  234.64   18.40
   1  -2  -6  325.23   15.62
   1  -2  -6  340.37   18.45
   1  -2  -6  349.86   21.61
   1  -2  -6  364.25   23.45
  -1  -2   6  382.73   22.30
  -1  -2   6  363.17   17.81
  -1  -2   6  358.75   20.22
  -1  -2   6  347.87   15.36
   1  -2  -6  369.31   22.18
  -1  -2   6  371.80   19.25
  -1  -2   6  399.61   21.13
   1  -2  -5   49.15    5.67
  -1  -2   5   53.11    7.36
   1  -2  -5   39.80    7.72
  -1  -2   5   43.74    8.25
   1  -2  -5   54.97    9.40
  -1  -2   5   57.47    6.72
  -1  -2   5   54.04    7.04
  -1  -2   5   54.79    7.94
   1  -2  -5   52.24    8.56
  -1  -2   4  614.11   24.94
   1  -2  -4  526.22   23.36
   1  -2  -4  540.16   17.45
   1  -2  -4  583.10   25.69
  -1  -2   4  573.03   23.05
  -1  -2   4  542.91   19.96
  -1  -2   4  505.70   20.11
  -1  -2   4  594.52   21.56
  -1  -2   4  576.31   21.76
   1  -2  -4  584.35   25.50
   1  -2  -3  388.61   13.32
   1  -2  -3  417.88   18.39
  -1  -2   3  438.04   19.88
   1  -2  -3  422.61   20.04
  -1  -2   3  432.58   17.59
  -1  -2   3  396.65   16.49
  -1  -2   3  437.26   17.63
  -1  -2   3  461.47   16.23
   1  -2  -2 1659.80   41.62
  -1  -2   2 1787.44   44.95
   1  -2  -2 1633.66   36.97
   1  -2  -2 1697.08   44.78
   1  -2  -2 1606.98   37.47
  -1  -2   2 1838.30   37.87
  -1  -2   2 1787.62   42.60
   1  -2  -1  238.04   10.51
  -1  -2   1  268.22   14.02
  -1  -2   1  262.93   13.53
   1  -2  -1  248.05   11.40
   1  -2  -1  221.01    9.22
   1  -2  -1  246.38   12.59
  -1  -2   1  276.44    9.55
   1  -2  -1  263.06   13.92
  -1  -2   0 2340.34   53.32
   1  -2   0 2415.45   51.36
  -1  -2   0 2226.38   52.86
   1  -2   0 2211.23   49.65
  -1  -2   0 2158.50   45.29
   1  -2   0 2378.14   53.34
   1  -2   0 2329.56   52.83
  -1  -2  -1 4965.65  104.36
  -1  -2  -1 5059.63   99.57
  -1  -2  -1 5183.28  104.26
   1  -2   1 5178.66  104.88
   1  -2   1 5282.98  104.36
  -1  -2  -2 1081.06   30.23
  -1  -2  -2 1000.18   30.59
  -1  -2  -2 1003.97   32.22
   1  -2   2 1038.04   31.75
   1  -2   2 1024.53   32.13
  -1  -2  -3 1044.72   32.86
  -1  -2  -3  952.08   33.70
  -1  -2  -3  996.34   31.83
   1  -2   3 1060.67   34.05
   1  -2   3 1070.36   33.84
  -1  -2  -4  630.43   26.62
  -1  -2  -4  617.58   24.91
  -1  -2  -4  617.44   27.78
   1  -2   4  668.37   27.33
   1  -2   4  654.29   27.31
  -1  -2  -5  345.82   20.56
  -1  -2  -5  341.35   19.20
  -1  -2  -5  368.39   22.43
  -1  -2  -5  369.50   21.47
   1  -2   5  371.40   14.93
   1  -2   5  421.58   22.99
   1  -2   5  377.56   21.52
  -1  -2  -6  164.46   15.56
  -1  -2  -6  140.75   15.75
   1  -2   6  167.55   15.22
  -1  -2  -6  152.93   13.33
  -1  -2  -6  171.21   15.13
   1  -2   6  197.85   16.85
   1  -2   6  165.87   10.40
  -1  -2  -7  393.69   25.95
   1  -2   7  386.11   25.71
  -1  -2  -7  343.06   24.39
   1  -2   7  372.69   23.17
  -1  -2  -7  363.17   21.92
  -1  -2  -7  374.52   23.64
   1  -2   7  394.64   25.07
   1  -2   7  377.23   17.34
  -1  -2  -7  351.08   21.35
   1  -2   8   27.57    9.48
  -1  -2  -8   16.72    8.29
   1  -2   8   30.86    7.82
  -1  -2  -8   36.69    9.60
  -1  -2  -8   30.75    9.03
  -1  -2  -8   29.40    7.14
   1  -2   8   33.37    9.39
   1  -2   8   28.01    5.61
   1  -2   9   65.01   12.77
  -1  -2  -9   62.55   11.85
   1  -2   9   75.40   12.13
   1  -2   9   61.87   12.24
   1  -2   9   76.13    8.99
  -1  -2  -9   58.95    9.92
   1  -2  10  159.66   20.00
  -1  -2 -10  141.74   16.95
   1  -2  10  174.31   18.80
   1  -2  10  160.24   13.59
   1  -2  10  164.43   18.74
  -1  -2 -10  139.58   15.12
   1  -2  11  536.11   37.93
  -1  -2 -11  498.66   32.60
  -1  -2 -11  434.61   28.51
   1  -2  11  498.30   34.72
   1  -2  11  556.05   27.29
  -1  -2 -12   55.06   12.25
   1  -2  12   61.13   16.08
  -1  -2 -12   80.54   13.25
   1  -2  12   61.70   14.23
  -1  -2 -13   33.08   11.00
   1  -2  13   53.45   15.42
  -1  -2 -13   45.60   11.76
   1  -2  13   36.81   12.47
  -1  -2 -14   14.71    8.53
   1  -2  14    7.16    9.40
  -1  -2 -14    5.62    7.51
   1  -2  14   26.16   12.74
  -1  -2 -15  103.21   18.11
   1  -2  15  110.06   21.75
  -1  -2 -15  103.38   15.58
   1  -2  15  109.31   20.55
  -1  -2 -16    0.17    8.21
   1  -2  16   17.79   12.93
  -1  -2 -16    1.16    8.13
   1  -2  16    9.43   10.51
  -1  -2 -17   67.60   15.72
  -1  -2 -17   33.74   11.25
   1  -2  17   45.87   16.19
  -1  -2 -18    8.75   10.33
   1  -2  18   65.78   20.07
   1  -2  19   27.57   13.91
  -1  -1  19   82.75   22.80
  -1  -1  19   62.73   18.41
  -1  -1  18  -15.54   11.73
  -1  -1  18    7.58    9.52
   1  -1 -17   13.36   10.01
   1  -1 -17   35.67   10.95
  -1  -1  17   27.88   14.18
   1  -1 -17   18.70    9.51
  -1  -1  17   22.17   10.73
   1  -1 -16   24.71    9.20
   1  -1 -16   50.64   12.38
  -1  -1  16   46.33   14.63
   1  -1 -16   12.39    8.85
  -1  -1  16   33.45   12.55
   1  -1 -15    0.39    6.55
  -1  -1  15   34.79   14.62
   1  -1 -15   16.97    8.90
  -1  -1  15   32.87   13.52
   1  -1 -14   34.30    9.79
  -1  -1  14   28.48   12.63
   1  -1 -14   19.83    8.14
  -1  -1  14   32.76   11.17
  -1  -1  14   28.29   12.89
  -1  -1  13   38.14   10.17
   1  -1 -13   31.87    9.03
  -1  -1  13   29.06   10.82
   1  -1 -13   14.97    7.84
  -1  -1  13    9.33    3.32
  -1  -1  13   36.56   12.51
  -1  -1  13   48.13   11.53
   1  -1 -12   39.76    9.60
  -1  -1  12   41.80    9.24
  -1  -1  12   39.74   12.36
   1  -1 -12   38.74   10.22
  -1  -1  12   20.02    3.93
  -1  -1  12   54.54   12.29
  -1  -1  12   50.90   11.84
   1  -1 -11  120.16   13.91
  -1  -1  11   99.91   12.99
  -1  -1  11  114.49   17.02
   1  -1 -11   96.65   14.00
  -1  -1  11  101.05    7.81
  -1  -1  11  131.96   17.10
   1  -1 -11   99.84   14.21
  -1  -1  11  148.14   15.88
  -1  -1  10   31.38    8.08
   1  -1 -10   37.72    8.15
  -1  -1  10   33.22   11.02
   1  -1 -10   21.29    8.04
  -1  -1  10   30.07    4.85
   1  -1 -10   34.77    8.78
  -1  -1  10   28.97    8.27
  -1  -1  10   34.85    9.72
  -1  -1   9  362.28   21.40
   1  -1  -9  335.34   20.67
  -1  -1   9  350.97   26.24
  -1  -1   9  321.13   14.64
   1  -1  -9  331.49   22.68
   1  -1  -9  343.08   23.62
  -1  -1   9  374.87   23.29
  -1  -1   9  357.58   25.73
   1  -1  -8  188.17   14.79
  -1  -1   8  207.54   15.03
  -1  -1   8  201.25   18.55
   1  -1  -8  229.52   20.06
   1  -1  -8  197.43   17.06
  -1  -1   8  199.84   11.04
   1  -1  -8  209.99   17.59
  -1  -1   8  231.42   17.47
  -1  -1   8  232.93   19.09
  -1  -1   7  380.92   19.66
   1  -1  -7  368.52   19.33
  -1  -1   7  395.44   24.07
   1  -1  -7  430.45   26.06
   1  -1  -7  371.75   22.07
  -1  -1   7  403.06   20.34
  -1  -1   7  343.41   14.80
   1  -1  -7  385.63   22.79
  -1  -1   7  418.29   23.73
  -1  -1   7  412.21   22.27
   1  -1  -6  329.10   16.72
  -1  -1   6  350.32   17.10
  -1  -1   6  366.02   21.67
   1  -1  -6  371.70   22.41
  -1  -1   6  309.20   13.50
  -1  -1   6  345.75   17.56
   1  -1  -6  340.04   20.06
  -1  -1   6  361.15   19.70
   1  -1  -6  342.49   20.07
  -1  -1   6  370.95   20.97
   1  -1  -5  943.55   28.99
  -1  -1   5  968.51   29.55
  -1  -1   5 1004.97   34.94
   1  -1  -5 1033.46   36.46
  -1  -1   5  904.34   26.21
  -1  -1   5 1032.30   30.94
   1  -1  -5  975.45   33.82
  -1  -1   5 1037.95   34.02
  -1  -1   5 1050.67   33.51
   1  -1  -5  959.40   33.96
   1  -1  -4  586.90   19.81
   1  -1  -4  647.61   25.60
  -1  -1   4  636.36   24.37
  -1  -1   4  641.92   23.87
  -1  -1   4  573.34   18.94
  -1  -1   4  634.44   21.78
   1  -1  -4  629.04   25.04
   1  -1  -4  616.67   24.48
  -1  -1   4  636.44   20.41
  -1  -1   4  670.82   23.19
  -1  -1   3 2971.77   63.89
   1  -1  -3 2831.20   63.55
   1  -1  -3 2962.86   66.55
  -1  -1   3 2901.78   63.67
  -1  -1   3 2865.35   62.15
  -1  -1   3 2856.33   59.98
   1  -1  -3 2899.36   65.79
  -1  -1   3 2887.87   59.71
  -1  -1   3 3069.55   61.70
   1  -1  -3 2870.98   65.73
   1  -1  -2  887.01   19.94
   1  -1  -2  893.35   22.91
  -1  -1   2  889.79   16.99
  -1  -1   2  893.15   19.41
  -1  -1   2  892.17   20.07
   1  -1  -2  886.42   23.40
   1  -1  -1 1149.48   24.64
  -1  -1   1 1143.53   28.20
   1  -1  -1 1179.21   27.73
   1  -1  -1 1164.47   28.09
   1  -1  -1  997.06   24.80
  -1  -1   0  332.97    8.81
   1  -1   1  509.26   16.78
  -1  -1  -2  450.05   16.81
  -1  -1  -2  473.81   17.97
  -1  -1  -2  468.54   17.43
   1  -1   2  498.29   18.46
   1  -1   2  466.02   18.35
  -1  -1  -3 3499.09   76.44
   1  -1   3 3378.77   76.40
  -1  -1  -3 3374.48   75.97
  -1  -1  -3 3420.89   77.52
   1  -1   3 3661.98   78.08
  -1  -1  -4   84.62   10.30
   1  -1   4   75.71   10.33
  -1  -1  -4   70.21    9.24
  -1  -1  -4   72.78    9.76
   1  -1   4   80.67    9.12
   1  -1   4   69.92    5.39
   1  -1   4   69.96    9.52
  -1  -1  -5   55.35    8.93
   1  -1   5   44.07   10.03
  -1  -1  -5   48.30    8.93
   1  -1   5   44.55    7.75
  -1  -1  -5   40.31    7.82
  -1  -1  -5   47.77    7.13
   1  -1   5   55.39    5.72
   1  -1   5   48.70    9.42
  -1  -1  -6  825.20   34.96
   1  -1   6  803.32   34.96
   1  -1   6  748.85   31.96
  -1  -1  -6  738.06   31.71
   1  -1   6  817.89   25.55
   1  -1   6  853.13   35.20
  -1  -1  -6  726.49   28.07
  -1  -1  -7  336.98   23.71
   1  -1   7  326.18   23.65
   1  -1   7  288.84   19.98
  -1  -1  -7  300.19   20.49
   1  -1   7  345.64   23.28
  -1  -1  -7  269.21   17.23
   1  -1   7  336.44   16.52
  -1  -1  -8  186.02   18.92
   1  -1   8  187.00   19.19
   1  -1   8  168.90   16.26
  -1  -1  -8  185.47   17.44
  -1  -1  -8  168.49   14.27
   1  -1   8  202.23   19.47
   1  -1   8  216.48   14.16
   1  -1   9   94.64   15.18
   1  -1   9   94.29   13.08
  -1  -1  -9   95.91   13.29
   1  -1   9  105.33   16.01
  -1  -1  -9   92.82   11.06
   1  -1   9  122.78   11.84
  -1  -1 -10  299.84   23.70
   1  -1  10  314.62   24.14
   1  -1  10  343.13   28.19
  -1  -1 -10  291.35   21.01
  -1  -1 -10  289.80   20.66
   1  -1  10  323.79   26.74
  -1  -1 -11    3.88    6.38
   1  -1  11   10.46    9.49
  -1  -1 -11   11.96    7.29
  -1  -1 -11    6.38    5.76
   1  -1  11   15.36    9.52
  -1  -1 -12   21.62    9.49
   1  -1  12   29.71   12.23
  -1  -1 -12   32.51    9.12
  -1  -1 -12   12.20    5.93
   1  -1  12   37.43   12.52
  -1  -1 -13   30.06   10.51
   1  -1  13   28.44   12.68
  -1  -1 -13   18.43    7.79
   1  -1  13   18.20   11.57
  -1  -1 -14    8.39    9.60
   1  -1  14   19.26   11.99
  -1  -1 -14   -0.87    6.34
   1  -1  14   22.05   11.93
  -1  -1 -15   78.51   15.47
   1  -1  15  106.82   20.85
  -1  -1 -15   91.94   14.78
   1  -1  15   97.64   20.14
  -1  -1 -16    8.23    8.75
   1  -1  16    7.91   10.70
  -1  -1 -16    0.81    6.27
   1  -1  16    2.83    9.80
   1  -1  17   69.81   19.32
  -1  -1 -17   83.24   17.30
   1  -1  17   79.93   18.72
   1  -1  18   35.12   15.46
  -1  -1 -18   42.73   14.60
   1  -1  18   28.02   14.38
   1  -1  19   17.38   12.23
  -1   0  19    7.74   12.85
  -1   0  19    4.61   10.99
  -1   0  18   76.17   19.70
   1   0 -18   59.16   14.75
  -1   0  18   65.33   18.16
   1   0 -17   16.69    9.78
   1   0 -17    3.34    6.73
  -1   0  17    3.92   10.05
   1   0 -17  -12.54    8.69
  -1   0  17   -3.00   10.15
   1   0 -16    1.04    7.55
   1   0 -16   -4.69    7.67
  -1   0  16   19.62   12.29
   1   0 -16    9.38    8.10
  -1   0  16   16.68   12.39
   1   0 -15   29.19   11.38
   1   0 -15   10.40    7.45
  -1   0  15   14.72   11.64
   1   0 -15   21.91    9.55
  -1   0  15   14.44    9.22
   1   0 -14   18.27    7.94
   1   0 -14   31.29    9.92
  -1   0  14   36.27   13.91
   1   0 -14    9.00    6.49
  -1   0  14   15.61    8.86
   1   0 -13   -1.64    6.96
  -1   0  13   -3.53   10.03
  -1   0  13    1.62    3.22
   1   0 -13    6.04    7.77
  -1   0  13   18.55   11.64
   1   0 -12    3.05    5.63
  -1   0  12   -7.70   10.47
  -1   0  12    5.61    3.27
   1   0 -12   11.39    7.94
  -1   0  12   19.80   10.37
  -1   0  11  172.05   16.74
  -1   0  11  203.01   23.43
   1   0 -11  163.49   16.42
   1   0 -11  186.78   18.33
  -1   0  11  170.92   11.65
   1   0 -11  171.36   16.59
  -1   0  11  214.20   20.12
  -1   0  10   81.02   10.93
   1   0 -10   81.31   11.30
  -1   0  10   92.61   14.36
  -1   0  10   67.82    7.45
   1   0 -10   72.35   11.22
  -1   0  10  117.25   14.43
   1   0 -10   71.77   11.83
  -1   0   9    2.32    5.67
  -1   0   9   -3.07    5.46
   1   0  -9   -0.93    5.22
  -1   0   9    6.35    8.87
   1   0  -9    7.60    6.94
  -1   0   9    3.63    3.74
   1   0  -9  -10.47    7.47
  -1   0   9   16.47    7.25
   1   0  -9    5.20    4.95
  -1   0   8  853.80   32.50
   1   0  -8  844.71   32.27
  -1   0   8  922.43   40.55
  -1   0   8  919.35   40.96
   1   0  -8  957.33   41.44
  -1   0   8  832.53   27.38
   1   0  -8  813.29   33.42
  -1   0   8  963.20   37.70
   1   0  -8  849.16   35.71
   1   0  -7   11.27    5.20
  -1   0   7    8.38    4.21
  -1   0   7    6.37    6.53
   1   0  -7   19.33    7.54
  -1   0   7   13.62    4.07
   1   0  -7    7.50    5.16
  -1   0   7   16.07    7.49
   1   0  -7   11.51    5.91
   1   0  -6  146.62   10.92
  -1   0   6  153.71   10.92
   1   0  -6  162.74   14.62
  -1   0   6  153.38   14.90
  -1   0   6  153.46    9.87
   1   0  -6  145.58   12.42
   1   0  -6  156.45   13.15
  -1   0   6  173.76   13.65
   1   0  -5  654.97   22.33
  -1   0   5  679.60   22.60
   1   0  -5  740.14   29.14
  -1   0   5  707.42   28.88
  -1   0   5  703.21   22.17
   1   0  -5  667.65   25.68
  -1   0   5  770.44   27.83
   1   0  -5  696.81   26.63
   1   0  -4  574.79   16.68
  -1   0   4  573.88   16.44
  -1   0   4  578.12   22.27
   1   0  -4  579.19   21.79
   1   0  -4  570.10   19.59
  -1   0   4  571.52   20.68
  -1   0   4  575.78   17.69
   1   0  -4  576.03   21.04
  -1   0   4  575.49   21.45
  -1   0   3 1348.30   30.40
   1   0  -3 1361.70   30.28
   1   0  -3 1381.51   36.64
  -1   0   3 1440.81   37.18
  -1   0   3 1426.37   33.43
  -1   0   3 1475.49   36.19
   1   0  -3 1387.48   35.77
  -1   0   3 1491.45   37.48
   1   0  -3 1393.56   36.80
   1   0  -2 4815.17   77.64
   1   0  -2 5036.73   78.77
  -1   0   2 4966.39   76.78
  -1   0   2 5244.94   80.26
   1   0   2  369.35   14.00
   1   0   2  384.60   14.30
   1   0   2  261.78   12.37
  -1   0  -2  359.29   14.04
   1   0   2  391.75   14.98
   1   0   3 1087.99   32.16
  -1   0  -3 1014.06   31.49
  -1   0  -3 1010.99   30.88
   1   0   3 1044.57   30.87
   1   0   3 1084.08   31.93
  -1   0  -3  991.03   24.63
   1   0   3 1087.46   32.48
   1   0   4    5.91    6.13
  -1   0  -4    5.63    5.57
   1   0   4    5.14    4.81
  -1   0  -4    8.45    5.55
   1   0   4   10.53    5.83
   1   0   4   17.87    7.79
  -1   0  -4    1.63    2.93
   1   0   5   41.48    8.38
  -1   0  -5   51.83    9.16
  -1   0  -5   39.51    7.83
   1   0   5   47.63    7.73
   1   0   5   43.87    7.93
   1   0   5   63.61   10.81
  -1   0  -5   38.34    5.22
  -1   0  -6  338.33   21.70
   1   0   6  356.76   22.63
  -1   0  -6  313.27   19.37
   1   0   6  304.27   19.17
   1   0   6  344.81   21.71
  -1   0  -6  297.25   15.36
   1   0   6  382.65   23.62
  -1   0  -7 1556.35   53.44
   1   0   7 1505.41   52.93
   1   0   7 1509.79   52.55
  -1   0  -7 1414.14   48.07
   1   0   7 1357.08   47.16
  -1   0  -7 1304.51   40.47
   1   0   7 1534.50   53.06
   1   0   8  474.80   27.07
  -1   0  -8  486.76   27.11
   1   0   8  505.09   30.27
   1   0   8  482.70   30.11
  -1   0  -8  530.28   31.27
  -1   0  -8  434.41   21.60
   1   0   8  515.18   30.57
  -1   0  -8  440.64   21.79
  -1   0  -9  565.39   30.38
   1   0   9  559.04   30.41
   1   0   9  620.88   35.44
  -1   0  -9  498.88   23.65
   1   0   9  619.10   35.05
  -1   0  -9  522.81   24.90
   1   0  10   64.34   11.58
  -1   0 -10   72.72   12.69
   1   0  10   82.35   14.62
  -1   0 -10   58.81    9.01
   1   0  10   82.93   15.00
  -1   0 -10   56.01    8.92
  -1   0 -11   12.73    8.19
   1   0  11    1.35    7.98
  -1   0 -11   -0.49    5.13
  -1   0 -11   -4.67    4.14
   1   0  11    0.39    8.29
  -1   0 -12   98.05   15.52
   1   0  12  130.49   20.91
  -1   0 -12   75.24   10.99
   1   0  12  112.85   18.47
  -1   0 -12   83.68   12.19
   1   0  13  539.53   41.39
  -1   0 -13  445.34   27.37
  -1   0 -13  494.01   29.97
  -1   0 -13  574.87   37.02
  -1   0 -14   -4.15    8.97
   1   0  14    6.09   10.02
  -1   0 -14   -0.33    5.37
   1   0  14    1.70   10.09
  -1   0 -15   80.52   16.00
   1   0  15  103.17   20.30
  -1   0 -15   68.13   11.57
   1   0  15   84.87   18.12
  -1   0 -16   -9.43    9.26
   1   0  16   -6.88   10.06
  -1   0 -16   10.17    6.86
   1   0  16   -0.06    9.85
   1   0  17   -5.15   10.10
  -1   0 -17    0.35    7.77
   1   0  17   15.97   12.83
   1   0  18   29.36   14.56
  -1   0 -18   20.74   10.88
   1   0  18   25.80   14.16
  -1   0 -19   37.09   14.41
   1   0  19   48.97   18.10
  -1   1  19   80.97   21.13
  -1   1  18   24.73   13.94
   1   1 -18   31.15   11.55
  -1   1  18   18.98   12.65
  -1   1  17   26.35   15.03
   1   1 -17   29.94   10.26
   1   1 -17   33.93   10.96
  -1   1  17   32.32   15.34
   1   1 -16   41.06   12.10
   1   1 -16   46.11   11.62
  -1   1  16    9.18    9.73
   1   1 -16   31.13    9.44
  -1   1  16   24.76   13.83
   1   1 -15   16.60    9.58
   1   1 -15   18.67    9.63
  -1   1  15   28.40   12.47
   1   1 -15   17.45    7.81
  -1   1  15   29.38   13.22
   1   1 -14   44.68   11.46
   1   1 -14   27.68    9.57
  -1   1  14   40.97   15.64
   1   1 -14   19.98    7.68
  -1   1  14   29.48   13.20
   1   1 -13   21.21    7.90
   1   1 -13   32.17   10.29
   1   1 -13   11.49    6.63
  -1   1  13   15.54    5.38
  -1   1  13   33.98   13.43
   1   1 -12   34.82    9.07
   1   1 -12   45.64   10.41
  -1   1  12   49.63   14.06
  -1   1  12   30.41    6.37
   1   1 -12   39.48    9.21
   1   1 -11  104.74   14.48
  -1   1  11  104.18   17.65
   1   1 -11   93.15   11.93
  -1   1  11  107.41   10.70
   1   1 -11  127.94   14.56
   1   1 -10   30.03    7.43
   1   1 -10   38.18    9.60
  -1   1  10   24.89    9.54
   1   1 -10   25.05    7.02
  -1   1   9  344.40   25.64
   1   1  -9  331.21   22.62
   1   1  -9  399.04   27.41
  -1   1   9  336.81   26.34
   1   1  -9  319.43   20.07
   1   1  -9  340.02   20.96
   1   1  -8  205.61   16.92
  -1   1   8  250.78   20.52
  -1   1   8  208.38   20.15
   1   1  -8  226.18   19.26
   1   1  -8  169.15   13.89
   1   1  -8  201.14   15.25
  -1   1   7  396.56   24.56
   1   1  -7  372.94   21.38
   1   1  -7  373.47   23.63
  -1   1   7  420.94   25.97
   1   1  -7  336.09   18.84
   1   1  -7  370.28   19.14
  -1   1   7  433.60   24.06
  -1   1   6  357.76   21.51
   1   1  -6  354.50   19.56
  -1   1   6  335.93   22.05
   1   1  -6  373.78   21.88
   1   1  -6  326.90   17.18
   1   1  -6  342.60   17.22
  -1   1   6  369.65   21.18
  -1   1   5 1012.18   35.01
   1   1  -5 1011.97   32.67
  -1   1   5 1017.50   36.40
   1   1  -5 1032.12   34.96
   1   1  -5  912.82   29.89
   1   1  -5  933.81   26.56
  -1   1   5 1122.20   36.18
   1   1  -5  950.15   29.30
  -1   1   4  647.50   24.53
   1   1  -4  632.96   23.00
   1   1  -4  640.47   24.26
  -1   1   4  623.47   25.74
   1   1  -4  598.50   21.47
   1   1  -4  596.80   19.17
   1   1  -4  624.91   20.52
  -1   1   4  689.54   25.83
   1   1  -3 3008.45   63.29
  -1   1   3 2815.70   63.22
  -1   1   3 2780.10   65.64
   1   1  -3 2952.56   63.16
   1   1  -3 2808.83   59.49
   1   1  -3 2787.61   61.45
   1   1  -3 2835.45   59.06
  -1   1   3 3126.42   66.77
   1   1  -2  993.99   25.73
   1   1  -2  982.87   23.89
  -1   1   2  933.13   26.91
   1   1  -2  956.90   25.05
   1   1  -2  951.83   22.87
  -1   1   2 1016.80   27.75
   1   1  -1 1211.37   29.32
   1   1   1  529.13   14.93
  -1   1  -1  509.52   16.97
   1   1   2  497.14   17.68
   1   1   2  488.09   18.42
  -1   1  -2  475.60   18.27
  -1   1  -2  497.40   18.54
   1   1   3 3661.16   79.44
  -1   1  -3 3571.88   80.28
   1   1   3 3613.65   80.22
  -1   1  -3 3776.99   80.45
  -1   1  -3 3500.65   78.96
   1   1   4   71.09   10.04
   1   1   4   69.84    9.15
  -1   1  -4   70.16    9.51
  -1   1  -4   78.65    9.79
  -1   1  -4   76.67    9.98
  -1   1  -5   46.87    8.65
   1   1   5   49.87    8.56
   1   1   5   46.56    9.11
   1   1   5   44.19    8.51
  -1   1  -5   55.00    8.66
  -1   1  -5   42.30    4.24
   1   1   6  827.40   34.85
   1   1   6  733.45   31.03
  -1   1  -6  799.90   34.67
   1   1   6  780.64   34.47
  -1   1  -6  651.13   21.11
  -1   1  -6  745.24   30.86
   1   1   7  280.46   19.77
   1   1   7  343.58   23.41
  -1   1  -7  339.81   23.08
   1   1   7  294.09   22.80
  -1   1  -7  259.38   13.25
  -1   1  -7  298.60   20.41
   1   1   8  162.31   15.86
   1   1   8  208.74   19.69
   1   1   8  187.91   18.81
  -1   1  -8  199.33   18.78
  -1   1  -8  154.82   11.05
  -1   1  -8  184.74   16.77
  -1   1  -9  117.02   15.23
   1   1   9   89.45   14.54
  -1   1  -9   91.33    9.08
   1   1  10  357.48   29.21
  -1   1 -10  263.10   16.64
  -1   1 -10  329.56   24.91
   1   1  10  341.20   27.96
  -1   1 -11   -5.31    7.84
   1   1  11    9.99    9.49
  -1   1 -11    5.14    4.35
   1   1  11    6.43    9.58
  -1   1 -12   42.10   12.14
   1   1  12   35.35   12.39
  -1   1 -12   18.06    5.96
   1   1  12   27.38   11.48
  -1   1 -13   34.80   10.78
   1   1  13   21.74   12.61
   1   1  13   10.60    3.30
   1   1  13   19.00    3.35
  -1   1 -13   17.08    5.85
   1   1  13   24.89   11.00
  -1   1 -14   14.08    7.92
   1   1  14    5.91   10.00
  -1   1 -14   16.22    6.81
   1   1  14   12.40    9.77
  -1   1 -15   89.32   16.39
   1   1  15  110.59   21.57
  -1   1 -15   91.92   12.31
   1   1  15   93.45   19.48
   1   1  16   30.46   12.21
  -1   1 -16    9.07    9.18
   1   1  16   -4.29   10.24
   1   1  17   73.09   19.30
  -1   1 -17   68.51   16.84
  -1   1 -17   66.50   15.17
   1   1  17   71.53   19.84
   1   1  18   27.51   14.20
  -1   1 -18   48.01   15.18
  -1   1 -18   11.63    9.47
   1   1  18   38.18   16.26
  -1   1 -19   26.76   14.81
   1   2 -19   31.90   13.41
  -1   2  19   17.96   13.77
  -1   2  18   15.71   14.57
   1   2 -18    1.77    8.79
  -1   2  18  -13.29   10.19
  -1   2  17    4.90   12.50
   1   2 -17   -3.86    7.98
   1   2 -17    1.18    7.95
  -1   2  17   -0.64   11.47
   1   2 -16   44.60   13.99
   1   2 -16   44.77   11.78
  -1   2  16   33.68   14.14
   1   2 -16   26.01    7.96
   1   2 -15  167.78   22.27
  -1   2  15  161.42   25.29
   1   2 -15  113.19   14.54
   1   2 -15  166.93   20.07
   1   2 -14  219.24   24.16
  -1   2  14  230.37   28.66
   1   2 -14  175.49   17.57
   1   2 -14  214.92   21.48
   1   2 -13  114.14   17.41
   1   2 -13  122.98   16.10
  -1   2  13  153.94   21.99
   1   2 -13  104.94   13.43
   1   2 -12  169.24   19.52
  -1   2  12  152.20   22.48
   1   2 -12  146.03   14.67
   1   2 -12  175.76   18.33
   1   2 -11  182.61   19.24
  -1   2  11  216.59   24.12
   1   2 -11  181.17   16.07
   1   2 -11  193.06   18.27
   1   2 -10    8.73    7.24
   1   2 -10    5.87    6.10
   1   2 -10   -2.85    5.02
  -1   2  10   12.26   10.31
   1   2  -9    5.33    5.61
   1   2  -9    4.20    6.65
   1   2  -9   12.59    5.61
  -1   2   9    3.97    6.12
   1   2  -9   12.94    6.74
  -1   2   9    7.69    7.45
   1   2  -8   33.76    7.49
   1   2  -8   37.06    9.03
  -1   2   8   26.89    9.01
   1   2  -8   35.91    8.83
  -1   2   8   26.13    8.45
   1   2  -8   21.80    6.18
   1   2  -7  267.78   19.20
  -1   2   7  285.80   20.79
  -1   2   7  248.22   20.39
   1   2  -7  271.09   20.03
   1   2  -7  225.13   11.94
   1   2  -7  235.53   14.95
   1   2  -7  265.11   17.10
  -1   2   6  372.27   22.34
   1   2  -6  383.83   22.05
   1   2  -6  381.40   22.05
  -1   2   6  360.13   23.53
   1   2  -6  347.61   15.16
   1   2  -6  344.85   17.55
   1   2  -6  354.00   18.90
   1   2  -5   53.73    8.83
  -1   2   5   49.52    8.54
  -1   2   5   50.20   10.04
   1   2  -5   50.37    8.39
   1   2  -5   40.25    6.20
   1   2  -5   43.88    5.79
   1   2  -5   45.95    7.16
  -1   2   4  563.35   23.87
   1   2  -4  573.86   24.22
  -1   2   4  551.79   25.50
   1   2  -4  569.91   23.05
   1   2  -4  526.48   20.42
   1   2  -4  582.85   20.24
   1   2  -4  562.13   21.67
   1   2  -4  602.00   21.60
  -1   2   3  423.21   18.51
   1   2  -3  433.04   19.84
  -1   2   3  416.35   13.78
   1   2  -3  437.67   17.76
  -1   2   3  406.86   20.87
   1   2  -3  419.18   16.70
  -1   2   3  371.00   15.34
   1   2  -3  451.31   16.05
   1   2  -3  428.45   17.65
  -1   2   2 1660.31   36.74
   1   2  -2 1825.06   44.97
  -1   2   2 1676.31   44.61
  -1   2   2 1627.30   41.11
   1   2  -2 1805.68   42.64
  -1   2   2 1513.87   36.75
  -1   2   2 1687.28   44.55
   1   2  -2 1775.91   37.34
   1   2  -1  248.97   13.42
  -1   2   1  262.91   13.60
  -1   2   1  240.92   11.19
  -1   2   1  237.15   10.34
   1   2  -1  268.34   13.74
   1   2  -1  196.23    8.40
  -1   2   1  236.76   13.07
   1   2   0 2319.69   46.77
   1   2   0 2217.38   52.51
  -1   2   0 2363.23   50.73
   1   2   0 2422.59   53.45
  -1   2   0 2282.02   52.59
   1   2   0 2278.09   47.32
  -1   2   0 2294.12   52.32
   1   2   1 4969.53  105.16
   1   2   1 5292.39  100.69
   1   2   1 5107.70  105.51
  -1   2  -1 5356.46  105.37
  -1   2  -1 5146.53  105.75
  -1   2  -1 5190.94  104.88
   1   2   2  987.78   32.37
   1   2   2 1059.59   29.98
   1   2   2 1005.64   30.97
  -1   2  -2 1010.88   32.45
  -1   2  -2 1036.38   31.70
  -1   2  -2 1012.20   32.17
   1   2   3 1026.01   33.04
   1   2   3 1031.04   32.50
   1   2   3 1029.21   34.57
  -1   2  -3 1035.16   34.08
  -1   2  -3 1085.54   34.10
   1   2   4  631.74   26.92
  -1   2  -4  655.46   28.29
   1   2   4  647.39   28.16
  -1   2  -4  615.84   27.08
  -1   2  -4  692.81   27.59
  -1   2  -5  365.42   22.04
   1   2   5  374.22   21.91
   1   2   5  355.52   21.61
  -1   2  -5  385.84   22.04
  -1   2  -5  356.09   21.07
   1   2   6  169.37   16.32
  -1   2  -6  174.75   15.96
   1   2   6  159.73   15.98
  -1   2  -6  112.55    6.18
  -1   2  -6  174.32   15.40
  -1   2  -6  165.78   15.29
   1   2   7  415.59   26.65
  -1   2  -7  411.44   26.47
   1   2   7  393.08   25.73
  -1   2  -7  310.23   12.63
  -1   2  -7  363.14   23.12
  -1   2  -8   29.11    8.08
  -1   2  -8   18.91    3.75
   1   2   8   26.95    9.96
  -1   2  -8   39.65    9.42
   1   2   8   43.93   10.44
  -1   2  -9   54.46   11.30
   1   2   9   68.94   14.43
  -1   2  -9   51.36    6.24
   1   2  10  188.24   21.57
  -1   2 -10  124.54   10.07
  -1   2 -10  169.26   18.51
   1   2  11  527.77   36.77
  -1   2 -11  401.82   19.72
  -1   2 -11  490.57   32.59
  -1   2 -12   86.02   15.28
   1   2  12   62.41   14.31
  -1   2 -12   51.31    7.45
  -1   2 -13   51.56   13.01
   1   2  13   46.98   14.44
  -1   2 -13   34.77    6.82
   1   2  13   60.36   16.30
  -1   2 -14    1.32    8.84
  -1   2 -14    5.81    7.29
   1   2  14    1.17    8.93
  -1   2 -14    3.49    4.01
   1   2  14   -8.15   10.44
   1   2  15   97.55   21.19
  -1   2 -15  102.62   18.23
  -1   2 -15  134.57   21.81
   1   2  15   79.62   19.45
   1   2  16   18.71   13.69
  -1   2 -16    5.26    8.53
  -1   2 -16    4.45   10.15
   1   2  16    8.15   12.63
   1   2  17   65.05   20.21
  -1   2 -17   52.49   16.34
  -1   2 -17   70.49   17.43
   1   2  17   53.52   18.31
   1   2  18   20.67   15.85
  -1   2 -18   29.40   14.64
  -1   2 -18   17.67   11.06
   1   2  18   64.71   21.18
  -1   2 -19   -2.69   10.88
  -1   2 -20   -0.07   13.54
   1   3 -19    6.82   11.88
  -1   3  18   11.43   11.60
   1   3 -18   -7.27   10.75
  -1   3  18   -1.33   12.50
  -1   3  17   -5.92   11.28
   1   3 -17   15.29   10.39
   1   3 -17   10.58    7.33
  -1   3  16   29.61   13.22
   1   3 -16   48.71   14.87
   1   3 -16   54.71   13.29
   1   3 -15   61.33   15.50
  -1   3  15   31.00   12.85
   1   3 -15   51.12    9.55
   1   3 -15   56.05   12.86
   1   3 -14  164.22   21.91
  -1   3  14  172.05   26.01
   1   3 -14  131.44   14.68
   1   3 -14  133.17   17.57
   1   3 -13   80.54   14.47
  -1   3  13  106.89   19.43
   1   3 -13   97.58   12.55
   1   3 -13  109.68   15.89
   1   3 -12  163.78   19.98
  -1   3  12  163.15   23.26
   1   3 -12  140.37   14.14
   1   3 -12  162.84   18.41
   1   3 -11   75.17   14.13
  -1   3  11   83.50   17.03
   1   3 -11   62.22    9.95
   1   3 -11   70.56   11.82
   1   3 -10  188.97   20.02
  -1   3  10  219.78   23.58
   1   3 -10  193.97   15.32
   1   3 -10  206.55   18.68
   1   3  -9  530.09   31.55
   1   3  -9  566.35   33.20
  -1   3   9  503.91   33.91
   1   3  -9  455.12   19.07
   1   3  -9  475.67   23.40
   1   3  -9  520.97   28.49
   1   3  -8  372.97   25.21
  -1   3   8  377.27   25.88
  -1   3   8  378.85   28.02
   1   3  -8  398.03   26.22
   1   3  -8  341.71   16.29
   1   3  -8  341.30   18.87
   1   3  -8  379.68   22.95
  -1   3   7 1007.11   41.92
   1   3  -7 1002.21   41.27
   1   3  -7 1032.34   41.21
  -1   3   7  995.87   43.72
   1   3  -7  942.09   30.23
   1   3  -7  924.94   32.30
   1   3  -7  969.39   37.38
   1   3  -6  437.68   25.38
  -1   3   6  413.31   24.62
  -1   3   6  436.93   26.69
   1   3  -6  433.10   24.05
   1   3  -6  410.70   18.37
   1   3  -6  442.60   22.38
   1   3  -6  400.04   21.98
  -1   3   5  320.71   20.26
   1   3  -5  359.53   21.85
  -1   3   5  328.25   22.16
   1   3  -5  317.45   19.19
   1   3  -5  320.62   16.04
   1   3  -5  355.94   18.24
   1   3  -5  337.11   19.31
   1   3  -4 1704.43   50.73
  -1   3   4 1559.11   40.38
  -1   3   4 1628.61   48.40
   1   3  -4 1707.02   46.89
  -1   3   4 1636.13   50.99
   1   3  -4 1683.69   44.40
  -1   3   4 1428.59   39.42
   1   3  -4 1679.20   47.45
   1   3  -4 1756.78   44.23
   1   3  -3  251.03   16.91
  -1   3   3  222.27   11.83
  -1   3   3  227.02   16.75
  -1   3   3  218.41   14.56
   1   3  -3  242.43   14.93
  -1   3   3  183.78    9.67
   1   3  -3  237.37   15.54
   1   3  -3  226.35   12.09
   1   3  -2  434.60   21.43
  -1   3   2  404.02   16.67
  -1   3   2  390.80   20.30
  -1   3   2  381.88   18.31
  -1   3   2  353.60   12.66
  -1   3   2  404.16   20.77
   1   3  -2  425.20   15.93
  -1   3   1  286.68   15.10
   1   3  -1  306.38   17.32
  -1   3   1  298.12   17.22
   1   3  -1  315.03   17.62
  -1   3   1  293.01   14.85
  -1   3   1  327.97   17.40
   1   3  -1  308.96   13.33
   1   3   0  497.51   22.30
  -1   3   0  499.67   20.59
   1   3   0  521.56   18.52
  -1   3   0  519.47   21.38
   1   3   0  536.11   23.11
  -1   3   0  522.38   22.23
  -1   3   0  485.92   22.17
   1   3   0  520.11   18.62
   1   3   1  507.96   19.38
   1   3   1  513.33   22.47
   1   3   1  483.78   22.24
  -1   3  -1  510.93   22.31
  -1   3  -1  519.47   23.38
  -1   3  -1  497.92   21.52
   1   3   2 1684.92   49.36
   1   3   2 1770.74   46.33
  -1   3  -2 1777.97   50.27
   1   3   2 1731.23   48.24
  -1   3  -2 1804.26   48.62
  -1   3  -2 1707.54   50.12
   1   3   3  739.66   28.90
   1   3   3  773.81   31.31
   1   3   3  782.74   29.35
  -1   3  -3  792.89   31.99
  -1   3  -3  835.73   30.80
  -1   3  -3  762.57   31.11
   1   3   4   55.82    9.60
   1   3   4   57.12    9.16
  -1   3  -4   59.96   10.71
   1   3   4   46.59    7.59
  -1   3  -4   61.28    9.21
  -1   3  -4   44.51    9.07
  -1   3  -5  386.94   23.06
   1   3   5  363.02   22.67
   1   3   5  381.87   23.81
  -1   3  -5  384.27   23.98
  -1   3  -5  427.65   23.65
  -1   3  -5  365.26   22.55
  -1   3  -6  965.20   41.43
   1   3   6 1003.08   42.42
  -1   3  -6 1034.53   41.91
   1   3   6  991.56   41.15
  -1   3  -6  970.90   26.31
  -1   3  -6 1077.43   41.40
  -1   3  -6  959.73   39.76
  -1   3  -7   93.44   12.67
  -1   3  -7   94.04   14.29
  -1   3  -7  105.39   14.45
   1   3   7  110.08   14.85
   1   3   7   95.01   14.49
  -1   3  -7   95.72    6.00
  -1   3  -7  101.47   13.21
  -1   3  -8  172.71   21.69
  -1   3  -8  178.91   20.85
  -1   3  -8  174.77   20.13
  -1   3  -8  174.76   20.80
   1   3   9   86.66   15.07
  -1   3  -9   83.37   14.71
  -1   3  -9   79.61   13.62
   1   3  10  129.34   18.89
  -1   3 -10   95.27   15.81
  -1   3 -10  120.95   16.21
  -1   3 -11  313.29   28.23
   1   3  11  304.84   28.98
  -1   3 -11  253.88   13.53
  -1   3 -11  295.01   25.55
  -1   3 -12   51.37   12.71
  -1   3 -12   68.99   15.30
  -1   3 -12   48.46    6.52
   1   3  12   50.71   14.52
  -1   3 -13   69.00   15.01
  -1   3 -13   77.59   14.81
   1   3  13   81.97   18.76
  -1   3 -13   79.20    7.06
   1   3  14  263.28   31.83
  -1   3 -14  260.29   28.81
  -1   3 -14  268.55   25.76
   1   3  15   38.06   14.48
  -1   3 -15   32.17   12.75
  -1   3 -15   39.93   12.75
   1   3  15   37.59   16.78
   1   3  16   17.83   14.72
  -1   3 -16   18.78   11.28
  -1   3 -16   18.23   10.54
   1   3  16   18.91   11.91
   1   3  17    1.34   14.33
  -1   3 -17    1.43   14.93
  -1   3 -17    1.79   12.38
   1   3  17    1.92   14.02
   1   3  18    9.21   11.91
  -1   3 -18   -1.48    9.18
  -1   3 -18  -12.71   14.35
   1   3  18  -12.18   12.70
  -1   3 -19   14.91   11.57
  -1   3 -20   -5.69    9.57
   1   4 -19   40.54   14.02
  -1   4  18    2.52   10.63
   1   4 -18   -2.43   10.76
  -1   4  17   11.44   14.81
   1   4 -17    8.44   10.15
   1   4 -17   10.42    9.48
  -1   4  16  101.45   23.26
   1   4 -16   82.58   17.70
   1   4 -16  100.60   17.29
  -1   4  15   35.92   14.80
   1   4 -15   33.05   13.20
   1   4 -15   32.75   11.41
  -1   4  14   15.54   11.74
   1   4 -14   39.98   11.82
   1   4 -14   28.62   10.19
  -1   4  13   52.54   15.89
   1   4 -13   58.14   14.47
   1   4 -13   56.25   11.80
  -1   4  12  195.41   26.18
   1   4 -12  190.23   22.45
   1   4 -12  191.18   20.49
  -1   4  11  205.16   24.93
   1   4 -11  199.10   22.50
   1   4 -11  210.53   20.36
   1   4 -10   -2.75    7.74
  -1   4  10    6.32    8.78
   1   4 -10   11.68    4.49
   1   4 -10   -2.41    7.41
   1   4  -9   67.69   12.85
  -1   4   9   48.71   13.04
   1   4  -9   55.69    7.58
   1   4  -9   33.70    8.56
  -1   4   8  149.50   17.12
   1   4  -8  166.17   18.61
  -1   4   8  113.79   16.41
   1   4  -8  148.30   16.27
   1   4  -8  125.97   10.88
   1   4  -8  135.40   15.17
   1   4  -7  224.83   20.30
  -1   4   7  238.31   20.36
  -1   4   7  237.87   22.35
   1   4  -7  261.09   20.28
   1   4  -7  235.84   15.41
   1   4  -7  266.85   18.88
   1   4  -7  239.30   19.11
   1   4  -6  695.14   34.72
  -1   4   6  695.66   34.34
   1   4  -6  717.86   32.66
  -1   4   6  670.28   35.27
   1   4  -6  667.19   27.15
   1   4  -6  719.42   30.11
   1   4  -6  665.80   31.59
   1   4  -5  719.56   34.15
  -1   4   5  644.68   25.22
  -1   4   5  666.59   33.56
   1   4  -5  696.07   29.88
  -1   4   5  667.06   31.37
   1   4  -5  653.55   27.16
  -1   4   5  570.97   21.94
   1   4  -5  685.07   27.50
   1   4  -5  688.11   30.89
  -1   4   4  253.10   14.81
   1   4  -4  275.44   19.94
  -1   4   4  264.22   19.74
  -1   4   4  253.17   18.20
   1   4  -4  307.67   18.09
  -1   4   4  214.91   11.16
   1   4  -4  271.44   18.46
   1   4  -4  265.90   15.62
  -1   4   3  669.32   25.43
   1   4  -3  768.26   32.68
  -1   4   3  710.28   29.79
  -1   4   3  716.32   31.33
  -1   4   3  609.76   18.77
  -1   4   3  690.15   30.99
   1   4  -3  740.34   25.58
  -1   4   2  349.78   19.83
  -1   4   2  363.75   21.76
   1   4  -2  387.70   22.41
  -1   4   2  368.17   18.44
   1   4  -2  389.49   17.62
  -1   4   2  378.74   21.92
  -1   4   1  424.08   22.41
  -1   4   1  427.62   21.33
   1   4  -1  411.44   22.84
  -1   4   1  411.93   20.16
   1   4  -1  434.20   23.44
   1   4  -1  417.46   18.35
  -1   4   1  395.74   21.39
   1   4   0  248.32   17.38
   1   4   0  263.90   14.92
  -1   4   0  248.65   16.26
   1   4   0  295.86   18.71
  -1   4   0  265.19   16.82
   1   4   0  278.66   15.32
  -1   4   0  286.72   17.79
   1   4   1  138.30   11.50
   1   4   1  130.33   13.61
   1   4   1  137.43   13.87
  -1   4  -1  122.93   12.33
  -1   4  -1  110.45   11.17
  -1   4  -1  126.77   13.35
   1   4   1  121.29   11.19
   1   4   2    5.82    5.43
   1   4   2    6.20    5.15
  -1   4  -2    2.05    6.02
   1   4   2   -1.28    5.50
  -1   4  -2    6.86    7.32
  -1   4  -2    5.13    5.82
   1   4   3  671.60   28.86
   1   4   3  681.47   31.49
  -1   4  -3  673.78   31.49
   1   4   3  657.42   29.07
  -1   4  -3  680.09   29.67
  -1   4  -3  662.47   31.11
   1   4   4   68.72   11.32
   1   4   4   65.54   10.22
  -1   4  -4   76.28   12.01
   1   4   4   64.40    9.68
  -1   4  -4   55.08   10.42
  -1   4  -4   73.37   10.33
   1   4   5  114.13   13.48
   1   4   5  110.13   13.90
  -1   4  -5  124.63   14.93
   1   4   5  116.35   12.41
  -1   4  -5  128.46   14.48
  -1   4  -5  141.37   14.53
   1   4   6  962.48   42.11
  -1   4  -6  961.55   42.14
   1   4   6  954.75   42.82
  -1   4  -6  914.17   41.95
  -1   4  -6 1003.97   40.94
  -1   4  -6  928.22   41.23
  -1   4  -7  479.91   31.25
   1   4   7  485.68   30.85
  -1   4  -7  492.41   31.04
   1   4   7  489.56   30.73
  -1   4  -7  467.58   18.91
  -1   4  -7  486.12   29.41
  -1   4  -7  533.26   30.15
  -1   4  -8  154.52   18.81
   1   4   8  174.20   20.32
  -1   4  -8  130.88    8.61
  -1   4  -8  158.56   17.83
  -1   4  -8  174.22   18.89
  -1   4  -9  150.90   19.67
   1   4   9  140.10   17.93
  -1   4  -9  105.76    6.58
  -1   4  -9  145.49   17.61
   1   4  10  166.71   21.89
  -1   4 -10  163.04   21.01
  -1   4 -10  171.23   20.22
   1   4  11  359.78   32.21
  -1   4 -11  362.68   31.37
  -1   4 -11  361.67   29.68
   1   4  12  238.20   27.81
  -1   4 -12  237.89   25.74
  -1   4 -12  257.71   25.52
   1   4  13   44.00   13.91
  -1   4 -13   25.25   10.51
  -1   4 -13   30.21   11.65
   1   4  14    9.83   10.04
  -1   4 -14   40.15   14.60
  -1   4 -14   23.34   10.39
   1   4  15   17.17   12.64
  -1   4 -15   10.20    9.81
  -1   4 -15   32.99   13.10
   1   4  16   32.49   15.01
  -1   4 -16   39.01   14.05
  -1   4 -16   15.64   10.39
   1   4  16   64.11   19.68
   1   4  17   25.89   16.58
  -1   4 -17    1.50   11.84
   1   4  17   11.08   11.61
  -1   4 -17   -3.44   10.15
  -1   4 -18    1.08   11.58
  -1   4 -18  -16.31   10.04
  -1   4 -19   10.44   12.93
   1   5 -19   20.82   13.30
   1   5 -18    6.41    9.93
  -1   5  17    1.64   11.33
   1   5 -17  -18.71   12.53
   1   5 -17    8.65    9.46
  -1   5  16   21.81   13.65
   1   5 -16   50.18   16.34
   1   5 -16   36.24   11.90
  -1   5  15  -11.19   11.65
   1   5 -15   -6.82   10.14
   1   5 -15    2.51    8.02
  -1   5  14  -13.83   10.94
   1   5 -14    9.97    9.62
   1   5 -14    9.60    8.14
  -1   5  13    4.31   11.17
   1   5 -13    4.50    8.94
   1   5 -13    2.09    6.80
   1   5 -12  318.26   30.57
  -1   5  12  301.18   31.30
   1   5 -12  265.54   15.14
   1   5 -12  284.26   26.04
   1   5 -11   56.98   13.83
  -1   5  11   57.30   15.37
   1   5 -11   42.98    6.89
   1   5 -11   59.99   13.18
   1   5 -10  152.38   20.22
  -1   5  10  189.96   23.75
   1   5 -10  158.51   12.95
   1   5 -10  191.01   20.14
   1   5  -9    5.21    8.89
  -1   5   9   12.98    9.52
   1   5  -9   13.74    5.62
   1   5  -9   23.52    8.53
   1   5  -8  195.94   20.59
  -1   5   8  184.50   21.45
   1   5  -8  188.10   18.80
   1   5  -8  193.46   15.55
   1   5  -8  196.43   17.75
   1   5  -8  182.39   18.38
   1   5  -7   99.36   15.02
   1   5  -7  114.33   14.63
  -1   5   7   96.56   14.24
  -1   5   7   96.31   15.80
   1   5  -7   83.34   10.30
  -1   5   7   78.45    8.88
   1   5  -7   98.04   11.98
   1   5  -7   81.42   12.48
  -1   5   6  154.09   13.44
   1   5  -6  174.87   19.21
   1   5  -6  181.22   16.52
  -1   5   6  157.50   18.48
  -1   5   6  169.00   17.35
  -1   5   6  131.50   10.22
   1   5  -6  162.03   14.09
   1   5  -6  188.92   15.55
   1   5  -6  152.05   16.31
   1   5  -5  685.94   35.48
  -1   5   5  642.65   27.59
  -1   5   5  669.58   34.90
   1   5  -5  676.62   30.83
  -1   5   5  669.39   33.22
   1   5  -5  690.84   30.68
  -1   5   5  537.51   19.97
   1   5  -5  713.91   29.48
   1   5  -5  684.83   33.32
  -1   5   4  621.49   26.66
   1   5  -4  696.70   34.52
  -1   5   4  634.22   33.35
  -1   5   4  628.24   31.33
  -1   5   4  537.12   17.75
   1   5  -4  679.31   27.37
  -1   5   4  647.88   33.46
  -1   5   3  802.19   36.19
  -1   5   3  756.88   33.89
  -1   5   3  754.92   30.49
   1   5  -3  814.69   36.77
   1   5  -3  813.18   29.94
  -1   5   3  736.00   34.98
  -1   5   2  209.51   17.00
  -1   5   2  223.10   18.21
  -1   5   2  220.76   16.36
   1   5  -2  224.47   18.94
   1   5  -2  232.17   15.10
  -1   5   2  226.47   18.39
   1   5  -1  529.51   28.40
  -1   5   1  551.28   28.14
  -1   5   1  522.92   26.70
  -1   5   1  555.47   26.18
   1   5  -1  551.90   29.44
   1   5  -1  557.52   23.72
  -1   5   1  560.51   28.20
   1   5   0 2820.05   78.18
   1   5   0 2900.69   71.02
  -1   5   0 2871.82   74.14
   1   5   0 2819.13   78.58
  -1   5   0 2830.71   74.90
  -1   5   0 2922.89   76.48
   1   5   0 2794.38   70.59
  -1   5  -1  112.03   13.13
   1   5   1  116.89   12.75
   1   5   1  112.22   11.67
  -1   5  -1  116.08   13.40
   1   5   1  119.67   12.53
   1   5   1  117.26   11.51
  -1   5  -1  111.04   12.88
   1   5   2  151.56   15.22
   1   5   2  151.68   13.26
  -1   5  -2  158.67   16.41
   1   5   2  146.08   14.27
  -1   5  -2  152.86   14.83
   1   5   2  144.15   13.68
  -1   5  -2  157.27   16.59
   1   5   3  237.88   21.09
   1   5   3  243.75   19.04
   1   5   3  233.52   19.02
  -1   5  -3  240.38   20.39
  -1   5  -3  232.86   19.55
  -1   5  -3  234.41   20.88
   1   5   4 1253.53   46.21
   1   5   4 1265.88   49.41
  -1   5  -4 1264.05   49.63
   1   5   4 1272.59   45.86
  -1   5  -4 1217.28   48.67
  -1   5  -4 1292.80   46.34
   1   5   5  689.04   36.04
   1   5   5  657.76   33.72
   1   5   5  672.77   32.14
  -1   5  -5  648.33   35.90
  -1   5  -5  657.40   34.88
  -1   5  -5  702.17   33.75
  -1   5  -6  146.33   16.66
   1   5   6  144.55   17.09
  -1   5  -6  150.10   17.94
   1   5   6  166.30   16.40
  -1   5  -6  155.99   17.91
  -1   5  -6  183.37   17.61
   1   5   7  103.33   15.48
  -1   5  -7  104.33   15.81
  -1   5  -7   99.57   13.72
  -1   5  -7   93.09   14.30
  -1   5  -8   32.20   10.74
   1   5   8   32.93   10.78
  -1   5  -8   26.19    6.11
  -1   5  -8   35.57   10.21
  -1   5  -9   34.07   11.42
   1   5   9   34.47   12.62
  -1   5  -9   30.96    5.43
  -1   5  -9   33.67   11.75
  -1   5 -10   18.76   10.55
   1   5  10   36.67   12.63
  -1   5 -10   19.84    4.01
  -1   5 -10   38.12   12.39
   1   5  11   12.04   10.67
  -1   5 -11   29.41   12.99
  -1   5 -11    9.38    9.18
   1   5  12  151.60   22.60
  -1   5 -12  165.06   23.13
  -1   5 -12  143.39   20.40
   1   5  13   71.40   18.11
  -1   5 -13   60.25   15.73
  -1   5 -13   99.19   17.94
   1   5  14    0.68   10.07
  -1   5 -14   -9.31    8.74
  -1   5 -14   10.41   11.30
   1   5  15   35.72   14.23
  -1   5 -15   18.14   13.58
  -1   5 -15    4.57   10.32
   1   5  16   63.94   20.82
  -1   5 -16   58.82   19.52
  -1   5 -16   52.52   14.39
   1   5  17   44.30   18.85
  -1   5 -17   66.06   18.06
  -1   5 -17   62.59   17.21
  -1   5 -18    0.62   10.09
  -1   5 -18   -2.82   10.50
   1   6 -18   53.39   17.95
  -1   6  17   11.97   14.20
   1   6 -17   11.07   10.74
   1   6 -17   -8.08    9.34
  -1   6  16   59.12   18.64
   1   6 -16   41.07   17.35
   1   6 -16   31.47   12.42
  -1   6  15   19.05   13.86
   1   6 -15   41.52   16.14
   1   6 -15    9.81    9.12
  -1   6  14   84.45   20.82
   1   6 -14   78.30   16.23
   1   6 -14   71.87   15.61
  -1   6  13  -18.23   12.06
   1   6 -13    8.67    9.65
   1   6 -13   -7.35    8.82
   1   6 -12    4.25    9.54
  -1   6  12   13.56   11.84
   1   6 -12    1.19    4.36
   1   6 -12   10.07    9.29
   1   6 -11   93.10   18.85
  -1   6  11  105.27   19.60
  -1   6  11   79.56   12.10
   1   6 -11   87.12   10.43
   1   6 -11   97.46   15.96
   1   6 -10  185.55   23.65
  -1   6  10  192.09   23.99
   1   6 -10  194.52   16.15
  -1   6  10  136.98   14.07
   1   6 -10  197.84   21.23
   1   6  -9   29.30   11.75
  -1   6   9   -7.23   10.19
  -1   6   9    5.97    4.86
   1   6  -9   17.49    6.99
   1   6  -9   14.63    8.16
   1   6  -9    9.81    8.38
   1   6  -8  180.42   21.70
  -1   6   8  171.19   22.33
  -1   6   8  120.14   11.01
   1   6  -8  137.52   13.74
   1   6  -8  152.81   18.49
   1   6  -8  178.87   17.73
  -1   6   7  282.28   19.58
   1   6  -7  286.89   26.37
  -1   6   7  276.23   25.71
   1   6  -7  305.05   23.68
  -1   6   7  209.87   13.30
   1   6  -7  291.01   20.72
   1   6  -7  302.36   24.52
   1   6  -7  332.81   22.41
  -1   6   6   33.79    7.18
   1   6  -6   30.31   10.21
  -1   6   6   25.09   10.12
   1   6  -6   29.61    8.35
  -1   6   6   20.98    4.35
   1   6  -6   26.39    8.87
   1   6  -6   34.75    7.45
   1   6  -6   16.01    7.04
   1   6  -5   73.23   13.73
  -1   6   5   72.94   10.45
  -1   6   5   55.66   12.46
  -1   6   5   79.86   13.07
   1   6  -5   93.54   13.60
  -1   6   5   54.84    5.17
   1   6  -5   76.72   10.43
  -1   6   4  163.63   17.46
  -1   6   4  144.17   16.61
   1   6  -4  162.41   17.94
  -1   6   4  158.08   14.72
  -1   6   4  159.71   17.63
   1   6  -4  151.21   13.82
  -1   6   3  124.60   16.01
  -1   6   3  113.46   13.57
   1   6  -3  137.52   16.30
  -1   6   3  117.84   12.83
   1   6  -3  135.84   12.77
  -1   6   3  122.66   15.15
  -1   6   2  782.57   36.71
   1   6  -2  822.89   39.70
  -1   6   2  792.20   37.31
  -1   6   2  795.30   35.03
   1   6  -2  838.54   39.57
   1   6  -2  769.58   31.80
  -1   6   2  865.13   39.08
  -1   6   1  371.57   24.41
   1   6  -1  345.36   24.72
  -1   6   1  378.82   25.03
  -1   6   1  365.45   23.26
   1   6  -1  397.16   26.18
   1   6  -1  370.75   21.01
  -1   6   1  378.30   24.70
   1   6   0   40.42    8.99
  -1   6   0   52.20    9.18
   1   6   0   47.33    8.53
  -1   6   0   48.52   10.00
   1   6   0   57.41   12.02
  -1   6   0   49.70    9.54
   1   6   0   51.66    8.75
  -1   6  -1   28.29    7.81
   1   6   1   30.87    9.19
   1   6   1   30.60    8.53
  -1   6  -1   24.72    9.56
   1   6   1   34.05    9.71
  -1   6  -1   26.34    7.86
   1   6   1   35.84    8.31
   1   6   2  838.67   35.97
   1   6   2  854.29   40.04
  -1   6  -2  847.75   39.24
   1   6   2  826.16   37.77
  -1   6  -2  887.43   38.45
   1   6   2  802.69   35.88
   1   6   3   74.32   12.46
   1   6   3   87.82   12.31
  -1   6  -3   73.94   12.85
   1   6   3   77.24   12.71
  -1   6  -3   89.74   13.91
  -1   6  -3   90.10   12.21
   1   6   3   88.97   12.59
   1   6   4  111.00   15.36
   1   6   4  105.28   13.64
  -1   6  -4  121.70   16.60
   1   6   4  108.57   13.76
  -1   6  -4  116.93   14.13
  -1   6  -4  108.49   15.33
   1   6   5  182.00   18.96
  -1   6  -5  169.53   19.40
   1   6   5  198.13   18.46
  -1   6  -5  189.75   20.43
  -1   6  -5  175.08   17.27
   1   6   6  188.83   20.14
  -1   6  -6  224.32   22.58
   1   6   6  211.47   19.28
  -1   6  -6  221.27   21.98
  -1   6  -6  256.94   21.43
   1   6   7   28.92   10.73
   1   6   7   34.66    9.61
  -1   6  -7   42.30   12.42
  -1   6  -7   34.31   10.94
  -1   6  -8  153.13   20.90
   1   6   8  126.08   18.71
  -1   6  -8  162.32   14.73
  -1   6  -8  140.67   18.92
  -1   6  -9   75.00   16.76
   1   6   9   66.10   15.29
  -1   6  -9   43.57    7.59
  -1   6  -9   61.93   14.55
  -1   6 -10  231.67   26.48
   1   6  10  250.78   27.33
  -1   6 -10  217.32   14.57
  -1   6 -10  210.39   23.74
  -1   6 -11    5.37    8.89
   1   6  11    7.13    9.86
  -1   6 -11   -1.24    3.16
  -1   6 -11    2.64    8.52
   1   6  12   89.37   18.74
  -1   6 -12   87.01   18.26
  -1   6 -12  109.12   19.11
   1   6  13   -5.09   10.84
  -1   6 -13   13.23   11.13
  -1   6 -13   -9.44   11.10
   1   6  14   83.75   21.20
  -1   6 -14  133.75   22.93
  -1   6 -14   98.30   19.31
   1   6  15   79.12   19.97
  -1   6 -15   77.79   18.72
  -1   6 -15   87.58   17.96
   1   6  16   45.83   16.91
  -1   6 -16   17.05   12.44
  -1   6 -16   20.91   13.72
   1   6  17    8.53   13.56
  -1   6 -17   10.98   12.46
  -1   6 -17    2.88   10.52
  -1   6 -18   16.12   11.36
   1   7 -17  -15.33   13.07
  -1   7  16   30.42   16.44
   1   7 -16   -1.83   10.52
   1   7 -16   14.23   10.73
  -1   7  15    6.40   10.80
   1   7 -15   25.66   13.00
   1   7 -15   10.52    9.96
  -1   7  14   10.73   11.81
   1   7 -14   20.53   13.13
   1   7 -14    7.25    9.77
  -1   7  13   30.84   13.34
   1   7 -13   26.68   14.26
   1   7 -13   25.25   10.65
  -1   7  12   80.16   17.85
   1   7 -12   93.44   18.85
   1   7 -12   81.33   16.90
   1   7 -11   48.78   14.33
  -1   7  11   41.61   14.45
   1   7 -11   45.14    9.13
   1   7 -11   34.22   11.43
   1   7 -10  311.08   30.76
  -1   7  10  310.08   31.75
   1   7 -10  306.90   21.93
   1   7 -10  300.38   27.54
   1   7  -9  281.55   28.36
  -1   7   9  248.81   27.93
  -1   7   9  209.64   14.59
   1   7  -9  270.67   21.38
   1   7  -9  263.72   25.82
   1   7  -8   65.48   14.77
  -1   7   8   60.72   10.64
  -1   7   8   67.18   15.44
   1   7  -8   77.25   11.78
  -1   7   8   44.76    6.52
   1   7  -8   75.49   14.79
   1   7  -8   73.53   12.21
  -1   7   7    4.20    5.29
   1   7  -7   18.31    9.80
  -1   7   7   -1.51    8.93
  -1   7   7   15.06    3.93
   1   7  -7   14.32    8.24
   1   7  -7    6.52    7.87
   1   7  -7   15.17    7.30
  -1   7   6   52.51   10.43
   1   7  -6   49.43   13.26
  -1   7   6   47.04   13.52
   1   7  -6   49.25   10.92
   1   7  -6   71.80   13.71
   1   7  -6   59.32   10.17
   1   7  -5  195.25   22.31
  -1   7   5  154.77   16.09
  -1   7   5  160.78   20.47
   1   7  -5  224.06   22.07
   1   7  -5  195.35   17.27
  -1   7   4  140.15   17.78
   1   7  -4  122.84   18.00
  -1   7   4  120.81   14.30
   1   7  -4  120.79   13.32
  -1   7   3   40.19   10.29
  -1   7   3   47.51   10.69
   1   7  -3   43.82   11.08
  -1   7   3   40.65    8.87
   1   7  -3   47.29    8.92
  -1   7   2   23.68    8.34
  -1   7   2   30.91    8.61
   1   7  -2   35.07   10.34
  -1   7   2   30.73    8.80
   1   7  -2   30.97    7.74
  -1   7   2   33.34    9.98
   1   7  -1   22.37    7.52
  -1   7   1   28.51    9.81
  -1   7   1   18.73    7.08
  -1   7   1   22.69    8.57
   1   7  -1   26.64    9.65
  -1   7   1   31.12    9.34
   1   7  -1   33.38    7.99
  -1   7   0  298.02   23.34
   1   7   0  287.97   20.76
  -1   7   0  281.23   22.98
  -1   7   0  284.79   22.78
   1   7   0  297.96   24.31
  -1   7   0  303.12   23.42
   1   7   0  283.53   20.57
   1   7   1    5.01    5.62
  -1   7  -1   -0.12    6.15
  -1   7  -1   -3.63    6.75
   1   7   1   -0.11    6.11
   1   7   1    4.41    5.83
  -1   7  -1   -2.39    6.29
   1   7   2  177.08   17.18
  -1   7  -2  164.56   18.62
   1   7   2  169.01   18.72
  -1   7  -2  166.82   17.15
   1   7   2  166.44   17.48
   1   7   3   75.97   12.79
   1   7   3   75.06   13.21
  -1   7  -3   59.56   13.01
   1   7   3  100.07   14.59
  -1   7  -3   83.92   13.16
   1   7   4   17.39    8.37
  -1   7  -4   37.12   10.84
   1   7   4   37.29   10.44
  -1   7  -4   27.03    8.57
  -1   7  -4   31.08   10.33
   1   7   5  112.01   15.26
  -1   7  -5   99.96   16.89
   1   7   5   84.21   13.46
  -1   7  -5  106.90   16.67
  -1   7  -5  100.57   14.24
   1   7   6   51.46   12.45
   1   7   6   22.29    8.57
  -1   7  -6   44.13   13.26
  -1   7  -6   29.78   10.33
  -1   7  -7   -0.49    9.21
   1   7   7   -4.54    5.93
   1   7   7    9.35    9.03
   1   7   7   -0.73    1.84
  -1   7  -8   35.47   12.19
   1   7   8   45.02   11.11
   1   7   8   34.86   11.94
  -1   7  -8   66.03   12.25
   1   7   8   24.72    4.58
  -1   7  -8   46.12   12.54
  -1   7  -9   89.34   17.18
   1   7   9  137.81   20.95
  -1   7  -9  120.96   13.30
  -1   7  -9   92.35   17.26
  -1   7 -10   40.70   13.52
   1   7  10   60.23   16.09
  -1   7 -10   29.15    5.72
  -1   7 -10   33.86   12.08
  -1   7 -11   68.60   17.27
   1   7  11   76.28   18.14
  -1   7 -11   74.24    9.41
  -1   7 -11   96.62   18.02
   1   7  12    0.29    9.21
  -1   7 -12   -3.25   10.66
  -1   7 -12  -19.95   10.54
   1   7  13  -11.79   12.13
  -1   7 -13    1.60    9.50
  -1   7 -13   -4.89    8.31
   1   7  14   24.32   13.40
  -1   7 -14   23.85   14.12
  -1   7 -14   20.04   12.07
   1   7  15   36.98   16.01
  -1   7 -15   65.64   18.37
  -1   7 -15   24.92   13.13
   1   7  16   69.04   20.35
  -1   7 -16   77.77   21.20
  -1   7 -16   73.00   18.34
  -1   7 -17   -0.29   11.19
  -1   7 -17   28.64   13.46
  -1   7 -18  -12.10   10.99
   1   8 -16   81.33   21.76
   1   8 -16  108.48   20.92
  -1   8  15   20.11   13.92
   1   8 -15    7.20   11.08
   1   8 -15   42.47   14.43
  -1   8  14   44.36   17.18
   1   8 -14   11.11    9.46
   1   8 -14   26.90   11.52
  -1   8  13   25.64   13.47
   1   8 -13   20.77   14.26
   1   8 -13   16.88    9.76
  -1   8  12   47.35   14.65
   1   8 -12   15.43   10.79
   1   8 -12   15.16    9.60
   1   8 -11   66.95   16.97
  -1   8  11   54.94   17.10
   1   8 -11   39.69   10.15
   1   8 -11   53.00   13.71
   1   8 -10   19.05   10.97
  -1   8  10   23.42   11.96
   1   8 -10   13.36    7.24
   1   8 -10   18.23   10.37
   1   8  -9   26.56   12.00
   1   8  -9   25.86    9.04
  -1   8   9   24.99   11.58
  -1   8   8   49.37   10.30
   1   8  -8   83.89   17.39
  -1   8   8   66.79   15.71
   1   8  -8   64.70   12.53
  -1   8   7    4.08    6.17
   1   8  -7    1.84    8.76
  -1   8   7    5.15    9.60
   1   8  -7   17.68    9.79
   1   8  -7    2.48    6.33
  -1   8   6  249.53   22.01
   1   8  -6  271.51   27.32
  -1   8   6  271.82   27.12
   1   8  -6  313.93   26.49
   1   8  -6  302.83   23.36
  -1   8   5    4.21    7.96
  -1   8   5   10.38    7.53
   1   8  -5    6.04    9.79
   1   8  -5    6.44    5.70
  -1   8   4  115.14   17.59
   1   8  -4  127.19   19.05
  -1   8   4  106.64   14.68
   1   8  -4  120.12   14.39
  -1   8   3  247.11   23.85
   1   8  -3  242.82   24.60
  -1   8   3  231.01   21.61
   1   8  -3  252.08   20.41
  -1   8   2   13.97    7.82
   1   8  -2   12.26   10.61
  -1   8   2    5.37    6.59
   1   8  -2    9.08    6.06
   1   8  -1   58.76   11.22
  -1   8   1   50.16   11.91
  -1   8   1   46.23   11.93
   1   8  -1   55.58   13.83
   1   8  -1   58.04   10.85
   1   8   0   61.21   11.63
  -1   8   0   68.27   13.28
  -1   8   0   71.79   12.87
   1   8   0   65.33   13.92
   1   8   0   69.39   11.54
   1   8   1  381.94   26.17
  -1   8  -1  352.89   28.39
   1   8   1  374.63   28.44
   1   8   1  366.04   25.91
   1   8   2   10.69    6.27
  -1   8  -2    5.28    7.32
   1   8   2   16.50    7.77
   1   8   2    8.63    5.81
   1   8   3   68.21   13.37
   1   8   3   83.23   14.24
  -1   8  -3   62.14   14.11
   1   8   4   14.01    8.86
  -1   8  -4   16.80   10.08
   1   8   4    6.69    7.10
   1   8   5  238.13   23.39
   1   8   5  226.64   23.30
  -1   8  -5  244.95   26.27
  -1   8  -5  242.83   25.30
   1   8   6   33.17   10.89
  -1   8  -6   51.55   14.78
   1   8   6   47.32   10.83
  -1   8  -6   45.60   13.85
   1   8   7  297.79   28.01
   1   8   7  259.95   24.37
  -1   8  -7  295.35   30.21
  -1   8  -7  326.58   30.87
  -1   8  -8  201.26   25.66
   1   8   8  192.91   21.90
   1   8   8  208.51   25.19
  -1   8  -8  230.85   21.12
  -1   8  -8  213.68   25.53
  -1   8  -9   13.43   10.56
   1   8   9   12.85   10.30
  -1   8  -9   29.91    9.48
  -1   8  -9    2.35    9.22
  -1   8 -10  124.83   22.17
   1   8  10   81.07   17.54
  -1   8 -10  107.91   13.39
  -1   8 -10  123.99   20.59
   1   8  11    5.00    9.78
  -1   8 -11   26.88   13.27
  -1   8 -11   10.16   10.94
   1   8  12   89.68   20.35
  -1   8 -12   72.93   18.97
  -1   8 -12   80.39   17.62
   1   8  13   81.33   19.68
  -1   8 -13   82.79   20.73
  -1   8 -13   87.66   19.88
   1   8  14   -1.14    9.99
  -1   8 -14   14.65   12.24
  -1   8 -14    7.28   10.12
   1   8  15   26.57   15.22
  -1   8 -15   34.21   17.08
  -1   8 -15   27.58   14.38
  -1   8 -16   10.59   11.15
  -1   8 -17    7.49   12.96
   1   9 -16   16.32   12.68
   1   9 -15   19.25   13.05
   1   9 -15   -0.30   10.13
  -1   9  14    6.76   10.51
   1   9 -14  -10.01   11.64
   1   9 -13   46.81   15.87
  -1   9  13   47.94   17.87
   1   9 -12   51.96   17.08
  -1   9  12   80.15   19.73
   1   9 -11   59.57   17.88
   1   9 -11   69.64   13.15
  -1   9  11   64.60   18.01
   1   9 -10   41.94   15.69
   1   9 -10   17.03    8.66
  -1   9  10   15.86   11.46
   1   9  -9   60.73   16.88
  -1   9   9   44.76   10.68
   1   9  -9   31.65    9.16
  -1   9   9   60.08   16.09
  -1   9   8   15.75    8.02
   1   9  -8   11.75    8.57
   1   9  -8   -3.87    7.89
  -1   9   8   18.47   11.04
  -1   9   7   15.66    7.67
   1   9  -7   25.49   12.44
   1   9  -7   20.03    9.95
  -1   9   7   26.07   11.65
  -1   9   6   65.58   13.01
   1   9  -6   72.28   16.54
  -1   9   6   62.57   15.26
   1   9  -6   71.84   15.27
  -1   9   5   35.38   10.73
  -1   9   5   47.76   11.90
   1   9  -5   22.98   11.98
   1   9  -5   57.30   11.30
  -1   9   4  363.72   31.39
   1   9  -4  375.84   32.72
  -1   9   4  335.46   26.94
   1   9  -4  388.73   27.10
  -1   9   3  199.28   22.90
   1   9  -3  203.82   24.68
  -1   9   3  198.65   21.45
   1   9  -3  223.37   20.50
   1   9  -2  216.37   21.13
  -1   9   2  235.60   24.51
   1   9  -2  221.91   24.70
  -1   9   2  193.90   21.35
   1   9  -2  237.91   21.22
   1   9  -1  125.25   16.53
  -1   9   1  141.01   18.88
   1   9  -1  132.21   18.94
  -1   9   1  130.32   18.62
   1   9  -1  136.49   16.40
  -1   9   0  144.30   18.81
   1   9   0  128.31   16.52
   1   9   0  145.12   20.21
  -1   9   0  116.50   17.23
   1   9   1    5.11    7.65
  -1   9  -1   -8.61   10.31
  -1   9  -1    4.14    7.49
   1   9   1    7.61    7.73
   1   9   2   30.52   10.40
  -1   9  -2   21.92   10.10
   1   9   2   28.21   10.78
   1   9   3  486.66   33.40
   1   9   3  438.87   33.11
  -1   9  -3  514.62   36.82
   1   9   4   10.93    7.95
  -1   9  -4   30.21   11.97
   1   9   4   32.70   10.47
   1   9   5   33.55   11.85
   1   9   5   14.30   10.12
  -1   9  -5   17.30   11.02
   1   9   6   39.20   11.98
  -1   9  -6   57.02   15.56
   1   9   6   37.74   11.81
   1   9   7  174.70   22.51
  -1   9  -7  173.71   24.94
   1   9   7  173.30   22.01
  -1   9  -7  198.43   25.57
   1   9   8  104.85   16.28
  -1   9  -8  103.02   20.19
   1   9   8   91.60   18.85
  -1   9  -8  130.85   18.13
  -1   9  -8   97.05   19.28
  -1   9  -9   -0.30    9.70
   1   9   9   25.18   10.75
   1   9   9    9.81   11.33
  -1   9  -9   38.82   11.52
  -1   9  -9    3.83    8.74
  -1   9 -10  179.34   26.45
   1   9  10  186.13   26.24
  -1   9 -10  166.19   18.59
  -1   9 -10  177.30   24.53
   1   9  11   12.77   10.84
  -1   9 -11   54.20   18.85
  -1   9 -11   54.98   15.01
   1   9  12  115.32   23.05
  -1   9 -12   78.98   19.59
  -1   9 -12   91.79   22.12
   1   9  13   26.93   14.15
  -1   9 -13   29.76   14.27
  -1   9 -13    1.74   11.73
   1   9  14   40.82   17.08
  -1   9 -14   48.22   18.40
  -1   9 -14   40.73   17.30
   1   9  15   24.81   15.43
  -1   9 -15   10.57   11.90
  -1   9 -16   -5.03   12.43
  -1  10  14   21.70   13.84
   1  10 -13   20.38   11.82
  -1  10  13   19.74   12.84
   1  10 -12   33.57   15.49
  -1  10  12   10.30   10.58
   1  10 -11    5.80   10.21
  -1  10  11   24.21   13.61
   1  10 -10   42.39   16.92
   1  10 -10   16.08    7.80
  -1  10  10   45.22   17.29
   1  10  -9   45.79   15.52
  -1  10   9   61.34   12.74
   1  10  -9   60.57   14.12
  -1  10   9   83.33   19.19
  -1  10   8   11.60    9.53
   1  10  -8   -4.76   10.31
   1  10  -8   -7.85    8.35
  -1  10   8  -19.59   13.04
   1  10  -7    6.79   10.69
  -1  10   7    0.18    6.75
   1  10  -7   14.14   11.61
  -1  10   7   12.70   11.61
  -1  10   6  129.85   18.15
   1  10  -6  118.61   20.74
   1  10  -6  147.34   21.76
  -1  10   6  153.23   23.02
  -1  10   5  404.32   31.38
   1  10  -5  397.05   36.30
   1  10  -5  428.67   35.14
  -1  10   5  398.94   34.40
  -1  10   4   54.27   12.53
   1  10  -4   55.84   15.14
  -1  10   4   39.99   10.71
  -1  10   3   51.66   11.91
   1  10  -3   82.83   16.54
   1  10  -3   95.66   15.61
  -1  10   3   85.99   16.14
   1  10  -2   83.44   17.54
  -1  10   2   51.85   12.76
   1  10  -2   72.15   13.29
  -1  10   2   74.99   14.53
  -1  10   1   72.72   15.55
   1  10  -1   89.39   17.45
  -1  10   1   68.16   14.15
   1  10  -1   67.15   12.64
   1  10   0  110.04   18.31
  -1  10   0  123.05   19.04
  -1  10   0  107.37   17.68
   1  10   0  118.50   16.45
  -1  10  -1  121.40   19.93
   1  10   1  110.03   18.13
  -1  10  -1  123.09   18.74
   1  10   1  128.79   18.28
  -1  10  -2   57.73   13.68
   1  10   2   80.19   15.77
  -1  10  -2   83.03   15.98
   1  10   2   63.36   13.71
  -1  10  -3  132.61   21.37
   1  10   3  154.46   21.48
   1  10   3  150.62   20.09
   1  10   4   62.33   14.09
  -1  10  -4   56.11   15.92
   1  10   4   62.59   14.52
  -1  10  -5   17.48   11.52
   1  10   5   29.88   11.64
   1  10   5   29.10   11.71
   1  10   6    9.83    7.73
  -1  10  -6   -2.26    9.25
   1  10   6   12.16   10.40
  -1  10  -7    6.49   10.82
   1  10   7   16.19    9.84
   1  10   7   11.89    9.77
  -1  10  -8   29.47   14.26
   1  10   8   32.73   11.45
  -1  10  -8   28.52   11.16
   1  10   8   16.05    9.72
   1  10   9   72.62   14.69
  -1  10  -9   54.47   16.08
   1  10   9   78.28   18.16
  -1  10  -9   84.03   15.35
   1  10  10    8.07   11.09
  -1  10 -10   36.60   15.62
  -1  10 -10   23.49   13.16
   1  10  11   -9.07   13.14
  -1  10 -11   -9.34   11.23
  -1  10 -11   -3.95    9.66
   1  10  12   15.23   12.09
  -1  10 -12   18.96   14.67
  -1  10 -12  -13.01   10.46
   1  10  13  141.04   26.00
  -1  10 -13  133.75   27.38
  -1  10 -13   72.12   19.37
   1  10  14    5.42   11.67
  -1  10 -14   27.52   16.54
  -1  10 -15   32.09   14.84
   1  11 -12   13.57   12.86
  -1  11  12   16.43   12.88
   1  11 -11    3.17    9.69
  -1  11  11   14.98   13.14
   1  11 -10   20.84   13.94
   1  11 -10   12.00    9.93
  -1  11  10   32.02   13.23
   1  11  -9   24.04   14.37
  -1  11   9   11.39    7.03
   1  11  -9    8.73    8.78
  -1  11   9    2.91   11.98
  -1  11   8   26.51    9.98
   1  11  -8    8.82   10.05
   1  11  -8   -0.85    8.77
  -1  11   8   38.99   15.81
  -1  11   7   42.18   12.54
   1  11  -7   31.86   14.10
   1  11  -7   43.82   13.69
  -1  11   7   43.57   15.79
  -1  11   6   24.44    9.84
   1  11  -6   25.04   12.80
   1  11  -6   24.09   13.92
  -1  11   6   30.36   14.77
  -1  11   5   74.03   15.34
   1  11  -5   98.31   19.84
   1  11  -5  127.12   22.00
  -1  11   5   75.39   18.19
  -1  11   4   89.53   16.75
  -1  11   4  102.52   19.73
   1  11  -3   22.81   10.64
  -1  11   3   14.11    9.57
   1  11  -3   16.68    9.74
  -1  11   3    8.42    8.65
   1  11  -2   81.64   19.63
  -1  11   2   50.95   12.26
   1  11  -2   56.54   12.40
  -1  11   2   38.97   12.29
  -1  11   1   32.42   12.48
   1  11  -1   31.31   12.71
  -1  11   1   49.10   14.67
   1  11  -1   32.81   11.44
  -1  11   0   23.94   12.03
   1  11   0   10.96    9.37
  -1  11   0  -10.84   10.61
   1  11   0    6.28    8.16
  -1  11  -1  337.20   32.66
   1  11   1  347.11   33.09
  -1  11  -1  413.42   34.53
   1  11   1  386.56   31.75
  -1  11  -2   76.86   16.83
   1  11   2   98.52   17.83
   1  11   2   94.24   16.90
  -1  11  -2   86.30   16.68
  -1  11  -3   11.21    9.17
   1  11   3    0.81    8.37
   1  11   3   21.83   11.50
   1  11   4   80.81   17.06
  -1  11  -4   75.19   17.26
   1  11   4   76.53   17.21
   1  11   5    4.64   10.05
  -1  11  -5   -6.85   11.58
   1  11   5   20.33   11.66
  -1  11  -6   90.84   19.24
   1  11   6   83.93   17.21
   1  11   6   83.47   17.64
  -1  11  -7  -13.54   11.52
   1  11   7    2.26    8.92
   1  11   7   -2.65   10.54
   1  11   8   40.36   12.04
  -1  11  -8   39.23   15.01
  -1  11  -8   37.25   13.71
   1  11   8   32.06   12.97
   1  11   9   42.15   12.62
  -1  11  -9   24.72   14.46
  -1  11  -9   39.05   13.97
   1  11   9   33.42   13.49
  -1  11 -10   13.32   13.66
   1  11  10   -6.91   11.45
  -1  11 -11    2.71   10.58
   1  11  11   13.10   13.80
   1  11  12   38.32   17.19
   1  11  13   23.02   14.94
  -1  12  11   24.80   13.84
   1  12 -10   35.40   16.43
  -1  12  10   13.94   12.33
   1  12  -9   41.03   17.70
   1  12  -9    3.79    8.79
  -1  12   9   36.96   16.02
   1  12  -8    4.85    9.75
  -1  12   8   11.32    9.08
   1  12  -8   -1.39    9.63
  -1  12   8   21.98   13.51
  -1  12   7   63.46   14.60
   1  12  -7   68.38   19.07
   1  12  -7   77.33   18.03
  -1  12   7  109.77   24.20
   1  12  -6    4.40   10.99
  -1  12   6   -2.70    8.69
   1  12  -6    2.26   10.86
  -1  12   6   -0.02   10.64
  -1  12   5   36.59   11.47
   1  12  -5   37.91   14.96
   1  12  -5   47.12   17.16
  -1  12   5   19.12   11.22
   1  12  -4   21.13   11.30
  -1  12   4   17.69   11.79
   1  12  -4   18.53   10.88
   1  12  -3   20.26   12.67
  -1  12   3    7.95    8.31
  -1  12   3    4.73    9.63
   1  12  -3   -1.28    8.09
   1  12  -2  123.64   22.86
  -1  12   2  100.87   18.88
  -1  12   2  112.88   20.13
   1  12  -2  136.60   20.51
   1  12  -1   18.72    9.31
  -1  12   1   25.69   10.78
  -1  12   1   34.43   13.82
   1  12  -1    7.68    8.16
  -1  12   0  127.72   21.52
   1  12   0  141.67   22.54
   1  12   0  164.71   21.66
  -1  12   0  169.82   23.64
  -1  12  -1   11.65   11.72
   1  12   1   16.42   11.40
   1  12   1   13.73   10.09
  -1  12  -1   -8.12   10.33
  -1  12  -2   19.44   11.91
   1  12   2   10.95   10.82
  -1  12  -2   23.10   12.05
   1  12   2   24.42   10.95
   1  12   3   -7.52   10.04
  -1  12  -3  -22.44   12.91
  -1  12  -3  -24.87   11.02
   1  12   3   -6.89    8.26
  -1  12  -4   22.15   12.61
   1  12   4    7.44    8.75
   1  12   4   34.33   12.00
  -1  12  -5   67.02   20.13
   1  12   5   62.15   16.13
   1  12   6   23.97   11.59
  -1  12  -6   35.19   15.54
   1  12   6   37.85   12.97
   1  12   7   54.40   15.06
  -1  12  -7   77.32   18.57
   1  12   7   78.69   19.95
   1  12   8   55.05   16.37
  -1  12  -8   33.71   15.74
  -1  12  -8   41.67   14.64
   1  12   8   29.21   14.78
   1  12   9   15.01   10.03
  -1  12  -9   17.08   12.85
   1  12   9   21.96   13.23
   1  12  10    8.26   12.52
   1  12  11   18.20   13.63
   1  12  12   16.28   13.23
  -1  13   9    6.35   10.41
   1  13  -8   37.78   14.08
  -1  13   8   46.27   16.66
   1  13  -7    9.05    9.92
   1  13  -7   10.69   12.57
  -1  13   7   31.45   13.71
   1  13  -6   -5.60   10.62
  -1  13   6   10.47    9.61
   1  13  -6   -0.11   10.87
  -1  13   6    5.18   11.19
   1  13  -6   22.34   10.31
  -1  13   5    1.21    8.07
   1  13  -5   15.28   13.11
   1  13  -5   11.82   12.60
  -1  13   5   -0.61   10.88
   1  13  -5   15.23    9.47
   1  13  -4   42.01   15.45
  -1  13   4   36.55   13.06
   1  13  -4   70.16   19.37
  -1  13   4   49.15   16.01
   1  13  -4   33.93   12.48
  -1  13   3    6.21    9.14
   1  13  -3   14.00   12.01
   1  13  -3   12.25    9.00
  -1  13   3   -2.49    9.86
   1  13  -2    3.01   10.66
  -1  13   2    7.93    8.52
   1  13  -2   15.68    8.12
  -1  13   1   41.27   14.91
   1  13  -1   53.63   15.84
  -1  13   1   36.55   13.81
   1  13  -1   69.97   15.92
  -1  13   0   33.80   12.53
   1  13   0   16.99   11.66
  -1  13   0   38.43   13.72
   1  13   0   21.27   10.26
  -1  13  -1   63.86   17.05
   1  13   1   30.03   12.30
   1  13   1   38.38   13.59
  -1  13  -1   37.32   12.85
   1  13   2   -4.81   10.73
  -1  13  -2   18.24   12.78
  -1  13  -2    7.72    9.48
   1  13   2   -8.39    9.33
  -1  13  -3   83.81   19.51
   1  13   3   57.60   15.94
   1  13   3   60.93   16.61
  -1  13  -3   64.36   17.50
  -1  13  -4   25.78   15.03
   1  13   4    1.59   11.66
   1  13   4   37.18   15.27
  -1  13  -4   19.56   11.55
   1  13   5   36.40   14.38
  -1  13  -5   60.26   19.96
   1  13   5   48.64   16.57
  -1  13  -6   16.85   12.86
   1  13   6    0.02    8.85
   1  13   6   22.58   14.84
  -1  13  -7   14.55   12.49
   1  13   7   -5.67    9.07
  -1  13  -7   27.20   13.96
   1  13   7   18.15   14.91
   1  13   8    1.66    8.02
  -1  13  -8   36.64   15.01
   1  13   8   19.91   11.26
   1  13   9   18.01   11.30
   1  13  10    0.83    9.75
   1  14  -8    9.77   11.58
   1  14  -7   11.77   12.67
  -1  14   7   28.21   14.77
   1  14  -6   39.25   16.71
  -1  14   6   37.38   16.91
  -1  14   5   -8.15   11.65
  -1  14   5   12.78   12.09
  -1  14   4   16.29   12.48
   1  14  -4   21.94   12.88
   1  14  -4   16.89   14.63
  -1  14   4   -1.18    9.94
  -1  14   3   -1.64   10.04
   1  14  -3   24.08   14.39
   1  14  -3    9.24    9.87
  -1  14   3   28.18   13.54
  -1  14   2   14.01   11.55
   1  14  -2   16.66   11.66
   1  14  -2   23.86   11.54
  -1  14   2   23.65   14.27
   1  14  -1  -17.38   12.32
  -1  14   1    0.30   11.93
  -1  14   1   32.20   14.11
   1  14  -1   12.35    8.56
   1  14   0   63.77   19.17
  -1  14   0   51.52   17.38
  -1  14   0   65.31   18.86
   1  14   0   72.83   17.48
  -1  14  -1   21.61   13.33
   1  14   1  -14.80   12.77
   1  14   1   37.47   14.95
  -1  14  -1   -4.38   11.61
  -1  14  -2   11.91   11.66
   1  14   2   20.91   13.28
  -1  14  -2   23.56   12.10
   1  14   2    8.84   10.44
   1  14   3   53.16   17.17
  -1  14  -3   81.92   21.07
  -1  14  -3   65.85   19.08
   1  14   3   87.27   20.13
  -1  14  -4   23.71   15.69
   1  14   4   18.07   12.99
  -1  14  -4   20.54   14.31
   1  14   4   43.26   16.58
   1  14   5   36.21   15.40
  -1  14  -5   66.34   19.17
   1  14   5   62.51   18.77
   1  14   6   56.87   19.04
  -1  14  -6   72.56   20.13
  -1  14  -6   28.95   15.13
   1  14   7   18.07   11.51
  -1  14  -7   25.16   15.61
   1  14   7   18.43   13.38
   1  14   8   15.72   13.38
   1  14   9   24.49   13.88
  -1  15   5   22.21   15.58
  -1  15   4   73.73   20.38
  -1  15   4   46.02   16.12
  -1  15   3   40.29   15.21
  -1  15   3   16.29   11.85
  -1  15   2    7.58   11.24
  -1  15   2    9.68   11.97
  -1  15   1    9.67   10.57
  -1  15   1   -7.33   11.30
  -1  15   0   74.86   19.57
  -1  15   0   82.29   21.30
  -1  15  -1   33.07   16.39
   1  15   1    5.51    9.99
  -1  15  -1   22.62   13.78
  -1  15  -2   16.49   13.59
   1  15   2   -0.52   10.70
  -1  15  -3   10.02   12.12
   1  15   3    5.90    9.66
  -1  15  -4   -4.15   11.00
   1  15   4   16.81   13.14
  -1  15  -5   14.10   12.37
   1  15   5   16.35   11.75
   2 -15  -2    7.80   10.58
   2 -15  -1  -19.20   15.12
   2 -15   0   -7.79   11.33
   2 -14  -7    9.01   12.07
   2 -14  -6    5.00    9.36
   2 -14  -5  -19.00   11.20
   2 -14  -4   -0.85    9.05
  -2 -14   3   -1.37   10.41
   2 -14  -3   -7.24   10.03
   2 -14  -2   19.09   14.86
  -2 -14   2   17.43   13.52
   2 -14  -1   17.02   14.34
  -2 -14   1   -4.04   11.32
  -2 -14   0   95.45   21.81
   2 -14   0   77.85   19.77
   2 -14   1  129.24   24.80
  -2 -14  -1  163.66   28.40
   2 -14   2    6.50    9.79
  -2 -14  -2   39.02   15.77
  -2 -14  -3   70.86   20.44
   2 -14   3   47.79   14.83
   2 -14   4    2.88   12.36
   2 -14   4   11.36   10.77
   2 -14   5   -2.28    9.44
   2 -14   5   -5.69   10.54
   2 -14   6    4.80    9.65
   2 -14   7   17.91   12.63
   2 -13 -10   13.02   13.00
   2 -13  -9   92.59   20.92
   2 -13  -8    6.60   10.70
   2 -13  -7   25.57   13.79
  -2 -13   7   26.52   14.44
   2 -13  -6    8.71   13.01
  -2 -13   6   15.72   10.77
   2 -13  -5   46.64   18.91
  -2 -13   5   21.37   14.51
  -2 -13   4   29.89   14.58
   2 -13  -4    3.16   11.18
   2 -13  -3   75.81   19.87
  -2 -13   3   57.54   18.32
   2 -13  -2   -4.68   10.57
  -2 -13   2   -0.67    8.83
   2 -13  -1   37.42   15.97
  -2 -13   1   46.50   15.47
  -2 -13   0   31.66   15.62
   2 -13   0   11.48   10.38
  -2 -13  -1   28.70   11.43
   2 -13   1   60.50   18.11
   2 -13   2   28.96   15.25
  -2 -13  -2   32.35   14.04
   2 -13   2   45.83   15.76
  -2 -13  -3   42.52   16.28
   2 -13   3   57.31   16.73
   2 -13   3   67.26   16.97
  -2 -13  -4   55.70   18.08
   2 -13   4   62.88   17.23
   2 -13   4   50.87   14.24
  -2 -13  -5   37.98   17.26
   2 -13   5   53.66   15.56
   2 -13   5   76.95   18.07
  -2 -13  -6   41.11   18.26
   2 -13   6   32.93   15.78
   2 -13   6   37.52   13.35
   2 -13   7   47.03   17.75
  -2 -13  -7   42.32   15.75
   2 -13   7   57.58   16.78
   2 -13   8   14.64   14.06
   2 -13   8   10.96    9.31
   2 -13   9   95.76   21.39
   2 -12 -12   16.03   12.66
   2 -12 -11   26.99   13.84
  -2 -12  10   42.46   18.35
   2 -12 -10   16.69   12.93
  -2 -12   9   34.87   15.79
   2 -12  -9   73.39   19.32
  -2 -12   8   -3.71   10.54
   2 -12  -8   -3.10   12.32
  -2 -12   7    6.98   10.20
   2 -12  -7   38.80   17.68
  -2 -12   6   33.53   15.28
   2 -12  -6   33.71   12.85
  -2 -12   5    1.99   11.90
   2 -12  -5   -8.35   10.79
  -2 -12   4   42.89   17.25
   2 -12  -4   51.28   15.80
  -2 -12   3   84.59   19.49
   2 -12  -3   57.37   15.17
   2 -12  -2   70.77   17.31
  -2 -12   2   78.73   18.75
  -2 -12   1   -9.79    9.96
   2 -12  -1    7.90    8.90
   2 -12   0   62.35   15.40
  -2 -12   0   71.22   18.51
   2 -12   1   10.46    9.16
  -2 -12  -1   17.14   12.96
   2 -12   1   23.78   12.92
   2 -12   2   56.58   15.90
   2 -12   2   34.98   13.01
   2 -12   3   11.32    9.26
  -2 -12  -3   19.48   12.10
   2 -12   3   47.04   15.29
  -2 -12  -4    6.24    9.04
   2 -12   4   16.65   12.86
   2 -12   4    4.09   10.07
   2 -12   5  134.72   23.89
  -2 -12  -5  100.35   21.74
   2 -12   5  100.65   20.13
  -2 -12  -6   15.20   12.47
   2 -12   6   -9.06   11.49
   2 -12   6    1.85    9.08
  -2 -12  -7   33.37   14.39
   2 -12   7   20.46   10.47
   2 -12   7    8.40    8.35
   2 -12   8   50.85   17.55
  -2 -12  -8   55.86   18.38
   2 -12   8   53.44   15.13
   2 -12   9   37.60   14.28
  -2 -12  -9   51.99   19.64
   2 -12   9   23.84   13.01
  -2 -12 -10   12.91   14.17
   2 -12  10   -0.24   11.10
   2 -12  10  -27.08   13.69
   2 -12  11   16.83   11.84
   2 -12  12   -8.49   12.33
   2 -11 -14    2.66   10.96
   2 -11 -13   33.25   15.45
   2 -11 -12   -1.54    8.75
  -2 -11  11   12.08   10.52
   2 -11 -11   -6.22   10.10
   2 -11 -10   57.07   16.79
  -2 -11  10   54.65   17.12
   2 -11  -9   17.54   12.50
  -2 -11   9  -10.29   12.40
   2 -11  -8    3.45    8.82
  -2 -11   8   20.30   12.83
   2 -11  -7   25.24   11.63
  -2 -11   7   23.58   10.99
  -2 -11   7   41.48   11.15
  -2 -11   6  108.49   21.69
   2 -11  -6   79.35   17.59
  -2 -11   6   93.94   14.12
  -2 -11   5   17.64   11.11
   2 -11  -5    1.78    8.47
  -2 -11   5    5.79    6.23
   2 -11  -4   36.00   13.88
  -2 -11   4   29.93   12.19
   2 -11  -3    5.02    7.96
  -2 -11   3   16.39   10.95
   2 -11  -2   67.57   16.06
  -2 -11   2   64.53   17.41
   2 -11  -1   32.35   11.93
  -2 -11   1   32.92   13.75
  -2 -11   0   32.44   13.99
   2 -11   0   57.95   15.54
   2 -11   0   28.69    6.08
   2 -11   1  102.52   18.01
  -2 -11  -1   91.51   19.65
   2 -11   1   99.18   18.76
  -2 -11  -2   28.34   12.71
   2 -11   2   32.47   12.20
   2 -11   2   45.30   14.18
  -2 -11  -3   -3.60    9.96
   2 -11   3    1.22    8.60
   2 -11   3   12.38   10.02
  -2 -11  -4   21.33   13.91
   2 -11   4   27.63   12.64
   2 -11   4   11.89    8.71
   2 -11   5   25.03   10.81
  -2 -11  -5   10.31   10.84
   2 -11   5   18.84   10.25
  -2 -11  -6   29.53   14.14
   2 -11   6   14.15   10.81
   2 -11   6   11.24   10.67
   2 -11   7   58.54   16.38
  -2 -11  -7   76.60   18.84
   2 -11   7   69.14   16.55
   2 -11   8   32.65   14.72
  -2 -11  -8   12.36    8.92
   2 -11   8    0.56    8.78
   2 -11   9   34.29   14.42
  -2 -11  -9   24.96   13.04
   2 -11   9   27.96   11.98
   2 -11  10   27.29   14.05
  -2 -11 -10   43.11   17.19
   2 -11  10   13.25   10.70
  -2 -11 -11    2.01   10.53
   2 -11  11   -3.28   10.11
   2 -11  11   -7.81   10.29
  -2 -11 -12   -2.53    9.93
   2 -11  12  -11.88   12.88
   2 -11  13   -4.21    9.75
   2 -10 -14   17.13   12.16
   2 -10 -14   32.68   13.82
  -2 -10  13   39.54   16.41
   2 -10 -13    8.33    9.05
  -2 -10  12    5.37   12.30
   2 -10 -12   -9.84    9.93
   2 -10 -11   20.09   11.79
  -2 -10  11    7.52   10.77
  -2 -10  10   87.67   19.61
   2 -10 -10   79.01   18.01
  -2 -10  10   76.78   14.65
  -2 -10   9   11.11   10.72
   2 -10  -9   14.77   12.44
  -2 -10   9   16.56    6.97
  -2 -10   8   14.00    9.90
   2 -10  -8   14.58    9.14
  -2 -10   8   15.63    8.28
   2 -10  -7   54.23   13.27
  -2 -10   7   53.82   17.51
  -2 -10   7   54.09   11.37
  -2 -10   6   80.13   19.78
   2 -10  -6   77.58   16.22
  -2 -10   6   82.21   13.68
  -2 -10   5   70.59   19.10
   2 -10  -5   66.51   14.59
  -2 -10   5   71.04   12.27
   2 -10  -4  274.84   26.22
  -2 -10   4  289.11   30.56
  -2 -10   4  276.53   24.27
  -2 -10   3   49.75   14.58
   2 -10  -3   39.73   11.75
   2 -10  -2   52.06   13.59
  -2 -10   2   52.74   13.24
  -2 -10   2   52.80    8.37
   2 -10  -2   52.62    3.87
  -2 -10   1  440.72   37.44
   2 -10  -1  436.37   35.15
  -2 -10   1  435.94   16.29
   2 -10  -1  438.13   16.16
   2 -10   0    3.24    7.94
  -2 -10   0   13.03   10.06
  -2 -10   0    6.97    2.28
   2 -10   0    6.52    5.03
   2 -10   0   15.68   10.39
  -2 -10  -1  206.25   26.30
   2 -10   1  155.14   21.13
   2 -10   1  181.68   23.70
  -2 -10  -2  134.63   21.18
   2 -10   2  131.90   19.32
   2 -10   2  137.42   19.85
   2 -10   3   28.15   11.01
  -2 -10  -3   15.50    9.70
   2 -10   3   14.14    9.07
   2 -10   4   37.36   10.79
  -2 -10  -4   57.78   16.12
   2 -10   4   56.28   14.03
   2 -10   5   52.40   13.77
  -2 -10  -5   16.96    8.96
   2 -10   5   39.95   12.10
  -2 -10  -6   32.80   12.43
   2 -10   6   14.90    8.29
   2 -10   6   28.42   10.57
  -2 -10  -7   66.13   16.86
   2 -10   7   72.65   17.19
   2 -10   7   90.05   17.98
   2 -10   8   29.38   13.32
  -2 -10  -8   16.28   10.36
   2 -10   8   47.88   14.19
  -2 -10  -9   18.00   12.16
   2 -10   9   21.80   12.08
   2 -10   9   16.59    9.82
  -2 -10 -10   34.10   15.39
   2 -10  10   23.96   12.40
   2 -10  10   13.21    9.71
   2 -10  11   54.07   18.44
  -2 -10 -11   27.35   14.69
   2 -10  11   35.07   13.70
   2 -10  12   46.86   17.41
  -2 -10 -12   65.91   19.60
  -2 -10 -12   59.98   16.80
   2 -10  12   27.70   11.69
   2 -10  13   16.09   10.46
  -2 -10 -13    8.37   10.42
  -2 -10 -13   34.61   16.12
   2 -10  13    7.35   12.13
  -2 -10 -14   17.71   12.56
   2 -10  14    9.76   11.19
   2 -10  15    8.07   10.40
   2  -9 -15   36.35   14.16
   2  -9 -15   84.31   22.32
   2  -9 -14   22.00   11.95
  -2  -9  14    7.43   13.05
   2  -9 -14   10.74   11.16
  -2  -9  14   20.80   10.60
  -2  -9  13   31.34   14.55
   2  -9 -13   10.19   13.37
  -2  -9  12   50.45   16.76
   2  -9 -12   55.89   16.60
  -2  -9  12   42.93   11.98
  -2  -9  11   34.96   14.66
   2  -9 -11   20.61   10.41
  -2  -9  11   14.62    7.60
   2  -9 -10   37.74   12.84
  -2  -9  10   18.48   12.04
  -2  -9  10    2.94    7.26
  -2  -9   9   87.28   19.24
   2  -9  -9   62.96   15.71
  -2  -9   9   78.59   13.29
  -2  -9   8  213.82   27.45
   2  -9  -8  211.81   24.75
  -2  -9   8  219.00   20.85
   2  -9  -7    8.24    7.63
  -2  -9   7    1.49    8.59
   2  -9  -7   14.47    7.79
  -2  -9   7   15.55    7.96
  -2  -9   6  339.40   34.07
   2  -9  -6  345.37   25.71
   2  -9  -6  338.80   29.49
  -2  -9   6  340.91   24.55
  -2  -9   5  415.37   36.68
   2  -9  -5  426.20   31.39
  -2  -9   5  418.04   27.64
  -2  -9   4   36.72   14.26
   2  -9  -4   37.26   10.73
  -2  -9   4   30.51    8.42
  -2  -9   3  404.07   33.73
   2  -9  -3  383.68   29.10
  -2  -9   3  385.61   26.99
   2  -9  -2  521.93   35.29
  -2  -9   2  525.95   38.67
  -2  -9   1  124.83   18.17
   2  -9  -1  124.40   16.34
   2  -9  -1  125.91    8.67
  -2  -9   1  129.21    9.49
   2  -9   0  153.94   19.28
  -2  -9   0  150.99   21.16
  -2  -9   0  119.52    7.93
   2  -9   0  190.97   22.29
  -2  -9  -1   22.99   10.76
   2  -9   1   33.49   10.70
   2  -9   1   49.81   13.33
   2  -9   2  108.90   16.87
  -2  -9  -2   98.52   18.20
   2  -9   2  102.07   17.27
  -2  -9  -3   42.77   12.40
   2  -9   3   36.90   12.17
   2  -9   3   44.81   12.01
   2  -9   4   66.26   14.25
  -2  -9  -4   55.94   15.99
   2  -9   4   61.96   13.97
   2  -9   5   84.79   16.67
  -2  -9  -5   66.67   15.00
   2  -9   5   99.15   16.76
   2  -9   6  165.87   22.17
  -2  -9  -6  139.30   22.01
   2  -9   6  212.12   24.06
  -2  -9  -7    9.44    8.50
   2  -9   7   15.19   10.84
   2  -9   7    2.96    7.76
   2  -9   8   70.77   15.46
  -2  -9  -8   62.16   16.83
   2  -9   8   72.09   15.42
  -2  -9  -9   50.21   15.91
   2  -9   9   62.30   17.24
   2  -9   9   64.67   16.45
  -2  -9 -10   34.12   13.23
   2  -9  10   28.34   13.06
   2  -9  10   18.53   10.14
   2  -9  11   49.39   17.28
  -2  -9 -11   37.02   14.96
   2  -9  11   57.54   15.94
  -2  -9 -12    7.21   11.10
  -2  -9 -12    5.62    9.62
   2  -9  12   22.17   11.50
  -2  -9 -13   16.18   12.78
  -2  -9 -13   49.99   17.22
   2  -9  13   23.09   12.65
  -2  -9 -14   42.35   17.91
  -2  -9 -14   12.58   11.13
   2  -9  14   21.30   13.32
  -2  -9 -15  102.63   22.35
   2  -9  15   56.92   16.62
   2  -9  16   40.49   16.50
   2  -8 -16   74.21   20.83
   2  -8 -15   18.08   10.69
   2  -8 -15   31.21   13.78
   2  -8 -14   62.66   15.18
   2  -8 -14   51.46   16.38
   2  -8 -14   57.72   17.21
  -2  -8  14   67.32   15.00
  -2  -8  14   38.87   12.89
   2  -8 -13   -4.68    7.94
   2  -8 -13  -11.25    9.30
   2  -8 -13   19.39   14.36
  -2  -8  13   -0.84    7.16
  -2  -8  13   13.72    9.50
  -2  -8  12   54.72   15.88
   2  -8 -12   38.37   12.73
  -2  -8  12   38.26   11.69
  -2  -8  11  157.93   26.55
   2  -8 -11  119.25   19.87
  -2  -8  11  137.37   18.14
   2  -8 -10   46.43   14.22
  -2  -8  10   56.77   16.66
  -2  -8  10   66.17   12.73
   2  -8  -9   59.35   14.44
  -2  -8   9  107.93   20.31
   2  -8  -9   91.38   12.72
  -2  -8   9   86.87   12.92
   2  -8  -8  359.88   31.06
   2  -8  -8  369.51   24.60
  -2  -8   8  417.04   36.05
  -2  -8   8  312.56   24.58
  -2  -8   8  391.95   26.51
  -2  -8   7  201.95   25.31
   2  -8  -7  164.85   20.63
   2  -8  -7  177.02   17.20
  -2  -8   7  202.74   18.66
  -2  -8   6   87.10   16.26
   2  -8  -6   66.14   13.77
   2  -8  -6   77.87   11.86
  -2  -8   6   79.11   11.63
  -2  -8   5  314.29   29.77
   2  -8  -5  281.54   25.46
   2  -8  -5  332.57   23.73
  -2  -8   5  319.24   22.15
  -2  -8   4  136.59   19.93
   2  -8  -4  111.59   16.81
   2  -8  -4  115.93   14.37
  -2  -8   4  131.47   14.36
  -2  -8   3  118.04   18.63
   2  -8  -3   95.71   14.63
   2  -8  -3  125.80   15.08
  -2  -8   3  131.97   14.14
   2  -8  -2   99.18   14.22
   2  -8  -2   85.42   14.08
  -2  -8   2   91.80   16.84
   2  -8  -2   69.69    7.26
   2  -8  -1   63.95   12.04
   2  -8  -1   37.68    9.59
  -2  -8   1   27.36   10.38
   2  -8  -1   40.65    6.64
  -2  -8   1   39.14    6.36
   2  -8  -1   45.80   12.47
  -2  -8   0  215.67   23.19
   2  -8   0  240.00   22.29
  -2  -8   0  188.38   10.44
   2  -8   0  253.03   23.90
  -2  -8  -1   84.18   16.32
   2  -8   1   92.67   14.80
   2  -8   1  111.33   16.59
  -2  -8  -2  109.44   17.27
   2  -8   2  147.39   18.66
   2  -8   2  133.85   17.71
   2  -8   3  168.20   19.76
  -2  -8  -3  176.79   21.97
   2  -8   3  186.98   20.93
  -2  -8  -4   71.30   15.87
   2  -8   4   74.34   14.58
   2  -8   4   94.85   15.62
   2  -8   5   18.11    9.80
  -2  -8  -5    9.65   10.47
   2  -8   5    2.34    7.69
   2  -8   6  154.52   20.37
  -2  -8  -6  154.45   22.39
   2  -8   6  139.24   19.23
   2  -8   7   55.91   13.66
  -2  -8  -7   58.18   16.00
   2  -8   7   35.05   11.83
   2  -8   8  272.30   29.15
  -2  -8  -8  251.20   28.69
   2  -8   8  274.23   27.49
  -2  -8  -9   54.67   16.08
   2  -8   9   69.98   16.08
  -2  -8 -10  191.95   26.85
   2  -8  10  196.17   24.65
  -2  -8 -11    2.89   10.41
  -2  -8 -11   11.35    9.64
   2  -8  11   14.88   11.05
  -2  -8 -12   37.71   14.11
  -2  -8 -12   42.48   15.10
   2  -8  12   64.69   16.72
  -2  -8 -13   64.07   18.30
  -2  -8 -13   65.32   18.41
   2  -8  13   36.46   14.52
  -2  -8 -14   25.38   13.52
  -2  -8 -14   46.56   16.45
   2  -8  14   57.40   16.25
  -2  -8 -15   22.15   13.82
  -2  -8 -15   33.73   15.39
   2  -8  15   -2.71    9.81
  -2  -8 -16   73.49   20.41
   2  -8  16   55.14   17.83
  -2  -8 -17   10.35   10.90
   2  -8  17    6.82   10.48
   2  -7 -17    9.59   11.28
   2  -7 -16   60.34   20.59
   2  -7 -15   16.91    9.43
   2  -7 -15   13.22    9.66
  -2  -7  15   17.01    9.65
  -2  -7  15   33.76   12.89
   2  -7 -14   10.53    8.43
  -2  -7  14    7.14    7.17
  -2  -7  14   17.66   10.05
   2  -7 -13  118.90   18.27
   2  -7 -13  113.64   21.25
   2  -7 -13  139.17   23.99
  -2  -7  13  145.34   19.68
  -2  -7  13  139.18   19.47
   2  -7 -12   48.66   14.77
   2  -7 -12   42.97   11.74
  -2  -7  12   37.65   10.45
  -2  -7  12   60.65   14.52
   2  -7 -11  309.02   30.74
  -2  -7  11  363.48   27.63
   2  -7 -10  231.41   25.09
   2  -7 -10  225.15   17.67
  -2  -7  10  187.20   18.23
  -2  -7  10  256.36   21.97
   2  -7  -9   89.72   11.50
   2  -7  -9   99.72   16.60
  -2  -7   9  132.02   20.43
  -2  -7   9  110.58   13.95
  -2  -7   9  105.35   14.25
   2  -7  -8   83.39   11.56
  -2  -7   8  102.45   18.27
   2  -7  -8  107.89   17.09
  -2  -7   8   69.73   12.10
  -2  -7   8   97.02   12.70
   2  -7  -7   98.58   12.13
  -2  -7   7  146.98   20.56
   2  -7  -7  116.92   17.67
  -2  -7   7   98.49   13.27
  -2  -7   7  133.31   14.30
   2  -7  -6   24.51    6.75
   2  -7  -6   30.83   10.13
  -2  -7   6   31.14   12.08
  -2  -7   6   20.36    7.47
  -2  -7   6   11.84    5.57
  -2  -7   5  573.36   37.87
   2  -7  -5  542.87   28.31
   2  -7  -5  510.66   32.14
  -2  -7   5  547.62   27.32
   2  -7  -4  292.94   23.53
  -2  -7   4  316.02   26.98
   2  -7  -4  300.07   21.13
  -2  -7   4  310.10   19.96
   2  -7  -3   65.29   10.28
   2  -7  -3   56.85   10.89
  -2  -7   3   67.75   13.62
   2  -7  -3   54.83    6.03
  -2  -7   3   60.80    9.58
   2  -7  -2   92.38   12.78
  -2  -7   2   99.16   16.23
   2  -7  -2   82.60   12.89
   2  -7  -2   63.04    7.33
  -2  -7   2  103.29   12.23
   2  -7  -1   21.15    7.15
  -2  -7   1   10.03    7.01
   2  -7  -1   10.77    7.57
  -2  -7   1   20.31    5.36
   2  -7  -1   14.39    4.63
   2  -7  -1    8.72    9.30
   2  -7   0  112.89   14.31
   2  -7   0   84.29   13.17
  -2  -7   0   87.77   14.53
  -2  -7   0   70.78    6.66
   2  -7   0  105.18   15.47
   2  -7   1  126.60   15.74
  -2  -7  -1  103.56   15.44
   2  -7   1  112.90   14.87
   2  -7   1  149.02   17.94
  -2  -7  -2   71.70   14.15
   2  -7   2   94.02   14.58
   2  -7   2   97.20   14.88
  -2  -7  -3   21.69    7.38
   2  -7   3   35.19   10.22
  -2  -7  -3   27.73    9.94
   2  -7   3   17.67    8.44
   2  -7   4   18.94   10.32
  -2  -7  -4    5.38    5.71
  -2  -7  -4   14.94    9.54
   2  -7   4   12.11    8.10
   2  -7   5   86.48   15.20
  -2  -7  -5   51.05   12.84
  -2  -7  -5   68.80   12.56
   2  -7   5   69.24   13.32
   2  -7   6   85.96   15.76
  -2  -7  -6   76.77   15.45
   2  -7   6   90.92   14.45
  -2  -7  -7   23.84   11.37
   2  -7   7   14.45    4.91
   2  -7   7   -1.22    7.87
  -2  -7  -8   16.17   10.87
   2  -7   8    3.00    3.12
   2  -7   8   21.43   10.49
  -2  -7  -9   32.62   11.30
   2  -7   9   15.19    2.65
   2  -7   9   26.38   10.82
  -2  -7 -10  101.68   18.75
  -2  -7 -10  101.72   18.65
   2  -7  10  135.60   20.30
  -2  -7 -11    9.52    9.13
  -2  -7 -11   10.35    9.09
   2  -7  11   -6.89    8.29
   2  -7  11    3.78    4.77
  -2  -7 -12   13.71   10.89
  -2  -7 -12    2.88    9.68
   2  -7  12   10.59    9.92
  -2  -7 -13   38.01   15.24
  -2  -7 -13   36.38   15.13
   2  -7  13   42.74   14.26
  -2  -7 -14  116.73   22.70
  -2  -7 -14   95.05   22.82
   2  -7  14  122.75   22.86
  -2  -7 -15   64.49   17.64
   2  -7  15   28.37   14.27
  -2  -7 -16    6.11   10.36
   2  -7  16  -10.50   12.44
  -2  -7 -17    6.84   11.44
  -2  -7 -17   29.23   13.74
   2  -7  17    2.04   11.38
  -2  -7 -18   65.76   19.32
  -2  -7 -18   19.41   13.83
   2  -6 -18  122.75   24.83
   2  -6 -17   67.92   19.09
  -2  -6  17   75.95   17.73
   2  -6 -16   66.29   15.56
   2  -6 -16   47.02   16.24
  -2  -6  16   63.02   16.54
  -2  -6  16   78.52   15.25
   2  -6 -15   32.60   11.21
   2  -6 -15   17.72   13.24
  -2  -6  15    7.84   10.37
  -2  -6  15   19.98    9.89
   2  -6 -14   16.28    9.72
   2  -6 -14   33.77   14.02
  -2  -6  14   23.13   10.60
  -2  -6  14    8.57    7.17
   2  -6 -13   60.16   13.13
   2  -6 -13   51.82   14.89
  -2  -6  13   68.84   14.73
  -2  -6  13   41.39   11.60
   2  -6 -12   52.89   12.60
   2  -6 -12   62.47   15.53
   2  -6 -12   36.46   14.07
  -2  -6  12   54.72   12.53
  -2  -6  12   46.67   12.75
   2  -6 -11    3.07    4.13
   2  -6 -11    7.98    7.32
  -2  -6  11    8.19    5.17
  -2  -6  11    1.52    6.12
   2  -6 -10   17.41    6.13
   2  -6 -10    9.60    9.13
  -2  -6  10    6.64    5.09
  -2  -6  10   11.72    8.46
   2  -6  -9  218.96   23.09
   2  -6  -9  214.31   16.22
  -2  -6   9  193.63   17.71
  -2  -6   9  265.84   20.87
   2  -6  -8   53.02    8.05
   2  -6  -8   57.82   12.20
  -2  -6   8   44.93    9.01
  -2  -6   8   70.78   11.40
  -2  -6   7   65.80   12.02
   2  -6  -7   60.56    8.85
  -2  -6   7   76.04   14.81
   2  -6  -7   56.69   12.07
  -2  -6   7   38.09    8.42
  -2  -6   7   68.84   10.36
   2  -6  -6    8.38    5.22
  -2  -6   6   17.99    9.62
   2  -6  -6    3.39    6.77
  -2  -6   6   10.83    6.35
  -2  -6   6    5.48    5.45
  -2  -6   6    2.36    4.57
   2  -6  -5   38.93    7.60
   2  -6  -5   58.10   11.17
  -2  -6   5   36.07   11.10
  -2  -6   5   52.91    9.95
  -2  -6   5   42.11    7.81
  -2  -6   5   46.03   10.03
  -2  -6   4   28.12    9.73
   2  -6  -4   19.24    7.16
   2  -6  -4   27.21    6.86
  -2  -6   4   28.51    8.86
  -2  -6   4   23.49    6.37
   2  -6  -4   17.65    7.34
  -2  -6   3   28.34    8.85
   2  -6  -3   42.41    7.97
   2  -6  -3   28.47    8.50
  -2  -6   3   27.77    9.33
   2  -6  -3   26.90    4.87
   2  -6  -3   30.43    8.49
  -2  -6   3   31.55    7.30
  -2  -6   3   47.32    9.59
  -2  -6   2  160.31   17.72
   2  -6  -2  150.70   14.58
  -2  -6   2  141.05   17.34
   2  -6  -2  141.06   14.71
   2  -6  -2  108.49    8.83
  -2  -6   2  153.50   12.75
   2  -6  -2  157.41   17.29
  -2  -6   2  166.70   16.99
   2  -6  -2  158.89   17.27
  -2  -6   1   13.72    7.11
   2  -6  -1   12.05    6.11
  -2  -6   1    3.61    6.53
   2  -6  -1    3.87    5.57
   2  -6  -1   11.12    4.26
   2  -6  -1   18.36    8.41
   2  -6  -1    1.83    5.40
  -2  -6   0  180.05   18.38
   2  -6   0  176.76   16.51
  -2  -6   0  163.14   17.88
   2  -6   0  155.70   15.82
  -2  -6   0  130.46    8.66
   2  -6   0  176.99   17.89
   2  -6   0  181.77   18.26
   2  -6   1  277.78   21.14
  -2  -6  -1  285.33   22.69
  -2  -6  -1  248.76   21.53
   2  -6   1  242.50   19.53
  -2  -6  -1  205.86    8.81
   2  -6   1  264.87   22.02
   2  -6   1  264.09   20.91
  -2  -6  -2   11.56    7.10
   2  -6   2    9.47    6.11
  -2  -6  -2   24.65    8.64
   2  -6   2   23.10    8.26
   2  -6   2   19.72    9.18
  -2  -6  -3   36.52   10.41
   2  -6   3   13.37    7.48
  -2  -6  -3   20.46    6.61
   2  -6   3   27.08    8.23
  -2  -6  -3   36.48    9.64
   2  -6   3   33.15    9.35
   2  -6   4  330.47   24.86
  -2  -6  -4  293.40   24.72
  -2  -6  -4  313.02   22.43
  -2  -6  -4  316.72   24.26
   2  -6   4  292.14   23.78
  -2  -6  -5   81.63   12.32
  -2  -6  -5   66.47   12.83
  -2  -6  -5   49.68   10.57
   2  -6   5   73.85   12.81
  -2  -6  -6  333.91   25.40
  -2  -6  -6  287.74   26.77
  -2  -6  -6  338.25   25.56
   2  -6   6  364.27   27.36
  -2  -6  -7  242.43   24.62
   2  -6   7  262.38   24.00
  -2  -6  -8  172.90   21.89
   2  -6   8  197.71   22.29
  -2  -6  -9    2.30    8.39
  -2  -6  -9   -8.20   10.24
   2  -6   9   -1.79    7.66
  -2  -6 -10  291.14   29.78
  -2  -6 -10  322.86   30.82
   2  -6  10  328.54   20.18
   2  -6  10  384.28   32.08
  -2  -6 -11   13.84    9.30
  -2  -6 -11   -7.50   12.36
   2  -6  11    4.02    7.99
   2  -6  11   13.84    5.72
  -2  -6 -12    5.95    8.24
  -2  -6 -12    1.71    9.19
   2  -6  12    8.05    8.21
   2  -6  12   15.22    6.09
  -2  -6 -13    5.15   10.06
  -2  -6 -13   20.30   12.59
   2  -6  13    8.68    9.66
  -2  -6 -14   13.46    8.81
   2  -6  14   39.62   14.71
  -2  -6 -15   39.22   16.12
   2  -6  15   32.61   14.80
  -2  -6 -16   -5.57   10.31
   2  -6  16  -13.49   12.61
  -2  -6 -17   10.04   11.27
   2  -6  17   -9.57   11.52
  -2  -6 -18   26.44   13.71
  -2  -6 -18   26.81   14.80
   2  -5 -19    7.90   11.12
   2  -5 -18    0.67   10.28
  -2  -5  18   22.12   12.94
   2  -5 -17   -2.29   10.64
  -2  -5  17   18.06   11.73
   2  -5 -16   60.14   14.06
   2  -5 -16   47.16   15.11
  -2  -5  16   45.14   13.13
  -2  -5  16   32.46   10.50
   2  -5 -15   11.62    8.86
   2  -5 -15   10.69    9.12
  -2  -5  15   -5.23    8.42
  -2  -5  15   11.04    8.33
   2  -5 -14  119.69   17.23
   2  -5 -14  100.55   20.18
  -2  -5  14   82.59   16.84
  -2  -5  14  106.01   16.81
   2  -5 -13  158.52   19.59
   2  -5 -13  144.30   22.21
  -2  -5  13  180.07   21.05
  -2  -5  13  170.53   20.24
   2  -5 -12   50.04   11.50
   2  -5 -12   45.09    8.57
  -2  -5  12   25.28    7.53
   2  -5 -12   47.15   13.64
  -2  -5  12   29.87    9.91
  -2  -5  12   47.80   11.95
   2  -5 -11   36.41   10.57
   2  -5 -11   30.10    6.71
   2  -5 -11   25.21   10.31
   2  -5 -11   32.00   12.96
  -2  -5  11    1.90    5.24
  -2  -5  11   13.21    6.54
  -2  -5  11   21.31    9.23
   2  -5 -10  198.85   22.08
   2  -5 -10  160.22   13.66
  -2  -5  10  162.43   16.01
  -2  -5  10  187.40   18.59
  -2  -5  10  200.41   19.78
   2  -5  -9   67.86    8.68
  -2  -5   9   55.86   10.95
   2  -5  -9   63.36   12.73
  -2  -5   9   44.68    8.69
  -2  -5   9   60.24   10.64
  -2  -5   8   64.90   11.25
   2  -5  -8   57.77    8.16
   2  -5  -8   47.00   11.02
  -2  -5   8   47.56    8.99
  -2  -5   8   50.73    9.26
   2  -5  -7  403.82   20.19
   2  -5  -7  419.32   27.82
  -2  -5   7  395.98   23.67
  -2  -5   7  457.52   24.18
  -2  -5   7  465.56   27.51
   2  -5  -6   82.75    9.00
  -2  -5   6  109.68   15.35
   2  -5  -6  103.22   14.01
  -2  -5   6   80.81   11.05
  -2  -5   6  107.27   11.14
  -2  -5   6   94.77   12.56
   2  -5  -5   30.34    6.02
  -2  -5   5   27.11    8.05
   2  -5  -5   38.07    8.94
  -2  -5   5   36.38   10.26
   2  -5  -5   27.68    8.80
  -2  -5   5   28.56    7.29
  -2  -5   5   29.03    6.42
  -2  -5   5   27.36    7.56
  -2  -5   4   23.55    9.21
   2  -5  -4   16.04    7.01
   2  -5  -4   20.63    7.43
  -2  -5   4   11.07    7.04
   2  -5  -4    9.41    4.39
  -2  -5   4   10.76    6.78
  -2  -5   4    9.83    4.08
  -2  -5   3  432.34   26.57
   2  -5  -3  394.52   20.05
  -2  -5   3  375.98   25.84
   2  -5  -3  351.08   21.42
   2  -5  -3  332.79   15.50
   2  -5  -3  381.94   23.42
  -2  -5   3  408.01   24.48
  -2  -5   3  401.30   18.36
  -2  -5   2  107.39   13.94
   2  -5  -2  111.01   11.87
   2  -5  -2   97.87   11.45
  -2  -5   2   99.67   13.57
   2  -5  -2   93.33    8.30
  -2  -5   2  107.53    9.58
   2  -5  -2  102.76   13.74
  -2  -5   2  117.72   12.89
   2  -5  -2  108.44   14.18
   2  -5  -1  660.95   28.09
  -2  -5   1  674.84   32.53
   2  -5  -1  579.93   27.05
  -2  -5   1  614.81   31.79
   2  -5  -1  546.95   21.70
   2  -5  -1  619.79   30.96
   2  -5  -1  640.30   31.32
  -2  -5   0  546.87   29.19
   2  -5   0  569.61   26.92
  -2  -5   0  504.41   28.68
   2  -5   0  487.74   24.85
  -2  -5   0  480.17   17.56
   2  -5   0  534.35   28.65
   2  -5   0  531.22   28.67
  -2  -5  -1   91.26   11.72
   2  -5   1   86.75   11.56
  -2  -5  -1   75.19   12.11
   2  -5   1   67.76   10.39
  -2  -5  -1   69.03    5.22
   2  -5   1   84.95   12.01
   2  -5   1   70.67   11.48
  -2  -5  -2 1089.97   37.47
  -2  -5  -2 1070.05   44.05
   2  -5   2 1044.69   40.51
  -2  -5  -2 1122.82   43.87
   2  -5   2 1092.14   44.76
   2  -5   2 1123.48   43.30
  -2  -5  -3  188.72   15.51
  -2  -5  -3  165.69   17.11
   2  -5   3  201.13   17.44
  -2  -5  -3  203.99   17.83
   2  -5   3  179.55   17.42
   2  -5   3  197.14   17.72
  -2  -5  -4   91.25   11.86
  -2  -5  -4   84.52   13.25
  -2  -5  -4   84.88   12.25
   2  -5   4   98.80   14.34
   2  -5   4   89.70   13.12
  -2  -5  -5  239.26   19.38
  -2  -5  -5  188.94   18.40
  -2  -5  -5  219.59   21.16
   2  -5   5  241.33   21.01
   2  -5   5  217.34   20.12
  -2  -5  -6  307.73   22.76
  -2  -5  -6  292.22   24.38
  -2  -5  -6  305.84   23.12
   2  -5   6  208.49   10.03
   2  -5   6  333.84   24.95
  -2  -5  -7  220.50   22.23
  -2  -5  -7  207.54   19.57
   2  -5   7  226.15   21.87
  -2  -5  -8  103.15   17.24
  -2  -5  -8  127.83   18.49
  -2  -5  -8  100.50   14.47
   2  -5   8  114.77   16.49
  -2  -5  -9  159.63   20.24
  -2  -5  -9  150.83   20.63
   2  -5   9  147.36   12.28
   2  -5   9  140.15   19.09
  -2  -5 -10   46.48   13.04
  -2  -5 -10   54.65   13.63
   2  -5  10   29.62    6.59
   2  -5  10   35.03   11.70
  -2  -5 -11   16.44   10.20
  -2  -5 -11   45.83   13.89
   2  -5  11   48.90   12.64
   2  -5  11   52.96    7.98
  -2  -5 -12   11.60    8.98
  -2  -5 -12    1.38    8.49
   2  -5  12   -7.31    9.02
   2  -5  12    3.81    4.99
  -2  -5 -13  149.60   22.47
   2  -5  13  182.04   14.94
   2  -5  13  206.81   26.78
  -2  -5 -14   47.81   14.93
   2  -5  14   69.36   17.55
  -2  -5 -15   22.34   10.99
   2  -5  15   51.12   15.98
  -2  -5 -16   -1.07   10.73
   2  -5  16   12.85   10.78
  -2  -5 -17   -3.72   10.24
   2  -5  17    9.49   10.49
  -2  -5 -18    3.25    9.91
   2  -5  18  -17.96   12.45
   2  -4 -19   55.83   16.75
  -2  -4  19   69.76   19.57
   2  -4 -18   69.39   18.55
  -2  -4  18  104.31   20.72
   2  -4 -17   -1.21    9.04
  -2  -4  17   25.55   11.84
  -2  -4  17   17.39    8.76
   2  -4 -16   25.75   10.50
   2  -4 -16    7.40    9.39
  -2  -4  16   17.08   10.82
  -2  -4  16   17.40    9.89
   2  -4 -15  176.28   20.18
   2  -4 -15  137.15   21.88
  -2  -4  15  145.43   21.28
  -2  -4  15  157.97   20.47
   2  -4 -14   20.22    8.63
   2  -4 -14   -1.78    8.20
  -2  -4  14   21.28   11.06
  -2  -4  14    4.92    6.77
   2  -4 -13   95.59   11.88
   2  -4 -13   92.38   13.93
   2  -4 -13   83.94   16.32
  -2  -4  13   78.76   12.53
  -2  -4  13  106.94   16.55
  -2  -4  13  127.36   18.38
   2  -4 -12  322.46   24.86
   2  -4 -12  294.57   19.81
   2  -4 -12  286.37   28.44
  -2  -4  12  294.90   22.33
  -2  -4  12  318.84   26.32
  -2  -4  12  330.45   26.99
  -2  -4  11   78.52   12.67
   2  -4 -11   57.59    8.84
   2  -4 -11   61.23   11.21
   2  -4 -11   62.01   14.76
  -2  -4  11   61.03   10.11
  -2  -4  11   61.53   12.07
  -2  -4  11   72.18   13.58
   2  -4 -10   36.18    6.61
   2  -4 -10   43.46    9.82
  -2  -4  10   33.89    9.18
  -2  -4  10   29.51    7.44
   2  -4 -10   35.71   12.45
  -2  -4  10   42.94    9.89
  -2  -4  10   47.82   10.72
   2  -4  -9   -4.41    7.23
  -2  -4   9   11.05    5.54
   2  -4  -9    7.77    4.30
  -2  -4   9    6.40    5.30
   2  -4  -9   20.53   12.09
  -2  -4   9   -0.48    5.82
  -2  -4   9    9.73    5.66
   2  -4  -8  163.79   11.59
   2  -4  -8  163.10   17.33
  -2  -4   8  146.60   14.26
  -2  -4   8  187.28   16.59
  -2  -4   8  183.86   16.05
   2  -4  -7  359.94   16.76
  -2  -4   7  399.24   26.73
   2  -4  -7  345.02   24.16
   2  -4  -7  415.54   28.46
  -2  -4   7  327.59   20.39
  -2  -4   7  379.19   22.83
  -2  -4   7  388.80   21.54
   2  -4  -7  373.48   27.04
  -2  -4   6   57.02    9.02
  -2  -4   6   64.16   11.12
   2  -4  -6   43.19    5.93
   2  -4  -6   60.11    9.80
   2  -4  -6   41.18   10.05
  -2  -4   6   50.12    8.63
   2  -4  -6   49.04    9.85
  -2  -4   6   62.48    8.38
  -2  -4   5   52.33    9.95
   2  -4  -5   44.02    5.96
   2  -4  -5   51.80    9.57
   2  -4  -5   47.09   10.13
  -2  -4   5   48.20    8.28
  -2  -4   5   40.17    8.16
  -2  -4   5   51.98    7.34
   2  -4  -5   54.43   10.50
  -2  -4   4  661.05   31.20
   2  -4  -4  562.47   21.35
   2  -4  -4  584.71   26.94
  -2  -4   4  604.98   30.89
   2  -4  -4  615.93   31.28
  -2  -4   4  559.73   26.42
  -2  -4   4  636.33   28.13
  -2  -4   4  618.93   21.96
   2  -4  -3  908.51   33.28
  -2  -4   3 1044.68   39.73
   2  -4  -3  909.96   29.11
  -2  -4   3 1003.08   39.32
   2  -4  -3  944.13   38.01
   2  -4  -3  845.51   27.53
   2  -4  -3  949.23   35.43
  -2  -4   3  992.42   27.97
  -2  -4   3  978.22   35.79
   2  -4  -2   47.52    6.98
  -2  -4   2   43.71    8.77
  -2  -4   2   32.79    8.17
   2  -4  -2   43.48    7.71
   2  -4  -2   29.25    5.09
  -2  -4   2   48.54    5.74
   2  -4  -2   54.11   10.38
   2  -4  -2   40.21    8.00
   2  -4  -1  414.97   19.50
  -2  -4   1  436.03   23.75
   2  -4  -1  387.78   19.60
  -2  -4   1  382.03   22.78
   2  -4  -1  358.96   16.42
  -2  -4   1  416.73   17.28
   2  -4  -1  389.50   21.95
   2  -4  -1  391.64   23.24
   2  -4   0  241.77   15.85
  -2  -4   0  229.63   17.54
  -2  -4   0  202.01   16.66
   2  -4   0  208.03   14.06
  -2  -4   0  205.82   10.62
   2  -4   0  228.97   17.14
   2  -4   0  229.69   17.64
  -2  -4  -1  614.44   28.93
   2  -4   1  582.54   25.46
  -2  -4  -1  612.70   29.52
  -2  -4  -1  616.33   22.73
  -2  -4  -1  539.65   17.14
   2  -4   1  655.64   29.38
   2  -4   1  647.78   29.16
   2  -4   2   39.02    8.24
  -2  -4  -2   41.69    6.96
  -2  -4  -2   33.04    8.38
   2  -4   2   41.14    9.21
  -2  -4  -2   37.19    8.17
   2  -4   2   37.00    8.59
  -2  -4  -3  154.16   15.79
  -2  -4  -3  155.31   12.86
  -2  -4  -3  147.58   14.13
   2  -4   3  170.12   16.29
   2  -4   3  165.43   15.42
  -2  -4  -4  824.08   33.85
  -2  -4  -4  793.29   36.67
  -2  -4  -4  832.42   35.66
   2  -4   4  824.01   37.08
   2  -4   4  934.32   38.38
  -2  -4  -5  299.70   20.97
  -2  -4  -5  287.11   22.87
  -2  -4  -5  299.42   21.46
   2  -4   5  301.40   22.46
   2  -4   5  310.74   23.00
  -2  -4  -6   16.13    7.09
  -2  -4  -6   11.55    7.44
   2  -4   6   14.11    6.56
  -2  -4  -6   22.23    7.40
   2  -4   6   21.99    9.44
  -2  -4  -7   47.13   11.38
  -2  -4  -7   39.35    9.20
  -2  -4  -7   43.08   11.31
   2  -4   7   49.80   11.13
  -2  -4  -7   43.29    9.07
   2  -4   7   53.72   11.13
  -2  -4  -8  706.76   40.64
  -2  -4  -8  717.35   36.86
  -2  -4  -8  778.30   41.16
   2  -4   8  750.01   26.57
   2  -4   8  827.04   41.84
  -2  -4  -9   71.68   14.12
  -2  -4  -9   76.03   12.72
  -2  -4  -9   82.64   14.83
   2  -4   9   98.52   15.94
   2  -4   9   91.53    9.06
  -2  -4 -10   68.69   15.10
  -2  -4 -10   60.38   13.39
   2  -4  10   74.75   14.68
   2  -4  10   75.49    8.54
  -2  -4 -11  159.17   21.51
  -2  -4 -11  130.37   20.39
   2  -4  11  153.16   12.81
   2  -4  11  127.55   18.84
  -2  -4 -12  192.06   23.47
   2  -4  12  239.13   27.14
   2  -4  12  237.77   16.18
  -2  -4 -13  273.48   28.70
   2  -4  13  272.60   29.34
   2  -4  13  262.76   17.78
  -2  -4 -14   41.93   13.70
   2  -4  14   90.11   19.38
  -2  -4 -15   16.01   11.64
  -2  -4 -15   10.76    9.75
   2  -4  15   12.95   10.79
  -2  -4 -16   53.47   16.23
  -2  -4 -16   36.05   13.58
   2  -4  16   36.79   14.26
  -2  -4 -17   29.47   12.90
  -2  -4 -17   16.43   10.93
   2  -4  17    3.66   11.30
  -2  -4 -18   -3.08   10.62
   2  -4  18   12.86   12.42
  -2  -4 -19   71.11   19.52
  -2  -3  20   36.65   16.34
   2  -3 -19  -18.77   11.36
  -2  -3  19   15.68   11.77
  -2  -3  18    3.06   10.23
   2  -3 -18   20.30   11.84
  -2  -3  18   23.87   12.42
  -2  -3  17   13.90   11.42
   2  -3 -17    2.72    8.63
  -2  -3  17    9.05    8.22
  -2  -3  17   23.80   12.16
   2  -3 -16  181.45   20.83
  -2  -3  16  174.06   26.10
   2  -3 -16  126.07   19.98
  -2  -3  16  196.12   25.82
  -2  -3  16  190.63   22.94
   2  -3 -15   56.93   12.00
  -2  -3  15   61.03   15.63
   2  -3 -15   67.93   14.65
  -2  -3  15   70.85   15.51
  -2  -3  15   84.74   16.21
   2  -3 -14   62.70   12.43
  -2  -3  14   68.13   16.29
   2  -3 -14   49.08   13.08
  -2  -3  14   47.86   12.76
  -2  -3  14   37.22   11.56
   2  -3 -13  155.41   17.46
   2  -3 -13  145.98   14.70
  -2  -3  13  156.80   18.01
  -2  -3  13  172.48   22.65
   2  -3 -13  119.43   17.99
  -2  -3  13  137.92   18.57
  -2  -3  13  160.48   19.64
  -2  -3  12   40.32    9.30
   2  -3 -12   48.02    8.68
   2  -3 -12   57.99   11.23
  -2  -3  12   54.70   13.47
   2  -3 -12   49.06   13.95
  -2  -3  12   72.66   11.88
  -2  -3  12   24.05    8.18
  -2  -3  12   41.84   10.43
   2  -3 -11    2.22    5.96
   2  -3 -11    3.20    4.47
  -2  -3  11    8.67    6.00
  -2  -3  11    2.70    7.41
  -2  -3  11    6.39    5.16
   2  -3 -11   -4.21    7.53
  -2  -3  11    4.42    6.35
  -2  -3  11   -2.06    7.41
  -2  -3  10  231.24   18.44
   2  -3 -10  199.87   14.37
   2  -3 -10  209.68   17.44
  -2  -3  10  213.60   21.99
   2  -3 -10  217.32   22.50
  -2  -3  10  209.71   17.58
  -2  -3  10  243.59   21.22
  -2  -3  10  235.98   20.15
   2  -3  -9    6.13    3.55
   2  -3  -9   17.97    6.86
  -2  -3   9   17.34    6.27
  -2  -3   9    7.47    7.25
  -2  -3   9    8.37    4.39
   2  -3  -9   11.36    9.54
  -2  -3   9   19.82    6.26
  -2  -3   9   14.63    6.70
  -2  -3   9   16.43    7.39
   2  -3  -8  235.33   16.93
   2  -3  -8  236.64   20.39
   2  -3  -8  217.84   12.94
  -2  -3   8  233.60   19.87
   2  -3  -8  248.69   22.20
  -2  -3   8  223.67   16.94
  -2  -3   8  270.27   20.87
  -2  -3   8  265.70   16.25
  -2  -3   8  234.64   16.89
  -2  -3   8  267.77   19.04
   2  -3  -8  263.20   21.83
   2  -3  -7  292.16   13.93
   2  -3  -7  300.28   21.37
  -2  -3   7  337.23   21.89
   2  -3  -7  312.48   24.47
  -2  -3   7  323.71   19.73
  -2  -3   7  322.33   18.22
   2  -3  -7  329.81   24.55
   2  -3  -7  327.96   23.61
  -2  -3   7  319.09   19.01
  -2  -3   7  340.41   19.68
   2  -3  -6 1144.48   31.08
   2  -3  -6 1152.99   42.59
  -2  -3   6 1298.88   45.59
  -2  -3   6 1248.52   42.33
   2  -3  -6 1226.56   47.80
  -2  -3   6 1220.56   39.10
  -2  -3   6 1195.09   40.53
  -2  -3   6 1282.20   40.46
  -2  -3   6 1285.35   39.08
   2  -3  -6 1221.88   46.60
   2  -3  -5  678.01   29.26
  -2  -3   5  762.26   32.34
   2  -3  -5  686.99   20.56
   2  -3  -5  718.22   33.48
  -2  -3   5  709.49   27.97
  -2  -3   5  667.91   27.91
  -2  -3   5  750.53   28.14
  -2  -3   5  761.90   25.84
   2  -3  -5  728.98   32.97
   2  -3  -4  739.18   28.83
   2  -3  -4  724.73   21.22
  -2  -3   4  837.32   32.89
   2  -3  -4  794.39   33.56
  -2  -3   4  738.36   29.12
  -2  -3   4  798.61   29.77
   2  -3  -4  808.12   33.97
  -2  -3   4  811.24   28.95
  -2  -3   4  833.29   24.37
   2  -3  -3  209.53   13.32
   2  -3  -3  225.47   10.56
  -2  -3   3  257.20   17.11
   2  -3  -3  214.71   16.45
  -2  -3   3  233.87   16.67
  -2  -3   3  222.69   15.12
   2  -3  -3  218.25   12.60
  -2  -3   3  233.60   10.44
  -2  -3   3  242.78   14.91
  -2  -3   2   26.39    7.60
   2  -3  -2   15.91    4.67
  -2  -3   2   11.82    6.75
   2  -3  -2   14.68    4.90
   2  -3  -2   12.77    4.50
  -2  -3   2   13.06    3.23
   2  -3  -2   20.89    8.60
   2  -3  -2   20.62    5.70
  -2  -3   1  578.38   24.97
   2  -3  -1  574.28   20.56
   2  -3  -1  512.81   19.82
  -2  -3   1  563.75   25.14
  -2  -3   1  566.41   20.08
   2  -3  -1  485.29   19.20
   2  -3  -1  565.87   25.57
   2  -3  -1  538.57   22.99
  -2  -3   0   52.83    8.91
  -2  -3   0   42.65    8.44
   2  -3   0   44.01    6.58
  -2  -3   0   35.30    5.02
   2  -3   0   43.20    7.82
   2  -3   0   38.67    7.88
   2  -3   1 2107.99   52.88
  -2  -3  -1 2159.00   49.28
  -2  -3  -1 2077.63   57.74
  -2  -3  -1 2224.30   58.83
   2  -3   1 2229.12   58.86
   2  -3   1 2142.94   58.21
  -2  -3  -2  788.47   26.25
  -2  -3  -2  731.95   30.90
  -2  -3  -2  820.48   31.28
   2  -3   2  792.09   31.59
   2  -3   2  825.74   32.01
  -2  -3  -3 1822.29   49.70
  -2  -3  -3 1804.55   53.39
  -2  -3  -3 1801.70   54.81
   2  -3   3 1871.51   54.96
   2  -3   3 1826.42   54.99
  -2  -3  -4  730.86   29.74
  -2  -3  -4  673.00   30.34
  -2  -3  -4  667.99   31.47
   2  -3   4  690.17   31.59
   2  -3   4  763.68   32.83
  -2  -3  -5  137.08   14.89
  -2  -3  -5  157.79   14.60
  -2  -3  -5  132.93   13.71
   2  -3   5  137.03   14.97
   2  -3   5  141.88   15.13
  -2  -3  -6   23.60    7.57
  -2  -3  -6   21.38    7.81
  -2  -3  -6    9.14    7.32
  -2  -3  -6   16.64    5.43
   2  -3   6   20.99    7.57
   2  -3   6   36.03    9.67
  -2  -3  -7   68.70   12.47
  -2  -3  -7   85.57   13.11
  -2  -3  -7   68.92   12.54
  -2  -3  -7   71.85   11.48
   2  -3   7   74.93   12.32
   2  -3   7   85.70    7.12
   2  -3   7   91.32   13.77
  -2  -3  -8   93.47   13.24
  -2  -3  -8   69.08   12.39
  -2  -3  -8   83.62   14.17
   2  -3   8   96.76   13.82
   2  -3   8  107.24   15.32
   2  -3   8  100.18    8.24
  -2  -3  -9  277.48   22.57
  -2  -3  -9  278.99   24.38
  -2  -3  -9  261.45   24.62
  -2  -3  -9  271.48   21.60
   2  -3   9  309.67   26.35
   2  -3   9  286.07   14.95
  -2  -3 -10   45.26   11.60
  -2  -3 -10   66.01   15.26
   2  -3  10   54.60    7.48
   2  -3  10   47.56   12.54
  -2  -3 -10   50.52   10.73
  -2  -3 -11  112.76   18.03
   2  -3  11  138.38   12.20
   2  -3  11  137.81   19.77
  -2  -3 -12  148.89   20.16
   2  -3  12  198.37   24.37
  -2  -3 -13   20.49   10.04
   2  -3  13   66.39   16.45
  -2  -3 -14   10.89    8.88
  -2  -3 -14   32.29   11.26
   2  -3  14   14.19   11.28
  -2  -3 -15   43.97   14.49
  -2  -3 -15   47.85   12.94
   2  -3  15   33.49   14.34
  -2  -3 -16  115.32   20.53
  -2  -3 -16  104.11   18.21
   2  -3  16  121.20   22.98
  -2  -3 -17   41.37   15.09
  -2  -3 -17    5.57    6.82
   2  -3  17   41.92   16.28
  -2  -3 -18    1.99   12.10
   2  -3  18    8.69   10.58
  -2  -3 -19   10.35   10.45
  -2  -2  20  -39.07   15.99
  -2  -2  19   24.45   13.84
  -2  -2  19   12.24   10.35
  -2  -2  18   16.92   10.60
   2  -2 -18    5.26    8.69
  -2  -2  18  -11.48   12.63
  -2  -2  17   18.66   11.45
   2  -2 -17   -1.30    7.97
  -2  -2  17   -3.79   10.10
  -2  -2  17   32.24   12.42
   2  -2 -16    3.85    6.45
   2  -2 -16    5.61    6.76
  -2  -2  16    7.75    8.97
   2  -2 -16   22.95   11.36
  -2  -2  16    5.30    8.84
  -2  -2  16   12.69    9.93
   2  -2 -15   35.43    9.42
   2  -2 -15   37.86    9.48
  -2  -2  15   24.70   10.96
   2  -2 -15   34.72   11.23
  -2  -2  15   41.54   14.02
  -2  -2  15   38.06   11.33
   2  -2 -14   83.62   12.88
  -2  -2  14   63.75   16.04
   2  -2 -14   50.58   13.22
  -2  -2  14   78.06   15.38
  -2  -2  14   81.21   14.87
   2  -2 -13  181.24   17.78
  -2  -2  13  192.60   18.31
  -2  -2  13  207.28   24.61
  -2  -2  13  155.25   11.61
   2  -2 -13  162.69   19.66
  -2  -2  13  184.33   21.04
  -2  -2  13  168.35   20.80
  -2  -2  12   34.91    7.70
   2  -2 -12   42.45    9.54
  -2  -2  12   39.84   12.33
   2  -2 -12   25.59    9.39
  -2  -2  12   36.62    6.43
  -2  -2  12   36.78   11.12
  -2  -2  12   31.92    8.98
  -2  -2  11  183.52   16.24
   2  -2 -11  168.57   15.92
  -2  -2  11  173.32   20.94
  -2  -2  11  152.44   11.69
   2  -2 -11  149.07   18.58
  -2  -2  11  214.39   20.48
  -2  -2  11  194.00   20.45
   2  -2 -10   50.18    9.12
  -2  -2  10   60.51    9.74
  -2  -2  10   53.69   11.74
   2  -2 -10   48.73   11.57
  -2  -2  10   64.20   10.90
  -2  -2  10   37.27    6.26
  -2  -2  10   67.51   12.06
  -2  -2  10   57.80   11.42
   2  -2  -9  418.95   22.41
  -2  -2   9  446.43   23.16
  -2  -2   9  470.03   29.29
  -2  -2   9  421.80   24.38
   2  -2  -9  397.08   27.33
  -2  -2   9  392.25   19.54
   2  -2  -9  454.16   28.84
  -2  -2   9  495.25   28.18
  -2  -2   9  498.82   29.00
  -2  -2   8   19.81    5.54
   2  -2  -8   23.83    6.52
  -2  -2   8   12.26    7.52
   2  -2  -8   23.71    9.13
   2  -2  -8   23.01    8.37
  -2  -2   8   11.66    3.96
  -2  -2   8   12.50    5.27
  -2  -2   8   23.27    7.37
  -2  -2   8   21.16    7.53
   2  -2  -8   17.76    7.42
   2  -2  -7  110.13    8.29
   2  -2  -7  119.77   10.52
   2  -2  -7  116.77   13.91
  -2  -2   7  127.18   13.48
  -2  -2   7  113.43   11.64
  -2  -2   7   99.58    9.23
   2  -2  -7  117.32   13.89
   2  -2  -7  118.40   13.98
  -2  -2   7  127.37   11.06
  -2  -2   7  120.05   13.53
  -2  -2   7  125.33   12.63
   2  -2  -6  275.52   11.68
   2  -2  -6  333.76   22.41
  -2  -2   6  279.30   18.48
  -2  -2   6  293.71   17.54
  -2  -2   6  269.76   15.35
  -2  -2   6  297.78   20.13
   2  -2  -6  284.17   20.29
   2  -2  -6  310.23   20.63
  -2  -2   6  317.73   17.57
  -2  -2   6  295.43   15.43
  -2  -2   5  138.39   12.31
   2  -2  -5  122.94   11.61
   2  -2  -5  126.32   12.67
  -2  -2   5  135.78   11.64
   2  -2  -5  136.06   13.35
  -2  -2   5  116.01   11.07
  -2  -2   5  113.68    9.77
  -2  -2   5  130.65    9.51
  -2  -2   5  135.59   10.02
   2  -2  -5  124.91   12.65
   2  -2  -4   33.01    6.38
  -2  -2   4   30.55    6.52
   2  -2  -4   27.88    6.93
  -2  -2   4   42.85    6.84
   2  -2  -4   37.64    8.45
  -2  -2   4   33.93    6.53
  -2  -2   4   26.04    4.65
   2  -2  -4   45.05    8.62
  -2  -2   4   38.75    5.51
  -2  -2   4   40.90    5.63
  -2  -2   3  134.13   11.22
   2  -2  -3  117.93    8.99
   2  -2  -3  121.68   11.49
  -2  -2   3  132.80    8.69
   2  -2  -3  136.95   13.36
  -2  -2   3  110.80   10.41
   2  -2  -3  124.74   10.17
  -2  -2   3  126.28   10.41
  -2  -2   3  137.16    6.98
  -2  -2   3  124.68    9.25
   2  -2  -3  132.61   11.84
  -2  -2   2 1643.07   43.99
   2  -2  -2 1551.36   37.53
  -2  -2   2 1611.19   43.37
   2  -2  -2 1541.63   44.09
   2  -2  -2 1672.60   45.18
   2  -2  -2 1466.99   39.28
  -2  -2   2 1718.33   44.08
  -2  -2   2 1586.99   43.40
   2  -2  -2 1652.83   45.07
   2  -2  -2 1646.88   44.59
   2  -2  -2 1525.84   39.21
  -2  -2   1 4370.71   89.73
   2  -2  -1 3897.53   79.93
  -2  -2   1 4228.29   88.15
   2  -2  -1 3666.42   83.62
   2  -2  -1 4322.86   88.12
  -2  -2   1 4072.39   84.50
  -2  -2   1 4390.80   90.03
   2  -2  -1 4172.68   89.45
   2  -2  -1 4462.43   88.13
   2  -2  -1 4015.11   85.13
  -2  -2   0 3340.66   73.95
  -2  -2   0 3254.95   72.48
   2  -2   0 3078.95   65.26
  -2  -2   0 3070.00   66.97
   2  -2   0 3459.10   70.16
  -2  -2   0 3545.61   74.87
   2  -2   0 3383.52   74.15
   2  -2   0 3216.27   71.93
  -2  -2  -1  571.56   23.24
  -2  -2  -1  561.44   22.52
  -2  -2  -1  586.57   17.77
   2  -2   1  592.22   18.46
   2  -2   1  595.22   23.91
   2  -2   1  578.12   23.10
  -2  -2  -2  495.60   21.82
  -2  -2  -2  470.97   21.67
  -2  -2  -2  495.31   18.64
   2  -2   2  455.54   13.74
   2  -2   2  504.73   22.70
   2  -2   2  467.37   21.73
  -2  -2  -3   26.86    7.89
  -2  -2  -3   26.53    5.84
   2  -2   3   27.84    7.34
  -2  -2  -3   25.51    6.50
   2  -2   3   32.14    7.64
  -2  -2  -4  174.39   14.01
  -2  -2  -4  165.83   14.65
  -2  -2  -4  170.16   14.15
  -2  -2  -4  157.41   14.39
   2  -2   4  180.35   14.89
   2  -2   4  171.63   15.45
  -2  -2  -5 1012.72   37.76
  -2  -2  -5  934.83   37.75
  -2  -2  -5  900.81   35.89
  -2  -2  -5  915.34   37.16
   2  -2   5  941.21   37.80
   2  -2   5 1018.08   39.17
  -2  -2  -6  228.45   19.15
  -2  -2  -6  197.47   16.66
   2  -2   6  192.50   17.22
  -2  -2  -6  230.42   19.38
  -2  -2  -6  226.19   19.70
   2  -2   6  186.11   17.60
   2  -2   6  199.66    9.23
  -2  -2  -7  273.10   21.43
  -2  -2  -7  272.21   22.11
   2  -2   7  247.74   20.21
  -2  -2  -7  257.41   20.88
  -2  -2  -7  277.16   20.59
   2  -2   7  292.82   12.72
   2  -2   7  293.88   22.94
  -2  -2  -8  360.23   26.69
  -2  -2  -8  313.87   23.02
  -2  -2  -8  319.30   24.15
  -2  -2  -8  313.97   25.43
   2  -2   8  340.56   24.93
   2  -2   8  363.03   26.62
   2  -2   8  373.00   16.07
  -2  -2  -8  309.20   20.45
  -2  -2  -9  362.60   27.31
   2  -2   9  397.25   28.89
  -2  -2  -9  352.42   22.88
  -2  -2 -10   99.30   15.34
  -2  -2 -10   87.11   12.31
   2  -2  10   84.79   15.91
  -2  -2 -11  417.35   31.19
  -2  -2 -11  385.21   25.71
   2  -2  11  467.66   34.56
  -2  -2 -12  127.57   18.93
   2  -2  12  125.21   20.36
  -2  -2 -12  102.01   13.92
  -2  -2 -13  227.37   25.45
  -2  -2 -13  206.61   21.09
   2  -2  13  270.45   29.29
  -2  -2 -14  318.73   30.17
  -2  -2 -14  220.11   22.28
   2  -2  14  314.65   32.16
  -2  -2 -15   66.06   15.95
  -2  -2 -15   50.38   12.47
   2  -2  15   30.25   13.99
  -2  -2 -16   26.21   11.79
  -2  -2 -16    3.90    6.67
   2  -2  16   25.31   13.08
  -2  -2 -17    4.34   11.62
   2  -2  17   -3.17   10.01
  -2  -2 -18    9.05   11.86
   2  -2  18   70.22   22.16
  -2  -2 -19   27.45   12.68
  -2  -1  20  -20.90   13.59
  -2  -1  19   27.91   14.79
  -2  -1  19   20.12   13.86
   2  -1 -18    6.60    8.00
  -2  -1  18   23.58   11.76
  -2  -1  17   59.81   17.54
   2  -1 -17   32.48   11.83
  -2  -1  17   51.27   16.60
   2  -1 -16   18.37    8.86
   2  -1 -16   18.86    9.28
  -2  -1  16   13.65   12.05
   2  -1 -16    9.34    7.89
  -2  -1  16    7.22    8.72
   2  -1 -15   -5.43    6.74
   2  -1 -15   -5.60    6.17
  -2  -1  15   -2.99    9.19
   2  -1 -15    7.50    7.46
  -2  -1  15    7.14    8.37
  -2  -1  15  -20.30   12.03
   2  -1 -14   65.76   11.61
   2  -1 -14   75.70   12.94
  -2  -1  14   76.20   17.03
   2  -1 -14   70.39   13.70
  -2  -1  14   96.36   17.69
  -2  -1  14  102.71   17.06
   2  -1 -13    0.17    6.19
  -2  -1  13   15.53    6.25
   2  -1 -13    4.24    5.33
  -2  -1  13    9.88    8.82
   2  -1 -13   16.10    7.99
  -2  -1  13   13.39    4.80
  -2  -1  13   17.04    9.28
  -2  -1  13    0.18    7.98
  -2  -1  12   19.75    6.53
   2  -1 -12   31.83    7.92
  -2  -1  12   18.61   10.81
  -2  -1  12   18.12    5.84
   2  -1 -12   11.23    6.73
  -2  -1  12   13.80    7.98
  -2  -1  12   20.40    9.42
  -2  -1  11   38.79    8.22
   2  -1 -11   37.00    8.21
  -2  -1  11   42.32   12.23
   2  -1 -11   26.56    8.14
  -2  -1  11   42.71    7.09
  -2  -1  11   47.67   10.72
  -2  -1  11   45.77   11.87
  -2  -1  10   72.45    9.64
   2  -1 -10   75.86    9.99
  -2  -1  10   82.39   14.82
  -2  -1  10   76.08    8.75
   2  -1 -10   66.25   11.06
  -2  -1  10  106.57   15.05
  -2  -1  10   83.45   12.58
   2  -1 -10   81.71   13.12
  -2  -1   9   45.05    6.86
   2  -1  -9   45.73    7.38
  -2  -1   9   51.84   11.04
   2  -1  -9   55.83   12.07
  -2  -1   9   57.42   10.21
  -2  -1   9   38.54    6.52
   2  -1  -9   38.32    9.26
  -2  -1   9   51.33    9.23
   2  -1  -9   47.48   10.32
  -2  -1   8   -3.29    4.08
   2  -1  -8    6.87    3.91
   2  -1  -8    6.54    5.94
  -2  -1   8    6.82    6.46
  -2  -1   8    3.39    3.35
   2  -1  -8    7.71    6.73
  -2  -1   8    5.21    5.56
   2  -1  -8    7.89    5.80
  -2  -1   8   11.52    6.56
   2  -1  -7  494.83   20.40
  -2  -1   7  501.04   20.51
   2  -1  -7  516.01   28.60
  -2  -1   7  521.26   27.35
  -2  -1   7  488.50   21.05
   2  -1  -7  474.24   26.11
  -2  -1   7  506.87   24.97
  -2  -1   7  584.62   28.91
   2  -1  -7  537.70   28.13
   2  -1  -6  653.92   22.33
  -2  -1   6  687.70   22.85
   2  -1  -6  720.57   31.82
  -2  -1   6  744.64   30.90
   2  -1  -6  677.59   30.38
  -2  -1   6  674.09   24.96
  -2  -1   6  715.97   28.91
   2  -1  -6  701.89   31.12
  -2  -1   6  766.04   31.53
   2  -1  -5 2112.51   47.93
   2  -1  -5 2260.75   60.88
  -2  -1   5 2284.51   58.15
   2  -1  -5 2171.72   59.62
  -2  -1   5 2171.68   57.07
  -2  -1   5 2066.70   53.02
  -2  -1   5 2171.26   48.64
   2  -1  -5 2244.49   60.94
  -2  -1   5 2370.80   60.83
  -2  -1   4  670.60   23.26
  -2  -1   4  663.68   24.20
   2  -1  -4  686.44   27.04
  -2  -1   4  666.37   26.98
  -2  -1   4  630.44   23.40
  -2  -1   4  636.35   24.94
   2  -1  -4  650.29   27.20
   2  -1  -4  682.55   27.63
  -2  -1   4  657.40   18.63
  -2  -1   3  233.34   12.19
   2  -1  -3  219.81   13.59
  -2  -1   3  242.28   11.71
  -2  -1   3  231.12   13.02
  -2  -1   3  228.88   13.59
   2  -1  -3  220.32   14.15
   2  -1  -3  237.05   14.41
  -2  -1   3  217.01    8.83
   2  -1  -2  198.46    8.13
  -2  -1   2  190.28   10.40
  -2  -1   2  217.14    8.33
   2  -1  -2  183.37   11.31
   2  -1  -2  183.99   11.29
  -2  -1   2  193.61   11.88
  -2  -1   2  192.42   11.73
  -2  -1   2  193.77   11.62
   2  -1  -2  202.17   12.53
   2  -1  -2  178.73    7.54
   2  -1  -2  185.48   11.51
  -2  -1   1  225.36   10.35
  -2  -1   1  216.53   11.25
  -2  -1   1  230.18   12.18
   2  -1  -1  223.97   11.54
   2  -1  -1  210.51   11.40
  -2  -1   1  253.83   12.70
   2  -1  -1  242.21   11.57
   2  -1  -1  230.16   11.73
   2  -1  -1  227.92    9.59
  -2  -1   0 3537.70   70.44
  -2  -1   0 4037.22   75.20
  -2  -1   0 3691.07   71.80
   2  -1   0 3605.00   73.11
   2  -1   0 3880.07   74.05
   2  -1   0 4127.51   70.64
   2  -1   0 3793.74   71.96
  -2  -1  -1 1696.79   40.42
  -2  -1  -1 1768.84   41.54
  -2  -1  -1 1715.86   39.06
  -2  -1  -1 1735.34   39.82
   2  -1   1 1431.99   33.37
   2  -1   1 1748.59   41.33
   2  -1   1 1699.67   40.48
   2  -1   1 1667.77   32.85
  -2  -1  -2 1340.16   37.85
   2  -1   2 1320.79   37.70
  -2  -1  -2 1369.57   36.75
  -2  -1  -2 1279.66   37.55
  -2  -1  -2 1402.88   34.94
   2  -1   2 1188.82   27.39
  -2  -1  -2 1369.91   34.84
   2  -1   2 1382.74   38.66
  -2  -1  -3 3154.08   71.91
  -2  -1  -3 3018.73   72.99
   2  -1   3 3179.71   74.85
  -2  -1  -3 3033.87   74.26
   2  -1   3 3379.70   76.10
  -2  -1  -4  576.00   24.89
   2  -1   4  523.11   25.08
  -2  -1  -4  518.21   25.11
  -2  -1  -4  526.65   25.01
   2  -1   4  599.83   27.04
   2  -1   5  102.43   12.46
  -2  -1  -5   94.24   11.47
  -2  -1  -5   76.13   11.13
  -2  -1  -5   73.32   10.63
   2  -1   5   96.61   11.54
   2  -1   5  107.15   13.23
  -2  -1  -6  402.29   24.71
   2  -1   6  413.29   25.11
  -2  -1  -6  404.60   24.40
   2  -1   6  395.03   24.23
  -2  -1  -6  368.51   23.85
   2  -1   6  413.74   25.56
   2  -1   7  100.64   14.07
  -2  -1  -7   81.07   12.20
  -2  -1  -7   80.16   11.19
   2  -1   7   79.21   11.81
  -2  -1  -7   84.49    9.35
   2  -1   7   96.44   13.32
   2  -1   8   25.53    9.35
  -2  -1  -8   23.25    8.48
  -2  -1  -8   26.07    9.16
   2  -1   8   24.62    8.46
   2  -1   8   31.86    8.08
  -2  -1  -8   23.55    6.20
   2  -1   8   30.43   10.38
   2  -1   9  216.15   21.92
   2  -1   9  171.61   17.93
  -2  -1  -9  187.11   19.23
   2  -1   9  216.97   21.26
  -2  -1  -9  172.07   14.58
   2  -1  10  181.88   21.08
  -2  -1 -10  167.73   18.83
  -2  -1 -10  159.25   14.48
   2  -1  10  186.20   21.41
   2  -1  11    2.95    8.63
  -2  -1 -11   -4.25    7.97
   2  -1  11   -5.34   10.37
  -2  -1 -11   11.23    5.86
  -2  -1 -12  179.50   21.52
   2  -1  12  210.32   25.54
  -2  -1 -12  172.49   17.42
  -2  -1 -12  175.23   16.97
   2  -1  12  185.93   23.72
  -2  -1 -13   36.59   12.06
   2  -1  13   42.18   14.22
  -2  -1 -13   44.91    9.90
  -2  -1 -13   41.34    9.05
   2  -1  13   47.82   13.47
  -2  -1 -14   96.00   17.23
   2  -1  14   78.18   18.61
  -2  -1 -14   60.09   11.87
   2  -1  14   91.23   19.01
  -2  -1 -15  110.16   19.80
   2  -1  15  114.86   22.02
  -2  -1 -15   90.27   14.16
   2  -1  15  111.39   21.42
  -2  -1 -16   58.13   15.79
   2  -1  16   54.39   16.38
  -2  -1 -16   18.60    7.61
   2  -1  16   58.76   17.03
   2  -1  17   18.68   13.68
  -2  -1 -17   10.86   10.31
   2  -1  17   10.96   10.40
   2  -1  18    3.81   11.98
  -2  -1 -18   40.51   15.79
   2  -1  18   23.36   14.00
  -2  -1 -19   51.94   16.96
  -2   0  19    9.92   12.39
  -2   0  19   37.02   15.92
  -2   0  18   -2.27   10.20
  -2   0  18    2.00    9.72
   2   0 -17    9.73    7.29
  -2   0  17    8.64   12.01
   2   0 -17   -9.66    9.38
  -2   0  17    5.33   11.06
   2   0 -16   53.68   12.58
   2   0 -16   29.63    8.96
  -2   0  16   21.02   12.36
   2   0 -16   22.89    9.45
  -2   0  16   47.66   14.88
   2   0 -15    6.19    8.25
   2   0 -15   -0.69    5.97
  -2   0  15   25.76   13.58
   2   0 -15    2.72    7.28
  -2   0  15    2.22    9.60
   2   0 -14   14.95    6.87
   2   0 -14    6.67    5.79
  -2   0  14   14.48   11.86
   2   0 -14   23.01    8.59
  -2   0  14   19.73   12.80
   2   0 -13   98.96   14.37
   2   0 -13   77.44   11.87
  -2   0  13   70.76   16.53
  -2   0  13   53.22    7.68
   2   0 -13   72.04   12.50
  -2   0  13   94.31   16.23
  -2   0  13   93.30   17.25
   2   0 -12   27.92    8.86
   2   0 -12   29.98    7.83
  -2   0  12   23.17   10.98
  -2   0  12   18.09    5.20
   2   0 -12   18.07    8.53
  -2   0  12   24.80    9.05
   2   0 -11   61.24   10.32
   2   0 -11   52.73    8.72
  -2   0  11   56.22   13.12
  -2   0  11   56.05    8.22
   2   0 -11   68.92   12.41
  -2   0  11   77.22   13.96
   2   0 -10  112.18   12.67
   2   0 -10   93.88   10.71
  -2   0  10   98.29   15.24
  -2   0  10  105.73   10.66
   2   0 -10   96.03   13.40
   2   0 -10  109.28   14.32
  -2   0  10  104.56   15.36
  -2   0   9 1056.72   46.04
   2   0  -9 1002.58   36.88
  -2   0   9  974.50   34.35
  -2   0   9 1010.25   45.66
   2   0  -9 1121.34   47.44
   2   0  -9 1036.84   43.27
   2   0  -9  908.62   39.39
  -2   0   9  956.94   33.91
  -2   0   9 1098.46   44.86
   2   0  -9 1001.07   34.71
   2   0  -8  365.87   19.71
  -2   0   8  357.35   17.96
   2   0  -8  426.84   26.52
  -2   0   8  374.20   25.35
  -2   0   8  369.40   18.92
   2   0  -8  380.45   23.35
   2   0  -8  381.63   24.00
  -2   0   8  430.87   25.89
   2   0  -8  371.81   17.70
   2   0  -7  622.91   24.58
  -2   0   7  595.94   22.08
  -2   0   7  668.23   31.75
   2   0  -7  669.27   31.93
  -2   0   7  636.59   29.22
  -2   0   7  621.38   24.65
   2   0  -7  566.60   27.89
   2   0  -7  605.10   22.21
   2   0  -7  628.26   30.05
  -2   0   7  672.99   31.63
  -2   0   6   34.71    4.96
   2   0  -6   46.28    6.48
   2   0  -6   32.05    4.66
   2   0  -6   42.52    8.37
  -2   0   6   40.50    8.14
   2   0  -6   47.83    9.08
  -2   0   6   39.94    6.56
  -2   0   6   40.30    7.73
  -2   0   6   39.03    8.55
   2   0  -6   40.33    7.64
   2   0  -5  219.92   11.34
  -2   0   5  200.02    9.20
   2   0  -5  226.12   15.38
  -2   0   5  211.62   15.11
  -2   0   5  215.46   14.96
   2   0  -5  229.74   15.93
  -2   0   5  216.31   13.36
   2   0  -5  195.83    9.17
  -2   0   5  233.16   16.43
   2   0  -5  207.57   15.22
   2   0  -4   69.07    5.83
  -2   0   4   63.72    7.94
   2   0  -4   67.73    8.31
  -2   0   4   65.16    8.00
  -2   0   4   71.54    7.74
   2   0  -4   63.32    8.91
  -2   0   4   63.84    9.35
   2   0  -4   59.88    8.55
   2   0  -3 3539.79   69.70
  -2   0   3 3483.20   69.74
  -2   0   3 3528.63   76.17
   2   0  -3 3533.66   76.09
   2   0  -3 3581.51   79.17
   2   0  -3 3698.36   80.06
  -2   0   3 3714.04   77.49
  -2   0   3 3679.37   79.31
  -2   0   3 3813.36   80.86
   2   0  -2 1683.62   32.28
   2   0  -2 1721.84   35.93
  -2   0   2 1746.80   36.04
  -2   0   2 1750.66   40.27
   2   0  -2 1807.63   40.57
  -2   0   2 1634.74   39.48
   2   0  -2 1710.11   40.03
  -2   0   2 1820.42   39.78
   2   0  -2 1608.16   39.70
   2   0  -2 1734.39   39.38
  -2   0   2 1854.71   41.03
   2   0  -1 2365.42   35.54
  -2   0   1 2232.82   40.68
  -2   0   1 2455.72   41.57
   2   0  -1 1920.25   38.59
  -2   0   1 2481.74   41.99
   2   0  -1 2381.26   35.29
   2   0   0  799.48   20.13
  -2   0   0  741.98   20.72
  -2   0   0  669.32   20.63
  -2   0   0  714.21   21.51
   2   0   0  825.00   21.99
   2   0   0  769.67   19.72
   2   0   1 2147.13   44.56
  -2   0  -1 2164.55   44.57
   2   0   1 2184.66   40.60
   2   0   1 2198.28   42.71
  -2   0  -1 1919.13   40.32
  -2   0  -1 1796.59   40.63
   2   0   1 2296.63   44.33
  -2   0  -2 7928.21  155.15
   2   0   2 7950.12  155.21
  -2   0  -2 7878.53  151.79
   2   0   2 8099.98  152.23
  -2   0  -2 8088.47  153.43
   2   0   2 7617.98  147.85
  -2   0  -2 7608.11  148.00
   2   0   2 8471.18  155.57
  -2   0  -2 8472.35  155.27
   2   0   3 1537.14   41.78
  -2   0  -3 1512.31   43.12
   2   0   3 1509.92   42.96
   2   0   3 1564.02   42.73
  -2   0  -3 1545.56   42.73
   2   0   3 1421.94   33.99
  -2   0  -3 1376.78   33.66
  -2   0  -3 1673.59   44.34
   2   0   3 1586.56   43.88
   2   0   4   -0.80    5.34
  -2   0  -4   -0.08    6.48
   2   0   4    0.36    4.60
  -2   0  -4   -0.18    5.71
   2   0   4   -0.39    5.76
   2   0   4    0.31    2.27
   2   0   4    4.77    7.65
   2   0   5 2603.04   68.28
  -2   0  -5 2661.67   68.83
   2   0   5 2933.90   71.18
   2   0   5 2812.16   70.79
  -2   0  -5 2862.23   71.34
  -2   0  -5 2511.83   54.50
   2   0   5 3037.25   73.01
   2   0   6  198.18   17.52
  -2   0  -6  218.03   18.29
   2   0   6  206.10   17.04
  -2   0  -6  162.48   15.69
   2   0   6  173.15   15.87
  -2   0  -6  172.68   10.50
   2   0   6  227.91   18.57
  -2   0  -7  125.20   14.72
   2   0   7  124.77   15.05
   2   0   7  132.44   15.20
   2   0   7  104.68   12.90
  -2   0  -7  113.00   13.86
   2   0   7  122.04   15.25
  -2   0  -7  102.41    8.91
  -2   0  -8  185.31   19.32
   2   0   8  164.16   18.56
   2   0   8  171.04   17.41
  -2   0  -8  159.89   16.72
   2   0   8  170.23   18.45
  -2   0  -8  150.50   11.64
   2   0   8  179.22   18.98
   2   0   9  491.43   33.08
  -2   0  -9  469.95   29.90
   2   0   9  460.27   29.83
  -2   0  -9  418.06   21.32
   2   0   9  541.88   34.14
  -2   0 -10  295.07   24.42
   2   0  10  339.40   28.83
  -2   0 -10  261.59   17.51
   2   0  10  340.16   28.28
  -2   0 -10  271.70   17.83
  -2   0 -11   94.75   15.58
   2   0  11   89.62   16.65
  -2   0 -11   61.49    9.53
  -2   0 -11   78.67   10.23
   2   0  11   79.87   16.16
   2   0  12  239.79   26.89
  -2   0 -12  183.62   16.46
  -2   0 -12  164.41   15.14
  -2   0 -12  204.91   22.31
   2   0  12  243.48   26.49
   2   0  13  820.32   50.76
  -2   0 -13  673.70   33.63
  -2   0 -13  594.86   30.81
  -2   0 -13  726.84   43.96
   2   0  13  832.00   50.51
  -2   0 -14   54.86   12.74
   2   0  14   69.82   18.19
  -2   0 -14   53.78   10.15
   2   0  14   48.01   14.45
  -2   0 -15   17.68   10.80
   2   0  15   26.36   13.19
  -2   0 -15   19.78    7.38
   2   0  15   31.07   13.68
   2   0  16   14.01   12.60
  -2   0 -16   36.28   13.75
   2   0  16   21.82   12.87
   2   0  17   68.30   18.09
  -2   0 -17   70.01   15.76
   2   0  17   65.67   18.16
   2   0  18   13.72   12.71
  -2   0 -18    6.26   10.13
   2   0  18   -8.28   12.84
  -2   0 -19  -43.44   15.52
  -2   1  19   39.73   18.20
  -2   1  19   24.66   14.04
  -2   1  18    8.90   10.25
   2   1 -18   21.62   10.45
  -2   1  18   -2.77   10.76
   2   1 -17   42.68   12.29
  -2   1  17   47.05   16.67
   2   1 -17   29.84   10.10
  -2   1  17   78.12   20.50
   2   1 -16    0.79    7.03
   2   1 -16   20.97   10.26
  -2   1  16   33.25   15.26
   2   1 -16   19.06    9.28
  -2   1  16   33.46   14.17
   2   1 -15    6.51    6.80
   2   1 -15    9.08    7.34
   2   1 -15    9.13    8.00
  -2   1  15   27.02   14.06
   2   1 -14   74.69   13.45
   2   1 -14   77.89   12.60
   2   1 -14   53.00   11.74
  -2   1  14   74.93   17.16
   2   1 -13   10.56    8.05
   2   1 -13    4.99    5.70
  -2   1  13    4.27    4.64
   2   1 -13   11.60    7.32
  -2   1  13    8.31    9.20
   2   1 -12   30.19    8.97
   2   1 -12   14.74    7.05
  -2   1  12   12.19    9.90
  -2   1  12   14.49    5.14
   2   1 -12    9.40    6.38
   2   1 -11   47.00    9.99
   2   1 -11   46.53    8.92
  -2   1  11   19.64    9.90
   2   1 -11   28.96    7.99
  -2   1  11   44.92    8.36
  -2   1  11   60.45   13.20
   2   1 -10   96.90   12.99
   2   1 -10   78.28   10.21
  -2   1  10   85.19   15.15
   2   1 -10   71.39   11.21
  -2   1  10   84.38   10.37
  -2   1  10  100.81   15.34
   2   1  -9   57.22    9.59
   2   1  -9   33.06    6.88
  -2   1   9   61.00   10.87
   2   1  -9   46.81   10.20
  -2   1   9   50.73   11.63
  -2   1   9   46.59    7.71
   2   1  -9   45.73    8.83
  -2   1   9   60.96   12.24
   2   1  -8    6.35    5.88
  -2   1   8   -1.30    5.62
   2   1  -8   -1.18    3.27
   2   1  -8   15.83    7.33
  -2   1   8   -0.66    7.38
   2   1  -8   -1.53    4.75
  -2   1   8   18.74    8.37
  -2   1   7  536.64   27.53
   2   1  -7  531.54   24.43
  -2   1   7  548.28   29.60
   2   1  -7  541.70   28.01
   2   1  -7  461.69   24.16
  -2   1   7  582.52   29.57
   2   1  -7  488.73   20.51
  -2   1   6  745.39   30.78
   2   1  -6  728.22   27.60
   2   1  -6  759.35   31.22
  -2   1   6  725.44   32.44
   2   1  -6  712.23   25.85
   2   1  -6  670.18   28.78
   2   1  -6  697.21   23.24
  -2   1   6  774.21   33.27
   2   1  -5 2256.62   55.19
  -2   1   5 2270.97   58.20
  -2   1   5 2254.24   61.57
   2   1  -5 2244.40   58.34
   2   1  -5 2205.20   54.30
   2   1  -5 2101.90   56.82
  -2   1   5 2428.07   63.10
   2   1  -5 2155.90   48.94
   2   1  -4  686.50   23.28
  -2   1   4  646.94   23.80
  -2   1   4  674.35   27.28
   2   1  -4  643.83   23.70
   2   1  -4  608.75   24.77
  -2   1   4  682.73   27.36
   2   1  -4  664.60   23.74
  -2   1   4  698.39   28.31
   2   1  -4  650.74   18.49
   2   1  -3  238.50   12.16
  -2   1   3  222.50   11.34
  -2   1   3  225.56   13.67
   2   1  -3  232.97   11.36
  -2   1   3  220.42   14.94
   2   1  -3  237.15   13.96
   2   1  -3  226.22   13.04
  -2   1   3  223.68   13.18
  -2   1   3  220.13   14.89
  -2   1   2  187.91    8.16
   2   1  -2  194.76   10.93
  -2   1   2  185.45   11.57
   2   1  -2  189.53    8.05
   2   1  -2  195.77   11.51
  -2   1   2  185.10   10.64
  -2   1   2  180.63   11.67
   2   1  -2  189.91   11.53
  -2   1   2  187.89   11.17
  -2   1   2  190.48   12.54
   2   1  -1  233.15   11.69
  -2   1   1  228.33   11.44
   2   1  -1  230.75   10.21
  -2   1   1  226.24   10.89
   2   1  -1  234.52   11.04
   2   1  -1  227.23   12.24
  -2   1   1  226.36   11.79
   2   1  -1  226.70   12.40
  -2   1   1  234.34   10.75
  -2   1   1  229.58    8.70
  -2   1   1  227.35   10.85
   2   1   0 4090.36   69.91
   2   1   0 3723.08   65.74
   2   1   0 4164.14   70.65
  -2   1   0 3899.79   66.22
   2   1   0 4166.41   61.68
  -2   1   0 3786.40   66.74
   2   1   1 1842.28   41.91
   2   1   1 1802.16   35.23
   2   1   1 1714.75   38.66
   2   1   1 1787.39   39.87
  -2   1  -1 1620.24   34.01
   2   1   1 1787.20   37.61
  -2   1  -1 1779.90   41.27
  -2   1  -1 1697.79   40.49
   2   1   2 1359.04   37.29
   2   1   2 1386.63   35.44
   2   1   2 1262.71   34.60
  -2   1  -2 1284.32   32.40
   2   1   2 1457.72   37.80
  -2   1  -2 1458.62   39.44
  -2   1  -2 1419.59   39.35
   2   1   3 3277.15   73.40
   2   1   3 3029.78   73.53
   2   1   3 3217.47   71.33
  -2   1  -3 3256.47   74.27
   2   1   3 2990.49   66.42
  -2   1  -3 2792.09   61.03
   2   1   3 3346.00   73.93
  -2   1  -3 3426.12   75.20
  -2   1  -3 3083.46   73.75
   2   1   4  514.89   24.83
   2   1   4  574.43   25.67
   2   1   4  518.49   24.70
  -2   1  -4  580.65   26.36
  -2   1  -4  505.79   14.31
   2   1   4  518.15   19.22
  -2   1  -4  538.74   25.32
  -2   1  -4  614.39   26.62
   2   1   5   91.29   11.01
  -2   1  -5   87.12   11.18
  -2   1  -5   94.62   11.63
   2   1   5   91.88   11.34
   2   1   5   84.33   11.85
   2   1   5   94.43    8.27
  -2   1  -5   98.31   11.86
   2   1   5   94.19   12.41
   2   1   6  411.81   24.91
   2   1   6  369.67   23.45
  -2   1  -6  406.24   24.82
   2   1   6  445.30   25.87
   2   1   6  394.34   16.69
  -2   1  -6  394.79   23.79
   2   1   6  431.85   26.03
   2   1   7   83.90   11.88
  -2   1  -7   84.62   12.31
  -2   1  -7   69.36   11.48
   2   1   7   82.17   12.92
   2   1   7   97.33   13.09
   2   1   7   82.17    7.86
  -2   1  -7   77.82    6.58
   2   1   7  103.51   14.17
  -2   1  -8   26.33    9.23
   2   1   8   27.50    8.83
  -2   1  -8   17.33    7.27
   2   1   8   28.66   10.39
   2   1   8   24.63    8.38
  -2   1  -8   23.04    4.24
   2   1   8   35.24    5.68
   2   1   8   46.07   11.04
   2   1   9  175.21   18.19
   2   1   9  213.21   21.81
   2   1   9  169.82   10.36
  -2   1  -9  156.12   11.02
  -2   1  -9  183.65   18.93
   2   1   9  217.42   22.35
   2   1  10  180.94   21.20
   2   1  10  137.50    9.00
  -2   1 -10  124.61   10.55
  -2   1 -10  178.80   19.51
   2   1  10  214.68   22.77
  -2   1 -11   -2.79    8.12
   2   1  11    7.59    9.33
   2   1  11   -8.45    3.79
  -2   1 -11   -5.50    4.59
   2   1  11    6.33   10.51
   2   1  12  185.00   23.45
  -2   1 -12  148.91   12.75
   2   1  12  232.15   26.61
  -2   1 -12  214.09   23.27
  -2   1 -13   35.21   11.07
   2   1  13   37.16   13.68
  -2   1 -13   35.28    7.42
   2   1  13   36.51   14.68
  -2   1 -14   76.53   15.75
   2   1  14  102.94   20.49
  -2   1 -14   62.71    9.14
   2   1  14  102.64   19.40
   2   1  15   99.50   20.89
  -2   1 -15   83.19   16.31
   2   1  15  117.25   21.64
   2   1  16   41.71   17.40
  -2   1 -16   54.36   14.77
   2   1  16   70.86   18.67
   2   1  17    6.83    9.89
  -2   1 -17    9.86   11.14
   2   1  17    3.84   12.43
   2   1  18    5.87   10.62
  -2   1 -18   10.67   12.70
  -2   1 -18   42.55   16.22
   2   1  18   16.41   12.70
  -2   1 -19   92.28   21.49
  -2   1 -19   55.51   16.76
  -2   1 -20   49.41   17.38
  -2   2  19    5.34   10.70
  -2   2  18   29.33   16.28
   2   2 -18  -10.56    8.59
  -2   2  18   10.96   11.47
  -2   2  17   12.66   10.90
   2   2 -17   27.40   11.21
  -2   2  17   33.24   15.81
   2   2 -16   -4.86    8.01
  -2   2  16    9.45   11.34
   2   2 -16   18.35    9.07
   2   2 -16   15.07    7.88
   2   2 -15   39.51   12.51
  -2   2  15   26.60   11.93
   2   2 -15   34.32    9.52
   2   2 -15   35.70    9.84
   2   2 -14   85.70   15.16
  -2   2  14   81.31   17.58
   2   2 -14   62.57   12.27
   2   2 -14   58.91   11.39
   2   2 -13  204.91   21.65
  -2   2  13  184.50   24.01
   2   2 -13  166.52   17.70
  -2   2  13  167.01   16.16
   2   2 -13  178.87   17.83
   2   2 -12   30.01   10.12
   2   2 -12   44.10    9.58
  -2   2  12   65.57   15.20
   2   2 -12   35.24    9.03
   2   2 -11  203.89   19.76
  -2   2  11  179.57   22.15
   2   2 -11  176.28   16.88
   2   2 -11  199.91   17.17
   2   2 -10   68.95   12.02
  -2   2  10   43.21   12.16
   2   2 -10   41.11    9.10
   2   2 -10   59.26    9.35
  -2   2   9  449.41   28.97
   2   2  -9  450.59   27.56
  -2   2   9  459.06   31.21
   2   2  -9  455.87   30.17
   2   2  -9  450.91   24.19
   2   2  -9  447.09   22.59
   2   2  -8   22.03    7.40
   2   2  -8   22.68    7.05
  -2   2   8   21.58    9.57
  -2   2   8   22.82    7.82
   2   2  -8   22.67    6.38
   2   2  -8   22.30    5.86
   2   2  -8   21.83    5.68
   2   2  -7  115.71   12.82
  -2   2   7  111.32   14.34
  -2   2   7  115.11   15.57
   2   2  -7  113.68   13.78
   2   2  -7  112.14   10.54
   2   2  -7  110.69   12.51
   2   2  -7  112.10   10.75
  -2   2   6  310.62   19.41
   2   2  -6  324.78   19.44
   2   2  -6  313.22   19.15
  -2   2   6  299.99   21.27
   2   2  -6  298.93   16.30
   2   2  -6  270.09   17.33
   2   2  -6  304.98   15.97
   2   2  -5  119.30   11.56
  -2   2   5  139.59   11.99
   2   2  -5  128.17   11.39
  -2   2   5  138.16   14.35
   2   2  -5  126.74   10.62
   2   2  -5  115.50   11.31
   2   2  -5  136.60   10.22
   2   2  -4   30.55    7.05
  -2   2   4   38.87    9.17
   2   2  -4   40.38    6.24
  -2   2   4   41.40    6.34
   2   2  -4   30.14    6.48
  -2   2   4   40.43    6.76
   2   2  -4   32.03    6.61
   2   2  -4   43.72    6.39
  -2   2   3  117.76    8.94
   2   2  -3  145.35   12.21
   2   2  -3  130.49    8.56
  -2   2   3  117.94   12.02
   2   2  -3  145.64   11.34
   2   2  -3  152.49   11.99
  -2   2   3  106.51    9.10
  -2   2   3  149.26   12.60
   2   2  -2 1707.13   44.33
  -2   2   2 1517.35   33.56
   2   2  -2 1677.50   34.64
  -2   2   2 1526.08   37.37
  -2   2   2 1538.72   44.00
   2   2  -2 1759.15   44.20
  -2   2   2 1462.97   39.36
  -2   2   2 1561.20   44.64
  -2   2   1 4208.28   80.76
   2   2  -1 4451.39   89.23
  -2   2   1 4007.39   88.11
   2   2  -1 4095.56   87.05
  -2   2   1 3790.83   79.33
  -2   2   1 3908.77   83.58
   2   2  -1 4518.63   89.73
  -2   2   1 4107.38   88.37
  -2   2   1 4007.39   84.71
   2   2   0 3447.33   75.06
   2   2   0 3230.90   72.61
   2   2   0 3519.85   75.68
   2   2   0 3177.21   67.90
  -2   2   0 3217.59   72.72
  -2   2   0 3311.85   74.23
   2   2   1  614.55   23.88
   2   2   1  620.17   17.96
   2   2   1  561.75   22.18
   2   2   1  545.71   18.16
   2   2   1  606.71   23.87
  -2   2  -1  571.53   23.03
  -2   2  -1  572.65   23.19
   2   2   2  502.54   22.44
   2   2   2  497.97   18.81
   2   2   2  498.44   21.74
   2   2   2  524.95   22.12
  -2   2  -2  480.43   21.98
  -2   2  -2  480.71   22.27
   2   2   3   25.38    6.82
   2   2   3   25.48    6.14
   2   2   3   25.62    6.68
  -2   2  -3   25.43    7.58
  -2   2  -3   25.59    7.10
  -2   2  -4  177.55   15.38
   2   2   4  178.00   14.37
   2   2   4  182.58   15.11
  -2   2  -4  179.16   15.14
  -2   2  -4  183.97   15.78
  -2   2  -5 1006.74   40.32
   2   2   5  995.05   37.42
   2   2   5 1005.23   39.94
  -2   2  -5 1099.88   39.93
  -2   2  -5  986.81   38.45
   2   2   6  201.16   19.65
  -2   2  -6  201.42   18.61
   2   2   6  201.16   20.47
  -2   2  -6  201.47   19.06
  -2   2  -6  201.26   18.12
   2   2   7  274.16   22.46
  -2   2  -7  276.18   21.86
   2   2   7  295.50   22.81
  -2   2  -7  247.52   20.84
  -2   2  -7  290.52   23.00
   2   2   8  357.29   26.67
  -2   2  -8  339.07   25.55
   2   2   9  417.22   29.93
  -2   2  -9  365.25   26.57
  -2   2 -10   90.42   14.42
   2   2  10   96.54   17.18
  -2   2 -10   76.68    6.47
   2   2  11  478.69   36.05
   2   2  11  438.71   21.44
  -2   2 -11  451.29   32.50
   2   2  11  509.49   37.29
  -2   2 -12  131.85   18.89
   2   2  12  118.04   20.06
  -2   2 -12   86.60    7.97
   2   2  12  119.80   11.22
   2   2  13  260.67   29.42
  -2   2 -13  160.74   11.24
   2   2  13  167.21   12.19
  -2   2 -13  241.92   25.33
   2   2  13  259.19   29.69
   2   2  14  309.98   32.98
  -2   2 -14  255.98   27.82
   2   2  14  303.70   32.90
   2   2  15   29.84   14.17
  -2   2 -15   37.41   13.54
   2   2  15   49.99   15.96
   2   2  16   27.88   13.34
  -2   2 -16   22.26   11.76
  -2   2 -16    3.97    9.36
   2   2  16   11.00   10.46
   2   2  17   -0.02   11.32
  -2   2 -17   13.41   12.93
  -2   2 -17   -3.81   10.01
   2   2  17   15.15   12.64
   2   2  18   56.15   18.99
  -2   2 -18   27.73   13.86
  -2   2 -18   57.74   17.87
   2   2  18   46.97   18.51
  -2   2 -19   20.05   13.29
  -2   2 -19   13.96   12.74
  -2   2 -20   -6.38   12.74
  -2   3  18    7.41   11.41
   2   3 -18    5.13    8.72
  -2   3  17    9.50   13.62
   2   3 -17   26.76   12.95
  -2   3  16  196.81   29.45
   2   3 -16  197.35   24.30
   2   3 -16  180.31   20.72
   2   3 -15   69.61   15.32
  -2   3  15   85.36   19.99
   2   3 -15   75.92   13.34
   2   3 -15   81.28   14.07
   2   3 -14   51.63   12.50
  -2   3  14   46.18   15.10
   2   3 -14   58.84   11.13
   2   3 -14   42.44    9.19
   2   3 -13  180.08   21.95
  -2   3  13  167.37   22.89
   2   3 -13  146.74   16.04
   2   3 -13  146.91   16.86
   2   3 -12   49.38   11.99
  -2   3  12   52.27   15.24
   2   3 -12   42.49    9.68
   2   3 -12   63.31   11.17
   2   3 -11   -1.77    6.82
  -2   3  11   24.67   11.97
   2   3 -11    1.99    5.66
   2   3 -11   19.60    7.32
   2   3 -10  241.54   21.82
  -2   3  10  211.18   23.12
   2   3 -10  189.36   16.89
   2   3 -10  210.63   14.70
   2   3 -10  216.00   17.97
   2   3  -9    5.21    6.15
  -2   3   9   15.91    8.17
   2   3  -9   16.73    8.37
  -2   3   9   13.60    8.82
   2   3  -9   19.58    6.88
   2   3  -9    6.59    4.62
   2   3  -9   13.81    6.68
   2   3  -8  260.07   20.45
  -2   3   8  241.31   20.33
  -2   3   8  267.44   23.28
   2   3  -8  254.47   20.84
   2   3  -8  242.95   15.71
   2   3  -8  216.10   16.75
   2   3  -8  258.79   17.95
   2   3  -7  332.11   22.83
  -2   3   7  328.98   22.39
   2   3  -7  331.94   21.89
  -2   3   7  321.33   24.53
   2   3  -7  339.94   20.22
   2   3  -7  303.50   17.81
   2   3  -7  316.89   19.01
  -2   3   6 1233.73   43.87
   2   3  -6 1268.27   45.21
  -2   3   6 1255.36   47.96
   2   3  -6 1228.76   42.29
   2   3  -6 1207.08   40.37
  -2   3   6 1072.81   38.64
   2   3  -6 1255.34   39.25
   2   3  -6 1262.61   39.93
   2   3  -5  747.08   31.86
  -2   3   5  707.45   29.69
   2   3  -5  761.05   28.89
  -2   3   5  697.57   33.49
   2   3  -5  731.44   28.27
  -2   3   5  644.62   26.26
   2   3  -5  753.06   28.24
   2   3  -4  838.81   32.73
  -2   3   4  725.88   21.12
   2   3  -4  787.81   27.25
  -2   3   4  781.32   33.95
  -2   3   4  757.69   28.89
   2   3  -4  785.29   29.56
  -2   3   4  697.72   25.79
  -2   3   4  792.09   33.08
   2   3  -4  834.97   24.45
  -2   3   3  210.68   10.23
   2   3  -3  242.19   16.46
   2   3  -3  226.01   12.15
  -2   3   3  232.49   13.96
  -2   3   3  213.76   17.48
   2   3  -3  228.62   15.13
  -2   3   3  197.03   11.87
   2   3  -3  246.60   10.46
  -2   3   3  221.42   16.60
   2   3  -2   15.39    6.93
  -2   3   2   60.24    7.57
  -2   3   2   38.21    7.13
  -2   3   2   27.24    9.59
  -2   3   2   28.28    5.96
   2   3  -2   13.72    6.61
   2   3  -2   10.35    2.74
  -2   3   2   44.67    9.95
   2   3  -1  596.96   25.40
  -2   3   1  535.51   20.39
  -2   3   1  551.49   25.08
   2   3  -1  543.69   24.16
  -2   3   1  531.14   20.06
   2   3  -1  613.88   25.77
  -2   3   1  536.67   24.72
  -2   3   1  557.98   23.35
   2   3  -1  540.80   16.36
  -2   3   0   47.88    7.44
   2   3   0   53.41    9.61
  -2   3   0   47.33    6.21
   2   3   0   35.95    7.14
   2   3   0   39.16    4.79
   2   3   0   86.25   13.00
  -2   3   0   39.71    7.73
  -2   3   0   38.33    7.50
   2   3   1 2256.15   58.94
  -2   3  -1 2217.87   56.38
   2   3   1 2249.81   49.67
   2   3   1 2155.04   57.80
   2   3   1 2044.82   46.34
  -2   3  -1 2158.02   57.88
  -2   3  -1 2103.39   58.00
   2   3   2  805.49   31.46
  -2   3  -2  788.60   31.08
   2   3   2  817.09   31.59
   2   3   2  794.09   26.61
   2   3   2  733.95   21.64
  -2   3  -2  817.99   31.39
  -2   3  -2  789.99   31.81
   2   3   3 1860.45   51.11
   2   3   3 1841.89   56.23
   2   3   3 1953.10   55.55
  -2   3  -3 1856.09   56.30
  -2   3  -3 1975.75   56.67
   2   3   4  714.84   29.85
   2   3   4  731.68   32.90
   2   3   4  745.62   31.78
  -2   3  -4  748.93   32.42
  -2   3  -4  681.42   32.14
  -2   3  -5  152.97   15.97
   2   3   5  155.31   14.66
   2   3   5  133.87   15.12
  -2   3  -5  152.30   16.16
  -2   3  -5  145.17   14.72
  -2   3  -6   41.17    9.39
   2   3   6   29.27    8.17
   2   3   6   24.53    8.16
  -2   3  -6   33.11    9.18
  -2   3  -6   21.45    7.65
   2   3   7   94.70   13.36
   2   3   7   71.15   12.84
  -2   3  -7   80.08   12.67
  -2   3  -7   78.26   12.50
  -2   3  -7  104.80   14.16
   2   3   8   84.40   14.20
  -2   3  -8   89.70   13.67
   2   3   9  251.62   24.81
  -2   3  -9  302.56   25.02
   2   3  10   39.01   11.87
  -2   3 -10   43.03   11.66
   2   3  11  109.55   18.25
  -2   3 -11  120.86   18.29
   2   3  12  155.36   22.51
  -2   3 -12  146.85   20.10
  -2   3 -13   32.81   12.17
   2   3  13   15.45   11.08
   2   3  13   48.99    9.38
   2   3  13   52.54   16.87
  -2   3 -14   -5.03   10.20
  -2   3 -14   12.44    9.99
   2   3  14   21.78   11.71
   2   3  14   14.42    5.93
   2   3  14   -9.45   11.85
   2   3  15   54.19   17.43
  -2   3 -15   36.46   14.06
  -2   3 -15   31.65   12.71
   2   3  15   40.20   16.17
   2   3  16  105.95   22.49
  -2   3 -16  137.04   23.18
  -2   3 -16  135.03   23.49
   2   3  16  120.92   24.03
   2   3  17   18.86   14.04
  -2   3 -17   12.98   12.37
  -2   3 -17   41.94   17.84
   2   3  17   31.33   14.54
  -2   3 -18   28.83   15.00
  -2   3 -18    4.71   10.20
  -2   3 -19   12.94   12.79
  -2   3 -19    5.71   10.02
   2   4 -19   98.42   20.89
  -2   4  18  108.92   24.29
   2   4 -18   87.66   20.47
  -2   4  17   16.17   13.02
   2   4 -17   13.26   12.32
  -2   4  16   26.55   14.24
   2   4 -16   38.86   14.12
   2   4 -16   19.61    9.19
  -2   4  15  213.74   29.76
   2   4 -15  147.75   22.48
   2   4 -15  179.89   20.82
  -2   4  14    0.47   10.14
   2   4 -14   -2.38    8.74
   2   4 -14   26.52    9.38
  -2   4  13  111.76   21.42
   2   4 -13  108.84   17.79
   2   4 -13  113.47   15.85
  -2   4  12  294.14   31.20
   2   4 -12  324.89   28.48
   2   4 -12  337.84   25.46
   2   4 -11   47.98   11.86
  -2   4  11   78.26   16.30
   2   4 -11   50.17    8.10
   2   4 -11   65.07   11.66
   2   4 -10   28.36    9.45
  -2   4  10   37.13   12.23
   2   4 -10   43.31    7.78
   2   4 -10   55.80   10.35
   2   4  -9   25.36   10.03
   2   4  -9   17.26    8.73
  -2   4   9    4.00    8.09
   2   4  -9    4.11    4.72
   2   4  -9    4.49    5.45
   2   4  -8  193.07   19.47
  -2   4   8  171.03   18.19
   2   4  -8  195.96   18.07
  -2   4   8  168.36   20.21
   2   4  -8  161.97   13.71
  -2   4   8  156.64   14.99
   2   4  -8  198.42   17.13
   2   4  -7  380.11   25.90
  -2   4   7  371.92   24.97
  -2   4   7  375.60   27.67
   2   4  -7  412.99   24.46
  -2   4   7  315.65   19.75
   2   4  -7  391.68   21.78
   2   4  -7  395.35   23.53
   2   4  -6   65.59   11.73
  -2   4   6   61.05   12.89
   2   4  -6   57.96    9.17
  -2   4   6   57.01    9.85
  -2   4   6   41.77    7.65
   2   4  -6   65.63    9.79
   2   4  -6   53.72    9.37
   2   4  -6   59.35    8.27
  -2   4   5   40.20    5.93
   2   4  -5   29.59    7.91
  -2   4   5   50.43    8.91
  -2   4   5   38.62   10.47
   2   4  -5   46.23    7.87
   2   4  -5   39.16    7.00
  -2   4   5   35.62    6.31
  -2   4   5   48.12    9.86
   2   4  -5   56.76    7.49
  -2   4   4  562.03   21.13
   2   4  -4  625.92   30.56
   2   4  -4  619.54   24.85
  -2   4   4  599.14   30.88
  -2   4   4  590.43   26.98
  -2   4   4  531.61   21.31
   2   4  -4  626.71   28.46
  -2   4   4  588.13   30.07
   2   4  -4  630.33   22.18
  -2   4   3  904.12   28.99
   2   4  -3  988.50   38.66
  -2   4   3  889.09   33.24
  -2   4   3  931.90   38.25
   2   4  -3 1049.50   37.69
  -2   4   3  847.66   27.36
   2   4  -3  965.98   27.65
  -2   4   3  949.23   38.35
   2   4  -2   42.56    8.99
  -2   4   2   44.77    7.09
  -2   4   2   40.74    7.22
  -2   4   2   42.18    9.58
   2   4  -2   46.78    9.06
   2   4  -2   61.67   10.19
   2   4  -2   46.55    5.53
  -2   4   2   45.21    9.33
  -2   4   1  395.27   19.62
   2   4  -1  442.49   24.35
  -2   4   1  376.27   19.29
   2   4  -1  400.40   22.95
  -2   4   1  427.36   23.82
   2   4  -1  493.87   25.35
  -2   4   1  422.53   23.44
   2   4  -1  400.72   16.41
  -2   4   0  212.47   14.30
   2   4   0  228.20   12.30
   2   4   0  238.58   17.66
  -2   4   0  217.31   15.49
   2   4   0  227.17   17.35
   2   4   0  229.24   12.86
  -2   4   0  230.84   16.94
  -2   4   0  222.54   17.13
   2   4   1  647.54   29.84
   2   4   1  666.02   23.82
  -2   4  -1  630.09   27.98
   2   4   1  659.24   29.71
  -2   4  -1  629.13   28.87
  -2   4  -1  635.51   29.66
  -2   4  -2   42.22    8.77
   2   4   2   33.46    8.84
   2   4   2   45.96    9.25
   2   4   2   40.40    7.51
   2   4   2   34.73    3.91
  -2   4  -2   44.82    9.06
  -2   4  -2   40.75    8.75
   2   4   3  170.47   15.29
  -2   4  -3  165.21   15.92
   2   4   3  177.47   14.26
   2   4   3  159.65   15.27
   2   4   3  156.43    8.45
  -2   4  -3  157.98   15.99
  -2   4  -3  169.65   15.49
   2   4   4  826.28   34.00
   2   4   4  872.13   38.51
   2   4   4  838.14   35.84
  -2   4  -4  849.70   38.33
  -2   4  -4  827.36   37.54
  -2   4  -4  888.37   37.26
   2   4   5  345.83   24.53
   2   4   5  327.59   21.96
   2   4   5  290.31   21.02
  -2   4  -5  303.14   23.45
  -2   4  -5  298.32   22.25
  -2   4  -5  351.11   23.68
   2   4   6   21.72    8.04
  -2   4  -6   16.55    7.62
   2   4   6   12.69    6.99
  -2   4  -6    9.46    6.98
  -2   4  -6   17.83    7.78
  -2   4  -6   16.29    7.55
   2   4   7   59.02   12.24
  -2   4  -7   33.44    9.67
  -2   4  -7   51.84   11.92
  -2   4  -7   61.68   11.80
  -2   4  -8  786.57   42.22
   2   4   8  774.01   41.23
  -2   4  -8  678.94   21.10
  -2   4  -8  752.42   40.29
   2   4   9   94.18   16.29
  -2   4  -9   90.83   15.98
  -2   4  -9   76.25   14.09
   2   4  10   58.51   14.47
  -2   4 -10   96.45   15.80
  -2   4 -10   75.25   15.89
   2   4  11  131.67   20.44
  -2   4 -11  130.19   19.74
  -2   4 -11  138.22   20.19
   2   4  12  235.53   27.17
  -2   4 -12  244.37   27.48
  -2   4 -12  221.90   25.02
   2   4  13  308.71   33.11
  -2   4 -13  301.89   31.53
  -2   4 -13  261.83   28.50
  -2   4 -14   46.43   13.04
  -2   4 -14   69.93   17.48
   2   4  14   36.55   14.62
   2   4  14   70.38   12.46
   2   4  15  -15.71   12.49
  -2   4 -15    9.22   10.42
  -2   4 -15   -5.20   11.62
   2   4  15   29.04   14.86
   2   4  16   42.00   16.24
  -2   4 -16   41.67   14.96
  -2   4 -16   67.43   17.18
   2   4  16   63.84   19.80
   2   4  17   18.71   14.02
  -2   4 -17   16.46   12.08
   2   4  17   14.80   14.14
  -2   4 -17    2.91    9.56
  -2   4 -18    7.91    9.66
  -2   4 -18   -5.70   10.20
  -2   4 -19   77.27   19.21
   2   5 -19   28.51   15.48
   2   5 -18   31.11   16.56
  -2   5  17   31.34   15.56
   2   5 -17   47.87   17.25
  -2   5  16   56.93   17.99
   2   5 -16   64.30   16.85
   2   5 -16   28.54   10.76
  -2   5  15   -3.33   10.63
   2   5 -15   -1.72    9.58
   2   5 -15   -7.63    8.77
  -2   5  14   94.45   19.85
   2   5 -14  106.29   19.31
   2   5 -14   98.66   16.01
  -2   5  13  168.23   25.84
   2   5 -13  175.21   23.92
   2   5 -13  170.00   19.60
   2   5 -12   52.17   14.06
  -2   5  12   43.16   14.79
   2   5 -12   49.88    8.15
   2   5 -12   28.07    9.72
   2   5 -11   33.55   11.93
  -2   5  11   22.52   11.18
   2   5 -11   27.13    7.35
  -2   5  11   28.77    8.79
   2   5 -11   32.19    9.52
   2   5 -10  210.90   22.73
  -2   5  10  181.02   23.43
   2   5 -10  172.02   15.04
  -2   5  10  151.46   16.27
   2   5 -10  187.32   18.90
   2   5  -9   74.43   15.09
  -2   5   9   70.63   15.79
  -2   5   9   59.46    9.82
   2   5  -9   51.93    8.89
   2   5  -9   73.08   12.42
   2   5  -8   47.63   11.98
  -2   5   8   44.49   12.47
   2   5  -8   54.68   10.18
   2   5  -8   63.08   10.01
  -2   5   8   52.94    8.78
   2   5  -8   68.58   11.95
   2   5  -7  480.76   30.90
  -2   5   7  427.58   27.71
  -2   5   7  439.03   31.41
   2   5  -7  478.23   27.30
   2   5  -7  449.22   25.18
  -2   5   7  346.53   19.98
   2   5  -7  469.67   24.27
   2   5  -7  456.95   27.32
   2   5  -6   96.60   14.40
  -2   5   6   95.84    9.78
  -2   5   6   98.24   15.61
   2   5  -6  110.74   12.41
  -2   5   6  100.89   13.26
  -2   5   6   73.33    8.46
   2   5  -6   73.30   10.50
   2   5  -6  118.22   11.25
  -2   5   5   34.90    6.40
   2   5  -5   28.83    9.36
  -2   5   5   32.06    7.94
  -2   5   5   29.57    9.20
   2   5  -5   40.99    7.89
  -2   5   5   22.32    4.88
   2   5  -5   21.64    7.12
   2   5  -5   41.57    6.63
  -2   5   5   29.87    9.00
  -2   5   4    9.43    4.55
   2   5  -4   14.84    7.99
  -2   5   4    5.75    6.68
  -2   5   4    8.52    5.33
  -2   5   4    5.32    3.35
   2   5  -4    8.62    7.12
   2   5  -4   15.81    4.77
  -2   5   4   11.86    7.54
  -2   5   3  364.26   19.38
   2   5  -3  402.43   25.70
  -2   5   3  379.09   25.24
  -2   5   3  380.81   22.54
   2   5  -3  418.64   25.46
   2   5  -3  394.88   18.12
  -2   5   3  396.67   25.42
  -2   5   2  110.06   11.85
   2   5  -2  112.29   13.93
  -2   5   2  105.77   14.56
   2   5  -2  100.57   13.29
  -2   5   2  119.64   12.83
   2   5  -2  137.71   15.72
  -2   5   2  112.75   14.43
   2   5  -2  106.04    9.48
  -2   5   1  572.97   27.18
   2   5  -1  602.77   31.25
   2   5  -1  606.33   23.88
  -2   5   1  622.00   31.65
  -2   5   1  601.85   27.49
   2   5  -1  628.82   31.77
  -2   5   1  613.81   30.99
   2   5  -1  622.56   23.89
  -2   5   0  516.99   25.68
   2   5   0  523.93   28.63
   2   5   0  529.62   22.51
  -2   5   0  518.17   26.03
   2   5   0  528.60   29.32
  -2   5   0  545.09   28.59
   2   5   0  522.63   22.76
   2   5   1   79.66    9.37
   2   5   1   74.78   11.66
   2   5   1   84.50   13.02
  -2   5  -1   84.14   11.77
  -2   5  -1   84.74   12.88
   2   5   1   79.70    9.70
  -2   5  -1   80.34   11.61
   2   5   2 1107.01   37.91
   2   5   2 1172.62   45.83
  -2   5  -2 1085.43   43.32
   2   5   2 1095.10   43.41
  -2   5  -2 1141.92   43.65
  -2   5  -2 1089.72   44.46
   2   5   3  185.22   17.83
  -2   5  -3  198.80   18.11
   2   5   3  199.02   15.77
   2   5   3  176.72   17.91
   2   5   3  146.68    6.56
  -2   5  -3  187.78   16.77
  -2   5  -3  203.82   19.05
   2   5   4   85.41   12.36
  -2   5  -4   82.12   13.14
   2   5   4   92.25   11.96
   2   5   4   90.30   12.64
   2   5   4   81.47    5.78
  -2   5  -4  112.21   14.05
  -2   5  -4   77.40   13.44
   2   5   5  213.41   20.63
   2   5   5  211.74   18.23
   2   5   5  249.36   20.29
  -2   5  -5  204.87   20.10
  -2   5  -5  201.96   20.22
  -2   5  -5  217.46   19.31
   2   5   6  292.76   23.58
  -2   5  -6  299.09   24.94
   2   5   6  306.61   23.55
  -2   5  -6  331.92   25.86
  -2   5  -6  344.52   25.82
   2   5   7  211.32   20.45
  -2   5  -7  217.44   22.39
  -2   5  -7  211.89   21.72
   2   5   8  125.65   17.74
  -2   5  -8  146.28   19.95
  -2   5  -8  145.95   19.17
  -2   5  -9  165.96   20.57
   2   5   9  165.09   19.83
  -2   5  -9  165.86    8.90
  -2   5  -9  165.72   18.93
  -2   5 -10   19.50   11.55
   2   5  10   43.22   13.12
  -2   5 -10   22.06    3.50
  -2   5 -10   40.32   12.36
   2   5  11   68.19   15.40
  -2   5 -11   25.78   12.52
  -2   5 -11   40.18   13.00
   2   5  12   14.95    8.85
  -2   5 -12    4.36    8.71
  -2   5 -12   -6.88    9.43
   2   5  13  185.26   26.21
  -2   5 -13  172.31   24.92
  -2   5 -13  149.04   22.62
   2   5  14   53.22   16.67
  -2   5 -14   63.05   17.13
  -2   5 -14   45.67   13.98
   2   5  15   49.38   17.65
  -2   5 -15   45.60   14.80
  -2   5 -15   59.32   16.18
   2   5  16    8.62   11.10
  -2   5 -16   -3.62    9.85
  -2   5 -16    5.83    9.53
   2   5  16   -5.79   10.38
   2   5  17   17.70   12.65
  -2   5 -17   10.03   13.43
   2   5  17   32.74   16.08
  -2   5 -17   20.76   11.78
  -2   5 -18   13.63   13.83
  -2   5 -18   14.16   11.77
  -2   5 -19   26.52   13.80
   2   6 -19    8.29   11.23
   2   6 -18  125.50   25.01
  -2   6  17   99.73   23.57
   2   6 -17   60.29   17.70
  -2   6  16   69.87   23.42
   2   6 -16   62.40   17.95
   2   6 -16   65.57   17.09
  -2   6  15    6.42   10.09
   2   6 -15   32.09   13.53
   2   6 -15    6.89    9.67
  -2   6  14   24.07   13.59
   2   6 -14   13.43   12.13
   2   6 -14   21.97   10.42
  -2   6  13   42.92   15.61
   2   6 -13   44.71   15.51
   2   6 -13   55.63   13.15
   2   6 -12   68.95   16.32
  -2   6  12   43.23   14.48
   2   6 -12   54.31    9.05
   2   6 -12   55.69   13.24
   2   6 -11   10.12    9.73
  -2   6  11   10.66    9.99
   2   6 -11    2.58    5.85
  -2   6  11   -3.10    4.90
   2   6 -11   11.65    9.08
   2   6 -10    4.37    9.16
  -2   6  10    7.78    8.86
  -2   6  10    9.78    5.57
   2   6 -10   -1.78    5.34
   2   6 -10    8.00    6.63
   2   6  -9  235.81   25.01
  -2   6   9  238.93   26.23
   2   6  -9  226.82   19.04
  -2   6   9  173.77   15.55
   2   6  -9  237.94   22.29
   2   6  -8   53.24   13.17
   2   6  -8   66.85   12.11
  -2   6   8   56.98   13.69
   2   6  -8   62.53   11.45
  -2   6   8   36.58    6.91
   2   6  -8   64.16   13.16
   2   6  -8   54.44    9.94
  -2   6   7   51.97    8.51
   2   6  -7   66.56   14.70
  -2   6   7   46.56   11.84
   2   6  -7   68.07   11.05
  -2   6   7   48.86    7.42
   2   6  -7   59.84   10.31
   2   6  -7   75.50   10.72
  -2   6   6   10.84    5.70
   2   6  -6   10.52    8.21
  -2   6   6    3.12    7.22
   2   6  -6   12.16    6.32
  -2   6   6    0.87    6.45
   2   6  -6    6.45    6.85
  -2   6   6    1.16    3.37
   2   6  -6    3.73    4.43
  -2   6   5   41.93    7.87
   2   6  -5   53.22   12.23
  -2   6   5   38.34   11.54
   2   6  -5   44.24    8.49
  -2   6   5   36.60    8.73
   2   6  -5   36.04   10.37
  -2   6   5   30.30    5.24
   2   6  -5   48.50    7.81
   2   6  -4   12.33    7.77
  -2   6   4    6.51    4.51
  -2   6   4   21.97    7.37
  -2   6   4   13.61    7.82
   2   6  -4   22.97    9.48
  -2   6   4   21.07    7.86
   2   6  -4   21.18    5.35
  -2   6   3   27.85    7.43
   2   6  -3   29.35    9.83
  -2   6   3   29.43    7.59
  -2   6   3   38.58   11.21
   2   6  -3   40.94   12.02
  -2   6   3   28.51    8.30
   2   6  -3   31.24    6.32
   2   6  -2  140.56   16.47
  -2   6   2  153.06   16.95
  -2   6   2  134.55   14.28
   2   6  -2  146.05   16.70
  -2   6   2  122.15   13.27
   2   6  -2  151.97   12.32
  -2   6   2  166.34   17.77
  -2   6   1    4.17    6.42
  -2   6   1    7.68    5.30
   2   6  -1   -3.59    6.70
   2   6  -1    1.91    4.62
   2   6  -1   13.00    7.81
  -2   6   1   11.64    7.13
  -2   6   1   13.25    6.89
   2   6  -1    1.67    4.04
   2   6   0  189.14   18.73
   2   6   0  156.87   13.30
  -2   6   0  152.86   15.41
   2   6   0  189.36   18.91
  -2   6   0  163.36   16.07
   2   6   0  154.75   13.32
  -2   6   0  169.37   17.30
   2   6   1  245.60   17.18
   2   6   1  271.13   22.26
  -2   6  -1  246.57   20.10
   2   6   1  280.97   22.56
  -2   6  -1  249.88   20.51
  -2   6  -1  247.79   21.68
   2   6   1  256.01   17.84
   2   6   2   17.41    7.89
   2   6   2   20.30    6.61
   2   6   2   21.32    8.27
  -2   6  -2   22.09    8.73
  -2   6  -2   25.31    8.36
   2   6   2   23.73    7.20
  -2   6  -2   38.56   11.15
   2   6   3   25.04    7.46
   2   6   3   14.76    7.47
  -2   6  -3   31.57    9.43
   2   6   3   30.11    8.41
  -2   6  -3   25.93    9.15
  -2   6  -3   19.68    7.88
   2   6   4  340.27   23.26
   2   6   4  304.88   24.32
  -2   6  -4  327.50   25.84
  -2   6  -4  356.30   25.07
  -2   6  -4  278.54   24.01
  -2   6  -5   81.79   14.85
   2   6   5   74.07   12.66
   2   6   5   63.11   11.24
   2   6   5   40.54    3.73
  -2   6  -5   72.40   12.63
  -2   6  -5   65.16   13.32
   2   6   6  302.04   24.80
  -2   6  -6  308.98   27.67
   2   6   6  311.07   24.54
  -2   6  -6  335.18   27.48
   2   6   7  255.89   23.92
   2   6   7  255.36   22.85
  -2   6  -7  234.33   24.85
  -2   6  -7  249.31   24.74
   2   6   8  185.51   21.54
  -2   6  -8  195.74   22.65
  -2   6  -8  211.44   23.53
  -2   6  -9   21.85   11.85
   2   6   9   10.38    8.47
  -2   6  -9   11.58    6.43
  -2   6  -9   -2.44    8.87
  -2   6 -10  364.42   33.32
   2   6  10  321.87   30.73
  -2   6 -10  278.41   15.39
  -2   6 -10  321.32   30.01
   2   6  11   -0.92    9.48
  -2   6 -11   26.58   12.58
  -2   6 -11   13.06   10.63
   2   6  12   17.35   11.75
  -2   6 -12   -2.07   11.57
  -2   6 -12   -5.47   10.25
   2   6  13   -8.19    9.74
  -2   6 -13   18.77   13.14
  -2   6 -13   23.51   10.29
   2   6  14   19.90   12.27
  -2   6 -14   14.07   10.67
  -2   6 -14   42.12   15.34
   2   6  15   31.82   13.49
  -2   6 -15   18.07   14.06
  -2   6 -15    7.69   12.01
   2   6  16    3.01   10.24
  -2   6 -16    7.93    9.49
  -2   6 -16    8.57   11.52
  -2   6 -17   37.92   16.56
  -2   6 -17    8.24   11.28
  -2   6 -18   -0.15   10.76
   2   7 -18   24.22   13.43
   2   7 -17   18.68   15.43
  -2   7  16   63.32   19.72
   2   7 -16   55.81   17.73
   2   7 -16   79.88   16.83
  -2   7  15   15.93   11.53
   2   7 -15   20.69   15.51
   2   7 -15    1.03    8.35
  -2   7  14   20.50   13.57
   2   7 -14   12.58   11.24
   2   7 -14   23.99   10.27
  -2   7  13  132.43   23.83
   2   7 -13  125.66   22.07
   2   7 -13  145.30   20.94
   2   7 -12   34.31   13.63
  -2   7  12   45.75   15.30
   2   7 -12   22.68    7.39
   2   7 -12   48.22   13.05
   2   7 -11  365.39   34.04
  -2   7  11  350.41   35.66
   2   7 -11  319.12   23.33
   2   7 -11  352.12   30.26
   2   7 -10  231.09   27.05
  -2   7  10  229.73   27.17
  -2   7  10  161.69   15.05
   2   7 -10  246.60   20.77
   2   7 -10  233.50   24.03
   2   7  -9  126.97   20.13
  -2   7   9  120.28   20.90
   2   7  -9  124.12   15.85
  -2   7   9  117.28   12.15
   2   7  -9  120.14   15.28
  -2   7   8   86.90   11.53
   2   7  -8  102.65   18.20
  -2   7   8   98.35   18.51
   2   7  -8   72.54   12.15
  -2   7   8   65.03    8.39
   2   7  -8   99.60   13.05
  -2   7   7  106.22   12.78
   2   7  -7  124.29   18.53
  -2   7   7  141.98   21.08
   2   7  -7  130.29   15.71
   2   7  -7  129.83   15.70
  -2   7   7  102.33    9.31
   2   7  -7  130.62   14.02
   2   7  -6   22.85   10.23
  -2   7   6    5.93    4.81
  -2   7   6   23.16   11.70
   2   7  -6    9.01    5.34
   2   7  -6   21.31    7.97
   2   7  -6   11.73    6.06
  -2   7   5  514.09   27.84
   2   7  -5  529.07   35.85
  -2   7   5  522.37   35.16
   2   7  -5  579.73   33.80
   2   7  -5  577.59   27.87
  -2   7   4  287.26   20.97
   2   7  -4  297.27   25.63
  -2   7   4  296.44   25.78
  -2   7   4  301.32   23.97
   2   7  -4  346.27   26.79
   2   7  -4  300.77   19.32
   2   7  -3   71.88   13.08
  -2   7   3   59.34   10.68
  -2   7   3   56.83   12.95
  -2   7   3   75.70   12.56
   2   7  -3   96.82   16.01
   2   7  -3   66.61    9.42
  -2   7   2   84.28   13.84
  -2   7   2   81.84   12.23
  -2   7   2   86.74   12.47
   2   7  -2  137.30   19.20
   2   7  -2  103.97   12.09
  -2   7   1    6.92    5.85
   2   7  -1   17.23    6.33
  -2   7   1    8.39    7.63
  -2   7   1    6.25    6.07
   2   7  -1    7.82    8.96
   2   7  -1   20.00    6.24
  -2   7   0   95.40   13.52
   2   7   0  120.38   13.19
  -2   7   0  102.27   14.81
   2   7   0   97.87   15.28
   2   7   0   94.76   11.98
  -2   7   0  112.70   15.27
   2   7   1  134.43   13.99
   2   7   1  122.65   16.42
  -2   7  -1  115.71   15.42
  -2   7  -1  129.24   15.90
   2   7   1  121.47   13.42
   2   7   2   96.73   12.62
   2   7   2  105.89   15.61
  -2   7  -2   91.92   14.69
   2   7   2   91.26   12.73
  -2   7  -2   98.51   15.87
  -2   7  -2   95.21   14.61
   2   7   3   35.43    8.97
   2   7   3   15.44    7.81
  -2   7  -3   18.48    9.82
  -2   7  -3   31.48   11.65
   2   7   3   27.33    8.75
   2   7   4    5.71    6.16
  -2   7  -4   14.46    9.23
   2   7   4    4.50    6.44
  -2   7  -4   10.04    8.11
   2   7   4   13.51    7.34
   2   7   5   61.40   11.74
   2   7   5   78.02   14.53
  -2   7  -5   61.09   13.49
  -2   7  -5   75.22   15.46
   2   7   6   85.97   14.31
  -2   7  -6   79.05   14.85
   2   7   6   89.29   14.79
  -2   7  -6   79.70   15.48
   2   7   7   17.90   10.74
  -2   7  -7   14.70    9.99
   2   7   7    6.99    7.72
  -2   7  -7    6.84    8.75
   2   7   8    2.36    8.42
  -2   7  -8   -4.34    9.17
   2   7   8    6.61    6.68
  -2   7  -8   -2.96    8.20
  -2   7  -9   25.59   12.41
   2   7   9   37.13   11.95
  -2   7  -9   56.85   10.47
  -2   7  -9   21.42    9.89
  -2   7 -10  134.26   21.68
   2   7  10  114.11   19.78
  -2   7 -10   98.79   10.87
  -2   7 -10  100.48   19.64
   2   7  11   -5.58   10.54
  -2   7 -11    7.01   10.20
  -2   7 -11   -1.32    8.76
   2   7  12   -8.64   11.85
  -2   7 -12   -5.31    9.67
  -2   7 -12   -8.60   11.64
   2   7  13   30.64   14.38
  -2   7 -13   25.52   14.89
  -2   7 -13   26.05   12.51
   2   7  14  107.02   22.39
  -2   7 -14   98.08   21.04
  -2   7 -14  113.73   20.99
   2   7  15   25.78   12.54
  -2   7 -15   56.91   18.16
  -2   7 -15   53.43   17.41
   2   7  16   26.30   13.78
  -2   7 -16   25.33   14.62
  -2   7 -16   37.50   16.15
  -2   7 -17   33.32   15.86
   2   8 -16   94.34   22.44
  -2   8  15   24.38   14.62
   2   8 -15   24.23   14.47
   2   8 -15   26.74   12.14
   2   8 -14   96.12   21.06
  -2   8  14   74.78   19.84
   2   8 -13   12.16   11.74
  -2   8  13   -0.34   10.75
   2   8 -12   57.47   15.34
  -2   8  12   57.84   17.22
   2   8 -11  127.81   22.40
   2   8 -11  123.60   15.83
  -2   8  11  137.80   24.43
   2   8 -10   40.04   13.65
  -2   8  10   52.02   16.19
   2   8 -10   60.67   12.69
   2   8  -9   88.23   18.11
  -2   8   9   74.90   17.38
   2   8  -9   88.56   14.62
   2   8  -9   86.83   13.81
  -2   8   8  392.48   25.75
   2   8  -8  418.24   35.31
  -2   8   8  377.57   34.61
   2   8  -8  382.25   28.75
   2   8  -8  409.22   27.23
   2   8  -7  168.66   22.86
  -2   8   7  152.22   16.01
  -2   8   7  199.57   25.14
   2   8  -7  143.70   17.91
   2   8  -7  199.07   18.26
   2   8  -6   81.16   16.64
  -2   8   6   72.62   11.89
   2   8  -6   93.09   13.93
  -2   8   6   76.22   15.65
   2   8  -6   74.69   14.28
   2   8  -6   97.49   13.07
  -2   8   5  272.91   21.95
   2   8  -5  315.76   28.81
  -2   8   5  302.18   28.74
   2   8  -5  336.10   28.53
   2   8  -5  319.01   21.80
   2   8  -4  125.10   19.39
  -2   8   4  105.23   13.84
  -2   8   4  104.47   16.74
   2   8  -4  161.55   20.18
   2   8  -4  135.51   14.24
  -2   8   3  127.98   17.95
  -2   8   3  102.43   13.94
   2   8  -3  105.17   18.07
   2   8  -3  121.82   13.61
  -2   8   2   94.86   16.01
   2   8  -2   86.12   12.17
  -2   8   2   79.52   13.19
   2   8  -2  115.62   18.19
   2   8  -2   86.66   11.73
   2   8  -1   30.74    7.36
  -2   8   1   21.90    9.81
   2   8  -1   46.92   12.15
  -2   8   1   30.11   10.67
   2   8  -1   42.50    8.52
  -2   8   0  262.33   25.10
   2   8   0  291.37   21.64
   2   8   0  239.35   23.86
  -2   8   0  261.60   23.15
   2   8   0  258.82   20.44
   2   8   1  104.52   13.36
   2   8   1  106.46   16.50
  -2   8  -1   98.08   16.00
   2   8   1  107.60   14.02
   2   8   2  129.63   15.46
  -2   8  -2  135.55   17.99
   2   8   2  119.87   16.84
   2   8   2  139.80   16.70
   2   8   3  158.04   17.87
   2   8   3  186.75   21.56
  -2   8  -3  162.62   20.09
   2   8   4   79.45   13.78
   2   8   4   89.57   16.17
  -2   8  -4   59.24   14.27
  -2   8  -4   75.18   15.40
   2   8   5   17.37    8.74
  -2   8  -5   10.54    9.00
   2   8   5   33.00   10.60
  -2   8  -5    5.89    8.43
   2   8   6  155.22   19.25
  -2   8  -6  168.47   21.65
   2   8   6  146.90   19.38
  -2   8  -6  169.17   22.54
   2   8   7   37.80   11.46
   2   8   7   68.60   14.45
  -2   8  -7   64.67   16.45
  -2   8  -7   26.22   10.78
   2   8   8  224.93   25.06
   2   8   8  256.38   26.16
  -2   8  -8  245.87   28.36
  -2   8  -8  275.85   30.22
  -2   8  -9   16.40   11.22
   2   8   9   18.55   11.30
  -2   8  -9   55.18   11.79
  -2   8  -9   55.63   14.66
  -2   8 -10  199.75   26.78
   2   8  10  170.15   23.97
  -2   8 -10  168.47   16.27
  -2   8 -10  202.90   26.10
   2   8  11    8.68   10.45
  -2   8 -11    6.06   11.25
  -2   8 -11   15.66   11.30
   2   8  12   55.97   16.81
  -2   8 -12   59.73   16.84
  -2   8 -12   54.09   16.66
   2   8  13  102.47   22.13
  -2   8 -13   80.08   20.16
  -2   8 -13   61.26   18.03
   2   8  14   54.99   18.51
  -2   8 -14   33.83   14.29
  -2   8 -14   42.86   15.24
   2   8  15   30.68   16.82
  -2   8 -15   21.96   14.42
  -2   8 -15   16.01   12.44
  -2   8 -16   44.24   17.51
   2   9 -15   49.45   16.94
   2   9 -14    7.39   10.37
  -2   9  14   27.08   15.17
   2   9 -13  -13.91   12.40
  -2   9  13   28.36   14.67
   2   9 -12   70.40   18.40
  -2   9  12   31.06   13.70
   2   9 -11   35.09   14.16
   2   9 -11   15.49    8.45
  -2   9  11   14.94   11.90
   2   9 -10   27.26   13.09
   2   9 -10   20.82    9.99
  -2   9  10   36.18   15.32
  -2   9   9   62.19   11.70
   2   9  -9   58.84   17.16
   2   9  -9   62.62   12.50
  -2   9   9   65.09   17.47
  -2   9   8  207.08   19.98
   2   9  -8  216.10   27.67
  -2   9   8  211.54   27.30
   2   9  -8  217.94   23.25
  -2   9   7   14.96    7.51
   2   9  -7    6.80    9.63
  -2   9   7   17.88   11.86
   2   9  -7   20.14    9.54
   2   9  -7   17.05    8.15
  -2   9   6  318.96   24.95
   2   9  -6  361.13   33.63
  -2   9   6  358.60   33.07
   2   9  -6  352.66   30.08
   2   9  -6  370.26   25.63
   2   9  -5  411.08   34.94
  -2   9   5  384.17   28.00
  -2   9   5  388.85   34.27
   2   9  -5  441.37   34.07
   2   9  -5  423.51   27.12
   2   9  -4   47.97   13.52
  -2   9   4   27.14    9.45
  -2   9   4   33.20   11.96
   2   9  -4   49.36   15.48
   2   9  -4   30.75    8.26
  -2   9   3  412.72   32.85
   2   9  -3  397.43   33.53
  -2   9   3  337.25   26.61
   2   9  -3  404.61   26.07
  -2   9   2  595.66   39.07
   2   9  -2  567.73   32.28
   2   9  -2  576.33   40.02
  -2   9   2  526.49   34.36
   2   9  -2  572.80   31.57
  -2   9   1  109.44   17.42
   2   9  -1  107.88   14.06
   2   9  -1  100.29   18.20
  -2   9   1  119.93   17.76
   2   9  -1  134.43   15.43
  -2   9   0  205.47   23.03
   2   9   0  184.83   18.59
   2   9   0  175.73   22.18
  -2   9   0  129.80   18.20
   2   9   0  182.28   18.50
   2   9   1   53.30   11.75
   2   9   1   38.65   12.24
  -2   9  -1   47.98   12.45
   2   9   2   99.59   14.91
  -2   9  -2   91.32   16.39
   2   9   2   91.01   16.12
   2   9   3   64.89   13.41
   2   9   3   42.61   11.93
  -2   9  -3   30.75   12.28
   2   9   4   57.11   12.68
  -2   9  -4   62.65   14.78
   2   9   4   48.24   13.41
   2   9   5  105.21   16.66
   2   9   5   86.49   16.19
  -2   9  -5  100.78   18.98
  -2   9  -5   93.69   17.93
   2   9   6  179.21   20.97
   2   9   6  156.12   21.90
  -2   9  -6  176.32   24.17
  -2   9  -6  210.79   26.74
   2   9   7   -1.81    7.94
   2   9   7   -3.64    8.91
  -2   9  -7   -1.46   10.57
  -2   9  -7    7.78   11.08
   2   9   8   67.98   15.08
   2   9   8   69.44   15.71
  -2   9  -8   97.93   20.09
  -2   9  -8   72.78   17.43
  -2   9  -9   77.31   19.36
   2   9   9   68.15   15.31
   2   9   9   42.94   14.03
  -2   9  -9   81.79   15.25
  -2   9  -9   65.95   16.65
   2   9  10   20.32   10.38
  -2   9 -10   33.24   15.83
  -2   9 -10   28.58   12.43
   2   9  11   88.88   20.94
  -2   9 -11   80.31   20.49
  -2   9 -11   68.07   18.10
   2   9  12   25.07   15.67
  -2   9 -12    0.14    9.86
  -2   9 -12   21.42   13.56
   2   9  13   36.89   16.10
  -2   9 -13   52.54   18.52
  -2   9 -13   50.87   17.78
   2   9  14   25.74   14.97
  -2   9 -14   49.15   19.05
  -2   9 -14   15.81   11.71
   2   9  15   83.86   22.22
  -2   9 -15   58.08   17.81
   2  10 -14   45.36   14.78
   2  10 -13   18.18   12.78
  -2  10  13   19.09   11.55
   2  10 -12    9.64   12.43
  -2  10  12    0.22   10.74
   2  10 -11   14.50   12.91
  -2  10  11    0.16   11.03
   2  10 -10  104.42   21.93
   2  10 -10   82.93   16.09
  -2  10  10   67.93   19.14
  -2  10   9   19.59    8.39
   2  10  -9   25.47   10.54
   2  10  -9   -9.30   11.06
  -2  10   9   17.48   11.61
   2  10  -8   27.98   13.62
  -2  10   8    7.04    5.76
   2  10  -8   -1.45    8.64
  -2  10   8    9.15   10.70
  -2  10   7   58.26   12.90
   2  10  -7   60.41   15.27
   2  10  -7   38.83   12.85
  -2  10   7   43.47   15.82
   2  10  -6   75.54   18.70
  -2  10   6   83.03   13.91
   2  10  -6   95.76   18.29
  -2  10   6  104.34   20.06
   2  10  -5   85.35   18.67
  -2  10   5   72.97   14.08
  -2  10   5   80.26   17.80
   2  10  -5   77.98   17.29
  -2  10   4  262.03   24.78
   2  10  -4  274.99   30.26
  -2  10   4  313.18   31.07
   2  10  -4  291.78   29.86
   2  10  -4  289.65   23.98
   2  10  -3   55.62   15.39
  -2  10   3   50.85   12.51
  -2  10   3   53.00   13.94
   2  10  -3   50.78   11.62
   2  10  -3   76.94   18.06
   2  10  -3   43.31    9.83
   2  10  -2   38.59    9.51
  -2  10   2   43.85   13.97
   2  10  -2   55.32   14.44
  -2  10   2   63.66   14.05
  -2  10   1  453.27   35.78
   2  10  -1  491.87   31.81
   2  10  -1  488.43   37.99
  -2  10   1  427.11   33.64
   2  10   0   10.86    8.51
  -2  10   0    1.62   10.40
   2  10   0   14.06    9.36
  -2  10   0   22.17   11.88
  -2  10  -1  206.58   24.32
   2  10   1  173.29   19.47
  -2  10  -1  148.31   21.38
   2  10   1  162.66   22.64
   2  10   2  137.45   18.05
   2  10   2  148.12   21.62
  -2  10  -2  124.64   19.88
   2  10   3   29.47   11.24
  -2  10  -3   24.47   11.12
   2  10   3   23.11   12.17
   2  10   4   49.08   12.46
   2  10   4   53.27   13.57
  -2  10  -4   55.19   15.26
   2  10   5   44.70   11.86
   2  10   5   36.77   11.96
  -2  10  -5   46.08   13.70
   2  10   6   18.72    9.95
  -2  10  -6   11.64   11.50
   2  10   6   21.04   11.04
   2  10   7   71.86   15.91
  -2  10  -7   73.78   18.73
   2  10   7   69.71   16.52
  -2  10  -7   71.18   17.36
   2  10   8   24.90   10.97
   2  10   8   19.88    9.87
  -2  10  -8   12.20   10.82
   2  10   9   14.63    8.00
  -2  10  -9   29.21   15.02
   2  10   9   10.11   10.70
  -2  10  -9   30.42   11.34
  -2  10  -9   15.56   12.33
   2  10  10   18.61   11.63
  -2  10 -10   17.19   12.87
  -2  10 -10   41.00   14.94
   2  10  11   46.92   16.97
  -2  10 -11   44.24   16.00
  -2  10 -11   26.38   12.82
   2  10  12   53.54   18.53
  -2  10 -12   57.29   18.41
  -2  10 -12   44.19   16.01
   2  10  13   15.47   11.56
  -2  10 -13   16.82   11.05
   2  10  14   45.72   17.47
  -2  10 -14   19.46   12.53
   2  11 -12    6.14   12.56
  -2  11  12   21.23   14.49
   2  11 -11   32.19   16.50
  -2  11  11   18.70   13.20
   2  11 -10   43.42   15.91
   2  11 -10   29.77   13.06
  -2  11  10   52.51   18.46
   2  11  -9   38.87   17.24
   2  11  -9   -7.82   10.68
  -2  11   9   28.90   14.07
   2  11  -8   -5.92   10.06
  -2  11   8    6.89    6.58
   2  11  -8  -22.56   13.50
  -2  11   8   -8.73   11.96
  -2  11   7   11.45    8.19
   2  11  -7   39.65   16.22
   2  11  -7   36.59   13.09
  -2  11   7   39.53   16.80
  -2  11   6   81.41   15.05
   2  11  -6   86.76   20.82
   2  11  -6   88.02   19.05
  -2  11   6   72.39   19.24
  -2  11   5   10.52    8.05
   2  11  -5   35.35   14.96
   2  11  -5   31.86   14.03
  -2  11   5   35.43   14.69
   2  11  -4   63.95   17.06
  -2  11   4   20.15    7.41
   2  11  -4   51.25   15.95
   2  11  -4   43.15   11.90
  -2  11   4   41.94   15.02
   2  11  -3    5.34   10.92
  -2  11   3    4.37    8.42
   2  11  -3   27.59    9.73
  -2  11   3   16.53   11.78
   2  11  -2   43.38   11.78
  -2  11   2   54.01   14.97
   2  11  -2   73.08   16.93
  -2  11   2   53.65   13.90
   2  11  -1   54.67   11.64
  -2  11   1   64.92   16.17
  -2  11   1   30.18   11.73
   2  11  -1   40.52   12.83
   2  11   0   45.75   12.04
  -2  11   0   52.28   14.24
  -2  11   0   53.74   14.40
   2  11   0   66.60   17.24
   2  11   1  110.61   17.71
  -2  11  -1  116.05   19.80
  -2  11  -1  122.05   20.42
   2  11   1   82.32   17.84
  -2  11  -2   49.86   14.94
   2  11   2   28.28    9.91
  -2  11  -2   27.52   10.43
   2  11   2   39.53   13.94
   2  11   3    0.98    7.39
  -2  11  -3   -4.77    9.62
   2  11   3   -2.89    9.94
   2  11   4   31.81   11.53
   2  11   4   17.54    9.74
  -2  11  -4   17.63   11.72
   2  11   5   30.26   11.61
   2  11   5   46.67   14.07
  -2  11  -5   25.06   11.68
   2  11   6   17.22    9.79
   2  11   6   32.63   11.66
  -2  11  -6   36.11   13.93
   2  11   7   70.23   17.13
   2  11   7   59.71   16.64
  -2  11  -7   55.99   17.10
   2  11   8   23.48   11.51
   2  11   8   21.74   10.77
  -2  11  -8   28.75   13.12
   2  11   9   20.53   12.41
   2  11   9   27.64   11.28
  -2  11  -9   52.98   17.87
   2  11  10   17.86   15.06
  -2  11 -10   16.86   10.86
   2  11  11    5.00   13.56
  -2  11 -11   -3.34   10.54
  -2  11 -11    0.91   11.84
   2  11  12   40.03   16.13
  -2  11 -12    4.29   11.36
   2  11  13  -11.61   12.69
  -2  12  11   15.84   12.82
   2  12 -10   27.04   14.83
  -2  12  10   10.05   13.75
   2  12  -9   49.45   16.75
   2  12  -9   51.84   14.69
  -2  12   9   69.55   19.87
   2  12  -8   12.86   12.84
   2  12  -8   -4.82   10.38
  -2  12   8   -6.18   10.60
  -2  12   7    3.04    7.02
   2  12  -7   14.64   11.61
   2  12  -7   -5.37   12.31
  -2  12   7   10.08   11.93
   2  12  -6    6.67   11.08
  -2  12   6   21.33   10.10
   2  12  -6   19.41   13.26
  -2  12   6   36.53   15.27
   2  12  -5   37.98   16.53
  -2  12   5   -8.30    7.29
   2  12  -5   11.91   13.54
  -2  12   5   -7.47   10.33
   2  12  -5   20.92    9.75
   2  12  -4   45.67   15.36
  -2  12   4   18.17    9.39
   2  12  -4   66.28   18.63
  -2  12   4   60.59   17.39
   2  12  -4   33.65   12.09
   2  12  -3   70.53   19.05
  -2  12   3   68.12   14.64
   2  12  -3   94.59   21.05
   2  12  -3   90.02   16.22
  -2  12   3   69.51   16.96
  -2  12   2   63.03   14.74
   2  12  -2  114.18   21.63
   2  12  -2  120.25   23.26
  -2  12   2   92.00   20.10
   2  12  -2   94.22   16.83
  -2  12   1    5.78    9.52
   2  12  -1    0.64   10.90
   2  12  -1    1.91    8.15
  -2  12   1   -2.34   10.18
   2  12   0   59.58   16.32
  -2  12   0   55.89   14.83
  -2  12   0   39.40   13.07
   2  12   0   55.65   13.23
  -2  12  -1   17.26    9.96
   2  12   1    3.09    9.03
   2  12   1   11.39    8.28
  -2  12  -1   21.53   11.91
   2  12   2   27.11   11.79
  -2  12  -2   40.39   13.95
  -2  12  -2   18.95   10.94
   2  12   2   61.16   14.36
  -2  12  -3   26.33   12.59
   2  12   3   28.18   11.29
  -2  12  -3   19.98   11.33
   2  12   3   11.93    9.44
   2  12   4   14.47   12.05
  -2  12  -4    7.04    9.31
   2  12   4    4.21    8.02
  -2  12  -5   83.12   19.16
   2  12   5   97.09   21.38
   2  12   5   84.43   17.52
   2  12   6    1.25    8.48
  -2  12  -6   -6.99   11.90
   2  12   6   12.79   11.68
   2  12   7   18.73   11.05
  -2  12  -7   14.55   13.79
   2  12   7  -10.50   11.71
   2  12   8   17.47   10.51
  -2  12  -8   24.21   12.17
   2  12   8   41.78   16.05
   2  12   9   11.28    8.40
  -2  12  -9   16.39   12.01
   2  12   9   37.17   15.25
   2  12  10  -26.53   15.81
   2  12  11   60.51   18.52
   2  12  12    3.34   10.87
   2  13  -9   61.09   17.67
  -2  13   9   76.39   20.59
   2  13  -8    1.19   10.30
  -2  13   8   24.61   14.19
   2  13  -7   24.62   13.76
   2  13  -7   10.91    9.87
  -2  13   7   45.75   18.68
  -2  13   6    4.27    7.99
   2  13  -6   25.54   13.84
   2  13  -6   10.44   13.59
  -2  13   6    0.54   10.53
   2  13  -5    5.36   10.02
  -2  13   5   38.69   12.69
   2  13  -5    5.79   11.58
   2  13  -5   23.76   11.94
  -2  13   5    3.03    9.98
  -2  13   4    4.51    9.67
   2  13  -4   29.29   15.39
   2  13  -4   28.35   11.16
  -2  13   4   31.31   15.84
  -2  13   3   27.74   11.90
   2  13  -3   26.06   13.96
   2  13  -3   67.14   18.19
  -2  13   3   30.40   14.69
   2  13  -3   43.57   12.70
  -2  13   2   14.97   11.77
   2  13  -2   18.43   12.74
   2  13  -2   23.14   16.82
  -2  13   2  -14.28   12.29
   2  13  -2   10.73    8.90
   2  13  -1   26.03   11.86
  -2  13   1   30.11   12.40
   2  13  -1   42.86   12.18
  -2  13   1   32.24   13.07
  -2  13   0   25.90   13.11
   2  13   0   23.35   12.02
  -2  13   0   25.81   13.36
   2  13   0   25.56   10.42
   2  13   1   44.15   15.95
  -2  13  -1   52.45   16.90
  -2  13  -1   44.72   15.29
   2  13   1   56.36   13.77
   2  13   2   43.64   16.27
  -2  13  -2   19.75   10.29
  -2  13  -2   57.41   17.34
   2  13   2   46.36   14.34
   2  13   3   51.89   15.25
  -2  13  -3   75.69   18.92
   2  13   3   53.72   14.74
  -2  13  -3   84.11   20.39
  -2  13  -4   42.39   16.56
   2  13   4   56.41   16.58
   2  13   4   28.68   12.01
  -2  13  -4   60.17   18.34
  -2  13  -5   47.95   17.86
   2  13   5   62.14   18.07
   2  13   5   49.99   16.49
  -2  13  -6   41.68   17.42
   2  13   6   40.66   14.05
   2  13   6   37.13   15.46
  -2  13  -7   39.59   15.61
   2  13   7   78.45   19.71
   2  13   7   73.18   18.96
   2  13   8    2.40    8.81
   2  13   8   -0.44   10.18
   2  13   9  104.16   21.53
   2  13   9   79.55   19.49
   2  13  10   -1.05    9.87
   2  14  -8  -14.97   14.97
   2  14  -7  -11.53   12.60
  -2  14   7    1.32    9.82
   2  14  -6    5.94   10.65
  -2  14   6   12.10   14.43
   2  14  -5  -17.26   14.30
  -2  14   5    4.74   12.44
  -2  14   4   14.31   11.12
   2  14  -4   20.40   13.16
   2  14  -4   37.88   16.34
  -2  14   4    8.89   12.37
  -2  14   3  -11.60   10.69
   2  14  -3   -2.10    9.61
   2  14  -3   11.59   16.57
  -2  14   3  -11.27   13.31
   2  14  -2   18.71   12.50
  -2  14   2   26.59   12.81
   2  14  -2   48.13   19.57
  -2  14   2   43.60   15.67
  -2  14   1    2.19    8.94
   2  14  -1   15.21   15.45
   2  14  -1   37.66   19.05
  -2  14   1   24.75   14.73
   2  14   0   62.07   17.97
  -2  14   0   58.77   17.68
   2  14   0  125.94   27.49
  -2  14   0   71.79   19.36
  -2  14  -1  113.07   22.68
  -2  14  -1  124.03   23.55
   2  14   1  125.53   24.99
  -2  14  -2   39.36   15.41
  -2  14  -2   63.07   19.47
   2  14   2   42.25   15.47
  -2  14  -3   44.73   16.35
  -2  14  -3   39.87   15.76
   2  14   3   41.14   15.30
  -2  14  -4   32.44   16.71
  -2  14  -4   -0.50   12.05
   2  14   4    8.91   12.49
  -2  14  -5   23.72   15.29
   2  14   5    7.01    9.78
   2  14   5    2.29    9.63
   2  14   6   21.22   12.10
   2  14   7   11.18    9.22
   2  14   8   -8.17    9.56
  -2  15   3   31.05   14.69
  -2  15   3   10.36   12.53
  -2  15   2   38.56   16.52
  -2  15   2   22.29   13.81
  -2  15   1   17.56   12.63
  -2  15   1   -0.37   11.14
  -2  15   0   -2.02   10.99
  -2  15   0   10.42   12.53
  -2  15  -1   30.80   15.25
  -2  15  -1   28.39   15.96
  -2  15  -2   33.87   14.65
  -2  15  -3    8.62   11.38
  -2  15  -4   25.84   12.42
   3 -15  -4    3.10   10.35
   3 -15  -3   25.08   15.10
   3 -15  -2    5.92   12.17
   3 -15  -1   16.23   10.36
   3 -15   0   71.19   18.89
   3 -15   1  -18.53   14.83
   3 -15   4   35.91   17.66
   3 -14  -8   15.93   10.71
   3 -14  -7   68.43   18.80
   3 -14  -6   44.42   17.30
   3 -14  -5   18.30   12.54
   3 -14  -4   51.98   16.83
   3 -14  -3   47.91   15.82
   3 -14  -2   77.00   18.85
  -3 -14   1   42.86   18.19
   3 -14  -1   25.18   13.73
  -3 -14   0  118.39   26.70
   3 -14   0  133.97   25.03
  -3 -14  -1   -6.84   11.05
   3 -14   1    5.27   10.07
   3 -14   2    1.54    9.04
   3 -14   3   23.41   13.65
   3 -14   3   20.10   12.04
   3 -14   4   18.26   13.00
   3 -14   4   10.84   11.55
   3 -14   5  111.73   23.52
   3 -14   5  123.83   24.31
   3 -14   6   20.28   14.80
   3 -14   6    9.51   13.28
   3 -14   7   26.47   15.37
   3 -13 -10   40.88   15.25
   3 -13  -9   32.01   13.03
   3 -13  -8   15.30   12.22
  -3 -13   7   14.80   13.90
   3 -13  -7   33.77   15.10
   3 -13  -6   31.76   16.02
  -3 -13   6   10.82   10.04
   3 -13  -5   25.16   14.37
  -3 -13   5   51.79   17.97
  -3 -13   4   37.52   16.39
   3 -13  -4   36.71   13.04
  -3 -13   3    3.44   10.29
   3 -13  -3    3.60   10.57
  -3 -13   2   38.33   13.11
   3 -13  -2   39.41   14.80
  -3 -13   1   26.28   12.65
   3 -13  -1   27.02   15.00
  -3 -13   0  115.97   24.16
   3 -13   0  115.26   20.05
   3 -13   1    3.77   10.22
  -3 -13  -1    2.78   10.63
   3 -13   2    3.06   10.39
  -3 -13  -2    2.97   10.11
   3 -13   2   15.53   10.91
   3 -13   3   72.95   20.64
  -3 -13  -3   78.30   20.22
   3 -13   3   52.16   16.35
   3 -13   4   24.23   13.31
  -3 -13  -4    8.28   11.98
   3 -13   4   10.95    9.57
  -3 -13  -5   52.25   16.55
   3 -13   5   50.19   16.75
   3 -13   5   51.89   16.91
   3 -13   6  -17.89   12.17
  -3 -13  -6   13.65   11.75
   3 -13   6   18.45   11.73
   3 -13   7   -0.60   10.71
   3 -13   7   18.44   13.08
   3 -13   8   15.86   11.27
   3 -13   8   15.10   10.92
   3 -13   9   -0.27   10.39
   3 -13  10   30.37   15.02
   3 -12 -12    8.80   13.54
   3 -12 -11    6.25   10.35
   3 -12 -10   12.56   11.77
  -3 -12   9   39.96   16.47
   3 -12  -9   27.74   15.36
  -3 -12   8   25.74   14.44
   3 -12  -8    1.35   11.23
  -3 -12   7    3.58   10.13
   3 -12  -7   15.95   13.64
  -3 -12   6   26.21   12.83
   3 -12  -6   38.33   13.63
  -3 -12   5  134.13   25.70
   3 -12  -5  112.33   20.16
  -3 -12   4   40.17   16.99
   3 -12  -4   26.08   11.92
   3 -12  -3   37.42   13.12
  -3 -12   3   51.75   16.65
  -3 -12   2   22.63   13.58
   3 -12  -2   27.54   11.79
   3 -12  -1   25.16   12.17
  -3 -12   1   51.17   17.24
   3 -12   0   27.65   11.74
  -3 -12   0   29.33   13.41
   3 -12   1   32.95   13.09
  -3 -12  -1   24.24   12.83
   3 -12   1   58.20   15.96
   3 -12   2   37.26   14.04
  -3 -12  -2   21.07   13.42
   3 -12   2   44.60   16.23
   3 -12   3    6.38   10.16
  -3 -12  -3   -3.65   10.56
   3 -12   3   -9.50    9.53
   3 -12   4   66.71   17.01
  -3 -12  -4   14.68   10.94
   3 -12   4   53.95   16.20
   3 -12   5   76.41   19.07
  -3 -12  -5   98.92   22.18
   3 -12   5   69.59   18.30
   3 -12   6   14.09   12.28
  -3 -12  -6    9.03   10.49
   3 -12   6    0.06    8.96
  -3 -12  -7   27.25   13.34
   3 -12   7   43.26   17.13
   3 -12   7   41.35   15.01
  -3 -12  -8    5.42   10.03
   3 -12   8   -2.18    9.44
   3 -12   8   18.25   11.54
  -3 -12  -9   22.01   13.39
   3 -12   9   31.91   14.72
   3 -12   9   24.53   14.21
   3 -12  10   56.51   19.03
   3 -12  10   26.97   13.52
   3 -12  11   13.45   12.67
   3 -12  12   -3.10   10.84
   3 -11 -14  -11.73   13.17
   3 -11 -13  125.23   24.68
   3 -11 -12    4.63    9.65
   3 -11 -11   18.35   12.25
  -3 -11  11   10.78   12.87
   3 -11 -10   40.99   15.65
  -3 -11  10   11.80   12.60
   3 -11  -9   -1.73   10.05
  -3 -11   9    9.11   10.28
   3 -11  -8   64.52   16.37
  -3 -11   8   83.99   20.43
  -3 -11   7   13.72    9.96
   3 -11  -7   17.63   11.60
  -3 -11   6   33.52   14.86
   3 -11  -6   11.82   10.84
   3 -11  -5   86.67   16.99
  -3 -11   5   78.86   18.49
  -3 -11   4   60.42   18.77
   3 -11  -4   54.73   14.35
  -3 -11   3  136.11   22.47
   3 -11  -3  116.55   19.18
  -3 -11   2    0.74    8.90
   3 -11  -2   21.67    9.45
  -3 -11   1   38.23   14.28
   3 -11  -1   19.60   11.74
   3 -11   0  109.21   18.69
  -3 -11   0  108.06   21.03
   3 -11   0   76.88   10.35
   3 -11   0  122.77   21.31
   3 -11   1    8.00    9.28
  -3 -11  -1   13.90    9.03
   3 -11   1   36.89    8.70
   3 -11   1   48.40   15.16
   3 -11   2  146.47   21.50
  -3 -11  -2  132.23   22.74
   3 -11   2  172.76   24.45
   3 -11   3  161.81   23.27
  -3 -11  -3  129.75   23.28
   3 -11   3  130.58   21.00
   3 -11   4   75.13   16.52
  -3 -11  -4   94.91   20.45
   3 -11   4   78.87   18.32
   3 -11   5   93.98   18.80
  -3 -11  -5   88.66   18.85
   3 -11   5   85.13   18.43
   3 -11   6  138.37   23.52
  -3 -11  -6  123.34   23.94
   3 -11   6  159.65   24.67
   3 -11   7   38.51   16.00
  -3 -11  -7   15.96   12.04
   3 -11   7   -9.07   11.28
  -3 -11  -8   27.38   14.13
   3 -11   8   36.24   14.60
   3 -11   8   50.35   16.07
  -3 -11  -9  177.63   29.09
   3 -11   9  192.90   28.46
   3 -11   9  188.02   26.86
   3 -11  10   21.51   13.88
  -3 -11 -10   15.71   11.84
   3 -11  10    4.75   10.06
   3 -11  11    2.41   10.47
  -3 -11 -11   24.80   13.60
   3 -11  11   22.71   13.61
   3 -11  12    8.85   10.97
   3 -11  13    0.80   11.33
   3 -10 -14   -2.34    8.82
  -3 -10  14    6.82   10.56
   3 -10 -13   -0.41   10.54
  -3 -10  13   26.31   14.80
   3 -10 -12   21.27   12.88
  -3 -10  12   18.99   10.96
   3 -10 -12   23.59   14.60
   3 -10 -11   21.21   13.81
  -3 -10  11   13.51   10.20
  -3 -10  10   36.54   13.80
   3 -10 -10   33.25   11.59
  -3 -10   9   41.98   14.30
   3 -10  -9   27.78   11.79
  -3 -10   8  131.63   23.97
   3 -10  -8   84.40   17.63
  -3 -10   8  110.21   14.12
  -3 -10   7   52.39   16.55
   3 -10  -7   67.03   16.80
  -3 -10   7   41.79    9.00
  -3 -10   6   20.97   10.28
   3 -10  -6   22.71   10.55
  -3 -10   6   17.42    7.88
  -3 -10   5    9.72    9.32
   3 -10  -5   10.99    8.10
   3 -10  -4   47.11   12.92
  -3 -10   4   54.89   15.59
  -3 -10   4   43.77    9.06
  -3 -10   3    6.78   10.24
   3 -10  -3    9.85    8.66
   3 -10  -3   12.15    4.23
  -3 -10   3   13.91    6.14
  -3 -10   2   31.81   12.27
   3 -10  -2   43.76   11.76
  -3 -10   2   17.37    5.90
   3 -10  -2   25.05    5.75
  -3 -10   1  131.01   22.25
   3 -10  -1  128.03   19.12
   3 -10  -1   90.00   10.28
  -3 -10   1   94.73    9.31
   3 -10  -1  124.84   20.41
   3 -10   0   14.67    8.76
  -3 -10   0   18.42   10.16
   3 -10   0   19.75    7.07
   3 -10   0    7.75    9.65
  -3 -10  -1   35.54   12.28
   3 -10   1   33.87   11.56
   3 -10   1   53.42   13.94
   3 -10   2  195.43   23.47
  -3 -10  -2  211.78   26.73
   3 -10   2  220.55   26.39
  -3 -10  -3    7.96    9.02
   3 -10   3    5.74    8.10
   3 -10   3   11.11    8.97
   3 -10   4   53.89   14.69
  -3 -10  -4   65.59   16.05
   3 -10   4   68.57   17.04
   3 -10   5   52.68   14.09
  -3 -10  -5   46.12   14.31
   3 -10   5   38.93   13.14
   3 -10   6   62.70   15.24
  -3 -10  -6   39.48   13.23
   3 -10   6   80.87   17.08
   3 -10   7  161.94   24.46
  -3 -10  -7  148.23   24.16
   3 -10   7  173.40   24.52
  -3 -10  -8   35.91   15.81
   3 -10   8   35.26   13.35
   3 -10   8   23.35    9.93
   3 -10   9    6.42    9.68
  -3 -10  -9   13.28   12.44
   3 -10   9    8.50    9.57
   3 -10  10   11.48   11.28
  -3 -10 -10    0.21    9.30
   3 -10  10   11.81   11.80
  -3 -10 -11   41.88   16.08
   3 -10  11   50.05   15.77
  -3 -10 -11   30.45   16.12
   3 -10  11   56.53   15.90
   3 -10  12   22.72   13.98
  -3 -10 -12   20.54   12.98
  -3 -10 -12   34.70   15.12
   3 -10  12    7.35    9.52
  -3 -10 -13    9.26   13.01
   3 -10  13   12.83    9.97
   3 -10  14  -12.69   10.87
   3  -9 -14    3.06    9.01
   3  -9 -14    8.32   12.00
  -3  -9  14   12.57   12.24
   3  -9 -14   19.98   14.54
  -3  -9  14   11.13    9.67
   3  -9 -13   15.09   13.12
   3  -9 -13   29.88   15.61
  -3  -9  13    6.99    9.29
   3  -9 -12   29.36   13.34
   3  -9 -12    7.93   12.44
  -3  -9  12   22.70   13.23
  -3  -9  11   21.73   15.04
   3  -9 -11   12.14    8.37
   3  -9 -10   76.64   16.03
  -3  -9  10  115.62   21.92
  -3  -9  10  125.70   15.61
  -3  -9   9   16.82   11.56
   3  -9  -9   19.72    9.06
  -3  -9   9   22.88    8.04
   3  -9  -8   54.77   13.83
  -3  -9   8   35.73   12.01
  -3  -9   8   33.64    8.40
  -3  -9   7   33.59   13.32
   3  -9  -7   19.51    9.88
   3  -9  -7   34.35    7.12
  -3  -9   7   36.80    9.63
  -3  -9   6   77.10   16.08
   3  -9  -6   88.99   16.81
   3  -9  -6   69.14   11.51
  -3  -9   6   74.90   11.03
   3  -9  -5   93.60   16.14
  -3  -9   5  102.95   21.37
   3  -9  -5   91.72   12.21
  -3  -9   5  106.17   12.66
   3  -9  -4  350.75   25.90
   3  -9  -4  333.16   28.46
  -3  -9   4  370.02   33.88
  -3  -9   3  136.18   20.97
   3  -9  -3  145.33   18.29
  -3  -9   3  131.18   13.90
   3  -9  -3  108.06    9.71
   3  -9  -2  245.35   23.80
  -3  -9   2  278.50   28.46
  -3  -9   2  226.57   16.37
   3  -9  -2  197.64   14.46
   3  -9  -1   41.46   10.66
  -3  -9   1   41.62   11.96
  -3  -9   1   41.35    6.06
   3  -9  -1   41.39    6.07
   3  -9  -1   41.75   11.29
  -3  -9   0    4.03    8.13
   3  -9   0    4.06    6.66
   3  -9   0    4.73    4.77
  -3  -9   0    4.81    3.86
   3  -9   0    4.11    9.64
   3  -9   1  119.33   17.55
  -3  -9  -1  126.81   18.89
   3  -9   1  126.54   20.03
  -3  -9  -2  229.46   24.55
   3  -9   2  226.65   23.39
   3  -9   2  225.29   26.97
  -3  -9  -3   81.78   17.19
   3  -9   3   71.25   15.53
   3  -9   3   77.05   15.11
   3  -9   4   12.98   10.64
  -3  -9  -4   44.28   14.32
   3  -9   4   39.55   12.88
   3  -9   5   17.77    9.32
  -3  -9  -5   33.14   12.69
   3  -9   5   20.08   11.49
   3  -9   6   20.94   11.05
  -3  -9  -6   34.13   13.42
   3  -9   6   14.83    9.70
   3  -9   7  141.02   21.32
  -3  -9  -7  164.12   24.20
   3  -9   7  166.45   23.06
   3  -9   8   37.47   13.03
  -3  -9  -8   30.16   12.79
   3  -9   8   26.69   10.31
  -3  -9  -9  117.20   22.59
   3  -9   9  108.89   20.89
   3  -9   9  137.22   22.09
   3  -9  10   41.34   14.46
  -3  -9 -10   52.33   16.47
   3  -9  10   84.35   18.34
  -3  -9 -11    9.76   10.24
   3  -9  11    4.47   10.44
  -3  -9 -11   11.17   11.53
   3  -9  11   15.11    9.76
  -3  -9 -12    8.53   10.04
  -3  -9 -12    5.89   10.16
   3  -9  12    1.47   10.20
  -3  -9 -13   45.75   15.95
  -3  -9 -13   32.64   15.55
   3  -9  13   40.98   15.39
  -3  -9 -14   11.96   10.28
   3  -9  14   20.86   12.62
  -3  -9 -15   51.02   19.45
   3  -9  15   36.81   16.66
   3  -8 -16   43.84   17.69
   3  -8 -15    4.69    9.80
  -3  -8  15   -2.38    9.08
   3  -8 -14   -6.37    7.83
  -3  -8  14   -2.47   10.07
   3  -8 -14    0.53    9.46
  -3  -8  14    1.97    7.71
   3  -8 -13   12.59    9.50
   3  -8 -13   22.44   11.20
  -3  -8  13   25.43   13.75
   3  -8 -13   16.73   12.36
  -3  -8  13   10.34    8.18
   3  -8 -12   12.58   10.54
  -3  -8  12   31.47   15.19
   3  -8 -12   32.49   13.44
  -3  -8  12   27.45    8.79
   3  -8 -11   74.15   17.26
  -3  -8  11   83.79   19.64
   3  -8 -11   51.20   15.32
  -3  -8  11   61.44   11.55
   3  -8 -10   36.56   13.46
  -3  -8  10   75.29   17.88
  -3  -8  10   49.26   10.38
   3  -8  -9   57.97   14.45
  -3  -8   9   66.99   16.59
  -3  -8   9   68.07   12.09
  -3  -8   8  245.07   27.87
   3  -8  -8  213.93   23.42
   3  -8  -8  201.34   16.77
  -3  -8   8  227.49   18.60
  -3  -8   7   94.58   18.45
   3  -8  -7   74.66   14.18
   3  -8  -7   62.59    9.82
  -3  -8   7   65.92   10.22
  -3  -8   6  -10.68   11.76
   3  -8  -6  -10.90    7.63
   3  -8  -6    6.58    5.26
  -3  -8   6   11.63    6.50
   3  -8  -5   21.75    8.64
  -3  -8   5   28.38   10.52
   3  -8  -5   26.03    8.13
  -3  -8   5   29.51    7.78
  -3  -8   4   46.62   13.54
   3  -8  -4   57.63   12.18
   3  -8  -4   35.91    9.01
  -3  -8   4   53.81    9.04
   3  -8  -3  265.96   21.48
   3  -8  -3  288.98   23.73
  -3  -8   3  280.13   27.02
   3  -8  -3  216.18   14.16
  -3  -8   3  264.91   19.02
   3  -8  -2   42.84   10.01
   3  -8  -2   43.62    9.99
  -3  -8   2   47.84   12.79
   3  -8  -2   30.29    6.80
  -3  -8   2   51.81    8.65
   3  -8  -2   39.61   12.69
   3  -8  -1  523.63   31.89
   3  -8  -1  504.58   31.48
  -3  -8   1  525.08   36.81
   3  -8  -1  386.84   21.31
  -3  -8   1  410.92   20.43
   3  -8  -1  566.83   37.08
  -3  -8   0   27.94   11.09
   3  -8   0   29.64    9.30
  -3  -8   0   23.01    4.71
   3  -8   0   32.01   10.27
  -3  -8  -1   86.23   16.25
   3  -8   1  110.76   15.72
   3  -8   1   93.07   15.86
   3  -8   2   52.58   11.52
  -3  -8  -2   49.82   13.25
   3  -8   2   54.51   13.45
   3  -8   3   37.56   10.83
  -3  -8  -3   36.23   11.89
   3  -8   3   40.04   11.42
  -3  -8  -4   47.16   10.60
   3  -8   4   41.73   11.32
  -3  -8  -4   41.39   13.72
   3  -8   4   55.18   13.15
   3  -8   5    6.30    8.81
  -3  -8  -5    2.18    8.40
   3  -8   5   -8.48    9.28
  -3  -8  -6  152.44   22.27
   3  -8   6  187.63   22.81
   3  -8   6  220.59   24.55
   3  -8   7   15.82   10.00
  -3  -8  -7   12.09    9.36
   3  -8   7    8.70    9.03
   3  -8   8  499.32   38.83
  -3  -8  -8  464.54   39.57
   3  -8   8  522.82   38.77
  -3  -8  -9   32.55   12.94
   3  -8   9   25.80   12.75
  -3  -8 -10  137.31   23.63
  -3  -8 -10  132.15   21.66
   3  -8  10  148.68   22.56
  -3  -8 -11   15.93   11.99
  -3  -8 -11   12.42   11.94
   3  -8  11    7.05    9.55
  -3  -8 -12   31.95   14.26
  -3  -8 -12   51.28   17.30
   3  -8  12   79.16   18.90
  -3  -8 -13   33.04   14.67
  -3  -8 -13   37.92   15.76
   3  -8  13   32.98   15.27
  -3  -8 -14   30.72   14.05
  -3  -8 -14   33.29   16.83
   3  -8  14   40.84   15.28
  -3  -8 -15    6.00   11.51
   3  -8  15   17.46   11.66
  -3  -8 -16    2.15    9.69
   3  -8  16    1.19    9.95
   3  -7 -17   30.25   15.04
   3  -7 -16   16.56   11.72
  -3  -7  16    7.05    8.90
   3  -7 -15   38.02   15.88
  -3  -7  15   68.99   15.61
   3  -7 -14   18.25    8.54
   3  -7 -14   33.41   13.26
  -3  -7  14   27.85   11.63
  -3  -7  14   37.04   10.76
   3  -7 -13   13.60    7.79
   3  -7 -13   17.29   11.69
  -3  -7  13   29.87   12.64
  -3  -7  13    8.51    8.44
   3  -7 -12   10.84    9.27
   3  -7 -12   21.08   13.21
  -3  -7  12    7.89    6.68
   3  -7 -11   88.79   17.34
   3  -7 -11   85.71   19.22
  -3  -7  11   86.51   13.37
  -3  -7  10   32.14   13.19
   3  -7 -10   32.15   11.64
   3  -7 -10   32.95    6.37
  -3  -7  10   50.97   10.72
   3  -7  -9    5.62    7.15
  -3  -7   9    5.83    9.56
   3  -7  -9    1.76    3.96
  -3  -7   9   -2.10    5.49
  -3  -7   8  244.65   26.90
   3  -7  -8  206.62   15.59
   3  -7  -8  210.89   22.66
  -3  -7   8  240.29   18.41
   3  -7  -7   90.10   14.65
  -3  -7   7  116.70   18.39
   3  -7  -7   99.60   11.03
  -3  -7   7  105.62   12.07
  -3  -7   6  212.91   23.94
   3  -7  -6  194.96   15.41
   3  -7  -6  179.02   19.23
  -3  -7   6  217.45   15.94
  -3  -7   5  159.51   20.76
   3  -7  -5  155.47   14.10
   3  -7  -5  147.75   16.99
  -3  -7   5  167.80   13.35
   3  -7  -4   99.54   11.71
  -3  -7   4   95.13   16.54
   3  -7  -4   81.37   13.48
   3  -7  -4   86.58    9.60
  -3  -7   4  103.89   10.57
   3  -7  -3   13.60    5.81
   3  -7  -3    2.60    5.58
  -3  -7   3    9.53   10.08
   3  -7  -3   -0.56    4.34
   3  -7  -2   11.36    5.52
   3  -7  -2   16.07    7.24
  -3  -7   2   18.58    9.37
  -3  -7   2   18.30    6.13
   3  -7  -2   10.47    4.68
   3  -7  -2   17.57    8.93
   3  -7  -1    6.05    5.42
   3  -7  -1    7.21    6.54
  -3  -7   1    6.13    7.39
  -3  -7   1   -0.23    4.20
   3  -7  -1   -2.35    4.80
   3  -7  -1   15.87    8.49
  -3  -7   0   15.52    9.03
   3  -7   0   18.32    7.43
  -3  -7   0   11.43    3.66
   3  -7   0   20.83    9.78
  -3  -7  -1   82.67   14.60
   3  -7   1   91.78   13.17
   3  -7   1   88.32   15.02
  -3  -7  -2  158.89   19.23
   3  -7   2  169.39   17.94
   3  -7   2  185.07   19.82
  -3  -7  -3   49.52    9.60
   3  -7   3   42.71   10.88
  -3  -7  -3   37.19   11.73
   3  -7   3   38.81   10.06
  -3  -7  -4    5.68    5.15
  -3  -7  -4    2.32    7.39
   3  -7   4    5.21    7.48
   3  -7   4   12.14    9.34
  -3  -7  -5    1.33    8.19
   3  -7   5   12.14    6.86
  -3  -7  -5    8.10    7.13
   3  -7   5    8.82    7.70
   3  -7   6  148.55   19.40
  -3  -7  -6  139.65   20.06
   3  -7   6  141.23   19.33
  -3  -7  -7   58.07   15.44
   3  -7   7   52.04    5.70
  -3  -7  -8  128.71   21.48
   3  -7   8  167.36   22.03
  -3  -7  -9   47.75   13.51
   3  -7   9   60.88   13.99
  -3  -7 -10   82.55   17.98
  -3  -7 -10   71.63   16.21
   3  -7  10   79.70   17.02
  -3  -7 -11   76.38   18.18
  -3  -7 -11   79.25   17.55
   3  -7  11   78.99   17.52
  -3  -7 -12    7.74    9.33
  -3  -7 -12   18.61   12.79
   3  -7  12   27.57   12.43
  -3  -7 -13   97.38   21.80
  -3  -7 -13   69.00   17.91
   3  -7  13   82.72   18.75
  -3  -7 -14   33.70   14.94
  -3  -7 -14   24.72   14.53
   3  -7  14   -0.15    9.76
  -3  -7 -15   29.15   15.95
   3  -7  15   58.11   17.68
  -3  -7 -16   40.34   15.34
   3  -7  16   46.12   16.38
  -3  -7 -17   -4.52   11.44
   3  -6 -18   26.29   14.33
   3  -6 -17  -18.60   13.52
   3  -6 -16   39.65   16.49
  -3  -6  16   50.71   14.81
  -3  -6  16   39.11   12.57
   3  -6 -15   21.04    9.40
   3  -6 -15   17.70   13.78
  -3  -6  15    1.58    7.38
  -3  -6  15    9.42    8.04
   3  -6 -14   48.38   11.91
   3  -6 -14   33.70   14.19
  -3  -6  14   47.21   13.27
  -3  -6  14   60.62   13.06
   3  -6 -13   29.45   10.22
   3  -6 -13   20.06   12.86
  -3  -6  13   43.79   13.11
  -3  -6  13   42.76   11.10
   3  -6 -12   26.78    9.13
   3  -6 -12   36.91   14.27
  -3  -6  12   14.99    8.96
  -3  -6  12   17.85    6.73
   3  -6 -11    5.62    7.19
   3  -6 -11   13.39    4.69
  -3  -6  11    2.94    5.58
   3  -6 -11   25.19   13.22
  -3  -6  11   15.29    6.62
   3  -6 -10  296.84   27.04
   3  -6 -10  291.42   16.45
  -3  -6  10  262.96   22.37
   3  -6 -10  277.82   29.37
  -3  -6  10  329.50   23.05
   3  -6  -9   67.77    7.95
   3  -6  -9   64.44   13.04
  -3  -6   9   47.73    9.26
  -3  -6   9   75.87   11.38
  -3  -6   8  134.15   16.22
   3  -6  -8  124.45   10.83
  -3  -6   8  134.75   19.80
   3  -6  -8  102.69   14.61
  -3  -6   8   95.93   13.66
  -3  -6   8  129.90   13.19
   3  -6  -7  141.28   11.59
   3  -6  -7  133.72   16.78
  -3  -6   7  151.55   19.97
  -3  -6   7  124.63   14.96
  -3  -6   7  140.55   16.09
  -3  -6   7  128.33   12.25
   3  -6  -6   15.63    5.26
  -3  -6   6   23.03    9.83
   3  -6  -6    9.68    7.14
  -3  -6   6   11.52    6.95
   3  -6  -6   14.17    6.79
  -3  -6   6   19.32    5.29
  -3  -6   6    8.04    6.96
   3  -6  -5  809.24   30.63
   3  -6  -5  764.95   36.79
  -3  -6   5  897.08   44.82
  -3  -6   5  774.12   38.30
  -3  -6   5  827.36   29.51
   3  -6  -5  804.04   38.67
  -3  -6   5  880.51   40.44
   3  -6  -4  132.65   12.29
   3  -6  -4  126.16   14.07
  -3  -6   4  138.30   17.41
   3  -6  -4  124.07   11.23
  -3  -6   4  139.42   10.71
  -3  -6   4  149.11   15.96
   3  -6  -4  119.60   14.66
   3  -6  -3  108.12   11.61
   3  -6  -3   97.27   12.03
  -3  -6   3  100.33   15.03
   3  -6  -3   87.95    9.10
  -3  -6   3  112.83   14.35
   3  -6  -3  127.13   15.20
  -3  -6   3  113.89    9.88
   3  -6  -2  164.88   14.47
  -3  -6   2  184.63   19.25
   3  -6  -2  155.58   15.21
  -3  -6   2  174.53   19.33
   3  -6  -2  147.64   12.17
  -3  -6   2  175.33   13.75
   3  -6  -2  174.12   18.31
   3  -6  -2  180.48   17.86
  -3  -6   1   15.10    7.51
   3  -6  -1   17.25    6.63
   3  -6  -1   17.43    6.76
  -3  -6   1    9.59    6.40
   3  -6  -1   13.52    5.12
  -3  -6   1   24.93    5.33
   3  -6  -1   34.22   10.66
   3  -6  -1   18.19    6.36
  -3  -6   0  126.09   15.88
   3  -6   0  109.76   13.13
  -3  -6   0  112.87   16.15
  -3  -6   0  101.69    8.57
   3  -6   0  134.32   16.85
   3  -6   0  122.83   15.74
  -3  -6  -1  363.27   26.49
  -3  -6  -1  354.72   26.67
   3  -6   1  334.67   22.33
  -3  -6  -1  300.12   13.76
   3  -6   1  391.13   26.97
   3  -6   1  339.09   25.17
  -3  -6  -2  137.99   17.78
  -3  -6  -2  141.34   12.78
   3  -6   2  147.67   15.37
  -3  -6  -2  132.85   16.47
   3  -6   2  139.95   17.15
  -3  -6  -3   41.22    8.56
   3  -6   3   44.80   10.21
  -3  -6  -3   33.30    9.49
  -3  -6  -3   28.66    9.59
   3  -6   3   43.31   11.67
   3  -6   4    3.40    7.09
  -3  -6  -4    3.97    5.28
  -3  -6  -4   10.54    9.04
   3  -6   4   -1.88    7.78
  -3  -6  -5   79.84   12.00
  -3  -6  -5   85.20   14.97
   3  -6   5   85.49   15.02
  -3  -6  -6  380.58   26.80
  -3  -6  -6  366.34   30.08
   3  -6   6  392.79   30.15
  -3  -6  -7  103.36   18.18
   3  -6   7  123.87   18.97
  -3  -6  -8  384.19   32.76
   3  -6   8  452.50   34.10
  -3  -6  -9   18.05   10.76
  -3  -6  -9   22.96   10.41
   3  -6   9   24.34   11.08
  -3  -6 -10  253.99   28.75
  -3  -6 -10  275.08   28.70
   3  -6  10  246.83   14.89
   3  -6  10  314.79   30.95
  -3  -6 -11   -9.89   11.54
  -3  -6 -11   21.90   12.25
   3  -6  11   10.81    4.44
   3  -6  11    0.21   10.37
  -3  -6 -12   88.58   18.46
  -3  -6 -12  118.06   20.82
   3  -6  12   94.22   19.25
  -3  -6 -13    7.92    9.82
  -3  -6 -13   13.61   11.70
   3  -6  13   22.89   12.23
  -3  -6 -14    8.56   10.11
   3  -6  14   13.91   11.35
  -3  -6 -15   62.93   20.71
   3  -6  15   34.12   14.53
  -3  -6 -16    0.42   10.59
   3  -6  16   14.71   11.42
  -3  -6 -17   20.26   12.34
   3  -6  17   26.54   13.28
  -3  -6 -18   -0.54   10.20
   3  -5 -19   15.56   13.33
   3  -5 -18    8.81   10.66
   3  -5 -17   59.14   17.88
  -3  -5  17   72.55   16.65
  -3  -5  17   71.49   16.69
   3  -5 -16   -8.42   11.53
  -3  -5  16    0.81    8.00
  -3  -5  16    6.24    9.48
   3  -5 -15   84.60   14.08
   3  -5 -15   72.78   17.95
  -3  -5  15   62.56   14.83
  -3  -5  15  110.66   19.31
   3  -5 -14   35.03   10.65
   3  -5 -14   14.82   11.34
  -3  -5  14   35.22   10.72
  -3  -5  14   52.22   13.84
   3  -5 -13   27.65    9.17
   3  -5 -13   25.18   11.87
  -3  -5  13   30.35   11.04
  -3  -5  13   15.89    9.25
   3  -5 -12   74.55   12.30
   3  -5 -12   64.75   16.17
  -3  -5  12   72.10   12.88
  -3  -5  12   92.64   16.25
  -3  -5  12  100.54   14.58
   3  -5 -11  141.02   16.19
   3  -5 -11  139.79   10.73
  -3  -5  11  176.50   20.66
   3  -5 -11  158.44   22.20
  -3  -5  11  111.70   14.76
  -3  -5  11  151.47   16.85
  -3  -5  11  136.32   16.08
   3  -5 -10  292.65   15.22
   3  -5 -10  233.09   22.94
  -3  -5  10  278.57   22.73
   3  -5 -10  300.22   28.99
  -3  -5  10  292.32   22.00
  -3  -5  10  296.47   22.78
   3  -5  -9   72.68    7.16
  -3  -5   9   84.75   12.62
   3  -5  -9   70.40   12.93
  -3  -5   9   61.02   10.76
   3  -5  -9  106.17   19.28
  -3  -5   9   98.27   12.11
  -3  -5   8   96.93   12.56
   3  -5  -8   99.66    8.35
   3  -5  -8   89.24   13.52
   3  -5  -8  122.89   18.31
  -3  -5   8   93.34   12.96
  -3  -5   8  120.91   12.28
   3  -5  -7   81.55    7.65
   3  -5  -7   93.78   13.21
  -3  -5   7   74.89   11.48
  -3  -5   7   92.27   10.38
  -3  -5   7   99.38   12.87
   3  -5  -6  252.42   13.44
   3  -5  -6  241.36   19.52
  -3  -5   6  272.83   22.64
  -3  -5   6  301.27   25.13
  -3  -5   6  248.46   20.15
  -3  -5   6  264.98   19.76
  -3  -5   6  277.76   15.60
  -3  -5   5  511.24   30.87
   3  -5  -5  425.00   24.95
   3  -5  -5  449.96   19.21
  -3  -5   5  507.34   31.32
   3  -5  -5  454.73   29.89
  -3  -5   5  447.90   26.63
   3  -5  -5  507.80   30.82
   3  -5  -5  447.73   25.72
  -3  -5   5  506.66   27.33
  -3  -5   5  485.17   19.77
   3  -5  -4  125.80   12.84
   3  -5  -4  119.74   10.17
  -3  -5   4  138.70   16.03
  -3  -5   4  116.04   14.83
  -3  -5   4  126.12   14.69
   3  -5  -4  123.83   11.17
   3  -5  -4  138.66   16.29
   3  -5  -4  117.69   13.20
  -3  -5   4  122.04    8.68
  -3  -5   4  131.64   13.62
   3  -5  -3  642.95   25.50
  -3  -5   3  699.26   34.90
  -3  -5   3  671.73   34.59
   3  -5  -3  590.95   27.46
   3  -5  -3  546.71   23.91
  -3  -5   3  671.60   31.72
   3  -5  -3  609.02   30.46
  -3  -5   3  673.85   21.81
   3  -5  -2   35.59    6.62
  -3  -5   2   44.62   10.22
  -3  -5   2   25.54    7.59
   3  -5  -2   41.26    7.93
   3  -5  -2   28.38    6.44
  -3  -5   2   41.42    7.23
   3  -5  -2   34.85    8.50
   3  -5  -2   41.25   10.17
  -3  -5   1  117.31   14.75
  -3  -5   1  104.74   14.07
   3  -5  -1  110.87   11.37
   3  -5  -1   99.61   10.48
  -3  -5   1  106.29    9.77
   3  -5  -1  117.35   13.70
   3  -5  -1  108.74   14.19
  -3  -5   0 2198.18   66.33
  -3  -5   0 1967.17   63.51
   3  -5   0 1857.45   54.77
  -3  -5   0 1836.34   48.07
   3  -5   0 2011.40   62.96
   3  -5   0 2036.35   64.25
  -3  -5  -1  132.38   15.62
   3  -5   1  117.91   12.27
  -3  -5  -1  116.46   14.77
  -3  -5  -1  116.18    8.62
   3  -5   1  115.25   14.23
   3  -5   1  125.68   14.76
  -3  -5  -2  483.06   22.35
   3  -5   2  461.31   25.15
  -3  -5  -2  456.05   28.54
  -3  -5  -2  489.22   29.44
   3  -5   2  469.30   28.82
   3  -5   2  509.35   29.19
   3  -5   3   31.20    8.17
  -3  -5  -3   36.27    7.21
  -3  -5  -3   49.77   11.48
   3  -5   3   39.37   10.07
  -3  -5  -3   38.91    8.97
   3  -5   3   23.06    7.91
  -3  -5  -4  120.85   12.81
  -3  -5  -4  110.34   15.46
  -3  -5  -4  104.86   14.45
   3  -5   4  116.45   15.28
   3  -5   4  127.38   16.09
  -3  -5  -5  883.56   41.34
  -3  -5  -5  795.85   41.49
  -3  -5  -5  846.45   37.28
   3  -5   5  759.40   22.67
   3  -5   5  929.45   43.12
  -3  -5  -6  545.81   31.72
  -3  -5  -6  506.75   31.90
  -3  -5  -6  508.92   33.82
   3  -5   6  577.66   34.84
  -3  -5  -7   30.24   10.64
   3  -5   7   32.40   11.62
  -3  -5  -8   55.95   12.98
  -3  -5  -8   70.33   14.85
   3  -5   8   56.82   12.81
  -3  -5  -9  620.10   41.62
  -3  -5  -9  642.37   41.44
   3  -5   9  642.58   23.07
   3  -5   9  734.96   43.42
  -3  -5 -10  121.36   19.74
  -3  -5 -10  110.82   19.04
   3  -5  10  142.61   10.15
   3  -5  10  148.12   21.19
  -3  -5 -11   13.90   10.11
  -3  -5 -11   39.78   13.07
   3  -5  11   19.13   10.74
   3  -5  11   27.48    4.91
  -3  -5 -12   44.04   13.99
  -3  -5 -12   57.94   16.48
   3  -5  12   52.97   15.77
  -3  -5 -13   21.39   11.25
   3  -5  13   30.95   13.10
  -3  -5 -14   44.48   16.00
   3  -5  14   22.54   11.29
  -3  -5 -15   16.54   12.50
   3  -5  15    0.46   10.52
  -3  -5 -16   13.67   12.12
   3  -5  16   47.19   17.18
  -3  -5 -17   12.49   14.37
  -3  -5 -17   10.81    9.37
   3  -5  17   45.81   17.78
  -3  -5 -18    9.80   13.37
   3  -4 -20   14.95   13.67
   3  -4 -19   -2.62    9.36
   3  -4 -18   16.04   11.45
  -3  -4  18   13.44   10.47
  -3  -4  18   19.41   11.26
  -3  -4  17   24.44   12.33
  -3  -4  17   25.43   11.97
   3  -4 -16   17.48   12.48
  -3  -4  16   24.96   10.68
  -3  -4  16   44.65   13.69
   3  -4 -15   41.15   10.96
   3  -4 -15   33.14   14.17
  -3  -4  15   61.54   14.86
  -3  -4  15   39.91   12.33
   3  -4 -14   -8.07    6.02
   3  -4 -14   -7.80   10.17
  -3  -4  14    7.79    8.80
  -3  -4  14  -10.37    9.25
   3  -4 -13    0.72    5.61
   3  -4 -13   15.92    9.60
  -3  -4  13   34.95   11.89
  -3  -4  13   13.17    9.46
  -3  -4  12   75.17   11.73
   3  -4 -12   79.42   12.52
   3  -4 -12   79.05    8.70
   3  -4 -12   56.75   14.17
  -3  -4  12   60.48   11.52
  -3  -4  12   96.96   15.16
  -3  -4  12   69.65   14.14
   3  -4 -11   28.41    7.75
   3  -4 -11   36.73    5.97
  -3  -4  11   56.96   10.55
   3  -4 -11   44.05   12.75
  -3  -4  11   39.19    9.00
  -3  -4  11   48.25   11.77
  -3  -4  11   47.22   11.18
   3  -4 -10  114.49   13.31
   3  -4 -10  119.71    9.17
  -3  -4  10  128.19   15.40
   3  -4 -10  124.68   18.04
  -3  -4  10  115.80   13.44
  -3  -4  10  129.99   17.37
  -3  -4  10  134.08   15.26
   3  -4  -9  111.37    8.20
   3  -4  -9  119.77   16.22
   3  -4  -9  125.83   18.64
  -3  -4   9  118.04   14.00
  -3  -4   9  105.74   12.38
  -3  -4   9  110.74   12.69
   3  -4  -8   83.99   12.56
   3  -4  -8   80.65    6.50
  -3  -4   8  107.94   14.58
   3  -4  -8  106.90   17.03
  -3  -4   8   80.37   11.42
  -3  -4   8  106.13   12.20
  -3  -4   8   99.15   11.19
  -3  -4   7  210.63   19.29
   3  -4  -7  174.44    9.08
   3  -4  -7  184.83   17.01
  -3  -4   7  206.11   17.38
  -3  -4   7  190.77   16.91
   3  -4  -7  191.52   20.42
  -3  -4   7  199.75   14.13
  -3  -4   7  200.86   16.04
   3  -4  -6  530.94   27.52
  -3  -4   6  600.33   31.99
   3  -4  -6  535.97   17.30
   3  -4  -6  598.16   34.00
  -3  -4   6  553.30   28.77
   3  -4  -6  571.33   33.41
   3  -4  -6  539.14   31.96
  -3  -4   6  563.19   22.41
  -3  -4   6  569.15   26.82
   3  -4  -5 1627.75   39.01
  -3  -4   5 1818.91   58.65
   3  -4  -5 1556.59   50.30
  -3  -4   5 1809.32   59.62
   3  -4  -5 1707.95   59.17
  -3  -4   5 1632.15   53.96
  -3  -4   5 1725.07   42.18
  -3  -4   5 1732.58   51.68
   3  -4  -5 1670.18   58.80
   3  -4  -4   47.52    5.49
  -3  -4   4   51.34    9.64
   3  -4  -4   47.45    7.99
  -3  -4   4   53.08   10.56
   3  -4  -4   46.55    9.49
   3  -4  -4   44.83    7.23
  -3  -4   4   44.88    8.67
   3  -4  -4   46.21   10.00
   3  -4  -4   35.63    7.10
  -3  -4   4   48.42    5.16
  -3  -4   4   52.55    8.63
   3  -4  -3 4323.89   99.50
   3  -4  -3 4535.70   94.64
  -3  -4   3 4961.19  112.85
  -3  -4   3 4820.75  111.81
  -3  -4   3 4619.58  108.98
   3  -4  -3 4220.27   98.53
  -3  -4   3 4731.34   88.52
   3  -4  -3 4726.94  111.48
   3  -4  -3 4340.28  103.86
   3  -4  -3 4655.35  112.36
  -3  -4   2  844.92   35.41
   3  -4  -2  725.10   26.80
  -3  -4   2  793.93   34.18
   3  -4  -2  687.69   26.93
  -3  -4   2  745.49   28.71
   3  -4  -2  769.74   34.47
   3  -4  -2  744.26   31.41
  -3  -4   1   35.79    8.26
   3  -4  -1   35.04    6.49
  -3  -4   1   33.75    8.50
  -3  -4   1   28.44    5.55
   3  -4  -1   32.27    6.51
   3  -4  -1   35.66    9.29
   3  -4  -1   42.11    8.41
  -3  -4   0   51.62    9.91
  -3  -4   0   39.90    9.10
   3  -4   0   44.37    7.26
  -3  -4   0   46.47    6.46
   3  -4   0   50.97   10.73
   3  -4   0   45.50    8.51
  -3  -4  -1  666.37   31.66
   3  -4   1  610.25   25.48
  -3  -4  -1  644.63   22.19
  -3  -4  -1  627.62   30.67
  -3  -4  -1  593.15   21.59
   3  -4   1  673.58   31.68
   3  -4   1  651.74   30.70
  -3  -4  -2  234.29   19.06
  -3  -4  -2  249.57   14.51
   3  -4   2  228.63   16.06
  -3  -4  -2  256.92   19.60
   3  -4   2  258.89   19.46
   3  -4   2  240.96   19.30
  -3  -4  -3  305.96   22.29
  -3  -4  -3  300.34   21.40
  -3  -4  -3  328.29   18.26
   3  -4   3  311.08   14.12
   3  -4   3  332.07   22.81
   3  -4   3  333.97   23.50
  -3  -4  -4   61.96   10.90
   3  -4   4   64.85   11.59
  -3  -4  -4   64.82   11.72
  -3  -4  -4   73.46    9.77
   3  -4   4   63.50    5.31
   3  -4   4   77.22   12.96
  -3  -4  -5  318.84   21.32
  -3  -4  -5  295.89   22.52
  -3  -4  -5  300.52   23.58
   3  -4   5  325.26   24.36
   3  -4   5  348.56   24.75
  -3  -4  -6  439.68   27.14
  -3  -4  -6  422.18   29.55
  -3  -4  -6  413.68   28.92
  -3  -4  -6  415.54   27.48
   3  -4   6  421.81   29.05
   3  -4   6  469.98   30.09
  -3  -4  -7  466.18   29.56
  -3  -4  -7  380.71   28.82
  -3  -4  -7  435.96   28.83
  -3  -4  -7  427.64   30.14
   3  -4   7  462.39   31.35
  -3  -4  -8   11.98    9.27
  -3  -4  -8    3.07    8.08
   3  -4   8    5.22    7.68
   3  -4   8    9.60    2.79
  -3  -4  -9  140.33   20.33
  -3  -4  -9  181.69   21.41
   3  -4   9  181.76   21.80
   3  -4   9  150.14    8.85
  -3  -4 -10  130.02   19.87
  -3  -4 -10  150.55   21.31
   3  -4  10  161.27   21.25
   3  -4  10  153.58    9.35
  -3  -4 -11   60.73   14.92
  -3  -4 -11   45.50   14.05
   3  -4  11   63.22   15.09
  -3  -4 -12   93.86   17.80
   3  -4  12  100.77   19.56
  -3  -4 -13  135.72   21.66
   3  -4  13  175.00   24.73
  -3  -4 -14   18.93   10.05
   3  -4  14   12.94    9.94
  -3  -4 -15   85.66   19.63
   3  -4  15  118.99   22.31
  -3  -4 -16   37.95   14.55
  -3  -4 -16   51.72   14.47
   3  -4  16   15.90   12.60
  -3  -4 -17   11.88   12.59
   3  -4  17   34.38   15.15
  -3  -4 -18   24.38   12.68
  -3  -4 -19   30.15   15.81
  -3  -3  20   -2.96   10.71
  -3  -3  19   -1.21   11.45
   3  -3 -19   21.29   15.31
  -3  -3  19    7.96   11.38
  -3  -3  18  -12.97   12.05
   3  -3 -18   -2.89   11.67
  -3  -3  18   -6.04    9.93
  -3  -3  18   10.94   10.04
  -3  -3  17   48.73   15.62
   3  -3 -17   54.66   16.10
  -3  -3  17   45.76   14.19
  -3  -3  17   58.95   14.90
  -3  -3  16    0.12   10.00
   3  -3 -16   10.90    9.50
  -3  -3  16    8.92    8.24
   3  -3 -15   14.29    7.13
  -3  -3  15   14.18   12.26
   3  -3 -15   13.44   10.29
  -3  -3  15   20.22    9.26
  -3  -3  15    8.16    8.78
   3  -3 -14   34.72    7.76
   3  -3 -14   32.51    9.00
  -3  -3  14   19.87    9.91
   3  -3 -14   40.20   12.80
  -3  -3  14   35.90   11.21
  -3  -3  14   44.05   12.25
   3  -3 -13   40.77    7.23
  -3  -3  13   35.96    8.61
   3  -3 -13   46.48    9.47
  -3  -3  13   40.06   13.43
  -3  -3  13   60.27    9.45
   3  -3 -13    6.94    8.87
  -3  -3  13   44.12   11.73
  -3  -3  13   51.42   12.25
   3  -3 -12  140.25   14.23
   3  -3 -12  119.64   10.99
  -3  -3  12  135.76   14.56
  -3  -3  12  149.89   20.08
  -3  -3  12  141.48   13.76
   3  -3 -12  129.68   19.11
  -3  -3  12  145.23   16.97
  -3  -3  12  141.98   17.21
  -3  -3  12  151.81   19.08
   3  -3 -11   45.03    6.45
   3  -3 -11   46.06    8.80
  -3  -3  11   40.26    8.22
  -3  -3  11   49.73   12.05
  -3  -3  11   41.65    9.66
   3  -3 -11   45.34   11.95
  -3  -3  11   58.58    9.80
  -3  -3  11   51.87   11.17
  -3  -3  11   74.00   13.88
   3  -3 -10   37.32    5.55
   3  -3 -10   31.59    7.35
  -3  -3  10   32.83    7.18
  -3  -3  10   21.14    7.67
  -3  -3  10   29.04    7.28
  -3  -3  10   39.77    8.23
   3  -3 -10   31.96   10.86
  -3  -3  10   41.02    9.18
  -3  -3  10   39.94   11.15
   3  -3  -9  378.51   15.61
   3  -3  -9  394.11   21.38
  -3  -3   9  446.49   27.93
   3  -3  -9  372.23   28.49
  -3  -3   9  385.30   25.34
  -3  -3   9  382.63   22.31
  -3  -3   9  456.03   25.41
  -3  -3   9  429.64   22.77
  -3  -3   9  435.64   29.19
  -3  -3   8   16.13    5.35
   3  -3  -8    8.87    2.90
  -3  -3   8   19.43    6.53
   3  -3  -8    9.04    7.97
  -3  -3   8   23.22    6.35
  -3  -3   8   23.76    7.45
  -3  -3   8   20.09    7.97
  -3  -3   8   12.76    6.01
   3  -3  -7  209.26   17.28
  -3  -3   7  252.66   19.22
   3  -3  -7  245.83   21.20
  -3  -3   7  226.42   17.16
  -3  -3   7  239.07   18.75
   3  -3  -7  214.16   20.34
  -3  -3   7  221.79   16.84
   3  -3  -7  222.62   20.57
  -3  -3   7  238.80   15.45
  -3  -3   7  236.01   15.28
   3  -3  -6  155.20   14.20
  -3  -3   6  207.65   17.02
  -3  -3   6  165.69   13.50
   3  -3  -6  187.76   18.37
  -3  -3   6  174.47   14.63
  -3  -3   6  190.33   15.99
   3  -3  -6  184.33   18.22
   3  -3  -6  183.17   17.52
  -3  -3   6  188.71   12.21
  -3  -3   6  184.57   13.24
  -3  -3   5  383.13   22.56
   3  -3  -5  338.64   19.11
   3  -3  -5  337.08   22.99
  -3  -3   5  373.04   18.29
  -3  -3   5  342.90   21.23
  -3  -3   5  356.18   21.05
   3  -3  -5  377.17   25.10
  -3  -3   5  352.80   18.14
  -3  -3   5  379.40   15.28
   3  -3  -5  367.74   23.78
  -3  -3   4  343.91   20.97
   3  -3  -4  289.75   16.31
  -3  -3   4  347.67   21.49
   3  -3  -4  338.45   21.83
  -3  -3   4  309.20   20.17
   3  -3  -4  340.50   22.60
   3  -3  -4  322.97   18.48
  -3  -3   4  350.76   20.55
  -3  -3   4  337.24   12.02
   3  -3  -4  303.83   16.27
   3  -3  -4  317.07   21.27
  -3  -3   4  330.51   17.32
  -3  -3   3 1144.96   39.97
   3  -3  -3 1079.07   32.53
  -3  -3   3 1178.07   40.13
   3  -3  -3 1114.03   40.77
  -3  -3   3 1205.87   40.62
   3  -3  -3 1115.00   41.06
  -3  -3   3 1123.14   39.53
  -3  -3   3 1152.68   38.62
   3  -3  -3 1044.88   35.17
   3  -3  -3 1075.35   34.84
   3  -3  -3 1172.03   41.08
  -3  -3   2  735.84   30.29
  -3  -3   2  677.59   29.04
   3  -3  -2  650.17   22.03
   3  -3  -2  701.02   29.22
  -3  -3   2  690.14   29.44
   3  -3  -2  626.47   25.35
  -3  -3   2  684.01   26.69
  -3  -3   2  722.15   30.05
   3  -3  -2  607.48   25.35
   3  -3  -2  672.44   30.12
   3  -3  -2  764.07   29.74
  -3  -3   1  551.08   25.93
  -3  -3   1  499.11   24.26
   3  -3  -1  489.41   17.91
  -3  -3   1  505.97   21.22
  -3  -3   1  569.13   26.41
   3  -3  -1  462.02   21.40
   3  -3  -1  522.68   23.62
   3  -3  -1  527.24   25.96
   3  -3  -1  521.68   23.44
   3  -3  -1  475.18   22.03
  -3  -3   0 1516.12   46.94
  -3  -3   0 1415.07   31.53
  -3  -3   0 1399.71   44.50
   3  -3   0 1334.36   36.29
  -3  -3   0 1351.18   38.34
   3  -3   0 1516.74   41.82
   3  -3   0 1513.03   41.26
   3  -3   0 1439.95   44.05
   3  -3   0 1468.01   46.52
  -3  -3  -1  960.98   36.50
   3  -3   1  909.54   29.38
  -3  -3  -1  963.46   35.70
  -3  -3  -1  964.84   26.42
   3  -3   1 1004.87   30.17
   3  -3   1  957.78   36.02
   3  -3   1 1003.59   37.37
  -3  -3  -2   74.04   10.19
   3  -3   2   70.73    9.64
  -3  -3  -2   74.40    7.63
  -3  -3  -2   77.89   10.82
   3  -3   2   85.63    7.29
   3  -3   2   86.58   11.43
  -3  -3  -3  512.81   26.82
  -3  -3  -3  510.54   26.78
  -3  -3  -3  523.87   22.52
   3  -3   3  472.04   15.64
   3  -3   3  510.94   27.09
   3  -3   3  543.16   28.23
  -3  -3  -4  452.12   23.06
  -3  -3  -4  459.46   26.16
  -3  -3  -4  431.02   25.99
   3  -3   4  467.92   26.85
   3  -3   4  471.05   27.14
  -3  -3  -5  254.48   18.39
  -3  -3  -5  222.20   18.97
  -3  -3  -5  218.47   19.65
  -3  -3  -5  233.71   19.98
   3  -3   5  257.99   20.82
   3  -3   5  220.15   19.60
  -3  -3  -6   66.60   12.18
  -3  -3  -6   68.87   11.03
  -3  -3  -6   69.77   12.56
  -3  -3  -6   59.01   10.71
   3  -3   6   62.21   11.93
   3  -3   6   77.14   12.93
  -3  -3  -7  556.56   31.62
  -3  -3  -7  530.13   31.07
  -3  -3  -7  522.96   32.73
   3  -3   7  540.44   32.81
  -3  -3  -7  467.71   31.58
   3  -3   7  581.90   34.44
  -3  -3  -8   43.63   11.77
  -3  -3  -8   38.60   10.11
  -3  -3  -8   36.34    9.99
   3  -3   8   49.72   12.41
  -3  -3  -9   67.03   13.94
  -3  -3  -9   47.03   12.50
   3  -3   9   86.02   16.50
  -3  -3 -10  181.75   22.17
  -3  -3 -10  189.34   22.49
  -3  -3 -10  177.61   17.86
   3  -3  10  181.37   22.49
  -3  -3 -11  195.44   23.45
   3  -3  11  189.21   22.64
  -3  -3 -11  150.40   16.94
  -3  -3 -12   73.99   16.23
   3  -3  12   80.64   17.02
  -3  -3 -13  111.16   19.03
   3  -3  13  108.41   19.89
  -3  -3 -14   68.00   17.75
   3  -3  14   60.44   16.81
  -3  -3 -15   -1.61    9.27
  -3  -3 -15   20.33   10.55
   3  -3  15   -5.60   10.94
  -3  -3 -16    9.85   10.57
  -3  -3 -16   34.27   11.27
   3  -3  16   44.91   16.10
  -3  -3 -17   17.41   12.33
   3  -3  17   10.70   12.28
  -3  -3 -18   -4.51   10.71
   3  -3  18   13.27   13.75
  -3  -3 -19   36.41   15.00
  -3  -2  20   -5.44   10.75
  -3  -2  19    2.66   10.56
   3  -2 -19    7.80    9.20
  -3  -2  19   -4.35   11.84
  -3  -2  18    5.60    9.96
   3  -2 -18    2.99    9.36
  -3  -2  18   -0.36    9.85
  -3  -2  18   24.79   12.46
  -3  -2  17   32.99   14.66
   3  -2 -17   20.35   11.41
  -3  -2  17   16.95   11.18
  -3  -2  17   26.42   11.40
  -3  -2  16    5.88    8.74
   3  -2 -16   17.73   10.85
  -3  -2  16   -6.72   11.40
  -3  -2  16   20.34   11.88
   3  -2 -15    8.96    6.97
   3  -2 -15   24.67    8.05
  -3  -2  15   -2.70    9.58
   3  -2 -15    7.49    9.92
  -3  -2  15    8.93    8.41
  -3  -2  15   13.60   10.17
   3  -2 -14    9.48    5.10
   3  -2 -14   10.60    6.28
  -3  -2  14   16.14    9.52
   3  -2 -14   -3.67    8.06
  -3  -2  14    8.90   10.17
  -3  -2  14   23.13   10.91
  -3  -2  13   42.41    8.60
   3  -2 -13   69.20    9.86
   3  -2 -13   60.03   10.23
  -3  -2  13   56.74   13.10
   3  -2 -13   28.13    9.99
  -3  -2  13   41.62    7.77
  -3  -2  13   56.70   13.07
  -3  -2  13   72.79   13.61
  -3  -2  12   33.02    7.64
   3  -2 -12   23.40    6.89
   3  -2 -12   22.16    7.47
  -3  -2  12   24.23   10.02
  -3  -2  12   -1.12    6.22
   3  -2 -12   24.02    9.32
  -3  -2  12   50.64   11.80
  -3  -2  12   16.90    8.31
  -3  -2  12   47.87   12.43
  -3  -2  11  167.94   14.57
   3  -2 -11  166.00   13.12
   3  -2 -11  175.03   14.64
  -3  -2  11  179.37   21.11
   3  -2 -11  128.96   17.86
  -3  -2  11  155.66   13.93
  -3  -2  11  180.28   18.24
  -3  -2  11  199.37   19.59
  -3  -2  11  180.35   19.98
   3  -2 -10   26.57    6.10
   3  -2 -10   18.99    5.02
  -3  -2  10   11.44    4.70
  -3  -2  10   14.07    8.01
  -3  -2  10   17.40    6.17
  -3  -2  10   25.16    7.59
   3  -2 -10   17.85    7.62
  -3  -2  10   32.17    9.45
  -3  -2  10   13.81    7.03
   3  -2  -9   90.08    8.02
  -3  -2   9   96.15    9.89
   3  -2  -9   88.98    9.49
  -3  -2   9   89.04   13.27
  -3  -2   9   59.24    9.92
  -3  -2   9  104.30   11.41
   3  -2  -9   73.58   13.19
  -3  -2   9   97.36   14.35
  -3  -2   9   90.11   12.00
   3  -2  -8   44.53    6.80
   3  -2  -8   54.42    5.67
   3  -2  -8   45.90    4.85
  -3  -2   8   60.93    7.59
  -3  -2   8   55.62   10.62
   3  -2  -8   52.33   11.30
  -3  -2   8   37.06    7.71
   3  -2  -8   51.07    9.87
  -3  -2   8   45.60    7.91
  -3  -2   8   56.47   11.09
   3  -2  -8   53.73   10.58
  -3  -2   8   48.07    8.88
   3  -2  -7  201.29    8.43
  -3  -2   7  206.22   16.20
   3  -2  -7  188.64   11.80
   3  -2  -7  228.56   19.68
  -3  -2   7  212.26   16.82
   3  -2  -7  172.83   17.66
  -3  -2   7  216.74   18.72
  -3  -2   7  201.76   16.86
  -3  -2   7  193.40   15.21
   3  -2  -7  211.36   19.50
  -3  -2   7  204.89   12.52
  -3  -2   7  208.66   15.02
  -3  -2   6 1992.07   56.23
   3  -2  -6 1997.09   61.90
  -3  -2   6 1924.87   54.65
   3  -2  -6 1789.43   59.98
  -3  -2   6 2064.50   61.87
  -3  -2   6 1892.18   54.58
  -3  -2   6 1900.87   57.65
  -3  -2   6 1961.34   50.78
   3  -2  -6 1960.64   62.07
  -3  -2   6 1932.33   47.60
  -3  -2   5  766.70   29.63
  -3  -2   5  725.54   27.05
   3  -2  -5  723.40   32.26
  -3  -2   5  702.50   30.52
  -3  -2   5  703.06   28.91
   3  -2  -5  696.52   32.59
  -3  -2   5  701.46   23.14
  -3  -2   5  764.33   24.03
   3  -2  -5  761.99   33.34
  -3  -2   4  445.88   21.48
   3  -2  -4  435.69   18.57
  -3  -2   4  462.02   18.20
   3  -2  -4  458.68   23.71
   3  -2  -4  445.52   24.26
  -3  -2   4  445.34   23.04
  -3  -2   4  471.89   22.73
  -3  -2   4  500.07   15.48
   3  -2  -4  448.53   23.94
   3  -2  -4  410.18   16.27
  -3  -2   4  437.35   17.06
  -3  -2   3   45.38    7.83
   3  -2  -3   44.97    5.58
  -3  -2   3   50.20    7.99
   3  -2  -3   39.99    8.19
  -3  -2   3   47.17    4.87
   3  -2  -3   47.66    9.20
   3  -2  -3   35.59    7.15
  -3  -2   3   53.23    8.34
  -3  -2   3   35.94    6.68
  -3  -2   3   49.04    8.64
   3  -2  -3   46.98    7.33
   3  -2  -3   46.09    5.87
   3  -2  -2 1197.20   28.57
  -3  -2   2 1277.13   38.39
  -3  -2   2 1232.04   36.89
   3  -2  -2 1214.32   39.01
  -3  -2   2 1266.23   39.50
  -3  -2   2 1267.82   39.71
  -3  -2   2 1182.62   37.25
   3  -2  -2 1121.91   36.34
   3  -2  -2 1188.22   33.11
   3  -2  -2 1298.42   39.03
   3  -2  -2 1237.10   38.97
  -3  -2   1  535.01   22.77
   3  -2  -1  476.29   13.87
  -3  -2   1  495.72   21.00
  -3  -2   1  490.50   20.68
  -3  -2   1  530.32   23.58
   3  -2  -1  511.14   21.91
   3  -2  -1  466.05   21.21
  -3  -2   1  560.91   23.62
   3  -2  -1  529.22   23.09
   3  -2  -1  479.57   19.64
   3  -2  -1  543.95   21.37
  -3  -2   0 1551.77   44.52
   3  -2   0 1434.60   33.21
  -3  -2   0 1459.99   41.50
  -3  -2   0 1628.51   45.49
  -3  -2   0 1444.35   40.03
   3  -2   0 1487.86   40.60
   3  -2   0 1468.66   41.79
   3  -2   0 1572.99   39.86
   3  -2   0 1548.86   44.91
  -3  -2  -1  491.17   23.42
  -3  -2  -1  459.45   20.93
  -3  -2  -1  515.60   16.19
  -3  -2  -1  510.77   23.24
   3  -2   1  456.24   18.01
   3  -2   1  500.86   17.32
   3  -2   1  460.22   21.69
   3  -2   1  450.25   22.56
  -3  -2  -2  304.76   18.88
  -3  -2  -2  292.28   17.81
  -3  -2  -2  310.14   14.62
   3  -2   2  265.57   11.73
  -3  -2  -2  314.07   18.75
   3  -2   2  288.59   18.01
   3  -2   2  292.33   10.87
   3  -2   2  288.06   18.31
  -3  -2  -3  554.47   26.12
   3  -2   3  532.95   26.24
  -3  -2  -3  517.05   24.83
  -3  -2  -3  506.70   26.34
  -3  -2  -3  545.13   22.21
   3  -2   3  454.81   14.16
   3  -2   3  559.14   27.14
  -3  -2  -4   83.58   11.62
  -3  -2  -4   97.82   10.88
  -3  -2  -4   92.94   12.09
  -3  -2  -4   74.94   10.87
   3  -2   4   85.70   11.77
   3  -2   4   96.31   12.34
  -3  -2  -5  279.51   19.20
  -3  -2  -5  269.84   20.00
   3  -2   5  289.23   21.47
  -3  -2  -5  271.42   20.11
  -3  -2  -5  249.35   19.99
   3  -2   5  283.69   21.74
  -3  -2  -6  334.90   22.79
  -3  -2  -6  311.71   23.04
   3  -2   6  323.42   23.73
  -3  -2  -6  298.94   21.94
  -3  -2  -6  316.35   23.30
   3  -2   6  340.13   24.59
  -3  -2  -7   93.77   13.76
  -3  -2  -7   79.44   13.76
  -3  -2  -7   89.34   13.12
   3  -2   7   70.97   12.33
  -3  -2  -7   73.29   12.81
   3  -2   7   87.05   13.91
  -3  -2  -8   57.55   10.63
  -3  -2  -8   65.04   13.43
  -3  -2  -8   61.63   12.98
   3  -2   8   72.47   14.06
  -3  -2  -9  312.08   26.12
  -3  -2  -9  292.06   20.17
  -3  -2 -10   48.10   11.52
  -3  -2 -10   37.58    8.09
   3  -2  10   64.74   15.43
  -3  -2 -11  204.71   23.16
  -3  -2 -11  174.05   16.63
   3  -2  11  243.26   25.71
  -3  -2 -12   40.40   12.81
  -3  -2 -12   30.83    8.22
  -3  -2 -13   26.06   11.69
   3  -2  13   29.70   12.89
  -3  -2 -14    7.79    9.80
  -3  -2 -14   19.37    8.37
   3  -2  14    0.86    9.41
  -3  -2 -15   21.26   12.73
  -3  -2 -15   20.18   10.28
   3  -2  15   -4.70    9.76
  -3  -2 -16   59.95   18.08
   3  -2  16   22.74   13.82
  -3  -2 -17  109.16   21.24
   3  -2  17  125.29   26.17
  -3  -2 -18   35.65   16.48
   3  -2  18   44.50   19.26
  -3  -2 -19  -12.76   12.04
  -3  -1  20   -9.78   10.24
  -3  -1  19   13.96   13.82
  -3  -1  19   19.47   10.97
  -3  -1  18   71.24   19.17
   3  -1 -18   40.34   13.28
  -3  -1  18   74.04   18.03
  -3  -1  17    6.56   10.42
   3  -1 -17   -0.03    8.05
  -3  -1  17    0.85   10.05
   3  -1 -16    5.03    5.84
  -3  -1  16   31.21   12.85
   3  -1 -16    0.84    7.60
  -3  -1  16    8.02    9.55
  -3  -1  16   27.33   12.40
   3  -1 -15   21.26    8.25
   3  -1 -15   13.25    5.77
  -3  -1  15   10.91    9.82
   3  -1 -15   18.87    9.24
  -3  -1  15   20.20   10.52
  -3  -1  15   15.89   10.39
   3  -1 -14   17.96    7.62
   3  -1 -14    2.80    5.31
  -3  -1  14   16.79   11.00
   3  -1 -14   -6.07    7.19
  -3  -1  14    2.59    7.99
  -3  -1  14   10.53    8.58
   3  -1 -13   17.33    6.47
   3  -1 -13    5.34    4.67
  -3  -1  13   -8.28    9.87
   3  -1 -13   15.11    9.53
  -3  -1  13    6.64    5.12
  -3  -1  13   11.94    8.75
  -3  -1  13   19.01    9.59
   3  -1 -12    9.48    6.12
  -3  -1  12   15.00    5.84
   3  -1 -12   15.22    6.11
  -3  -1  12   10.36    8.76
  -3  -1  12    7.87    4.59
   3  -1 -12    6.07    6.94
  -3  -1  12   18.93    9.51
  -3  -1  12   21.27    9.67
   3  -1 -11    1.57    4.41
  -3  -1  11    3.84    4.29
   3  -1 -11   -1.11    4.41
  -3  -1  11   -0.76    8.15
  -3  -1  11    4.85    4.73
   3  -1 -11    7.27    8.10
  -3  -1  11    8.53    7.94
   3  -1 -10    3.96    4.28
   3  -1 -10    2.89    3.87
  -3  -1  10    3.20    3.80
  -3  -1  10    8.76    7.56
  -3  -1  10    7.36    4.48
   3  -1 -10   22.53    7.64
  -3  -1  10   13.55    8.11
  -3  -1  10    5.18    7.38
   3  -1  -9  341.81   17.17
  -3  -1   9  305.12   16.18
   3  -1  -9  315.20   16.34
  -3  -1   9  295.72   23.70
   3  -1  -9  357.69   26.31
   3  -1  -9  305.00   23.68
  -3  -1   9  297.51   19.07
  -3  -1   9  339.29   23.51
  -3  -1   9  392.51   26.60
   3  -1  -9  329.98   25.17
   3  -1  -8  167.80   10.63
   3  -1  -8  155.72   10.41
  -3  -1   8  153.27   10.18
   3  -1  -8  178.90   18.32
  -3  -1   8  148.42   16.11
  -3  -1   8  159.43   13.52
   3  -1  -8  155.50   16.41
  -3  -1   8  160.50   15.63
  -3  -1   8  184.38   17.95
   3  -1  -8  188.64   18.14
   3  -1  -7  557.25   18.51
   3  -1  -7  527.56   18.38
  -3  -1   7  529.75   18.76
   3  -1  -7  591.11   30.67
  -3  -1   7  574.60   28.38
  -3  -1   7  542.45   27.95
   3  -1  -7  532.25   29.00
  -3  -1   7  540.47   24.99
   3  -1  -7  567.65   30.40
  -3  -1   7  604.85   31.37
   3  -1  -6  449.59   14.24
  -3  -1   6  476.21   20.99
  -3  -1   6  445.40   15.17
   3  -1  -6  418.56   14.36
   3  -1  -6  471.37   25.34
  -3  -1   6  445.20   23.17
  -3  -1   6  462.00   22.35
   3  -1  -6  430.01   24.91
  -3  -1   6  466.42   24.55
  -3  -1   6  486.78   26.39
   3  -1  -6  465.86   26.19
  -3  -1   5 1527.40   41.67
   3  -1  -5 1448.95   32.10
   3  -1  -5 1574.23   48.08
  -3  -1   5 1517.86   43.83
  -3  -1   5 1537.24   45.12
   3  -1  -5 1422.96   48.14
  -3  -1   5 1531.02   47.71
   3  -1  -5 1513.29   49.05
  -3  -1   5 1471.13   33.08
  -3  -1   5 1632.97   50.33
  -3  -1   4 1122.73   32.93
   3  -1  -4 1108.45   36.89
  -3  -1   4 1135.60   33.05
  -3  -1   4 1201.74   40.29
   3  -1  -4 1109.10   38.97
  -3  -1   4 1132.98   36.75
  -3  -1   4 1084.35   38.76
  -3  -1   4 1136.61   38.38
  -3  -1   4 1084.44   25.32
   3  -1  -4 1154.10   39.16
  -3  -1   3 2307.58   54.94
   3  -1  -3 2276.80   58.10
  -3  -1   3 2386.81   52.02
  -3  -1   3 2381.58   61.06
  -3  -1   3 2428.84   60.27
   3  -1  -3 2387.21   61.51
   3  -1  -3 2271.36   59.55
  -3  -1   3 2285.81   60.46
   3  -1  -3 2413.18   61.39
  -3  -1   2  418.52   17.74
  -3  -1   2  449.80   13.48
  -3  -1   2  417.37   16.69
   3  -1  -2  455.80   21.04
  -3  -1   2  430.90   20.35
   3  -1  -2  370.25   19.10
  -3  -1   2  469.96   20.58
  -3  -1   2  399.06   19.33
   3  -1  -2  428.85   18.75
   3  -1  -2  446.09   19.88
   3  -1  -2  409.33   13.89
  -3  -1   2  415.78   12.39
  -3  -1   1  328.08   16.00
  -3  -1   1  309.59   13.56
  -3  -1   1  346.48   17.77
   3  -1  -1  264.34   15.54
  -3  -1   1  317.73   16.44
   3  -1  -1  316.33   16.27
  -3  -1   1  341.39   17.53
   3  -1  -1  303.47   13.22
   3  -1  -1  304.41   15.45
  -3  -1   1  331.77   10.93
   3  -1  -1  311.94   15.18
   3  -1   0  682.37   23.67
  -3  -1   0  718.16   25.60
  -3  -1   0  676.94   23.86
  -3  -1   0  688.47   22.20
   3  -1   0  639.79   25.76
   3  -1   0  694.55   23.63
  -3  -1   0  679.65   24.74
  -3  -1   0  711.34   25.70
  -3  -1   0  757.92   26.91
   3  -1   0  690.11   25.41
   3  -1   0  725.66   22.71
  -3  -1   0  768.68   20.90
  -3  -1  -1  580.27   23.72
   3  -1   1  547.48   22.36
  -3  -1  -1  581.12   23.14
  -3  -1  -1  565.18   20.69
  -3  -1  -1  603.63   18.60
  -3  -1  -1  545.77   21.96
   3  -1   1  530.90   19.03
  -3  -1  -1  602.68   20.78
   3  -1   1  567.27   23.25
   3  -1   2   64.01    9.16
  -3  -1  -2   68.26    9.26
  -3  -1  -2   72.26    9.27
  -3  -1  -2   71.03    8.45
  -3  -1  -2   75.44    7.65
   3  -1   2   56.02    5.67
  -3  -1  -2   59.22    7.39
   3  -1   2   83.96   10.25
  -3  -1  -3  973.44   35.49
  -3  -1  -3  970.28   35.94
   3  -1   3  965.05   35.39
  -3  -1  -3  946.80   33.48
  -3  -1  -3  973.89   32.48
  -3  -1  -3  996.58   31.07
   3  -1   3 1007.13   36.55
  -3  -1  -4 1199.44   39.47
  -3  -1  -4 1099.52   39.15
   3  -1   4 1103.03   40.75
   3  -1   4 1112.97   38.00
  -3  -1  -4 1119.04   41.12
   3  -1   4 1185.74   41.95
  -3  -1  -5   81.99   11.13
   3  -1   5   66.66   11.05
  -3  -1  -5   82.37   12.65
  -3  -1  -5   87.97   12.26
   3  -1   5   74.52   10.31
   3  -1   5   68.73   12.03
  -3  -1  -6  566.13   29.97
   3  -1   6  559.69   29.44
  -3  -1  -6  510.21   29.25
   3  -1   6  511.07   29.17
  -3  -1  -6  529.67   29.54
   3  -1   6  560.64   31.06
  -3  -1  -7  146.78   16.72
   3  -1   7  136.40   15.71
   3  -1   7  152.51   16.19
  -3  -1  -7  133.48   15.94
   3  -1   7  155.77   17.87
   3  -1   8  292.02   24.59
  -3  -1  -8  300.72   24.44
  -3  -1  -8  268.41   23.41
   3  -1   8  302.95   23.90
   3  -1   8  267.58   22.91
   3  -1   8  291.89   24.96
  -3  -1  -8  236.72   15.68
   3  -1   9  573.82   36.30
  -3  -1  -9  536.10   33.87
   3  -1   9  566.05   35.80
  -3  -1  -9  493.45   24.18
   3  -1  10   -1.63   10.44
  -3  -1 -10   16.91    8.83
   3  -1  10   18.04   10.46
  -3  -1 -10   -3.26    5.23
   3  -1  11  137.35   19.96
  -3  -1 -11  123.15   18.81
   3  -1  11  118.73   19.28
  -3  -1 -11  106.79   12.36
   3  -1  12  165.62   23.08
  -3  -1 -12  184.41   23.13
   3  -1  12  178.76   23.59
  -3  -1 -12  157.43   15.28
  -3  -1 -13    9.79    8.39
   3  -1  13   -7.19    9.32
  -3  -1 -13    3.70    5.73
   3  -1  13  -13.28   12.36
  -3  -1 -13   -7.44    5.84
  -3  -1 -14   25.07   10.96
   3  -1  14   36.64   13.77
  -3  -1 -14   20.49    7.71
   3  -1  14   37.47   14.53
  -3  -1 -15   27.44   12.61
   3  -1  15   21.86   11.47
  -3  -1 -15    8.18    6.60
   3  -1  15    7.46    9.51
  -3  -1 -16   26.17   13.49
   3  -1  16    4.31   10.29
  -3  -1 -17   32.09   15.42
   3  -1  17   65.71   19.60
  -3  -1 -18    6.42   12.42
   3  -1  18   36.60   16.14
  -3  -1 -19   59.63   17.08
  -3   0  20   16.58   15.82
  -3   0  19   -3.87   11.77
  -3   0  19    4.30   10.42
  -3   0  18   -2.82   10.96
   3   0 -18   16.11    9.84
  -3   0  18    1.47    9.89
  -3   0  17    3.90    9.63
   3   0 -17   -7.25    8.38
  -3   0  17   -8.42    9.38
   3   0 -16   21.98    8.96
  -3   0  16    7.76   11.85
   3   0 -16   -7.24   10.05
  -3   0  16   11.58   11.09
   3   0 -15  114.46   15.83
  -3   0  15  112.72   21.05
   3   0 -15  103.01   17.29
  -3   0  15  168.21   24.89
  -3   0  15  156.82   22.06
   3   0 -15  134.80   15.59
   3   0 -14   30.98    8.81
   3   0 -14   23.07    7.26
  -3   0  14   19.42   10.77
   3   0 -14    4.75    7.57
  -3   0  14   32.21   12.20
   3   0 -13  250.21   20.58
  -3   0  13  253.27   27.99
   3   0 -13  206.52   21.73
  -3   0  13  217.99   17.32
   3   0 -13  234.99   18.03
  -3   0  13  249.55   26.12
   3   0 -12   54.84    8.75
   3   0 -12   56.63    9.38
  -3   0  12   62.41   14.07
   3   0 -12   55.71   12.55
  -3   0  12   42.19    8.11
  -3   0  12   63.86   13.94
   3   0 -11   29.00    6.38
   3   0 -11   29.04    7.51
  -3   0  11   34.98   11.39
   3   0 -11   34.51   10.39
  -3   0  11   31.02    7.29
  -3   0  11   33.14   10.65
   3   0 -10   79.92   10.33
   3   0 -10   58.57    7.54
  -3   0  10   61.03   13.34
  -3   0  10   52.18    8.93
   3   0 -10   44.11   10.43
  -3   0  10   73.03   13.56
   3   0  -9   11.35    4.44
   3   0  -9    8.65    4.83
  -3   0   9   18.09    8.21
   3   0  -9   24.44    8.67
  -3   0   9   15.20    5.92
   3   0  -9   17.39    8.26
  -3   0   9    4.90    6.19
   3   0  -9    6.71    6.26
   3   0  -8  411.78   19.67
   3   0  -8  467.06   27.70
  -3   0   8  429.87   27.16
   3   0  -8  387.65   25.44
   3   0  -8  436.41   26.88
  -3   0   8  423.15   22.69
  -3   0   8  441.50   26.40
  -3   0   8  468.80   28.69
   3   0  -8  414.21   16.62
   3   0  -7  473.18   19.53
  -3   0   7  473.46   26.52
   3   0  -7  479.49   26.48
  -3   0   7  467.92   26.44
   3   0  -7  488.75   27.42
   3   0  -7  400.82   24.76
  -3   0   7  459.23   23.51
  -3   0   7  507.20   28.15
   3   0  -7  431.78   15.29
   3   0  -6  491.29   18.37
   3   0  -6  517.38   25.38
  -3   0   6  492.68   25.38
   3   0  -6  447.51   25.38
  -3   0   6  524.70   24.12
   3   0  -6  486.99   26.42
  -3   0   6  461.26   25.12
   3   0  -6  444.60   13.44
  -3   0   6  530.74   27.67
   3   0  -5   50.90    5.48
  -3   0   5   48.15    5.48
   3   0  -5   48.36    7.70
  -3   0   5   44.74    7.61
  -3   0   5   48.81    7.65
   3   0  -5   40.48    8.52
  -3   0   5   44.65    8.09
   3   0  -5   51.05    8.93
  -3   0   5   58.19   10.54
   3   0  -4   54.78    5.66
  -3   0   4   49.01    5.31
  -3   0   4   60.98    8.50
   3   0  -4   54.15    7.21
  -3   0   4   52.95    9.01
   3   0  -4   52.83    8.77
  -3   0   4   54.76    8.17
  -3   0   4   42.66    6.70
  -3   0   4   56.67    8.97
   3   0  -4   61.66    8.70
   3   0  -3  258.57   10.84
  -3   0   3  238.61   10.60
  -3   0   3  259.59   13.51
   3   0  -3  267.55   13.55
   3   0  -3  252.42   16.22
   3   0  -3  268.40   17.11
  -3   0   3  266.12   16.04
   3   0  -3  263.16   16.19
  -3   0   3  222.78   15.41
  -3   0   3  272.36   16.15
  -3   0   3  270.84   16.68
  -3   0   3  254.92   12.84
   3   0  -2  304.27   12.35
  -3   0   2  304.70   10.05
  -3   0   2  287.38   12.11
  -3   0   2  305.72   13.34
   3   0  -2  283.24   12.96
   3   0  -2  281.71   16.37
   3   0  -2  312.50   16.88
   3   0  -2  306.20   17.14
  -3   0   2  287.02   15.99
  -3   0   2  278.84   16.01
  -3   0   2  320.24   16.67
   3   0  -2  287.45   12.75
  -3   0   2  321.39   16.77
  -3   0   2  282.34   12.61
   3   0  -1 2879.56   61.33
  -3   0   1 2846.28   60.92
  -3   0   1 2927.52   58.85
   3   0  -1 2762.03   58.48
  -3   0   1 2627.42   54.14
  -3   0   1 2677.32   65.09
   3   0  -1 2839.60   65.50
  -3   0   1 2976.68   66.53
   3   0  -1 2682.65   65.57
  -3   0   1 2990.08   64.73
  -3   0   1 2858.87   65.40
   3   0  -1 2981.60   66.84
  -3   0   1 2814.36   60.07
   3   0  -1 2878.33   60.13
  -3   0   0 2790.44   54.81
  -3   0   0 2859.80   62.45
   3   0   0 2739.48   60.84
  -3   0   0 2804.86   61.10
   3   0   0 2602.95   54.43
   3   0   0 2703.68   62.85
   3   0   0 2613.84   64.15
  -3   0   0 2707.37   62.53
  -3   0   0 2634.42   63.90
   3   0   0 2875.47   64.81
  -3   0   0 2912.54   64.59
   3   0   0 2874.52   60.72
  -3   0   0 2880.17   60.70
   3   0   1   20.58    5.70
  -3   0  -1   14.47    5.93
  -3   0  -1   17.08    4.20
   3   0   1   22.84    4.17
  -3   0  -1   17.27    5.26
  -3   0  -1    5.51    4.32
   3   0   1   22.52    5.85
   3   0   1   16.08    5.37
  -3   0  -1   27.13    6.18
   3   0   2 5001.67  100.92
  -3   0  -2 4911.90  106.23
  -3   0  -2 4810.70  100.42
   3   0   2 4910.52  105.92
  -3   0  -2 5100.17  103.21
   3   0   2 5011.44  100.98
  -3   0  -2 4473.37   97.95
  -3   0  -2 4826.01  100.24
   3   0   2 5070.17  105.39
  -3   0  -2 5274.03  105.97
   3   0   3  128.14   10.66
  -3   0  -3  138.26   13.03
   3   0   3  128.34   12.27
  -3   0  -3  132.96   11.28
  -3   0  -3  122.72   11.07
  -3   0  -3  141.47    9.64
   3   0   3  118.60    8.97
   3   0   3  132.62   12.89
  -3   0  -3  134.88   12.27
   3   0   4   -0.90    5.03
  -3   0  -4   -0.51    7.22
   3   0   4    0.25    5.70
   3   0   4   -0.72    4.85
  -3   0  -4   -3.12    5.78
  -3   0  -4   -1.55    3.74
   3   0   4    0.59    3.52
   3   0   4    0.74    6.26
  -3   0  -4    2.00    5.54
   3   0   5 2892.81   74.93
  -3   0  -5 2658.55   75.52
   3   0   5 2697.27   75.59
   3   0   5 2856.56   75.33
  -3   0  -5 2861.44   75.38
  -3   0  -5 2759.13   60.11
   3   0   5 2582.68   59.25
   3   0   5 3008.36   78.24
   3   0   6 2143.68   65.82
   3   0   6 2320.50   66.69
  -3   0  -6 2111.23   65.76
   3   0   6 2270.14   67.00
  -3   0  -6 2306.08   67.26
   3   0   6 1953.99   46.46
   3   0   6 2367.06   68.69
  -3   0  -6 1933.05   46.89
   3   0   7   15.57    7.23
  -3   0  -7   18.36    7.80
  -3   0  -7   24.44    8.68
   3   0   7   21.32    7.64
   3   0   7   25.88    9.01
   3   0   7   15.89    3.32
   3   0   7   14.05    8.94
  -3   0  -7    6.74    2.96
   3   0   8  263.19   23.24
   3   0   8  254.26   22.14
  -3   0  -8  217.08   20.53
   3   0   8  208.16   19.88
  -3   0  -8  200.44   12.57
   3   0   8  249.15   23.27
   3   0   9  156.57   19.80
  -3   0  -9  162.90   17.96
  -3   0  -9  136.84   10.97
   3   0   9  156.91   19.71
   3   0  10   33.89   11.70
  -3   0 -10   20.68    9.68
   3   0  10   24.88    8.93
  -3   0 -10   30.38    6.15
  -3   0 -11   70.68   14.23
   3   0  11  111.73   18.22
  -3   0 -11   79.64   10.81
   3   0  11  100.35   18.18
  -3   0 -11   65.06    9.19
  -3   0 -12   -3.90    9.78
   3   0  12    2.49    8.34
  -3   0 -12    2.35    4.97
  -3   0 -12   -0.95    4.16
   3   0  12  -14.07   11.96
  -3   0 -13   19.56    9.83
   3   0  13   42.42   14.30
  -3   0 -13   16.33    6.20
   3   0  13   24.51   12.39
  -3   0 -14   40.82   13.52
   3   0  14   58.98   16.16
  -3   0 -14   24.95    6.85
   3   0  14   19.97   11.38
   3   0  15   63.45   18.49
  -3   0 -15   37.90   13.55
   3   0  15   77.11   18.10
   3   0  16   28.29   14.66
  -3   0 -16   30.85   13.88
   3   0  16   26.65   13.54
   3   0  17    6.71   12.46
  -3   0 -17   20.30   12.33
   3   0  17   32.28   15.19
  -3   0 -18    7.20   10.45
   3   0  18    7.07   12.98
  -3   0 -19   14.30   11.20
  -3   1  19   -4.77   12.37
  -3   1  19  -20.00   13.30
  -3   1  18   97.42   22.68
  -3   1  18   77.95   19.99
   3   1 -17    7.77    7.38
  -3   1  17   19.11   12.59
   3   1 -17    8.30    6.90
  -3   1  17   24.67   14.21
   3   1 -16   28.25    9.85
  -3   1  16   12.51   12.14
   3   1 -16    5.02    7.96
   3   1 -15   21.14    8.23
  -3   1  15   40.46   14.12
   3   1 -15    8.86    8.63
   3   1 -15   28.21    7.97
   3   1 -14   13.39    7.67
   3   1 -14    2.43    6.10
   3   1 -14    9.84    8.09
  -3   1  14   28.76   12.32
   3   1 -13   11.79    6.54
   3   1 -13    5.14    5.27
  -3   1  13    8.14   10.10
   3   1 -13   17.62    8.65
  -3   1  13    4.28    4.93
   3   1 -12   12.51    6.82
   3   1 -12   25.35    7.14
  -3   1  12   21.47   12.34
   3   1 -12   10.66    6.92
  -3   1  12   14.15    5.50
  -3   1  12   39.89   12.55
   3   1 -11   -8.78    6.60
   3   1 -11    5.05    4.57
  -3   1  11   11.20    8.27
   3   1 -11    8.91    7.40
  -3   1  11    3.72    4.63
  -3   1  11   13.14    8.32
   3   1 -10   12.87    6.43
  -3   1  10    5.04    7.69
   3   1 -10   -2.36    5.83
  -3   1  10   12.49    5.72
   3   1 -10    1.08    4.31
  -3   1  10   19.47   10.36
   3   1  -9  341.16   20.77
  -3   1   9  335.41   24.48
  -3   1   9  323.55   25.58
   3   1  -9  359.46   25.12
  -3   1   9  323.23   20.93
   3   1  -9  292.87   22.47
   3   1  -9  324.53   16.70
  -3   1   9  362.61   26.59
  -3   1   8  193.74   17.50
   3   1  -8  187.83   14.51
  -3   1   8  157.25   17.25
   3   1  -8  183.32   17.20
   3   1  -8  154.25   15.25
  -3   1   8  191.86   15.74
   3   1  -8  168.57   10.87
  -3   1   8  210.69   19.88
   3   1  -7  564.76   24.41
  -3   1   7  588.32   28.46
   3   1  -7  596.61   28.93
  -3   1   7  561.73   30.34
   3   1  -7  536.97   28.02
  -3   1   7  586.69   27.65
  -3   1   7  591.87   31.64
   3   1  -7  529.58   18.67
   3   1  -6  484.67   21.05
  -3   1   6  455.83   22.79
   3   1  -6  458.59   23.32
  -3   1   6  478.19   25.91
   3   1  -6  443.16   22.00
   3   1  -6  417.77   23.96
  -3   1   6  462.19   25.60
  -3   1   6  514.40   27.75
   3   1  -6  445.68   15.04
  -3   1   5 1559.29   43.79
   3   1  -5 1572.61   42.06
  -3   1   5 1464.49   47.79
   3   1  -5 1505.39   43.89
   3   1  -5 1486.36   47.47
  -3   1   5 1379.37   46.77
   3   1  -5 1521.64   45.49
  -3   1   5 1555.71   49.54
  -3   1   5 1682.83   51.63
  -3   1   4 1133.18   32.34
   3   1  -4 1152.11   33.16
   3   1  -4 1135.52   33.15
  -3   1   4 1121.55   37.54
   3   1  -4 1174.70   37.32
   3   1  -4 1117.67   38.26
  -3   1   4  975.21   36.48
  -3   1   4 1138.13   39.00
  -3   1   4 1212.05   40.65
  -3   1   4 1073.13   35.65
   3   1  -3 2351.72   54.83
  -3   1   3 2325.75   50.41
  -3   1   3 2310.91   58.30
   3   1  -3 2313.22   51.44
   3   1  -3 2450.95   60.22
  -3   1   3 2341.23   60.99
   3   1  -3 2327.19   60.46
  -3   1   3 2168.84   58.46
  -3   1   3 2251.28   57.40
  -3   1   3 2505.73   62.26
  -3   1   2  421.06   12.94
   3   1  -2  430.20   17.77
  -3   1   2  409.75   18.29
   3   1  -2  401.91   12.73
  -3   1   2  370.19   18.39
   3   1  -2  410.57   19.92
  -3   1   2  405.22   19.80
   3   1  -2  432.48   20.35
   3   1  -2  431.72   20.47
  -3   1   2  415.10   18.21
  -3   1   2  393.70   13.93
  -3   1   2  450.51   20.16
   3   1  -1  344.81   15.99
   3   1  -1  288.05   13.02
   3   1  -1  349.55   18.34
   3   1  -1  285.22   15.97
   3   1  -1  338.57   17.90
  -3   1   1  339.29   17.35
  -3   1   1  291.84   15.09
  -3   1   1  255.03   15.08
  -3   1   1  287.32   15.09
   3   1  -1  329.60   10.80
  -3   1   1  304.56   13.24
  -3   1   1  323.01   15.48
   3   1   0  762.91   26.27
   3   1   0  684.82   22.17
  -3   1   0  668.96   23.67
  -3   1   0  748.14   25.94
   3   1   0  693.01   25.27
   3   1   0  747.60   27.05
   3   1   0  753.34   21.11
  -3   1   0  752.55   23.02
  -3   1   0  712.07   24.03
  -3   1   0  728.37   25.48
   3   1   1  596.12   24.26
   3   1   1  559.61   20.60
   3   1   1  564.07   22.60
   3   1   1  587.63   23.26
  -3   1  -1  579.57   21.76
  -3   1  -1  529.32   19.30
  -3   1  -1  598.02   23.34
  -3   1  -1  583.08   17.79
  -3   1  -1  591.30   23.22
   3   1   1  599.57   20.80
  -3   1  -2   72.21    9.61
   3   1   2   77.21    9.39
   3   1   2   74.88    8.00
   3   1   2   65.57    7.74
  -3   1  -2   58.38    5.69
  -3   1  -2   68.17    7.35
   3   1   2   72.10    8.51
  -3   1  -2   63.37    4.48
  -3   1  -2   77.40    9.14
   3   1   2   77.64    8.76
   3   1   3  909.80   34.02
   3   1   3  962.22   33.05
  -3   1  -3  951.60   34.18
   3   1   3  984.37   32.02
   3   1   3  931.18   30.03
  -3   1  -3  910.46   27.08
  -3   1  -3  804.47   23.32
[truncated: 879,291 more chars]
